# Supplementary material for: Genome-Wide Search for Competing Endogenous RNAs Responsible for the Effects Induced by Ebola Virus Replication and Transcription Using a trVLP System
Source: Front Cell Infect Microbiol. 2017 Nov 21;7:479. doi: 10.3389/fcimb.2017.00479 (PMC5702449; doi:10.3389/fcimb.2017.00479)
Supplement: Table S1 — Differentially expressed non-coding RNAs. [file Table1.XLS]

## Sheet: ncRNA_24hvs0h
AccID	24h	0h	FoldChange	Log2FC	P-Value	FDR	Style	w24h1	w24h2	w24h3	w0h1	w0h2	w0h3	Symbol	KeggID	Description	type_of_gene
LOC105373810	134.611	6.9795	19.2867	4.26953	4.37641e-47	5.83399e-44	up	120	115	134	7	4	7	LOC105373810		uncharacterized LOC105373810	ncRNA
LOC100419824	497.946	152.477	3.26571	1.7074	2.15551e-30	9.23599e-28	up	569	374	431	128	128	136	LOC100419824		kinesin family member 27 pseudogene	pseudo
LOC100130691	508.346	225.162	2.25769	1.17485	2.38065e-27	7.71941e-25	up	464	456	473	202	200	176	LOC100130691	hsa:100130691	uncharacterized LOC100130691	ncRNA
TFP1	181.917	39.6133	4.59233	2.19923	2.93687e-26	8.29061e-24	up	190	158	152	40	26	36	TFP1		transferrin pseudogene 1	pseudo
ATP8A2P3	362.639	135.834	2.66972	1.41669	4.96411e-26	1.32349e-23	up	360	289	348	122	114	113	ATP8A2P3		ATPase, aminophospholipid transporter, class I, type 8A, member 2 pseudogene 3	pseudo
LOC105374584	800.476	343.787	2.32841	1.21934	2.1604e-24	5.18389e-22	up	839	639	725	305	297	281	LOC105374584		uncharacterized LOC105374584	ncRNA
LOC105372070	84.6519	15.5546	5.44224	2.4442	3.91026e-22	7.69072e-20	up	85	63	85	11	14	15	LOC105372070		uncharacterized LOC105372070	ncRNA
NEAT1	10706.6	5252.2	2.03849	1.0275	7.72282e-22	1.44313e-19	up	11563	8557	9363	4333	4469	4700	NEAT1	hsa:283131	nuclear paraspeckle assembly transcript 1 (non-protein coding)	ncRNA
LINC01411	75.3405	10.0715	7.48053	2.90314	3.71829e-20	5.31074e-18	up	75	63	69	7	7	12	LINC01411	hsa:101928176	long intergenic non-protein coding RNA 1411	ncRNA
LOC105369194	136.125	30.6225	4.44527	2.15227	1.08217e-19	1.48381e-17	up	121	119	133	22	22	35	LOC105369194		uncharacterized LOC105369194	ncRNA
LOC100418939	143.876	298.854	0.481425	-1.05462	2.19671e-17	2.14269e-15	down	139	122	134	238	265	265	LOC100418939		tetraspanin 11 pseudogene	pseudo
LOC105374012	54.3497	5.01415	10.8393	3.4382	7.10731e-17	6.26985e-15	up	61	39	50	4	2	7	LOC105374012		uncharacterized LOC105374012	ncRNA
LOC105371669	166.303	37.2987	4.45867	2.15661	8.0339e-17	7.0613e-15	up	183	115	161	40	24	32	LOC105371669		uncharacterized LOC105371669	ncRNA
SSBP3-AS1	116.718	30.7245	3.79887	1.92557	4.542e-16	3.60879e-14	up	109	104	107	32	22	25	SSBP3-AS1	hsa:619518	Putative uncharacterized protein SSBP3-AS1	ncRNA
LOC105374585	111.835	29.4475	3.79778	1.92516	1.81407e-15	1.32008e-13	up	123	91	94	29	16	31	LOC105374585		uncharacterized LOC105374585	ncRNA
LINC01252	204.97	70.3478	2.91366	1.54283	3.13404e-14	1.87421e-12	up	225	156	184	66	52	63	LINC01252	hsa:338817	long intergenic non-protein coding RNA 1252	ncRNA
RPL10AP8	136.361	46.7175	2.91885	1.5454	3.76181e-14	2.20883e-12	up	147	119	109	47	37	36	RPL10AP8		ribosomal protein L10a pseudogene 8	pseudo
LOC101928156	167.691	75.8613	2.21049	1.14437	5.461e-13	2.63126e-11	up	207	116	141	66	63	66	LOC101928156	hsa:101928156	uncharacterized LOC101928156	ncRNA
LOC105374808	160.925	64.6019	2.49103	1.31674	5.99105e-13	2.84664e-11	up	177	135	131	56	55	55	LOC105374808		uncharacterized LOC105374808	ncRNA
LINC00202-1	191.58	85.2141	2.24822	1.16878	7.00049e-13	3.2808e-11	up	197	154	176	84	66	69	LINC00202-1	hsa:387644	long intergenic non-protein coding RNA 202-1	ncRNA
LINC01032	62.769	11.6773	5.37528	2.42634	1.94725e-12	8.25517e-11	up	64	43	66	5	13	12	LINC01032	hsa:102724954	long intergenic non-protein coding RNA 1032	ncRNA
ZNF101P2	248.926	119.015	2.09154	1.06457	2.50727e-12	1.03549e-10	up	279	199	208	111	93	102	ZNF101P2		zinc finger protein 101 pseudogene 2	pseudo
LOC105377471	144.27	58.3387	2.47298	1.30625	3.96305e-12	1.56147e-10	up	152	117	128	43	52	55	LOC105377471		uncharacterized LOC105377471	ncRNA
LOC105375634	151.256	68.0685	2.22211	1.15193	1.80753e-11	6.37819e-10	up	169	117	131	45	64	66	LOC105375634		uncharacterized LOC105375634	ncRNA
LOC728730	155.649	70.7019	2.20148	1.13847	3.14277e-11	1.05029e-09	up	147	135	145	53	58	71	LOC728730	hsa:728730	uncharacterized LOC728730	ncRNA
LINC00346	59.2059	13.1764	4.49334	2.16779	6.84668e-11	2.14473e-09	up	62	46	55	10	9	15	LINC00346	hsa:283487	Putative uncharacterized protein encoded by LINC00346	ncRNA
LOC105370125	172.25	76.0215	2.26581	1.18003	1.00014e-10	3.06946e-09	up	172	150	151	59	76	60	LOC105370125		uncharacterized LOC105370125	ncRNA
LOC105370491	154.509	71.1401	2.1719	1.11896	1.45599e-10	4.33994e-09	up	161	127	137	43	67	73	LOC105370491		uncharacterized LOC105370491	ncRNA
LOC105376580	134.233	53.6841	2.50043	1.32218	1.50699e-10	4.46422e-09	up	108	122	137	44	46	48	LOC105376580		uncharacterized LOC105376580	ncRNA
LOC105371870	160.314	79.468	2.01734	1.01245	4.47245e-10	1.21812e-08	up	159	143	138	60	77	67	LOC105371870		uncharacterized LOC105371870	ncRNA
LOC105376463	45.3885	5.44238	8.33983	3.06002	4.81393e-10	1.30226e-08	up	49	36	40	7	3	4	LOC105376463		uncharacterized LOC105376463	ncRNA
PROX1-AS1	67.0785	20.7164	3.23794	1.69507	1.18888e-09	2.98401e-08	up	60	55	69	19	22	12	PROX1-AS1	hsa:100505832	PROX1 antisense RNA 1	ncRNA
LOC105377032	198.296	93.9377	2.11093	1.07788	2.29061e-09	5.40445e-08	up	216	141	190	102	55	85	LOC105377032		uncharacterized LOC105377032	ncRNA
LOC102723365	175.165	76.2587	2.29698	1.19974	2.75754e-09	6.40535e-08	up	195	133	155	52	72	72	LOC102723365	hsa:102723365	uncharacterized LOC102723365	ncRNA
LOC101928230	58.6237	124.483	0.470938	-1.08639	5.76724e-09	1.27075e-07	down	49	61	50	103	106	111	LOC101928230	hsa:101928230	uncharacterized LOC101928230	ncRNA
LOC101928180	35.9845	9.32467	3.85906	1.94825	1.24436e-08	2.54547e-07	up	42	34	23	10	6	8	LOC101928180	hsa:101928180	uncharacterized LOC101928180	ncRNA
ENPP7P10	51.2626	111.61	0.459303	-1.12248	1.26887e-08	2.59119e-07	down	48	57	35	82	99	106	ENPP7P10		ectonucleotide pyrophosphatase/phosphodiesterase 7 pseudogene 10	pseudo
LOC105377329	40.7012	10.153	4.00879	2.00317	1.76355e-08	3.48858e-07	up	33	43	35	8	11	7	LOC105377329		uncharacterized LOC105377329	ncRNA
LOC285638	166.175	78.0922	2.12793	1.08945	1.9032e-08	3.74015e-07	up	178	123	157	84	50	67	LOC285638	hsa:285638	uncharacterized LOC285638	miscRNA
LOC643201	62.4341	21.6777	2.8801	1.52612	3.36992e-08	6.28271e-07	up	68	49	55	19	12	25	LOC643201	hsa:643201	centrosomal protein 192kDa pseudogene	pseudo
LOC105370009	279.237	138.441	2.01701	1.01222	4.17265e-08	7.59657e-07	up	272	252	242	89	130	137	LOC105370009		uncharacterized LOC105370009	ncRNA
ABHD14A-ACY1	51.7206	107.049	0.483147	-1.04947	7.4341e-08	1.26243e-06	down	53	47	42	87	96	92	ABHD14A-ACY1	hsa:100526760	Protein ABHD14A-ACY1	ncRNA
LOC105376612	57.9674	18.6391	3.10998	1.63691	9.60043e-08	1.5898e-06	up	62	38	60	19	12	17	LOC105376612		uncharacterized LOC105376612	ncRNA
GAS5-AS1	65.0102	24.1833	2.68823	1.42666	1.08584e-07	1.77727e-06	up	60	62	56	22	23	17	GAS5-AS1	hsa:100506046	GAS5 antisense RNA 1	ncRNA
LOC105370173	57.5044	18.022	3.19078	1.67391	1.19663e-07	1.93484e-06	up	61	52	45	19	20	7	LOC105370173		uncharacterized LOC105370173	ncRNA
LINC00640	23.5285	1.93992	12.1286	3.60034	1.54732e-07	2.43303e-06	up	24	13	28	4	0	1	LINC00640	hsa:283553	long intergenic non-protein coding RNA 640	ncRNA
IMPA1P	57.1172	12.3913	4.60947	2.2046	2.2071e-07	3.36892e-06	up	72	42	44	11	7	14	IMPA1P		inositol(myo)-1(or 4)-monophosphatase 1 pseudogene	pseudo
LOC105378531	107.253	28.9043	3.71061	1.89166	3.33505e-07	4.87954e-06	up	124	81	91	38	23	13	LOC105378531		uncharacterized LOC105378531	ncRNA
LINC00152	50.4529	18.6774	2.70129	1.43365	4.16533e-07	5.95278e-06	up	40	44	54	21	13	14	LINC00152	hsa:112597	long intergenic non-protein coding RNA 152	ncRNA
LINC00862	82.5111	26.7734	3.08184	1.62379	4.4168e-07	6.27479e-06	up	94	55	79	24	18	27	LINC00862	hsa:554279	Putative transmembrane protein encoded by LINC00862	ncRNA
LOC105378779	60.3531	22.9316	2.63187	1.39609	4.43538e-07	6.29745e-06	up	64	51	51	11	23	25	LOC105378779		uncharacterized LOC105378779	ncRNA
LOC100507557	77.0067	31.8637	2.41675	1.27307	8.48657e-07	1.13269e-05	up	68	67	76	18	30	34	LOC100507557	hsa:100507557	uncharacterized LOC100507557	ncRNA
LOC105374043	96.6321	46.7303	2.06787	1.04815	1.09493e-06	1.42169e-05	up	98	93	74	50	36	34	LOC105374043		uncharacterized LOC105374043	ncRNA
LOC105377382	33.6395	8.47078	3.97124	1.98959	2.24304e-06	2.70461e-05	up	28	31	33	6	3	13	LOC105377382		uncharacterized LOC105377382	ncRNA
SEPT7-AS1	45.5738	13.1966	3.45344	1.78804	2.36708e-06	2.83423e-05	up	43	40	42	5	13	16	SEPT7-AS1	hsa:101928545	SEPT7 antisense RNA 1 (head to head)	ncRNA
LOC105373970	92.3175	41.915	2.2025	1.13914	2.3808e-06	2.84542e-05	up	92	70	92	30	33	45	LOC105373970		uncharacterized LOC105373970	ncRNA
LOC101928572	16.3312	0.769848	21.2136	4.40692	2.38117e-06	2.84542e-05	up	20	15	10	1	0	1	LOC101928572	hsa:101928572	uncharacterized LOC101928572	ncRNA
RPL21P133	22.9957	4.27489	5.37924	2.4274	2.84804e-06	3.33035e-05	up	22	22	19	6	2	3	RPL21P133		ribosomal protein L21 pseudogene 133	pseudo
LOC100129781	21.5199	53.6333	0.401241	-1.31746	3.1283e-06	3.62977e-05	down	19	18	22	53	38	47	LOC100129781	hsa:100129781	uncharacterized LOC100129781	ncRNA
LINC01166	52.0733	17.966	2.89844	1.53527	3.25886e-06	3.76125e-05	up	49	42	52	17	18	11	LINC01166	hsa:101927590	long intergenic non-protein coding RNA 1166	ncRNA
LOC105376547	80.2182	21.433	3.74275	1.9041	3.51298e-06	4.01847e-05	up	103	59	60	27	15	13	LOC105376547		uncharacterized LOC105376547	ncRNA
LOC105376486	31.2576	6.22747	5.01931	2.32749	3.65321e-06	4.16629e-05	up	45	18	24	6	5	5	LOC105376486		uncharacterized LOC105376486	ncRNA
KRT8P9	43.6196	13.9997	3.11576	1.63959	3.75234e-06	4.25307e-05	up	45	35	40	11	12	13	KRT8P9		keratin 8 pseudogene 9	pseudo
LOC105376545	33.6814	9.33229	3.60912	1.85165	3.99492e-06	4.49827e-05	up	23	28	41	9	7	8	LOC105376545		uncharacterized LOC105376545	ncRNA
LOC101929705	39.8763	11.6087	3.43504	1.78033	4.52951e-06	5.04108e-05	up	45	30	35	7	8	15	LOC101929705	hsa:101929705	uncharacterized LOC101929705	ncRNA
RPL5P18	10.2035	33.7884	0.301983	-1.72746	5.00475e-06	5.5011e-05	down	9	8	11	24	28	35	RPL5P18		ribosomal protein L5 pseudogene 18	pseudo
LOC102723802	77.825	35.5036	2.19203	1.13227	5.7261e-06	6.19746e-05	up	77	61	76	24	39	28	LOC102723802	hsa:102723802	uncharacterized LOC102723802	ncRNA
LOC105371665	16.0812	0.777466	20.6842	4.37046	5.72932e-06	6.19815e-05	up	13	14	17	0	1	1	LOC105371665		uncharacterized LOC105371665	ncRNA
LOC101928286	37.3028	10.9254	3.41431	1.77159	7.02047e-06	7.42424e-05	up	43	27	33	11	10	7	LOC101928286	hsa:101928286	uncharacterized LOC101928286	ncRNA
LOC105370200	54.081	12.4524	4.34303	2.1187	7.23635e-06	7.61562e-05	up	39	62	46	10	11	11	LOC105370200		uncharacterized LOC105370200	ncRNA
TRG-AS1	26.7885	61.9329	0.43254	-1.20909	7.98074e-06	8.31154e-05	down	33	21	20	55	55	49	TRG-AS1	hsa:100506776	T cell receptor gamma locus antisense RNA 1	ncRNA
TSG1	67.8641	24.4308	2.77781	1.47395	9.15424e-06	9.39504e-05	up	51	69	65	23	15	25	TSG1	hsa:643432	tumor suppressor TSG1	ncRNA
PKN2-AS1	58.5817	23.4057	2.50288	1.32359	1.30244e-05	0.000128557	up	62	52	47	15	26	19	PKN2-AS1	hsa:101927891	PKN2 antisense RNA 1	ncRNA
LOC105375447	35.4287	11.2084	3.1609	1.66033	1.41512e-05	0.0001382	up	30	31	36	5	8	16	LOC105375447		uncharacterized LOC105375447	ncRNA
WTAPP1	34.7257	8.53443	4.06889	2.02464	1.56009e-05	0.000150641	up	44	27	25	7	6	9	WTAPP1	hsa:100288077	Wilms tumor 1 associated protein pseudogene 1	pseudo
LOC105369812	34.2194	10.125	3.3797	1.75689	2.02297e-05	0.000190134	up	35	30	29	7	10	9	LOC105369812		uncharacterized LOC105369812	ncRNA
LOC102724231	9.83931	0.397641	24.7442	4.62902	2.0465e-05	0.000192044	up	8	7	12	0	1	0	LOC102724231	hsa:102724231	uncharacterized LOC102724231	ncRNA
LOC105375538	46.3987	15.9751	2.90444	1.53826	2.51362e-05	0.000229158	up	39	41	47	8	18	15	LOC105375538		uncharacterized LOC105375538	ncRNA
CERS6-AS1	19.718	1.95773	10.0718	3.33225	2.64526e-05	0.000239792	up	13	13	28	4	1	0	CERS6-AS1	hsa:100861402	CERS6 antisense RNA 1	ncRNA
LOC101928277	11.5904	0.397641	29.148	4.86532	2.83015e-05	0.000254057	up	12	7	13	0	1	0	LOC101928277	hsa:101928277	uncharacterized LOC101928277	ncRNA
LDHAP4	15.6562	39.6922	0.39444	-1.34212	2.85864e-05	0.000256519	down	18	16	9	39	31	32	LDHAP4		lactate dehydrogenase A pseudogene 4	pseudo
RPL7AP70	22.6505	4.2443	5.33669	2.41595	3.06414e-05	0.000272539	up	20	21	21	3	2	6	RPL7AP70		ribosomal protein L7a pseudogene 70	pseudo
FAM182A	23.271	5.48305	4.24417	2.08548	4.7178e-05	0.000399307	up	23	18	23	4	7	3	FAM182A	hsa:284800	family with sequence similarity 182, member A	ncRNA
RFX3-AS1	47.1283	17.9354	2.62767	1.39378	4.99039e-05	0.000420156	up	40	42	47	14	18	14	RFX3-AS1	hsa:101929302	RFX3 antisense RNA 1	ncRNA
ZFPM2-AS1	15.2754	2.35279	6.49247	2.69877	5.3251e-05	0.000445367	up	16	13	13	2	3	1	ZFPM2-AS1	hsa:102723356	ZFPM2 antisense RNA 1	ncRNA
LOC105372426	129.69	60.6894	2.13695	1.09555	5.34356e-05	0.000446755	up	144	90	124	71	40	45	LOC105372426		uncharacterized LOC105372426	ncRNA
LOC105377735	21.5161	4.30795	4.99452	2.32035	6.28963e-05	0.000513681	up	22	21	16	4	5	2	LOC105377735		uncharacterized LOC105377735	ncRNA
LOC102723647	44.7553	20.2704	2.20792	1.14269	6.34619e-05	0.000517074	up	42	34	47	16	20	16	RPL23AP97	hsa:102723647	uncharacterized LOC102723647	ncRNA
NAMA	16.4442	1.97297	8.33473	3.05914	6.94029e-05	0.000559772	up	15	16	14	2	3	0	NAMA	hsa:100996569	non-protein coding RNA, associated with MAP kinase pathway and growth arrest	ncRNA
LOC105371817	34.1686	11.7563	2.90639	1.53923	7.21768e-05	0.000579342	up	33	25	36	11	14	5	LOC105371817		uncharacterized LOC105371817	ncRNA
LOC101927865	12.2833	0.787664	15.5945	3.96297	7.21914e-05	0.000579342	up	14	7	13	1	1	0	LOC101927865	hsa:101927865	uncharacterized LOC101927865	ncRNA
LOC101927055	18.3233	3.5381	5.17886	2.37264	7.5377e-05	0.000602087	up	24	8	19	3	5	1	LOC101927055	hsa:101927055	uncharacterized LOC101927055	ncRNA
LOC102724947	39.8978	12.9366	3.0841	1.62485	7.62736e-05	0.000607631	up	42	28	40	15	14	4	LOC102724947	hsa:102724947	uncharacterized LOC102724947	ncRNA
LOC105375649	130.355	51.7036	2.5212	1.33411	7.68929e-05	0.00061155	up	138	121	99	50	38	45	LOC105375649		uncharacterized LOC105375649	ncRNA
LOC102724069	69.8144	32.4778	2.1496	1.10407	8.01998e-05	0.000634068	up	60	65	66	27	38	18	LOC102724069	hsa:102724069	uncharacterized LOC102724069	ncRNA
CD24P2	40.2061	15.9422	2.522	1.33457	8.49783e-05	0.000667448	up	45	28	38	17	11	13	CD24P2		CD24 molecule pseudogene 2	pseudo
LOC101927268	40.9282	10.0996	4.05248	2.0188	8.5424e-05	0.00067051	up	52	35	26	8	8	10	LOC101927268	hsa:101927268	uncharacterized LOC101927268	ncRNA
LOC105371555	17.7715	3.91288	4.54178	2.18326	0.00010269	0.000789506	up	23	17	9	6	3	1	LOC105371555		uncharacterized LOC105371555	ncRNA
LOC105375122	18.6712	2.69699	6.92297	2.79139	0.000109321	0.000835135	up	16	19	16	2	1	4	LOC105375122		uncharacterized LOC105375122	ncRNA
LOC105379185	18.7243	3.11502	6.01098	2.5876	0.000110792	0.000845293	up	24	10	18	4	2	2	LOC105379185		uncharacterized LOC105379185	ncRNA
LOC101927673	35.095	71.5711	0.490352	-1.02811	0.000111026	0.000846813	down	33	36	27	55	63	66	LOC101927673	hsa:101927673	uncharacterized LOC101927673	ncRNA
LOC105370484	19.5797	3.89507	5.02679	2.32964	0.000114646	0.00086972	up	24	17	13	6	2	2	LOC105370484		uncharacterized LOC105370484	ncRNA
LOC101928236	88.3279	41.5733	2.12463	1.08721	0.000116094	0.000879872	up	104	64	76	32	34	41	LOC101928236	hsa:101928236	uncharacterized LOC101928236	ncRNA
LOC105371017	32.1853	6.9591	4.62492	2.20943	0.000118643	0.000896927	up	22	25	41	5	4	9	LOC105371017		uncharacterized LOC105371017	ncRNA
LOC105375960	52.3296	19.4342	2.69266	1.42903	0.000120378	0.000908323	up	51	38	55	5	22	23	LOC105375960		uncharacterized LOC105375960	ncRNA
LOC105378452	54.9082	25.221	2.17708	1.1224	0.000122191	0.000920271	up	41	49	60	26	15	24	LOC105378452		uncharacterized LOC105378452	ncRNA
KLKP1	10.9154	0.780046	13.9932	3.80666	0.000125325	0.000941398	up	10	8	12	2	0	0	KLKP1	hsa:606293	Kallikrein-related sequence from prostate	pseudo
LOC100507530	21.1176	3.86705	5.46091	2.44914	0.000127845	0.000957144	up	20	17	21	5	1	4	MCPH1-AS1	hsa:100507530	uncharacterized LOC100507530	ncRNA
LOC105375038	15.3897	2.31974	6.63421	2.72993	0.000128583	0.000961465	up	10	13	19	4	0	2	LOC105375038		uncharacterized LOC105375038	ncRNA
LOC105375520	8.68711	0	Inf	20	0.000132704	0.000986746	up	10	6	8	0	0	0	LOC105375520		uncharacterized LOC105375520	ncRNA
RPS16P1	28.0296	56.4423	0.496606	-1.00983	0.000148057	0.00108677	down	31	27	19	52	47	46	RPS16P1		ribosomal protein S16 pseudogene 1	pseudo
LOC100507437	14.91	36.4727	0.408799	-1.29054	0.000151205	0.0011075	down	16	13	12	30	26	38	LOC100507437	hsa:100507437	uncharacterized LOC100507437	ncRNA
LOC101928049	6.98934	23.7958	0.293721	-1.76748	0.000151368	0.00110835	down	6	9	4	23	22	16	LOC101928049	hsa:101928049	uncharacterized LOC101928049	pseudo
LOC105375906	13.197	1.54731	8.52895	3.09237	0.000153081	0.00111951	up	10	13	13	1	1	2	LOC105375906		uncharacterized LOC105375906	ncRNA
LOC105374167	44.4545	16.2837	2.73001	1.44891	0.00016156	0.00117581	up	55	31	37	8	14	20	LOC105374167		uncharacterized LOC105374167	ncRNA
LOC101927413	10.3495	0.390023	26.5356	4.72986	0.000171292	0.00123784	up	6	13	9	1	0	0	LOC101927413	hsa:101927413	uncharacterized LOC101927413	ncRNA
LINC01512	25.7354	5.85022	4.39905	2.13719	0.000171322	0.00123784	up	19	29	22	8	4	3	LINC01512	hsa:100132354	long intergenic non-protein coding RNA 1512	ncRNA
RFPL3S	43.9292	19.3936	2.26514	1.1796	0.000191734	0.00136437	up	47	34	40	15	14	21	RFPL3S	hsa:10737	RFPL3 antisense	ncRNA
LOC105377847	12.3759	1.19292	10.3744	3.37496	0.000194985	0.00138463	up	11	9	14	0	3	0	LOC105377847		uncharacterized LOC105377847	ncRNA
LOC105375320	14.9278	2.69699	5.53499	2.46858	0.000228309	0.00158316	up	16	14	11	2	1	4	LOC105375320		uncharacterized LOC105375320	ncRNA
LRP4-AS1	17.7397	3.86963	4.58433	2.19671	0.000251919	0.00173154	up	20	12	17	7	0	3	LRP4-AS1	hsa:100507401	LRP4 antisense RNA 1	ncRNA
LOC105372415	41.1972	17.8337	2.31008	1.20794	0.000260754	0.00178409	up	36	33	44	18	10	18	LOC105372415		uncharacterized LOC105372415	ncRNA
LOC105369329	14.254	1.94495	7.3287	2.87356	0.000268488	0.0018323	up	13	14	12	1	2	2	LOC105369329		uncharacterized LOC105369329	ncRNA
HOXB-AS3	35.0112	14.5322	2.40921	1.26856	0.000284181	0.00192353	up	29	27	40	12	20	5	HOXB-AS3	hsa:404266	HOXB cluster antisense RNA 3	ncRNA
LOC729652	14.9975	42.8657	0.349871	-1.5151	0.000284598	0.00192581	down	25	7	10	40	38	32	LOC729652	hsa:729652	uncharacterized LOC729652	miscRNA
ULK4P2	43.8786	18.685	2.34834	1.23164	0.000297543	0.00200211	up	37	41	42	20	14	14	ULK4P2	hsa:100288380	ULK4 pseudogene 2	pseudo
MCFD2P1	45.4481	21.0963	2.15432	1.10723	0.00030843	0.00206495	up	44	34	47	19	22	13	MCFD2P1		multiple coagulation factor deficiency 2 pseudogene 1	pseudo
LOC100505635	22.5579	6.22747	3.62232	1.85691	0.000310282	0.00207561	up	23	19	20	6	5	5	LOC100505635	hsa:100505635	uncharacterized LOC100505635	ncRNA
CIRBP-AS1	7.86858	22.5647	0.348712	-1.51989	0.000366379	0.00240461	down	9	0	13	21	18	19	CIRBP-AS1	hsa:148046	CIRBP antisense RNA 1	ncRNA
MIR210HG	16.4657	37.2197	0.442393	-1.1766	0.000368382	0.00241644	down	12	14	19	34	23	39	MIR210HG	hsa:100506211	MIR210 host gene (non-protein coding)	ncRNA
RAB6C-AS1	37.2269	12.7558	2.91844	1.5452	0.000378545	0.00247364	up	39	39	24	6	9	18	RAB6C-AS1	hsa:100131320	RAB6C antisense RNA 1	ncRNA
FAM230B	6.53374	0	Inf	20	0.000409941	0.00265565	up	7	5	6	0	0	0	FAM230B	hsa:642633	family with sequence similarity 230, member B (non-protein coding)	ncRNA
LOC105374048	8.12124	0	Inf	20	0.00041772	0.00270021	up	6	11	5	0	0	0	LOC105374048		uncharacterized LOC105374048	ncRNA
LOC100507487	27.2809	55.7564	0.489287	-1.03125	0.000426124	0.00274272	down	31	26	18	54	50	39	LOC100507487	hsa:100507487	uncharacterized LOC100507487	ncRNA
LINC01397	51.8373	24.4585	2.1194	1.08365	0.000441711	0.00282938	up	45	45	52	10	24	29	LINC01397		long intergenic non-protein coding RNA 1397	ncRNA
LOC100419798	20.3855	6.19183	3.29231	1.7191	0.000446781	0.00285652	up	21	18	17	6	3	7	LOC100419798		gon-4-like (C. elegans) pseudogene	pseudo
DLGAP1-AS2	25.8444	7.76716	3.32739	1.73439	0.000493154	0.00311237	up	25	21	25	8	5	7	DLGAP1-AS2		DLGAP1 antisense RNA 2	ncRNA
RPL23AP45	24.4194	8.19527	2.97969	1.57516	0.00052149	0.00326203	up	24	22	21	4	10	7	RPL23AP45		ribosomal protein L23a pseudogene 45	pseudo
LOC102723395	12.702	1.94495	6.53076	2.70725	0.000527655	0.00329802	up	14	10	11	1	2	2	LOC102723395	hsa:102723395	uncharacterized LOC102723395	ncRNA
PARD6G-AS1	50.4109	24.0788	2.09358	1.06597	0.000535383	0.00334207	up	53	35	51	17	20	25	PARD6G-AS1	hsa:100130522	PARD6G antisense RNA 1	ncRNA
RPL26P6	41.2671	18.3254	2.2519	1.17115	0.000575115	0.00354206	up	37	38	38	15	18	14	RPL26P6		ribosomal protein L26 pseudogene 6	pseudo
LINC00431	10.2035	0.777466	13.1241	3.71414	0.000585969	0.00360059	up	9	8	11	0	1	1	LINC00431		long intergenic non-protein coding RNA 431	ncRNA
LOC105372098	45.7172	20.9385	2.1834	1.12658	0.000593776	0.00364297	up	50	35	41	21	12	21	LOC105372098		uncharacterized LOC105372098	ncRNA
LOC105371666	15.3173	1.14967	13.3232	3.73587	0.000637888	0.00387693	up	11	10	21	1	0	2	LOC105371666		uncharacterized LOC105371666	ncRNA
LOC105370970	23.8915	6.60213	3.61875	1.85549	0.000644692	0.00391333	up	26	15	25	2	7	8	LOC105370970		uncharacterized LOC105370970	ncRNA
LOC105376579	51.912	24.9812	2.07804	1.05522	0.000652491	0.00395567	up	50	34	59	31	20	13	LOC105376579		uncharacterized LOC105376579	ncRNA
RASAL2-AS1	13.6689	34.3158	0.398328	-1.32797	0.000669544	0.00404271	down	18	7	13	21	38	29	RASAL2-AS1	hsa:100302401	RASAL2 antisense RNA 1	ncRNA
LOC105376663	57.5956	26.2274	2.19601	1.13489	0.000714406	0.00427806	up	67	43	49	17	34	16	LOC105376663		uncharacterized LOC105376663	ncRNA
LOC105371871	65.609	31.6341	2.07399	1.05241	0.000717493	0.0042944	up	74	49	58	24	35	22	LOC105371871		uncharacterized LOC105371871	ncRNA
PIEZO1P2	20.0962	5.90613	3.40259	1.76663	0.000776366	0.00460541	up	17	18	20	3	10	2	PIEZO1P2		piezo-type mechanosensitive ion channel component 1 pseudogene 2	pseudo
XRCC6P1	6.22666	0	Inf	20	0.000794178	0.00469946	up	3	4	10	0	0	0	XRCC6P1		X-ray repair complementing defective repair in Chinese hamster cells 6 pseudogene 1	pseudo
HCG27	26.3203	9.76311	2.69589	1.43076	0.000830017	0.00488743	up	22	24	26	14	7	4	HCG27	hsa:253018	HLA complex group 27 (non-protein coding)	ncRNA
LOC105373349	13.0319	1.53712	8.47817	3.08375	0.000892141	0.0052047	up	14	8	14	0	1	3	LOC105373349		uncharacterized LOC105373349	ncRNA
LOC105374373	0.383228	7.42801	0.0515923	-4.2767	0.00095306	0.00549882	down	0	1	0	5	9	5	LOC105374373		uncharacterized LOC105374373	ncRNA
LOC105378871	7.26213	20.5713	0.353022	-1.50217	0.0010432	0.00594998	down	9	7	4	17	15	21	LOC105378871		uncharacterized LOC105378871	ncRNA
FAM177A1P1	11.6603	1.9882	5.86473	2.55206	0.00113926	0.00643517	up	13	12	7	0	5	0	FAM177A1P1		Putative protein FAM177A2	pseudo
LOC105373848	20.6227	6.99731	2.94723	1.55936	0.00116772	0.00656961	up	24	14	19	7	5	6	LOC105373848		uncharacterized LOC105373848	ncRNA
LOC105369301	33.7487	13.569	2.4872	1.31452	0.00118337	0.00664055	up	26	35	31	13	8	14	LOC105369301		uncharacterized LOC105369301	ncRNA
MIR22HG	40.7011	19.5311	2.08391	1.05929	0.00121981	0.00680366	up	41	31	40	18	20	12	MIR22HG	hsa:84981	MIR22 host gene (non-protein coding)	ncRNA
LOC105370043	23.0883	7.79518	2.96188	1.56651	0.00122998	0.00684926	up	19	24	20	9	6	5	LOC105370043		uncharacterized LOC105370043	ncRNA
LOC105369370	25.4752	9.04658	2.816	1.49365	0.00125157	0.00695863	up	28	24	18	6	14	3	LOC105369370		uncharacterized LOC105369370	ncRNA
SNORA11	13.1258	3.10482	4.22756	2.07983	0.00129208	0.00714203	up	10	9	17	3	2	3	SNORA11	hsa:677799	small nucleolar RNA, H/ACA box 11	snoRNA
GNG12-AS1	24.5717	8.12659	3.02362	1.59628	0.00134814	0.00741116	up	16	22	29	6	5	10	GNG12-AS1	hsa:100289178	GNG12 antisense RNA 1	ncRNA
PSMD10P1	9.74791	1.1853	8.22397	3.03983	0.0013667	0.00750607	up	10	4	13	1	2	0	PSMD10P1		proteasome 26S subunit, non-ATPase, 10 pseudogene 1	pseudo
LOC101930053	51.8574	19.5107	2.65789	1.41028	0.00136876	0.00751286	up	51	32	60	16	20	14	LOC101930053	hsa:101930053	uncharacterized LOC101930053	ncRNA
LOC728099	17.7232	5.50345	3.22037	1.68723	0.00138967	0.0076113	up	19	10	20	6	7	1	LOC728099		uncharacterized LOC728099	miscRNA
LINC00882	20.8055	6.60225	3.15127	1.65593	0.00141766	0.00774163	up	20	20	17	9	3	5	LINC00882	hsa:100302640	long intergenic non-protein coding RNA 882	ncRNA
LOC105374118	8.89021	1.17769	7.54888	2.91626	0.00142347	0.00776984	up	4	11	9	2	1	0	LOC105374118		uncharacterized LOC105374118	ncRNA
TECRP1	5.80662	17.9304	0.323843	-1.62664	0.00150349	0.00813229	down	4	2	10	17	16	13	TECRP1		trans-2,3-enoyl-CoA reductase pseudogene 1	pseudo
LOC105377574	11.1882	1.94753	5.74478	2.52225	0.00151502	0.0081802	up	13	6	12	3	1	1	LOC105377574		uncharacterized LOC105377574	ncRNA
LOC105370354	27.7566	11.6112	2.39049	1.25731	0.00165319	0.00882501	up	36	17	24	9	7	14	LOC105370354		uncharacterized LOC105370354	ncRNA
LOC105377738	13.0472	2.33756	5.58155	2.48067	0.00174046	0.00920686	up	16	11	9	4	1	1	LOC105377738		uncharacterized LOC105377738	ncRNA
LOC100420171	28.3963	11.5884	2.45041	1.29302	0.00174302	0.00921636	up	30	26	22	12	4	14	LOC100420171		fatty acyl CoA reductase 2 pseudogene	pseudo
RPL21P32	30.3898	12.4091	2.44899	1.29219	0.00182226	0.00957414	up	25	30	28	11	8	13	RPL21P32		ribosomal protein L21 pseudogene 32	pseudo
EEF1DP2	47.2666	22.5289	2.09804	1.06904	0.00185953	0.00973162	up	51	41	38	14	20	24	EEF1DP2		eukaryotic translation elongation factor 1 delta pseudogene 2	pseudo
LOC101928266	16.8985	3.41842	4.94336	2.30549	0.00189747	0.00989564	up	15	21	10	0	0	9	LOC101928266	hsa:101928266	uncharacterized LOC101928266	ncRNA
LOC105371940	7.99429	0.397641	20.1043	4.32943	0.00192781	0.010032	up	8	6	8	0	1	0	LOC105371940		uncharacterized LOC105371940	ncRNA
LOC105369369	5.85869	0	Inf	20	0.00194326	0.0100971	up	5	6	5	0	0	0	LOC105369369		uncharacterized LOC105369369	ncRNA
LOC101927974	7.73802	21.5219	0.359541	-1.47577	0.00202388	0.0104369	down	6	10	5	20	24	11	LOC101927974	hsa:101927974	uncharacterized LOC101927974	ncRNA
NIFKP8	11.8494	0.379825	31.1969	4.96333	0.00207689	0.0106782	up	4	13	15	0	0	1	NIFKP8		nucleolar protein interacting with the FHA domain of MKI67 pseudogene 8	ncRNA
LOC105375846	14.6004	3.89753	3.74607	1.90538	0.00212785	0.0109144	up	14	14	12	1	5	4	LOC105375846		uncharacterized LOC105375846	ncRNA
RRN3P2	33.9288	16.3348	2.07709	1.05457	0.00217298	0.0111079	up	32	31	30	20	10	12	RRN3P2	hsa:653390	cDNA FLJ60768, moderately similar to RNA polymerase I-specific transcriptioninitiation factor RRN3	pseudo
LOC105379184	41.7391	20.5791	2.02823	1.02022	0.00221631	0.0113005	up	45	32	38	23	12	18	LOC105379184		uncharacterized LOC105379184	ncRNA
LOC105378902	15.6409	4.66234	3.35473	1.7462	0.00226565	0.0115105	up	16	13	14	5	3	4	LOC105378902		uncharacterized LOC105378902	ncRNA
DNAJC27-AS1	24.3508	8.21567	2.96395	1.56752	0.00234657	0.0118764	up	22	16	29	6	10	5	DNAJC27-AS1	hsa:729723	DNAJC27 antisense RNA 1	ncRNA
RASA4DP	25.8241	9.79346	2.63687	1.39883	0.00261015	0.0129993	up	27	22	22	3	15	7	RASA4DP		RAS p21 protein activator 4CD, pseudogene	pseudo
LOC102724748	36.0481	17.4742	2.06293	1.04469	0.00262018	0.0130465	up	26	41	31	20	10	15	LOC102724748	hsa:102724748	uncharacterized LOC102724748	ncRNA
LOC105378007	4.74708	0	Inf	20	0.00262319	0.0130561	up	3	3	7	0	0	0	LOC105378007		uncharacterized LOC105378007	ncRNA
LOC105374933	28.3442	12.0013	2.36177	1.23987	0.00262397	0.0130573	up	29	22	27	10	7	14	LOC105374933		uncharacterized LOC105374933	ncRNA
LOC101927538	23.7785	9.33991	2.5459	1.34818	0.00263611	0.0130933	up	31	14	21	8	8	8	LOC101927538	hsa:101927538	uncharacterized LOC101927538	ncRNA
ANKRD26P1	8.78103	1.15729	7.58758	2.92364	0.0026502	0.0131496	up	6	7	11	0	1	2	ANKRD26P1	hsa:124149	ankyrin repeat domain 26 pseudogene 1	pseudo
LOC645752	22.1378	8.93969	2.47635	1.30822	0.00266479	0.0132056	up	24	17	20	6	8	9	LOC645752	hsa:645752	cDNA FLJ51628, highly similar to Golgin subfamily A member 6	pseudo
OR7M1P	34.6597	15.5674	2.22643	1.15473	0.00267705	0.0132527	up	32	31	32	14	13	13	OR7M1P		olfactory receptor, family 7, subfamily M, member 1 pseudogene	pseudo
LOC105376090	19.3081	6.24012	3.09419	1.62956	0.00269513	0.013334	up	20	18	15	2	8	6	LOC105376090		uncharacterized LOC105376090	ncRNA
HMGN2P7	7.30271	0.75965	9.61327	3.26503	0.0026972	0.0133414	up	5	5	10	0	0	2	HMGN2P7		high mobility group nucleosomal binding domain 2 pseudogene 7	pseudo
LOC105375019	7.17072	0.379825	18.879	4.23871	0.00271755	0.0134172	up	11	4	5	0	0	1	LOC105375019		uncharacterized LOC105375019	ncRNA
LOC100506753	34.8589	15.9396	2.18694	1.12891	0.00272314	0.0134411	up	37	27	32	15	12	14	AZIN1-AS1	hsa:100506753	uncharacterized LOC100506753	ncRNA
LINC01363	6.84586	0.795282	8.60809	3.10569	0.0027467	0.0135333	up	7	2	10	0	2	0	LINC01363	hsa:101928484	long intergenic non-protein coding RNA 1363	ncRNA
CMAHP	26.8774	9.69688	2.77175	1.4708	0.00278923	0.0137175	up	33	26	15	11	5	9	CMAHP	hsa:8418	HCG36856, isoform CRA_a	pseudo
PTMAP5	26.9052	55.7256	0.482816	-1.05046	0.00279677	0.0137461	down	25	19	30	37	58	48	PTMAP5		prothymosin, alpha pseudogene 5	pseudo
ZNF33BP1	28.2655	11.9809	2.35922	1.23831	0.00283689	0.0139048	up	35	24	19	8	7	16	ZNF33BP1	hsa:100419868	zinc finger protein 33B pseudogene 1	pseudo
LOC105378688	12.1908	27.2092	0.448038	-1.15831	0.00288596	0.0141065	down	9	17	7	26	20	24	LOC105378688		uncharacterized LOC105378688	ncRNA
LOC105375119	0.346415	6.22747	0.0556269	-4.16807	0.00293279	0.0143033	down	1	0	0	6	5	5	LOC105375119		uncharacterized LOC105375119	ncRNA
LOC101243545	9.76317	1.15987	8.41747	3.07339	0.00295782	0.0144136	up	12	7	8	2	0	1	LOC101243545	hsa:101243545	uncharacterized LOC101243545	ncRNA
HOXB-AS1	27.0842	12.1388	2.23122	1.15783	0.00299125	0.0145559	up	24	28	22	13	13	5	HOXB-AS1	hsa:100874362	HOXB cluster antisense RNA 1	ncRNA
RPL17P15	41.5374	20.2527	2.05096	1.0363	0.00314949	0.0152179	up	42	38	34	23	15	14	RPL17P15		ribosomal protein L17 pseudogene 15	pseudo
LOC105370319	5.85743	0	Inf	20	0.00321868	0.0154893	up	6	7	3	0	0	0	LOC105370319		uncharacterized LOC105370319	ncRNA
LOC105373953	20.1849	7.42543	2.71835	1.44273	0.00324904	0.0156039	up	25	11	20	3	10	6	LOC105373953		uncharacterized LOC105373953	ncRNA
LOC105369520	17.7955	5.81201	3.06186	1.61441	0.00331757	0.0158734	up	18	13	18	6	3	6	LOC105369520		uncharacterized LOC105369520	ncRNA
LOC101927372	21.1164	7.82307	2.69924	1.43255	0.00332782	0.0159098	up	21	18	19	3	11	6	LOC101927372	hsa:101927372	uncharacterized LOC101927372	ncRNA
CLK2P1	8.14279	26.5845	0.306299	-1.70699	0.00334823	0.0159786	down	3	9	10	27	27	14	CLK2P1	hsa:1197	Similar to Dual specificity protein kinase CLK2 (CDC like kinase 2)	miscRNA
LOC105372440	16.5165	5.10065	3.23813	1.69516	0.00339873	0.0161779	up	14	19	12	2	8	3	LOC105372440		uncharacterized LOC105372440	ncRNA
TMED10P2	33.5088	16.3193	2.05333	1.03796	0.00346266	0.0164332	up	33	29	30	8	16	18	TMED10P2		transmembrane emp24-like trafficking protein 10 (yeast) pseudogene 2	pseudo
LOC105373778	18.9452	5.46524	3.46649	1.79348	0.00358393	0.0169118	up	18	16	18	4	6	4	LOC105373778		uncharacterized LOC105373778	ncRNA
LOC105369719	13.3022	2.69699	4.93225	2.30225	0.0036186	0.017062	up	19	8	10	2	1	4	LOC105369719		uncharacterized LOC105369719	ncRNA
BREA2	43.2871	20.5739	2.10398	1.07312	0.00362985	0.0171049	up	55	27	38	19	14	20	BREA2	hsa:286076	breast cancer estrogen-induced apoptosis 2	ncRNA
LOC105372264	5.14557	16.0261	0.321075	-1.63902	0.00364588	0.0171703	down	5	7	2	13	18	10	LOC105372264		uncharacterized LOC105372264	ncRNA
LOC105375789	5.20267	0	Inf	20	0.00367322	0.0172923	up	2	7	5	0	0	0	LOC105375789		uncharacterized LOC105375789	ncRNA
LOC105369325	9.1833	1.13947	8.05924	3.01064	0.00368757	0.0173394	up	5	8	12	0	0	3	LOC105369325		uncharacterized LOC105369325	ncRNA
LOC105373806	2.5366	10.8974	0.232771	-2.10302	0.00372051	0.0174729	down	3	2	2	10	9	9	LOC105373806		uncharacterized LOC105373806	ncRNA
LINC00886	29.6805	12.4676	2.38061	1.25133	0.00374082	0.0175486	up	22	28	31	8	13	11	LINC00886	hsa:730091	long intergenic non-protein coding RNA 886	ncRNA
LOC728739	26.4649	10.4234	2.539	1.34426	0.00378021	0.0177057	up	28	18	27	6	6	15	LOC728739	hsa:728739	programmed cell death 2 pseudogene	pseudo
DKFZP434K028	9.70858	1.5397	6.30552	2.65662	0.00382192	0.0178801	up	13	5	9	2	0	2	DKFZP434K028	hsa:26070	uncharacterized LOC26070	ncRNA
GAPDHP71	13.4304	3.53306	3.80136	1.92651	0.00393045	0.0183342	up	16	12	9	6	3	0	GAPDHP71		glyceraldehyde-3-phosphate dehydrogenase pseudogene 71	pseudo
LOC442293	7.97525	0.75965	10.4986	3.39212	0.00394684	0.0183928	up	9	6	7	0	0	2	LOC442293		glycine cleavage system protein H (aminomethyl carrier) pseudogene	pseudo
CETN4P	19.3805	6.98712	2.77375	1.47184	0.00407051	0.0188848	up	19	21	13	6	5	7	CETN4P	hsa:729338	centrin EF-hand protein 4, pseudogene	pseudo
LOC102723741	17.5405	5.85526	2.99569	1.58289	0.00432414	0.0198655	up	15	16	17	5	6	4	LOC102723741	hsa:102723741	uncharacterized LOC102723741	ncRNA
LOC105372997	6.60737	0.390023	16.941	4.08245	0.00433867	0.0199247	up	5	7	6	1	0	0	LOC105372997		uncharacterized LOC105372997	ncRNA
LOC105374256	9.45357	1.90932	4.95127	2.3078	0.00434584	0.0199499	up	10	8	8	1	0	4	LOC105374256		uncharacterized LOC105374256	ncRNA
LINC01215	4.80167	0	Inf	20	0.00440422	0.0201563	up	2	5	6	0	0	0	LINC01215	hsa:101929623	long intergenic non-protein coding RNA 1215	ncRNA
LOC729978	12.0485	2.7148	4.43809	2.14994	0.00443137	0.0202535	up	9	9	15	2	2	3	LOC729978		Putative NPIP-like protein LOC729978	pseudo
LOC105378463	19.1077	7.01255	2.72479	1.44615	0.00454747	0.0206817	up	16	23	13	5	7	6	LOC105378463		uncharacterized LOC105378463	ncRNA
LOC100313942	8.04888	1.16749	6.89418	2.78538	0.00456013	0.0207238	up	7	8	7	1	1	1	LOC100313942		transmembrane protein 92 pseudogene	pseudo
LOC101929719	22.5922	6.93109	3.25954	1.70467	0.0046217	0.0209509	up	24	22	16	4	3	11	LOC101929719	hsa:101929719	uncharacterized LOC101929719	ncRNA
LOC105377303	30.5737	14.3974	2.12355	1.08648	0.00462238	0.0209509	up	28	23	33	18	9	10	LOC105377303		uncharacterized LOC105377303	ncRNA
LYPLA1P3	24.6554	11.2646	2.18875	1.13011	0.00469311	0.0212154	up	28	19	21	14	6	9	LYPLA1P3		lysophospholipase I pseudogene 3	pseudo
LOC105376025	12.6474	3.15066	4.01423	2.00512	0.00478606	0.0215727	up	15	8	12	4	4	0	LOC105376025		uncharacterized LOC105376025	ncRNA
RPL29P1	4.47177	0	Inf	20	0.00479619	0.0216024	up	2	7	3	0	0	0	RPL29P1		ribosomal protein L29 pseudogene 1	pseudo
MYLK-AS2	25.6566	10.1302	2.53269	1.34067	0.00483959	0.021775	up	33	19	19	11	8	7	MYLK-AS2		MYLK antisense RNA 2	ncRNA
LOC345051	25.9651	8.5649	3.03157	1.60006	0.00484862	0.0218034	up	28	31	12	3	10	9	LOC345051	hsa:345051	hCG38984	miscRNA
LOC105378529	8.47017	0.787664	10.7535	3.42674	0.00486679	0.0218604	up	5	9	9	1	1	0	LOC105378529		uncharacterized LOC105378529	ncRNA
LOC105377539	13.1246	3.1176	4.20983	2.07376	0.00489881	0.0219837	up	11	10	15	6	1	1	LOC105377539		uncharacterized LOC105377539	ncRNA
DLGAP1-AS1	24.4359	9.71212	2.51603	1.33115	0.0050088	0.0224019	up	25	24	18	9	7	9	DLGAP1-AS1	hsa:649446	DLGAP1 antisense RNA 1	ncRNA
LOC105378905	7.99429	1.19292	6.70143	2.74447	0.00502541	0.0224636	up	8	6	8	0	3	0	LOC105378905		uncharacterized LOC105378905	ncRNA
LOC105371290	19.8194	8.21063	2.41387	1.27135	0.00503033	0.0224814	up	25	11	19	9	8	4	LOC105371290		uncharacterized LOC105371290	ncRNA
LOC105375386	9.10716	1.54731	5.88579	2.55724	0.00508002	0.0226739	up	9	8	8	1	1	2	LOC105375386		uncharacterized LOC105375386	ncRNA
LOC101930120	25.1871	10.8771	2.3156	1.21139	0.00518925	0.0231059	up	23	23	23	15	5	8	LOC101930120	hsa:101930120	uncharacterized LOC101930120	ncRNA
RNF152P1	6.91697	19.1055	0.362041	-1.46577	0.00530954	0.0235756	down	7	6	6	17	18	14	RNF152P1		ring finger protein 152 pseudogene 1	ncRNA
LOC105373675	26.3203	10.9204	2.4102	1.26915	0.00531459	0.0235893	up	22	24	26	14	8	6	LOC105373675		uncharacterized LOC105373675	ncRNA
LOC105374340	0	4.28509	0	-20	0.00544697	0.0240434	down	0	0	0	7	2	2	LOC105374340		uncharacterized LOC105374340	ncRNA
LOC105370454	33.6573	15.6437	2.1515	1.10534	0.0055308	0.0243597	up	28	32	32	11	19	10	LOC105370454		uncharacterized LOC105370454	ncRNA
DDX3P3	5.45517	0	Inf	20	0.00554087	0.0243951	up	7	6	2	0	0	0	DDX3P3		DEAD (Asp-Glu-Ala-Asp) box polypeptide 3, pseudogene 3	ncRNA
LOC105369172	23.2354	10.849	2.14171	1.09876	0.00556821	0.0244848	up	23	16	25	7	8	13	LOC105369172		uncharacterized LOC105369172	ncRNA
LOC644135	10.588	1.96277	5.39441	2.43147	0.00563684	0.0247359	up	8	8	13	1	3	1	LOC644135	hsa:644135	uncharacterized LOC644135	miscRNA
LOC105372306	26.8874	13.2706	2.02609	1.0187	0.00571941	0.0250022	up	25	18	31	14	12	8	LOC105372306		uncharacterized LOC105372306	ncRNA
LOC105370867	7.04519	19.3963	0.363222	-1.46107	0.00572104	0.0250048	down	4	10	5	24	9	17	LOC105370867		uncharacterized LOC105370867	ncRNA
LOC101060091	26.1515	11.6877	2.23753	1.16191	0.00577335	0.0252059	up	29	22	21	13	9	8	LOC101060091	hsa:101060091	uncharacterized LOC101060091	ncRNA
DIRC3	14.8186	32.2283	0.459801	-1.12092	0.00583657	0.0254356	down	18	10	13	20	28	35	DIRC3	hsa:729582	disrupted in renal carcinoma 3	ncRNA
LOC105378503	16.8299	5.43722	3.09531	1.63009	0.00597984	0.0259888	up	13	15	18	3	5	6				ncRNA
LOC105370866	26.3774	11.3077	2.33269	1.22199	0.00598083	0.0259888	up	19	24	29	6	13	10	LOC105370866		uncharacterized LOC105370866	ncRNA
LOC101929511	29.1449	13.5384	2.15276	1.10619	0.00598937	0.0260118	up	30	27	23	10	8	17	LOC101929511	hsa:101929511	uncharacterized LOC101929511	ncRNA
LOC643015	22.9969	8.93723	2.57316	1.36354	0.00604985	0.0262253	up	21	21	21	11	5	7	LOC643015		nucleolar protein 11 pseudogene	pseudo
CAHM	25.9954	12.1412	2.14109	1.09835	0.00620732	0.0268127	up	18	22	31	8	16	7	CAHM	hsa:100526820	colon adenocarcinoma hypermethylated (non-protein coding)	ncRNA
TRA-TGC9-1	12.3937	3.87467	3.19864	1.67746	0.00627696	0.0270551	up	11	10	13	4	2	4	TRA-TGC9-1		transfer RNA-Ala (TGC) 9-1	ncRNA
KRTAP5-AS1	12.9025	3.48207	3.7054	1.88963	0.00628034	0.0270599	up	18	5	13	1	3	5	KRTAP5-AS1	hsa:338651	KRTAP5-1/KRTAP5-2 antisense RNA 1	ncRNA
TFAMP1	10.5144	1.91952	5.4776	2.45354	0.0063122	0.0271874	up	10	6	13	2	0	3	TFAMP1	hsa:260341	transcription factor A, mitochondrial pseudogene 1	pseudo
LOC100288430	1.09509	7.40011	0.147983	-2.75649	0.00639485	0.0275117	down	1	1	1	11	4	4	LOC100288430		homeobox protein cut-like 1-like	pseudo
LOC105378077	2.51756	10.5379	0.238906	-2.06548	0.00640211	0.0275154	down	4	2	1	5	13	9	LOC105378077		uncharacterized LOC105378077	ncRNA
LOC105369366	12.6284	3.11502	4.05403	2.01936	0.00640757	0.027534	up	16	8	11	4	2	2	LOC105369366		uncharacterized LOC105369366	ncRNA
LOC105376171	21.5021	9.04658	2.37682	1.24903	0.00644615	0.027675	up	19	17	23	6	14	3	LOC105376171		uncharacterized LOC105376171	ncRNA
LOC105370205	6.15051	0.777466	7.91098	2.98386	0.00648426	0.0278087	up	7	4	6	0	1	1	LOC105370205		uncharacterized LOC105370205	ncRNA
LOC105377169	34.7815	16.3856	2.12268	1.08589	0.00653732	0.0279867	up	42	28	26	18	14	10	LOC105377169		uncharacterized LOC105377169	ncRNA
LINC01144	11.8977	29.679	0.400879	-1.31876	0.00655224	0.0280301	down	8	20	4	22	33	21	LINC01144	hsa:400752	long intergenic non-protein coding RNA 1144	ncRNA
LOC105372791	12.4483	26.0696	0.477502	-1.06642	0.00660807	0.0282438	down	10	12	12	19	24	24	LOC105372791		uncharacterized LOC105372791	ncRNA
LOC100113397	7.04519	0.390023	18.0635	4.17501	0.00682519	0.0290013	up	4	10	5	1	0	0	LOC100113397		vezatin, adherens junctions transmembrane protein pseudogene	pseudo
PGAM1P10	4.34356	13.6122	0.319092	-1.64795	0.00688373	0.0292035	down	5	3	4	12	11	12	PGAM1P10		phosphoglycerate mutase 1 pseudogene 10	pseudo
LOC105369312	30.1269	11.2748	2.67206	1.41795	0.00690837	0.0292925	up	44	15	25	15	6	8	LOC105369312		uncharacterized LOC105369312	ncRNA
LOC105377292	14.2134	3.91792	3.62779	1.85909	0.00695417	0.029455	up	17	16	6	3	5	2	LOC105377292		uncharacterized LOC105377292	ncRNA
RNU4-1	2.227	8.94989	0.24883	-2.00677	0.00695685	0.029455	down	1	3	2	7	8	8	RNU4-1	hsa:26835	RNA, U4 small nuclear 1	snRNA
RPL31P15	27.5574	13.2376	2.08176	1.05781	0.00717613	0.0301984	up	31	21	24	16	9	9	RPL31P15		ribosomal protein L31 pseudogene 15	pseudo
LOC101060445	30.8657	15.1901	2.03196	1.02287	0.00726352	0.0304966	up	22	33	29	16	12	11	LOC101060445	hsa:101060445	uncharacterized LOC101060445	miscRNA
LOC105369961	22.3422	9.67894	2.30833	1.20685	0.0072706	0.0305103	up	17	21	23	4	8	13	LOC105369961		uncharacterized LOC105369961	ncRNA
RPL7P4	15.7513	5.03958	3.12553	1.6441	0.00733409	0.0307391	up	13	16	14	3	4	6	RPL7P4		ribosomal protein L7 pseudogene 4	pseudo
GAPDHP33	12.4495	3.13026	3.97716	1.99174	0.00739373	0.0309458	up	9	11	14	2	4	2	GAPDHP33		glyceraldehyde 3 phosphate dehydrogenase pseudogene 33	pseudo
LOC724105	9.10841	1.56513	5.81959	2.54092	0.00746254	0.0312121	up	8	7	10	1	2	1	LOC724105		cysteine-rich transmembrane module containing 1 pseudogene	pseudo
SPATA41	1.11287	6.95148	0.160091	-2.64304	0.00757909	0.0316004	down	1	2	0	6	3	9	SPATA41	hsa:388182	spermatogenesis associated 41 (non-protein coding)	ncRNA
PSMD10P3	0.36545	5.87566	0.0621973	-4.007	0.00762322	0.0317568	down	0	0	1	7	6	2	PSMD10P3		proteasome 26S subunit, non-ATPase, 10 pseudogene 3	pseudo
LOC101928160	20.3156	7.38218	2.75198	1.46047	0.00772048	0.0321118	up	20	13	23	4	7	8	LOC101928160	hsa:101928160	uncharacterized LOC101928160	ncRNA
UNC5B-AS1	4.72804	0	Inf	20	0.00789935	0.0327359	up	4	3	6	0	0	0	UNC5B-AS1	hsa:728978	UNC5B antisense RNA 1	ncRNA
LOC105371962	13.1068	3.87971	3.3783	1.7563	0.00800623	0.0330995	up	11	9	16	1	4	5	LOC105371962		uncharacterized LOC105371962	ncRNA
LOC105371472	13.6132	3.5177	3.86992	1.9523	0.00805651	0.0332959	up	12	18	7	1	5	3	LOC105371472		uncharacterized LOC105371472	ncRNA
LOC105375448	49.0278	20.1839	2.42906	1.2804	0.00806878	0.0333237	up	69	36	31	18	14	20	LOC105375448		uncharacterized LOC105375448	ncRNA
LOC105372993	23.3065	10.1224	2.30247	1.20318	0.00815701	0.0336475	up	23	20	21	5	11	10	LOC105372993		uncharacterized LOC105372993	ncRNA
LOC105369817	13.8339	4.2647	3.24383	1.6977	0.00836728	0.0343495	up	14	12	12	5	2	4	LOC105369817		uncharacterized LOC105369817	ncRNA
MIR4794	0.69283	6.69379	0.103503	-3.27225	0.00843972	0.0346232	down	2	0	0	4	11	2	MIR4794	hsa:100616338	microRNA 4794	ncRNA
CPP	19.9882	7.74934	2.57934	1.367	0.00857737	0.0351266	up	18	13	24	8	4	8	CPP		ceruloplasmin (ferroxidase) pseudogene	pseudo
LOC100420951	4.05173	12.8628	0.314997	-1.66659	0.00867125	0.0354397	down	3	5	3	13	11	9	LOC100420951		mitochondrial ribosomal protein L18 pseudogene	pseudo
GAPDHP35	8.41181	1.1853	7.09675	2.82716	0.00877179	0.0357775	up	9	10	4	1	2	0	GAPDHP35		glyceraldehyde 3 phosphate dehydrogenase pseudogene 35	pseudo
LOC101930114	19.3069	7.41781	2.60278	1.38005	0.00887349	0.0361064	up	21	19	13	4	9	6	LOC101930114	hsa:101930114	uncharacterized LOC101930114	ncRNA
OGFRP1	12.7744	26.0492	0.490395	-1.02798	0.00888939	0.0361643	down	13	13	9	17	24	26	OGFRP1	hsa:388906	opioid growth factor receptor pseudogene 1	miscRNA
LOC105369470	25.4739	10.8618	2.34528	1.22976	0.00893364	0.0362904	up	29	25	16	10	7	11	LOC105369470		uncharacterized LOC105369470	ncRNA
LOC105372863	4.43496	0	Inf	20	0.00904457	0.0366657	up	3	6	3	0	0	0	LOC105372863		uncharacterized LOC105372863	ncRNA
LOC105372470	14.3809	29.1236	0.49379	-1.01803	0.00905373	0.0366967	down	11	19	9	24	22	29	LOC105372470		uncharacterized LOC105372470	ncRNA
DARS-AS1	6.20511	15.9446	0.389166	-1.36154	0.00928513	0.0374385	down	6	6	5	12	14	15	DARS-AS1	hsa:101928243	DARS antisense RNA 1	ncRNA
LOC102724859	12.3734	3.51008	3.5251	1.81766	0.00934234	0.0376123	up	13	11	10	2	4	3	LOC102724859	hsa:102724859	uncharacterized LOC102724859	ncRNA
LOC101928766	23.6935	10.1174	2.34187	1.22766	0.00937174	0.037718	up	20	18	27	8	9	9	LOC101928766	hsa:101928766	uncharacterized LOC101928766	ncRNA
MIR30C1	0	4.26973	0	-20	0.00943243	0.0379051	down	0	0	0	2	4	5	MIR30C1	hsa:407031	microRNA 30c-1	ncRNA
LOC105375186	17.1548	5.86804	2.92343	1.54766	0.00964924	0.0386275	up	17	17	13	8	5	2	LOC105375186		uncharacterized LOC105375186	ncRNA
LOC105375666	27.0359	11.7029	2.31019	1.20801	0.00973606	0.0389167	up	20	21	33	11	11	8	LOC105375666		uncharacterized LOC105375666	ncRNA
EIF5P2	6.16704	0.777466	7.93223	2.98773	0.00984412	0.0392701	up	8	6	3	0	1	1	EIF5P2		eukaryotic translation initiation factor 5 pseudogene 2	ncRNA
LOC100240735	23.8764	11.285	2.11576	1.08118	0.00985566	0.0393031	up	16	24	25	16	6	7	LOC100240735	hsa:100240735	uncharacterized LOC100240735	ncRNA
LOC105373327	22.7786	8.92199	2.55308	1.35224	0.00993428	0.0395771	up	25	13	25	13	3	7	LOC105373327		uncharacterized LOC105373327	ncRNA
LOC100129352	25.9143	12.0215	2.15565	1.10812	0.00998706	0.0397478	up	26	26	19	5	11	15	LOC100129352		protein PAT1 homolog 1-like	pseudo
LOC105371493	14.1969	4.26973	3.325	1.73336	0.0100377	0.0398501	up	16	14	9	2	4	5	LOC105371493		uncharacterized LOC105371493	ncRNA
LOC339539	19.8221	7.39237	2.68143	1.423	0.0102656	0.0405738	up	15	21	18	5	7	7	LOC339539	hsa:339539	uncharacterized LOC339539	ncRNA
LOC105378644	6.37013	0.390023	16.3327	4.02969	0.0104989	0.0413567	up	2	11	4	1	0	0	LOC105378644		uncharacterized LOC105378644	ncRNA
LOC105375635	5.78506	0.390023	14.8326	3.8907	0.0106074	0.0417391	up	7	4	5	1	0	0	LOC105375635		uncharacterized LOC105375635	ncRNA
LINC01314	4.05173	0	Inf	20	0.0106282	0.0417963	up	3	5	3	0	0	0	LINC01314	hsa:100996492	long intergenic non-protein coding RNA 1314	ncRNA
LOC283575	11.0246	2.7046	4.07622	2.02723	0.0108613	0.0425357	up	8	12	10	1	2	4	LOC283575	hsa:283575	uncharacterized LOC283575	ncRNA
LOC105373032	5.14683	0.390023	13.1962	3.72205	0.0109823	0.0429188	up	4	6	4	1	0	0	LOC105373032		uncharacterized LOC105373032	ncRNA
LOC105374534	15.8058	4.28251	3.69077	1.88392	0.0110095	0.0430038	up	20	6	18	5	3	3	LOC105374534		uncharacterized LOC105374534	ncRNA
LOC105369272	4.36134	13.1992	0.330424	-1.59761	0.0110576	0.0431399	down	5	4	3	7	12	15	LOC105369272		uncharacterized LOC105369272	ncRNA
KDM4A-AS1	12.0079	24.1783	0.496641	-1.00973	0.0111308	0.0433858	down	13	11	9	32	17	13	KDM4A-AS1	hsa:100132774	KDM4A antisense RNA 1	ncRNA
LOC340581	4.01618	0	Inf	20	0.0114216	0.0443826	up	3	3	5	0	0	0	LOC340581	hsa:340581	uncharacterized LOC340581	miscRNA
LOC101927505	12.2795	25.6288	0.479127	-1.06152	0.0114486	0.0444584	down	17	10	7	27	16	23	LOC101927505	hsa:101927505	uncharacterized LOC101927505	ncRNA
LOC105374838	11.4268	24.1475	0.473209	-1.07945	0.0114506	0.044459	down	7	13	11	15	25	22	LOC105374838		uncharacterized LOC105374838	ncRNA
LOC105374061	7.90037	1.54731	5.10586	2.35215	0.0115015	0.0446206	up	12	5	5	1	1	2	LOC105374061		uncharacterized LOC105374061	ncRNA
LOC102724955	4.08855	0	Inf	20	0.0115166	0.0446646	up	2	6	3	0	0	0	LOC102724955	hsa:102724955	uncharacterized LOC102724955	ncRNA
SNORD3B-1	10.9116	24.0992	0.452778	-1.14312	0.0115551	0.0448069	down	13	11	6	19	20	23	SNORD3B-1	hsa:26851	small nucleolar RNA, C/D box 3B-1	snoRNA
LOC105374984	17.2284	6.96672	2.47296	1.30624	0.0116649	0.0451668	up	15	19	13	4	5	9	LOC105374984		uncharacterized LOC105374984	ncRNA
MIR1292	6.11496	15.6182	0.391527	-1.35282	0.0118494	0.0457559	down	7	2	8	12	17	11	MIR1292	hsa:100302138	microRNA 1292	ncRNA
FLJ42351	26.9052	12.9136	2.08347	1.05899	0.0118627	0.0457923	up	25	19	30	11	15	7	FLJ42351	hsa:400999	uncharacterized LOC400999	ncRNA
LOC102724907	3.68754	0	Inf	20	0.0119135	0.045959	up	2	4	4	0	0	0	LOC102724907	hsa:102724907	uncharacterized LOC102724907	ncRNA
MIR922	3.66725	0	Inf	20	0.0120756	0.0464051	up	4	5	1	0	0	0	MIR922	hsa:100126321	microRNA 922	ncRNA
LOC105377275	14.2006	5.06502	2.80367	1.48732	0.0121078	0.0465142	up	13	11	15	2	6	5	LOC105377275		uncharacterized LOC105377275	ncRNA
LOC100419548	7.55521	1.16749	6.47134	2.69406	0.012282	0.0470479	up	10	4	7	1	1	1	LOC100419548		ribosomal protein S27a pseudogene	pseudo
LOC105375222	1.47832	7.78756	0.189831	-2.39721	0.0123799	0.0473397	down	1	2	1	10	5	5	LOC105375222		uncharacterized LOC105375222	ncRNA
LOC105369384	4.68997	0	Inf	20	0.0125168	0.0477947	up	6	3	4	0	0	0	LOC105369384		uncharacterized LOC105369384	ncRNA
RNU5E-2P	12.1234	3.88229	3.12275	1.64282	0.0125912	0.0480327	up	6	10	17	3	3	4	RNU5E-2P		RNA, U5E small nuclear 2, pseudogene	pseudo
LOC105377871	4.65316	0.379825	12.2508	3.6148	0.0125962	0.048044	up	7	2	4	0	0	1	LOC105377871		uncharacterized LOC105377871	ncRNA
STRCP1	16.0254	5.90871	2.71216	1.43944	0.012797	0.0486717	up	15	13	16	5	9	1	STRCP1		Putative stereocilin-like protein	pseudo
LOC105378894	7.90162	1.56513	5.04854	2.33587	0.0131497	0.0496971	up	11	4	7	1	2	1	LOC105378894		uncharacterized LOC105378894	ncRNA

## Sheet: ncRNA_48hvs0h
AccID	48h	0h	FoldChange	Log2FC	P-Value	FDR	Style	w48h1	w48h2	w48h3	w0h1	w0h2	w0h3	Symbol	KeggID	Description	type_of_gene
FLJ46906	149.35	442.863	0.337238	-1.56816	2.71157e-47	4.06465e-44	down	226	226	193	369	385	384	FLJ46906	hsa:441172	uncharacterized LOC441172	ncRNA
EMX2OS	203.888	464.472	0.438968	-1.18781	7.09959e-33	3.04065e-30	down	304	257	317	390	392	412	EMX2OS	hsa:196047	EMX2 opposite strand/antisense RNA	ncRNA
LOC105379486	35.1046	135.431	0.259206	-1.94783	2.22573e-26	4.72405e-24	down	60	50	42	125	111	112	LOC105379486		uncharacterized LOC105379486	ncRNA
LOC644285	158.597	348.962	0.454481	-1.13771	1.74268e-25	3.14259e-23	down	245	209	230	312	285	300	LOC644285		uncharacterized LOC644285	ncRNA
MSH5-SAPCD1	248.327	511.854	0.485151	-1.04349	1.22904e-24	2.00526e-22	down	375	343	353	405	442	469	MSH5-SAPCD1	hsa:100532732	Protein MSH5-SAPCD1	ncRNA
SCART1	93.5623	277.959	0.336605	-1.57087	2.51058e-24	3.90999e-22	down	156	114	134	216	256	242	SCART1	hsa:619207	Scavenger receptor cysteine-rich domain-containing protein SCART1	miscRNA
ASNSP1	275.685	783.66	0.351792	-1.50721	5.09333e-24	7.54064e-22	down	443	380	368	645	680	689	ASNSP1		asparagine synthetase pseudogene 1	pseudo
LINC00950	27.0955	144.427	0.187607	-2.41421	2.43847e-23	3.3806e-21	down	38	46	33	105	137	129	LINC00950	hsa:92973	long intergenic non-protein coding RNA 950	ncRNA
CEACAMP5	87.2471	212.137	0.411278	-1.28182	3.49214e-21	3.68967e-19	down	128	97	150	183	162	201	CEACAMP5		carcinoembryonic antigen-related cell adhesion molecule pseudogene 5	pseudo
LIPE-AS1	155.314	319.262	0.486478	-1.03955	8.87228e-20	8.18434e-18	down	214	208	246	250	295	275	LIPE-AS1	hsa:100996307	LIPE antisense RNA 1	ncRNA
LOC105374455	27.1179	92.1756	0.294199	-1.76514	3.72731e-18	2.77627e-16	down	44	33	40	77	77	83	LOC105374455		uncharacterized LOC105374455	ncRNA
LOC100130691	105.91	225.162	0.470372	-1.08813	4.98039e-18	3.64176e-16	down	180	139	139	202	200	176	LOC100130691	hsa:100130691	uncharacterized LOC100130691	ncRNA
LOC100131564	272.966	619.541	0.440595	-1.18248	5.90283e-18	4.23873e-16	down	436	375	368	505	545	542	LOC100131564	hsa:100131564	uncharacterized LOC100131564	ncRNA
LOC105372407	54.06	146.321	0.369461	-1.43651	1.72741e-17	1.17034e-15	down	85	65	83	129	123	124	LOC105372407		uncharacterized LOC105372407	ncRNA
LOC105374127	164.642	330.276	0.498499	-1.00434	6.9986e-17	4.45237e-15	down	220	230	258	321	233	296	LOC105374127		uncharacterized LOC105374127	ncRNA
LOC105370009	40.7188	138.441	0.294123	-1.76551	1.02704e-16	6.34858e-15	down	65	59	52	89	130	137	LOC105370009		uncharacterized LOC105370009	ncRNA
MIR378I	22.8371	79.8406	0.286034	-1.80574	3.11641e-14	1.32525e-12	down	30	28	40	82	64	59	MIR378I	hsa:100616259	microRNA 378i	ncRNA
LAMB2P1	26.1453	76.2716	0.342792	-1.54459	7.27113e-14	2.91623e-12	down	46	30	37	62	67	67	LAMB2P1	hsa:22973	laminin, beta 2 pseudogene 1	pseudo
DICER1-AS1	57.5995	132.131	0.435929	-1.19784	1.15916e-13	4.55757e-12	down	96	77	76	122	98	120	DICER1-AS1	hsa:400242	DICER1 antisense RNA 1	ncRNA
LOC105376896	85.0049	182.386	0.466072	-1.10137	1.84517e-13	7.02451e-12	down	120	118	128	151	152	166	LOC105376896		uncharacterized LOC105376896	ncRNA
LOC105374782	25.5539	83.5394	0.30589	-1.70891	1.90119e-13	7.21488e-12	down	36	35	39	74	63	78	LOC105374782		uncharacterized LOC105374782	ncRNA
LOC105369570	57.5673	133.509	0.431186	-1.21362	2.95322e-13	1.08303e-11	down	88	71	89	107	120	116	LOC105369570		uncharacterized LOC105369570	ncRNA
ENPP7P8	73.5919	160.647	0.458097	-1.12628	5.359e-13	1.88461e-11	down	120	100	98	133	136	144	ENPP7P8		ectonucleotide pyrophosphatase/phosphodiesterase 7 pseudogene 8	pseudo
LOC390332	13.1873	50.2757	0.2623	-1.93071	1.66488e-12	5.38147e-11	down	20	21	16	38	50	41	LOC390332		retinol dehydrogenase 16 (all-trans) pseudogene	pseudo
LOC105371339	57.5449	131.704	0.436925	-1.19454	2.11182e-12	6.72642e-11	down	72	102	74	93	112	134	LOC105371339		uncharacterized LOC105371339	ncRNA
LINC00173	27.7716	77.8113	0.35691	-1.48637	2.84523e-12	8.90862e-11	down	32	38	49	64	67	69	LINC00173	hsa:100287569	long intergenic non-protein coding RNA 173	ncRNA
SERBP1P3	23.2425	92.4156	0.251499	-1.99137	2.95163e-12	9.19374e-11	down	27	41	32	86	64	88	SERBP1P3		SERPINE1 mRNA binding protein 1 pseudogene 3	pseudo
LINC01219	4.43065	40.4998	0.109399	-3.19233	7.25414e-12	2.12175e-10	down	7	3	9	21	44	39	LINC01219		long intergenic non-protein coding RNA 1219	ncRNA
PRKRIRP7	151.935	70.0953	2.16755	1.11607	9.61595e-12	2.73906e-10	up	216	204	234	68	58	54	PRKRIRP7		protein-kinase, interferon-inducible double stranded RNA dependent inhibitor, repressor of (P58 repressor) pseudogene 7	pseudo
FER1L4	108.322	248.367	0.436136	-1.19715	1.21457e-11	3.42307e-10	down	183	134	151	248	197	193	FER1L4	hsa:80307	Fer-1-like protein 4	pseudo
LOC105371870	31.8683	79.468	0.401021	-1.31825	1.62204e-11	4.49228e-10	down	39	50	48	60	77	67	LOC105371870		uncharacterized LOC105371870	ncRNA
RNU4-2	66.0845	14.3821	4.59492	2.20004	2.2873e-11	6.22687e-10	up	92	105	88	13	11	13	RNU4-2	hsa:26834	RNA, U4 small nuclear 2	snRNA
ATP8A2P3	66.3239	135.834	0.488271	-1.03424	5.14288e-11	1.31081e-09	down	106	80	100	122	114	113	ATP8A2P3		ATPase, aminophospholipid transporter, class I, type 8A, member 2 pseudogene 3	pseudo
LOC102723648	39.1171	104.852	0.37307	-1.42248	8.08423e-11	1.99889e-09	down	76	54	40	95	96	78	LOC102723648	hsa:102723648	uncharacterized LOC102723648	ncRNA
LINC00152	61.3148	18.6774	3.28284	1.71495	2.0487e-10	4.66416e-09	up	73	86	104	21	13	14	LINC00152	hsa:112597	long intergenic non-protein coding RNA 152	ncRNA
LINC01252	23.8481	70.3478	0.339003	-1.56063	2.36022e-10	5.32526e-09	down	44	22	37	66	52	63	LINC01252	hsa:338817	long intergenic non-protein coding RNA 1252	ncRNA
LOC105373970	11.0723	41.915	0.264161	-1.92051	4.07579e-10	8.65843e-09	down	19	17	12	30	33	45	LOC105373970		uncharacterized LOC105373970	ncRNA
LOC399715	11.1359	41.7235	0.266898	-1.90564	5.22071e-10	1.08976e-08	down	15	18	15	31	43	33	LOC399715	hsa:399715	uncharacterized LOC399715	ncRNA
LOC105372426	15.1463	60.6894	0.249571	-2.00248	7.24934e-10	1.47097e-08	down	35	15	16	71	40	45	LOC105372426		uncharacterized LOC105372426	ncRNA
LOC105369194	7.10633	30.6225	0.232063	-2.10741	8.49975e-10	1.6974e-08	down	18	5	8	22	22	35	LOC105369194		uncharacterized LOC105369194	ncRNA
LOC105369171	23.369	68.1298	0.343007	-1.54369	1.32984e-09	2.5516e-08	down	41	27	33	58	60	57	LOC105369171		uncharacterized LOC105369171	ncRNA
LOC105374130	56.431	122.984	0.45885	-1.12391	2.1082e-09	3.90146e-08	down	88	64	91	84	118	114	LOC105374130		uncharacterized LOC105374130	ncRNA
MIR612	104.121	223.91	0.465014	-1.10466	2.35338e-09	4.30867e-08	down	158	141	150	184	204	187	MIR612	hsa:693197	microRNA 612	ncRNA
LINC00663	9.3446	35.4628	0.263504	-1.9241	3.35294e-09	5.99233e-08	down	9	15	16	20	39	32	LINC00663	hsa:284440	long intergenic non-protein coding RNA 663	ncRNA
RPS3AP38	45.9626	99.8636	0.460254	-1.1195	4.78169e-09	8.29841e-08	down	60	75	63	72	85	100	RPS3AP38		ribosomal protein S3a pseudogene 38	pseudo
LOC105369212	23.2035	71.4155	0.324908	-1.6219	5.77794e-09	9.88432e-08	down	28	43	29	70	67	46	LOC105369212		uncharacterized LOC105369212	miscRNA
TRA-TGC9-1	31.7247	3.87467	8.1877	3.03346	1.01407e-08	1.66585e-07	up	44	55	38	4	2	4	TRA-TGC9-1		transfer RNA-Ala (TGC) 9-1	ncRNA
LOC100507291	45.7763	96.7897	0.472946	-1.08025	1.41849e-08	2.25157e-07	down	67	57	73	93	71	85	LOC100507291	hsa:100507291	uncharacterized LOC100507291	ncRNA
LOC105373469	75.0608	25.7408	2.91603	1.544	1.50948e-08	2.38966e-07	up	97	116	110	24	24	18	LOC105373469		uncharacterized LOC105373469	ncRNA
RNVU1-7	39.2526	7.86386	4.99151	2.31948	2.16904e-08	3.31564e-07	up	72	48	50	7	11	2	RNVU1-7	hsa:26864	RNA, variant U1 small nuclear 7	snRNA
LOC105372345	9.27885	38.4406	0.241381	-2.05061	2.46618e-08	3.72944e-07	down	17	7	16	35	27	37	LOC105372345		uncharacterized LOC105372345	ncRNA
H1FX-AS1	53.127	118.908	0.446791	-1.16233	2.4689e-08	3.7312e-07	down	64	76	88	90	99	117	H1FX-AS1	hsa:339942	H1FX antisense RNA 1	ncRNA
LOC105378512	79.5907	27.9689	2.84569	1.50878	2.49007e-08	3.76082e-07	up	132	106	106	26	20	26	LOC105378512		uncharacterized LOC105378512	ncRNA
LOC105376579	5.09192	24.9812	0.20383	-2.29456	3.47646e-08	5.11845e-07	down	6	11	5	31	20	13	LOC105376579		uncharacterized LOC105376579	ncRNA
LINC00696	9.05367	34.4665	0.26268	-1.92862	4.14733e-08	6.00299e-07	down	15	9	15	23	24	42	LINC00696	hsa:100128378	long intergenic non-protein coding RNA 696	ncRNA
TFP1	13.6274	39.6133	0.344012	-1.53947	4.2887e-08	6.1964e-07	down	24	18	17	40	26	36	TFP1		transferrin pseudogene 1	pseudo
LOC399716	14.5282	40.8569	0.355588	-1.49172	1.07694e-07	1.44137e-06	down	27	19	17	31	37	37	LOC399716	hsa:399716	uncharacterized protein DKFZp667F0711	miscRNA
CIRBP-AS1	68.361	22.5647	3.02956	1.59911	1.30041e-07	1.71746e-06	up	109	88	98	21	18	19	CIRBP-AS1	hsa:148046	CIRBP antisense RNA 1	ncRNA
LOC105371082	31.6226	71.6348	0.441441	-1.17971	1.37056e-07	1.80414e-06	down	42	45	49	63	62	59	LOC105371082		uncharacterized LOC105371082	ncRNA
LOC100419798	32.4556	6.19183	5.24168	2.39003	1.47562e-07	1.92868e-06	up	47	49	44	6	3	7	LOC100419798		gon-4-like (C. elegans) pseudogene	pseudo
PRKXP1	253.603	126.658	2.00227	1.00164	1.71637e-07	2.2132e-06	up	395	405	297	119	91	116	PRKXP1	hsa:441733	protein kinase, X-linked, pseudogene 1	pseudo
RPS3AP22	9.7375	31.9403	0.304865	-1.71376	2.3076e-07	2.9068e-06	down	15	13	14	36	24	22	RPS3AP22		ribosomal protein S3a pseudogene 22	pseudo
LOC105376486	37.5003	6.22747	6.02177	2.59019	2.35688e-07	2.96576e-06	up	55	61	46	6	5	5	LOC105376486		uncharacterized LOC105376486	ncRNA
ATP6V0E1P3	9.45689	32.2818	0.292948	-1.77129	3.235e-07	3.94124e-06	down	16	15	10	27	27	29	ATP6V0E1P3		ATPase, H+ transporting, lysosomal 9kDa, V0 subunit e1 pseudogene 3	pseudo
MYLK-AS2	0.47298	10.1302	0.0466903	-4.42073	4.05472e-07	4.82623e-06	down	0	1	1	11	8	7	MYLK-AS2		MYLK antisense RNA 2	ncRNA
LOC105378083	32.3228	73.1132	0.442092	-1.17758	4.51866e-07	5.33082e-06	down	45	42	52	52	66	70	LOC105378083		uncharacterized LOC105378083	ncRNA
LOC728730	35.136	70.7019	0.49696	-1.0088	4.6579e-07	5.47892e-06	down	43	54	54	53	58	71	LOC728730	hsa:728730	uncharacterized LOC728730	ncRNA
LOC105371764	20.7241	51.1939	0.404816	-1.30466	5.59819e-07	6.45204e-06	down	30	22	37	46	33	53	LOC105371764		uncharacterized LOC105371764	ncRNA
LOC100996756	38.2155	9.33217	4.09503	2.03388	6.8264e-07	7.69382e-06	up	43	60	61	2	11	11	LOC100996756	hsa:100996756	uncharacterized LOC100996756	ncRNA
NCK1-AS1	38.0082	78.7543	0.482617	-1.05105	6.90111e-07	7.75979e-06	down	57	55	52	68	75	59	NCK1-AS1	hsa:101927597	NCK1 antisense RNA 1 (head to head)	ncRNA
LOC105370924	0.687905	10.4998	0.0655161	-3.93201	1.0249e-06	1.11228e-05	down	2	0	1	10	8	9	LOC105370924		uncharacterized LOC105370924	ncRNA
LOC105376934	8.51093	31.1221	0.273469	-1.87055	1.04813e-06	1.13491e-05	down	16	13	8	32	23	25	LOC105376934		uncharacterized LOC105376934	ncRNA
LOC105370541	98.3196	47.8824	2.05336	1.03798	1.06743e-06	1.15373e-05	up	127	150	146	46	39	38	LOC105370541		uncharacterized LOC105370541	ncRNA
LOC729557	13.0073	37.3622	0.34814	-1.52226	1.09178e-06	1.17792e-05	down	20	15	21	34	31	31	LOC729557		density-regulated protein pseudogene	pseudo
MFI2-AS1	27.5073	64.3771	0.427284	-1.22673	1.48264e-06	1.54674e-05	down	41	24	53	45	70	50	MFI2-AS1	hsa:100507057	MFI2 antisense RNA 1	ncRNA
RNVU1-14	48.229	15.1722	3.17878	1.66847	1.87074e-06	1.90038e-05	up	62	86	60	9	15	15	RNVU1-14	hsa:101954266	RNA, variant U1 small nuclear 14	snRNA
LOC101929615	63.5108	25.193	2.52097	1.33398	1.90153e-06	1.93083e-05	up	93	95	86	25	14	26	LOC101929615	hsa:101929615	uncharacterized LOC101929615	ncRNA
LINC01583	11.6848	33.5183	0.348611	-1.52031	2.48303e-06	2.46903e-05	down	12	17	21	40	25	21	LINC01583	hsa:101929690	uncharacterized LOC101929690	ncRNA
LINC01402	3.74485	18.7333	0.199904	-2.32262	2.52048e-06	2.50005e-05	down	1	10	5	16	19	13	LINC01402		long intergenic non-protein coding RNA 1402	ncRNA
LINC01372	33.9786	70.1206	0.484574	-1.04521	2.62709e-06	2.59507e-05	down	55	51	41	60	64	56	LINC01372	hsa:101929736	long intergenic non-protein coding RNA 1372	ncRNA
POT1-AS1	8.88596	29.9697	0.296498	-1.75391	3.38494e-06	3.26566e-05	down	11	9	18	22	28	27	POT1-AS1		POT1 antisense RNA 1	ncRNA
RNU5A-8P	21.9686	1.95515	11.2363	3.49009	3.45613e-06	3.32631e-05	up	35	33	27	2	2	1	RNU5A-8P		RNA, U5A small nuclear 8, pseudogene	pseudo
LINC00622	5.06523	19.855	0.25511	-1.97081	3.48081e-06	3.34721e-05	down	8	10	4	23	14	14	LINC00622	hsa:644242	long intergenic non-protein coding RNA 622	ncRNA
LOC101928531	79.6339	34.6779	2.29639	1.19937	3.55698e-06	3.41106e-05	up	123	118	103	28	33	28	LOC101928531		uncharacterized LOC101928531	ncRNA
LOC100128721	5.97832	24.5859	0.24316	-2.04002	3.77752e-06	3.5981e-05	down	12	8	6	19	26	18	LOC100128721		stromal cell-derived factor 2 pseudogene	pseudo
DLEU7-AS1	15.9144	41.9709	0.379177	-1.39906	4.34081e-06	4.07795e-05	down	26	27	16	25	39	44	DLEU7-AS1	hsa:100874074	DLEU7 antisense RNA 1	ncRNA
LAGE3P1	41.2286	86.4606	0.476849	-1.0684	4.9155e-06	4.56597e-05	down	68	51	59	91	68	63	LAGE3P1		L antigen family, member 3 pseudogene 1	ncRNA
HOXA-AS3	86.1267	37.6453	2.28785	1.19399	5.89451e-06	5.39801e-05	up	133	103	135	35	25	37	HOXA-AS3	hsa:100133311	HOXA cluster antisense RNA 3	ncRNA
BZW1P2	112.995	53.2252	2.12296	1.08608	6.46568e-06	5.88959e-05	up	158	171	158	38	45	54	BZW1P2		basic leucine zipper and W2 domains 1 pseudogene 2	pseudo
DNM1P35	29.9441	69.4225	0.431332	-1.21313	7.35569e-06	6.61984e-05	down	31	40	57	55	49	75	DNM1P35	hsa:100128285	DNM1 pseudogene 35	pseudo
RNU11	71.4159	30.7015	2.32614	1.21794	9.04772e-06	7.95456e-05	up	102	109	97	28	23	28	RNU11	hsa:26824	RNA, U11 small nuclear	snRNA
HNRNPA1P61	13.7568	38.833	0.354255	-1.49714	9.89566e-06	8.62105e-05	down	17	18	24	24	34	42	HNRNPA1P61		heterogeneous nuclear ribonucleoprotein A1 pseudogene 61	pseudo
LOC105379239	4.19317	21.9043	0.191431	-2.3851	1.09933e-05	9.45365e-05	down	4	8	6	22	23	11	LOC105379239		uncharacterized LOC105379239	ncRNA
CCDC162P	43.7545	89.2691	0.490142	-1.02873	1.11228e-05	9.55132e-05	down	81	64	45	62	93	74	CCDC162P	hsa:221262	coiled-coil domain containing 162, pseudogene	pseudo
RPL32P29	14.854	39.9675	0.371652	-1.42798	1.20329e-05	0.000102667	down	23	18	23	34	28	41	RPL32P29		ribosomal protein L32 pseudogene 29	pseudo
RNU12	57.2827	21.7591	2.63259	1.39648	1.22248e-05	0.000104194	up	77	95	75	13	20	23	RNU12	hsa:267010	RNA, U12 small nuclear	snRNA
RPL21P118	32.9901	67.6504	0.487655	-1.03607	1.35593e-05	0.000114228	down	52	35	55	43	63	68	RPL21P118		ribosomal protein L21 pseudogene 118	pseudo
LOC93463	36.0286	72.7462	0.495264	-1.01373	1.46303e-05	0.000122177	down	52	45	58	55	65	67	LOC93463	hsa:93463	uncharacterized LOC93463	miscRNA
LOC105373561	14.8376	43.9823	0.337355	-1.56766	1.516e-05	0.00012638	down	20	25	19	43	35	35	LOC105373561		uncharacterized LOC105373561	ncRNA
LOC105373952	62.5341	26.0034	2.40485	1.26594	1.52246e-05	0.000126831	up	88	105	77	16	22	29	LOC105373952		uncharacterized LOC105373952	ncRNA
LOC101928625	58.3634	24.4383	2.3882	1.25592	1.58261e-05	0.000131249	up	90	84	78	15	20	28	LOC101928625	hsa:101928625	uncharacterized LOC101928625	ncRNA
LOC105375010	6.41027	23.2251	0.276006	-1.85723	1.89869e-05	0.000154367	down	12	13	3	20	13	27	LOC105375010		uncharacterized LOC105375010	ncRNA
LINC01301	8.10573	27.5812	0.293887	-1.76667	2.02837e-05	0.000164089	down	9	18	8	13	27	31	LINC01301	hsa:100505532	long intergenic non-protein coding RNA 1301	ncRNA
SNORD99	29.9046	9.32209	3.20793	1.68164	2.04953e-05	0.000165563	up	39	53	37	8	7	9	SNORD99	hsa:692212	small nucleolar RNA, C/D box 99	snoRNA
LOC101927126	34.0039	10.4488	3.25434	1.70236	2.06824e-05	0.00016685	up	40	52	54	5	8	14	LOC101927126	hsa:101927126	uncharacterized LOC101927126	ncRNA
PP13	27.5759	59.9317	0.460123	-1.11991	2.28618e-05	0.000182772	down	59	32	29	38	59	57	PP13	hsa:100129503	uncharacterized LOC100129503	miscRNA
CLK2P1	4.48404	26.5845	0.168671	-2.56771	2.3029e-05	0.000183925	down	3	5	11	27	27	14	CLK2P1	hsa:1197	Similar to Dual specificity protein kinase CLK2 (CDC like kinase 2)	miscRNA
LOC105373810	21.4012	6.9795	3.06629	1.61649	2.39882e-05	0.000191013	up	44	25	24	7	4	7	LOC105373810		uncharacterized LOC105373810	ncRNA
LOC105369312	1.16088	11.2748	0.102963	-3.2798	2.46902e-05	0.000195759	down	2	1	2	15	6	8	LOC105369312		uncharacterized LOC105369312	ncRNA
LOC105372969	18.0217	41.7515	0.431643	-1.21209	2.63989e-05	0.000208274	down	21	19	37	32	44	31	LOC105372969		uncharacterized LOC105372969	ncRNA
LOC285768	6.30409	22.646	0.278375	-1.8449	2.71727e-05	0.000213326	down	8	7	12	15	26	17	LOC285768	hsa:285768	uncharacterized LOC285768	ncRNA
LOC100996255	10.4562	30.3879	0.344092	-1.53913	3.1236e-05	0.000241662	down	12	19	14	31	25	22	LOC100996255	hsa:100996255	uncharacterized LOC100996255	ncRNA
LOC101928331	11.574	34.8001	0.332585	-1.58821	3.2281e-05	0.000248548	down	18	17	15	33	37	19	LOC101928331	hsa:101928331	uncharacterized LOC101928331	ncRNA
RNU5A-1	24.1596	5.06502	4.7699	2.25396	3.30784e-05	0.000254036	up	33	35	36	2	6	5	RNU5A-1	hsa:26831	RNA, U5A small nuclear 1	snRNA
UGDH-AS1	30.0948	61.4793	0.489512	-1.03058	3.43015e-05	0.000261935	down	49	40	41	53	52	53	UGDH-AS1	hsa:100885776	UGDH antisense RNA 1	ncRNA
LOC105379507	9.70463	28.4096	0.341596	-1.54964	3.57827e-05	0.000271844	down	19	9	14	18	28	27	LOC105379507		uncharacterized LOC105379507	ncRNA
LOC105374256	15.7179	1.90932	8.23216	3.04127	3.66069e-05	0.00027749	up	28	19	21	1	0	4	LOC105374256		uncharacterized LOC105374256	ncRNA
HTATSF1P2	25.365	5.79161	4.37961	2.1308	4.0071e-05	0.000299957	up	49	30	31	4	3	8	HTATSF1P2	hsa:401233	HIV-1 Tat specific factor 1 pseudogene 2	pseudo
LOC100128966	18.488	42.3357	0.4367	-1.19528	4.66063e-05	0.000343307	down	30	28	22	41	29	39	LOC100128966	hsa:100128966	uncharacterized LOC100128966	miscRNA
LOC105375966	6.97352	22.2332	0.313654	-1.67275	5.47528e-05	0.000395843	down	11	7	12	17	23	17	LOC105375966		uncharacterized LOC105375966	ncRNA
RNU6-45P	6.22611	21.4175	0.290702	-1.78238	5.91555e-05	0.000424025	down	10	11	6	15	21	19	RNU6-45P	hsa:100873759	RNA, U6 small nuclear 45, pseudogene	snRNA
LOC105369370	1.16088	9.04658	0.128323	-2.96215	6.18213e-05	0.000440893	down	2	1	2	6	14	3	LOC105369370		uncharacterized LOC105369370	ncRNA
LOC105372834	11.5453	29.9469	0.385525	-1.3751	7.52106e-05	0.000525751	down	19	18	13	25	25	27	LOC105372834		uncharacterized LOC105372834	miscRNA
C21orf62-AS1	25.6277	57.8235	0.443206	-1.17395	9.13004e-05	0.000622087	down	37	26	47	53	60	35	C21orf62-AS1	hsa:54067	C21orf62 antisense RNA 1	ncRNA
LOC105372522	7.94414	22.9929	0.345504	-1.53323	9.53476e-05	0.000645993	down	8	12	14	24	19	16	LOC105372522		uncharacterized LOC105372522	ncRNA
LOC105376895	24.9475	55.6419	0.448358	-1.15728	9.65628e-05	0.000652936	down	41	38	29	55	43	45	LOC105376895		uncharacterized LOC105376895	ncRNA
LOC105370765	25.4786	61.0229	0.417525	-1.26007	9.92772e-05	0.000668088	down	27	35	47	42	54	61	LOC105370765		uncharacterized LOC105370765	ncRNA
LOC105372446	20.8406	45.6238	0.456792	-1.13039	0.000105366	0.00070491	down	29	36	25	48	39	30	LOC105372446		uncharacterized LOC105372446	ncRNA
LOC105375089	12.4445	30.3701	0.409764	-1.28714	0.000111633	0.000742074	down	14	10	29	31	24	23	LOC105375089		uncharacterized LOC105375089	ncRNA
ZNF525	40.8296	16.7731	2.43424	1.28347	0.000117811	0.000779256	up	59	59	58	17	15	11	ZNF525	hsa:170958	Zinc finger protein 525	pseudo
MLLT4-AS1	22.0897	45.8406	0.48188	-1.05325	0.00012034	0.000794013	down	34	23	38	39	35	44	MLLT4-AS1	hsa:653483	Putative uncharacterized protein MLLT4-AS1	ncRNA
LOC101927603	36.2511	13.1101	2.76512	1.46734	0.000120464	0.000794612	up	65	47	45	7	7	20	LOC101927603	hsa:101927603	uncharacterized LOC101927603	ncRNA
LOC100507250	16.453	36.9544	0.445225	-1.16739	0.000134107	0.000873553	down	23	27	21	33	30	32	LOC100507250	hsa:100507250	uncharacterized LOC100507250	ncRNA
SFR1P1	39.562	88.0563	0.449281	-1.15431	0.000135723	0.000882163	down	60	63	48	95	70	61	SFR1P1		SWI5-dependent recombination repair 1 pseudogene	ncRNA
LOC100130531	4.62098	16.3627	0.28241	-1.82414	0.000138252	0.000895933	down	7	8	5	14	15	13	LOC100130531		ribosomal protein L39 pseudogene	pseudo
LOC102723647	7.6943	20.2704	0.379583	-1.39751	0.000138431	0.000896847	down	9	11	13	16	20	16	RPL23AP97	hsa:102723647	uncharacterized LOC102723647	ncRNA
CLIC4P1	21.2396	45.9475	0.462257	-1.11323	0.000138479	0.000896914	down	43	19	30	39	41	38	CLIC4P1		chloride intracellular channel 4 pseudogene 1	ncRNA
RNU5F-1	41.2287	15.5647	2.64886	1.40537	0.000140035	0.000905773	up	63	60	55	5	18	17	RNU5F-1	hsa:26828	RNA, U5F small nuclear 1	snRNA
LOC101060207	36.2518	13.2834	2.72911	1.44843	0.000140906	0.000910178	up	48	54	54	17	11	6	LOC101060207		uncharacterized LOC101060207	pseudo
LOC105372431	10.1653	26.8114	0.379141	-1.39919	0.000153588	0.000979432	down	18	13	13	19	23	27	LOC105372431		uncharacterized LOC105372431	ncRNA
LOC102724805	26.8292	57.7372	0.464679	-1.10569	0.000158332	0.00100489	down	36	52	28	62	50	36	LOC102724805	hsa:102724805	uncharacterized LOC102724805	ncRNA
LOC105377382	25.8976	8.47078	3.05728	1.61225	0.000162701	0.00102907	up	43	36	33	6	3	13	LOC105377382		uncharacterized LOC105377382	ncRNA
LOC105376113	35.3181	12.1286	2.91198	1.542	0.00017054	0.00107299	up	49	49	54	12	13	6	LOC105376113		uncharacterized LOC105376113	ncRNA
LINC01260	7.35616	21.3716	0.344202	-1.53867	0.000188304	0.00117215	down	17	6	9	14	19	22	LINC01260	hsa:79015	long intergenic non-protein coding RNA 1260	ncRNA
LOC105370454	4.1603	15.6437	0.265941	-1.91082	0.000190672	0.00118474	down	8	4	6	11	19	10	LOC105370454		uncharacterized LOC105370454	ncRNA
ACTG1P1	22.3231	45.8636	0.486727	-1.03881	0.00020341	0.0012566	down	35	22	39	43	34	41	ACTG1P1		actin, gamma 1 pseudogene 1	pseudo
RNU1-13P	20.7077	4.65718	4.44642	2.15264	0.000205047	0.00126488	up	27	29	33	1	5	6	RNU1-13P		RNA, U1 small nuclear 13, pseudogene	snRNA
WDFY3-AS2	28.5062	57.949	0.491918	-1.02351	0.00021217	0.00130412	down	39	48	36	63	40	46	WDFY3-AS2	hsa:404201	WDFY3 antisense RNA 2	ncRNA
LOC105375038	14.34	2.31974	6.18173	2.62801	0.000215478	0.00132273	up	23	21	18	4	0	2	LOC105375038		uncharacterized LOC105375038	ncRNA
LOC103021296	10.2207	27.5586	0.370873	-1.431	0.000216782	0.0013294	down	15	13	16	30	16	25	LOC103021296		uncharacterized LOC103021296	ncRNA
LOC105378847	11.0867	28.068	0.394993	-1.3401	0.000217134	0.00133054	down	16	21	11	20	29	23	LOC105378847		uncharacterized LOC105378847	ncRNA
LOC101060170	29.5158	9.76814	3.02164	1.59533	0.000228991	0.00139465	up	35	51	41	11	9	5	LOC101060170		uncharacterized LOC101060170	pseudo
LOC105376035	11.8115	29.2559	0.403732	-1.30853	0.000231854	0.00140887	down	16	21	14	23	30	22	LOC105376035		uncharacterized LOC105376035	ncRNA
SNORD3B-2	58.7373	21.3768	2.74771	1.45823	0.000234528	0.00142187	up	109	84	62	18	17	20	SNORD3B-2	hsa:780852	small nucleolar RNA, C/D box 3B-2	snoRNA
LOC101929412	0.454504	6.98712	0.0650489	-3.94233	0.000240178	0.00145209	down	1	1	0	6	5	7	LOC101929412	hsa:101929412	uncharacterized LOC101929412	ncRNA
CPB2-AS1	9.76419	25.3023	0.385901	-1.3737	0.00025117	0.00151168	down	13	14	15	20	23	22	CPB2-AS1	hsa:100509894	CPB2 antisense RNA 1	ncRNA
LOC105378626	14.6939	2.30696	6.36938	2.67115	0.00026331	0.00157644	up	30	21	13	1	1	4	LOC105378626		uncharacterized LOC105378626	ncRNA
LINC01419	4.17674	15.9676	0.261576	-1.9347	0.000269798	0.00161166	down	6	6	6	16	13	12	LINC01419		long intergenic non-protein coding RNA 1419	ncRNA
LOC105374891	3.27181	13.5664	0.24117	-2.05188	0.000276904	0.00164874	down	6	0	8	11	9	15	LOC105374891		uncharacterized LOC105374891	ncRNA
LOC105371029	28.1352	9.39336	2.99523	1.58266	0.000283823	0.00168537	up	46	48	28	8	11	5	LOC105371029		uncharacterized LOC105371029	ncRNA
SSBP3-AS1	14.3461	30.7245	0.466929	-1.09873	0.000295878	0.0017483	down	26	15	21	32	22	25	SSBP3-AS1	hsa:619518	Putative uncharacterized protein SSBP3-AS1	ncRNA
RPS20P33	17.9807	38.3158	0.469277	-1.09149	0.000309604	0.00181731	down	21	23	33	28	24	47	RPS20P33		ribosomal protein S20 pseudogene 33	pseudo
RNVU1-8	22.5135	5.44742	4.13287	2.04714	0.000360864	0.00208553	up	30	36	31	4	5	5	RNVU1-8		RNA, variant U1 small nuclear 8	snRNA
LOC105370396	14.6576	33.0797	0.443098	-1.1743	0.000367255	0.00211889	down	20	19	24	29	28	28	LOC105370396		uncharacterized LOC105370396	ncRNA
MIR22HG	43.1309	19.5311	2.20831	1.14295	0.000386634	0.00221313	up	63	63	60	18	20	12	MIR22HG	hsa:84981	MIR22 host gene (non-protein coding)	ncRNA
HEXA-AS1	38.7268	16.3448	2.36936	1.2445	0.000419407	0.00237522	up	59	52	56	14	14	14	HEXA-AS1	hsa:80072	HEXA antisense RNA 1	ncRNA
LOC101060445	36.8575	15.1901	2.42641	1.27882	0.000419675	0.00237618	up	60	44	55	16	12	11	LOC101060445	hsa:101060445	uncharacterized LOC101060445	miscRNA
SSSCA1-AS1	18.5085	38.1676	0.484928	-1.04416	0.000424678	0.0024028	down	30	26	24	28	37	33	SSSCA1-AS1	hsa:254100	SSSCA1 antisense RNA 1 (head to head)	ncRNA
LOC105371436	6.92427	21.7058	0.319006	-1.64834	0.000448112	0.00251698	down	12	10	8	20	13	23	LOC105371436		uncharacterized LOC105371436	ncRNA
RNU1-1	42.8318	18.2898	2.34184	1.22764	0.000453047	0.00253994	up	60	74	51	15	16	16	RNU1-1	hsa:26871	RNA, U1 small nuclear 1	snRNA
RPL17P15	7.18023	20.2527	0.354532	-1.49601	0.000456229	0.00255659	down	14	5	12	23	15	14	RPL17P15		ribosomal protein L17 pseudogene 15	pseudo
MEF2C-AS1	20.5024	46.1798	0.44397	-1.17147	0.000461353	0.00258164	down	42	22	25	42	31	46	MEF2C-AS1	hsa:101929423	MEF2C antisense RNA 1	ncRNA
LOC105377214	6.43486	19.08	0.337256	-1.56808	0.000497252	0.00275748	down	14	7	7	18	16	15	LOC105377214		uncharacterized LOC105377214	ncRNA
LOC105373953	23.6661	7.42543	3.18717	1.67227	0.000498144	0.00276178	up	38	27	37	3	10	6	LOC105373953		uncharacterized LOC105373953	ncRNA
PIGUP1	2.36898	11.6545	0.203267	-2.29855	0.000499513	0.00276755	down	2	1	7	8	10	12	PIGUP1		phosphatidylinositol glycan anchor biosynthesis, class U pseudogene 1	pseudo
LOC388022	49.0004	21.41	2.28867	1.19451	0.000499518	0.00276755	up	82	69	61	23	16	16	LOC388022		uncharacterized LOC388022	miscRNA
LOC105373467	38.9199	17.9202	2.17185	1.11892	0.000537623	0.00295674	up	43	62	62	16	16	14	LOC105373467		uncharacterized LOC105373467	ncRNA
LOC105371531	12.8232	30.4311	0.421383	-1.24679	0.000542237	0.00297896	down	13	22	20	30	28	20	LOC105371531		uncharacterized LOC105371531	ncRNA
VLDLR-AS1	8.96951	24.5325	0.365618	-1.45159	0.000567553	0.00310497	down	19	10	10	19	23	21	VLDLR-AS1	hsa:401491	VLDLR antisense RNA 1	ncRNA
RPL12P7	6.78529	18.996	0.357196	-1.48521	0.00056968	0.0031156	down	7	9	13	15	13	21	RPL12P7		ribosomal protein L12 pseudogene 7	pseudo
LOC101929988	48.8943	22.1518	2.20724	1.14224	0.000571533	0.00312389	up	73	72	66	23	15	19	LOC101929988	hsa:101929988	uncharacterized LOC101929988	ncRNA
LOC105369204	20.4573	5.0397	4.05923	2.02121	0.000575979	0.00314246	up	40	30	19	10	0	3	LOC105369204		uncharacterized LOC105369204	miscRNA
LOC102724897	9.93395	24.9225	0.398593	-1.32701	0.000581375	0.00316539	down	18	12	13	20	23	21	LOC102724897	hsa:102724897	uncharacterized LOC102724897	ncRNA
LOC105375401	18.0478	38.5271	0.468443	-1.09405	0.000583222	0.00317116	down	36	13	29	33	33	33	LOC105375401		uncharacterized LOC105375401	ncRNA
LOC101926997	1.84675	9.75291	0.189354	-2.40084	0.000588952	0.00320014	down	3	3	2	13	7	5	LOC101926997	hsa:101926997	uncharacterized LOC101926997	ncRNA
LOC105369435	24.9167	8.5649	2.90916	1.5406	0.000599937	0.00325319	up	46	32	30	3	10	9	LOC105369435		uncharacterized LOC105369435	ncRNA
LOC102723403	2.08015	10.1454	0.205034	-2.28606	0.000601678	0.00326116	down	4	2	3	9	10	7	LOC102723403	hsa:102723403	uncharacterized LOC102723403	ncRNA
LOC100967224	0.446286	5.47543	0.081507	-3.61693	0.000696255	0.00371501	down	2	0	0	5	6	3	LOC100967224		neuroepithelial cell transforming 1 pseudogene	pseudo
RPL13AP25	10.6547	25.7306	0.414088	-1.27199	0.000702715	0.00374614	down	16	16	14	23	24	19	RPL13AP25		ribosomal protein L13a pseudogene 25	pseudo
LOC105378539	18.013	38.0887	0.472922	-1.08033	0.000705415	0.0037597	down	29	29	20	29	32	37	LOC105378539		uncharacterized LOC105378539	ncRNA
LOC338963	1.85701	10.1174	0.183546	-2.44578	0.000718105	0.00381378	down	3	2	3	8	9	9	LOC338963	hsa:338963	epididymal protein pseudogene	pseudo
ST3GAL4-AS1	17.5175	36.5644	0.479086	-1.06164	0.000745655	0.00394003	down	28	32	16	32	30	32	ST3GAL4-AS1	hsa:399972	ST3GAL4 antisense RNA 1 (head to head)	ncRNA
SNORA47	12.2332	28.731	0.425783	-1.23181	0.000747987	0.00395015	down	21	18	14	21	23	30	SNORA47	hsa:677828	small nucleolar RNA, H/ACA box 47	snoRNA
LOC642423	13.9142	31.1474	0.446722	-1.16255	0.000762901	0.00401699	down	21	19	20	24	29	27	LOC642423	hsa:642423	golgin A2 pseudogene	pseudo
ZFPM2-AS1	11.5945	2.35279	4.92797	2.30099	0.000803298	0.00420845	up	18	15	17	2	3	1	ZFPM2-AS1	hsa:102723356	ZFPM2 antisense RNA 1	ncRNA
RNVU1-6	33.5097	9.3705	3.57608	1.83838	0.000823637	0.00429624	up	62	37	46	11	8	5	RNVU1-6	hsa:101954276	RNA, variant U1 small nuclear 6	snRNA
MIR5087	45.194	21.0276	2.14928	1.10385	0.000850171	0.00441735	up	76	74	46	21	17	16	MIR5087	hsa:100847044	microRNA 5087	ncRNA
LOC105374713	2.29304	13.1712	0.174095	-2.52206	0.000866815	0.00448989	down	5	3	2	6	11	17	LOC105374713		uncharacterized LOC105374713	ncRNA
LOC100420067	16.1806	33.5054	0.482925	-1.05013	0.000878591	0.00454337	down	28	21	21	30	30	26	LOC100420067		transmembrane protein 231 pseudogene	pseudo
LOC105370763	0.70638	7.00235	0.100878	-3.30932	0.00097306	0.00496427	down	1	0	2	4	7	7	LOC105370763		uncharacterized LOC105370763	ncRNA
LOC100505728	48.5931	22.5469	2.1552	1.10782	0.000975076	0.00497262	up	79	67	64	21	17	20	LOC100505728		uncharacterized LOC100505728	miscRNA
MIR3145	17.3846	41.4174	0.419741	-1.25243	0.000996831	0.00506847	down	26	25	24	26	50	30	MIR3145	hsa:100423001	microRNA 3145	ncRNA
RNVU1-15	13.724	2.72242	5.04109	2.33374	0.00105861	0.00534609	up	16	23	20	1	3	3	RNVU1-15	hsa:101954267	RNA, variant U1 small nuclear 15	snRNA
NAPA-AS1	11.0928	26.5311	0.418105	-1.25806	0.00108695	0.00547217	down	19	15	14	34	20	14	NAPA-AS1	hsa:100505681	NAPA antisense RNA 1	ncRNA
MAN1B1-AS1	30.3282	12.1056	2.50531	1.32499	0.0011195	0.00562304	up	50	39	42	8	14	9	MAN1B1-AS1	hsa:100289341	MAN1B1 antisense RNA 1 (head to head)	ncRNA
LOC728138	1.83031	9.3603	0.19554	-2.35446	0.00115063	0.00576612	down	5	1	2	10	8	6	LOC728138		KIAA2013 pseudogene	pseudo
TRP-AGG6-1	10.0366	1.17511	8.541	3.0944	0.00116711	0.00583288	up	13	11	19	0	2	1	TRP-AGG6-1		transfer RNA-Pro (AGG) 6-1	ncRNA
MIR210HG	18.5269	37.2197	0.497773	-1.00644	0.00118022	0.00588613	down	34	17	29	34	23	39	MIR210HG	hsa:100506211	MIR210 host gene (non-protein coding)	ncRNA
LOC105377742	0	3.88487	0	-20	0.00118286	0.00589807	down	0	0	0	5	2	3	LOC105377742		uncharacterized LOC105377742	ncRNA
SOX9-AS1	6.53749	18.3076	0.357092	-1.48563	0.00118374	0.00590124	down	9	6	13	15	17	15	SOX9-AS1	hsa:400618	SOX9 antisense RNA 1	ncRNA
LOC105375721	36.3723	15.6718	2.32087	1.21467	0.00122817	0.00609815	up	54	55	48	19	16	5	LOC105375721		uncharacterized LOC105375721	ncRNA
RPS3AP3	14.993	30.3318	0.494299	-1.01654	0.00130044	0.00640578	down	28	19	18	29	23	26	RPS3AP3		ribosomal protein S3A pseudogene 3	pseudo
LOC105371952	6.05426	17.8565	0.33905	-1.56043	0.00130692	0.00643242	down	9	6	11	15	13	18	LOC105371952		uncharacterized LOC105371952	ncRNA
LOC105371067	0	4.68777	0	-20	0.00132912	0.00652888	down	0	0	0	4	5	3	LOC105371067		uncharacterized LOC105371067	ncRNA
KLKP1	7.79219	0.780046	9.98941	3.3204	0.00132924	0.00652888	up	19	7	8	2	0	0	KLKP1	hsa:606293	Kallikrein-related sequence from prostate	pseudo
LOC105371073	5.60593	15.6157	0.358994	-1.47797	0.001333	0.00654262	down	6	8	10	10	18	12	LOC105371073		uncharacterized LOC105371073	ncRNA
FKBP9P1	14.1374	30.3751	0.465427	-1.10337	0.00133528	0.00654916	down	22	19	20	28	26	24	FKBP9P1	hsa:360132	cDNA FLJ78517, highly similar to Homo sapiens FK506 binding protein 9, 63 kDa (FKBP9), mRNA	miscRNA
LOC100379224	29.4972	12.0955	2.43869	1.28611	0.00133757	0.00655637	up	41	42	44	14	10	7	LOC100379224	hsa:100379224	uncharacterized LOC100379224	ncRNA
LOC105377769	16.8649	34.2395	0.492559	-1.02163	0.00134347	0.00658259	down	21	14	37	24	32	32	LOC105377769		uncharacterized LOC105377769	ncRNA
TARID	11.355	25.5498	0.444425	-1.16999	0.00148522	0.00718754	down	14	22	13	21	15	30	TARID	hsa:100507308	TCF21 antisense RNA inducing promoter demethylation	ncRNA
LOC102724467	7.93388	24.0762	0.329531	-1.60151	0.00149716	0.0072339	down	8	13	13	15	21	26	LOC102724467	hsa:102724467	uncharacterized LOC102724467	ncRNA
LOC105376286	5.28633	16.7577	0.315457	-1.66449	0.00151834	0.00730215	down	8	12	3	12	17	14	LOC105376286		uncharacterized LOC105376286	ncRNA
LINC00896	16.3777	33.8395	0.483982	-1.04698	0.00157388	0.00754353	down	14	27	29	36	24	27	LINC00896	hsa:150197	long intergenic non-protein coding RNA 896	ncRNA
LOC105369495	37.2833	17.4767	2.13332	1.0931	0.00159168	0.0076182	up	57	55	49	15	13	17	LOC105369495		uncharacterized LOC105369495	ncRNA
RNVU1-4	23.7907	7.77478	3.05999	1.61353	0.00160934	0.00769352	up	41	33	29	7	6	7	RNVU1-4	hsa:101954264	RNA, variant U1 small nuclear 4	snRNA
TUBA3FP	14.3934	31.4305	0.457943	-1.12676	0.00161153	0.00770247	down	19	23	20	25	23	33	TUBA3FP	hsa:113691	Alpha tubulin-like, isoform CRA_a	pseudo
SNORD3B-1	55.2657	24.0992	2.29325	1.1974	0.00165533	0.0078804	up	76	105	58	19	20	23	SNORD3B-1	hsa:26851	small nucleolar RNA, C/D box 3B-1	snoRNA
LINC01397	11.1626	24.4585	0.456387	-1.13167	0.00170511	0.00808051	down	18	10	20	10	24	29	LINC01397		long intergenic non-protein coding RNA 1397	ncRNA
LOC102724748	35.9664	17.4742	2.05825	1.04142	0.00180773	0.00848797	up	64	53	39	20	10	15	LOC102724748	hsa:102724748	uncharacterized LOC102724748	ncRNA
MIR3685	8.81619	21.4735	0.410561	-1.28433	0.00181411	0.00851292	down	12	14	12	17	23	15	MIR3685	hsa:100500802	microRNA 3685	ncRNA
LOC105377539	14.9772	3.1176	4.80406	2.26426	0.00182024	0.00853338	up	18	15	31	6	1	1	LOC105377539		uncharacterized LOC105377539	ncRNA
RPS8P9	0.223143	4.2137	0.0529565	-4.23905	0.00185166	0.00866035	down	1	0	0	0	2	9	RPS8P9		ribosomal protein S8 pseudogene 9	pseudo
LOC105374243	0	3.48465	0	-20	0.00187205	0.00874377	down	0	0	0	3	2	4	LOC105374243		uncharacterized LOC105374243	ncRNA
LOC100128759	17.696	38.711	0.457131	-1.12932	0.00192288	0.00893594	down	25	20	31	33	22	45	LOC100128759		heme binding protein 2 pseudogene	pseudo
LOC105376935	16.3791	34.2879	0.477693	-1.06585	0.00193672	0.0089898	down	32	18	21	27	33	28	LOC105376935		uncharacterized LOC105376935	ncRNA
OR10D3	14.7534	31.0838	0.474634	-1.07511	0.00195508	0.00905926	down	29	17	18	23	26	31	OR10D3		Putative olfactory receptor 10D3	pseudo
RNU5B-1	13.0319	2.31974	5.61783	2.49001	0.0019831	0.00917314	up	17	18	21	4	0	2	RNU5B-1	hsa:26832	RNA, U5B small nuclear 1	snRNA
SNORD3D	41.1405	19.4649	2.11357	1.07968	0.00205484	0.00945754	up	60	74	44	15	18	17	SNORD3D	hsa:780854	small nucleolar RNA, C/D box 3D	snoRNA
MIR7-3HG	8.69304	0.75965	11.4435	3.51646	0.00205666	0.0094641	up	17	17	4	0	0	2	MIR7-3HG	hsa:284424	MIR7-3 host gene (non-protein coding)	ncRNA
SNORD58B	10.3207	22.8682	0.451313	-1.1478	0.00206163	0.00948332	down	21	16	8	24	12	23	SNORD58B	hsa:26790	small nucleolar RNA, C/D box 58B	snoRNA
LOC105379016	9.244	22.9062	0.403559	-1.30915	0.00207466	0.00953595	down	15	14	11	12	21	26	LOC105379016		uncharacterized LOC105379016	ncRNA
LOC100996842	9.42402	1.55751	6.05069	2.5971	0.00213532	0.00977915	up	20	11	10	2	1	1	LOC100996842	hsa:100996842	uncharacterized LOC100996842	ncRNA
MARK2P2	13.138	27.4898	0.477925	-1.06514	0.00215807	0.00986452	down	26	15	16	25	15	31	MARK2P2		MAP/microtubule affinity-regulating kinase 2 pseudogene 2	pseudo
LOC105373730	19.0513	5.78903	3.29092	1.71849	0.00218186	0.0099562	up	29	22	31	2	4	9	LOC105373730		uncharacterized LOC105373730	ncRNA
PPIP5K1P1	18.8117	42.8375	0.439142	-1.18724	0.00221162	0.0100632	down	25	29	27	32	41	37	PPIP5K1P1		diphosphoinositol pentakisphosphate kinase 1 pseudogene 1	pseudo
MED28P7	0.724855	5.84506	0.124012	-3.01145	0.00226926	0.0102924	down	0	0	3	4	6	5	MED28P7		mediator complex subunit 28 pseudogene 7	pseudo
LOC105376253	2.78245	10.4591	0.266031	-1.91033	0.00231827	0.0104868	down	3	6	3	13	4	10	LOC105376253		uncharacterized LOC105376253	ncRNA
LOC105376608	9.92573	22.1237	0.448647	-1.15635	0.00232343	0.0105043	down	19	11	13	15	18	24	LOC105376608		uncharacterized LOC105376608	miscRNA
LOC102723686	15.657	31.9046	0.490743	-1.02696	0.00235526	0.0106281	down	11	32	24	29	26	27	LOC102723686	hsa:102723686	uncharacterized LOC102723686	ncRNA
LOC148430	12.2639	27.2727	0.449677	-1.15304	0.00239651	0.010794	down	21	15	17	20	27	23	LOC148430		ribosomal protein S2 pseudogene	pseudo
SNORD13	20.3388	6.26568	3.24607	1.69869	0.00250652	0.0112283	up	35	27	26	8	6	2	SNORD13	hsa:692084	small nucleolar RNA, C/D box 13	snoRNA
DISC1FP1	7.15768	19.0953	0.37484	-1.41565	0.00256517	0.0114525	down	13	9	9	16	18	15	DISC1FP1	hsa:101929222	DISC1 fusion partner 1 (non-protein coding)	ncRNA
LOC101928277	5.9722	0.397641	15.0191	3.90872	0.00258612	0.0115396	up	9	14	3	0	1	0	LOC101928277	hsa:101928277	uncharacterized LOC101928277	ncRNA
LOC100128929	1.85497	10.9534	0.16935	-2.56192	0.00264004	0.0117409	down	2	4	2	12	11	5	LOC100128929		archaelysin family metallopeptidase 2 pseudogene	pseudo
LOC345051	27.7978	8.5649	3.24554	1.69846	0.00271104	0.0120032	up	37	50	33	3	10	9	LOC345051	hsa:345051	hCG38984	miscRNA
LOC101928286	3.44984	10.9254	0.315762	-1.66309	0.00272164	0.0120435	down	5	8	2	11	10	7	LOC101928286	hsa:101928286	uncharacterized LOC101928286	ncRNA
SNHG22	2.805	11.6546	0.240678	-2.05483	0.00273809	0.0121096	down	4	2	6	15	6	9	SNHG22		small nucleolar RNA host gene 22 (non-protein coding)	ncRNA
LOC102723471	16.3797	34.9737	0.468343	-1.09436	0.00288603	0.0126565	down	20	16	34	25	30	35	LOC102723471	hsa:102723471	uncharacterized LOC102723471	ncRNA
LOC105370555	1.63386	7.4382	0.219658	-2.18667	0.00290977	0.0127369	down	2	2	3	6	9	4	LOC105370555		uncharacterized LOC105370555	ncRNA
RPS4XP16	7.41981	24.8079	0.299091	-1.74134	0.0029161	0.0127604	down	13	7	12	14	20	30	RPS4XP16		ribosomal protein S4X pseudogene 16	pseudo
LOC102724948	0.696123	5.48563	0.126899	-2.97824	0.00298653	0.0130282	down	1	1	1	6	6	2	LOC102724948	hsa:102724948	uncharacterized LOC102724948	ncRNA
STRCP1	0.90079	5.90871	0.152451	-2.71358	0.00300747	0.0131076	down	3	1	0	5	9	1	STRCP1		Putative stereocilin-like protein	pseudo
HMGB1P31	3.50113	12.0497	0.290558	-1.7831	0.00301197	0.0131242	down	5	3	7	13	8	10	HMGB1P31		high mobility group box 1 pseudogene 31	pseudo
LOC105369157	5.77983	16.4009	0.35241	-1.50467	0.00303206	0.0131939	down	8	11	6	16	16	10	LOC105369157		uncharacterized LOC105369157	miscRNA
LOC105377371	21.0597	42.4704	0.495868	-1.01197	0.00322289	0.01392	down	28	40	23	28	44	37	LOC105377371		uncharacterized LOC105377371	ncRNA
LYPLA1P3	24.9906	11.2646	2.21851	1.14959	0.00326509	0.0140896	up	42	32	34	14	6	9	LYPLA1P3		lysophospholipase I pseudogene 3	pseudo
LINC01166	7.58956	17.966	0.42244	-1.24318	0.00329948	0.0142124	down	18	5	10	17	18	11	LINC01166	hsa:101927590	long intergenic non-protein coding RNA 1166	ncRNA
SNORD118	21.6106	7.37972	2.92837	1.5501	0.00332566	0.0143124	up	31	28	34	9	4	6	SNORD118	hsa:727676	small nucleolar RNA, C/D box 118	snoRNA
LINC01512	0.917226	5.85022	0.156785	-2.67314	0.00335801	0.0144415	down	1	3	0	8	4	3	LINC01512	hsa:100132354	long intergenic non-protein coding RNA 1512	ncRNA
LOC105369850	16.7172	5.03196	3.3222	1.73214	0.00340093	0.0146048	up	24	23	25	4	3	6	LOC105369850		uncharacterized LOC105369850	ncRNA
LOC100506136	21.33	7.05838	3.02194	1.59548	0.00340223	0.0146052	up	27	39	26	6	9	3	LOC100506136	hsa:100506136	uncharacterized LOC100506136	ncRNA
LOC101930053	6.72165	19.5107	0.34451	-1.53738	0.00340462	0.0146128	down	11	8	10	16	20	14	LOC101930053	hsa:101930053	uncharacterized LOC101930053	ncRNA
LPAL2	6.75038	0.379825	17.7724	4.15156	0.00344066	0.0147517	up	10	7	12	0	0	1	LPAL2	hsa:80350	Putative apolipoprotein(a)-like protein 2	pseudo
HOXB-AS3	29.5198	14.5322	2.03133	1.02243	0.00352911	0.0150448	up	42	38	47	12	20	5	HOXB-AS3	hsa:404266	HOXB cluster antisense RNA 3	ncRNA
RNU7-16P	0.937741	7.02275	0.133529	-2.90477	0.00354976	0.0151114	down	1	1	2	6	7	5	RNU7-16P		RNA, U7 small nuclear 16 pseudogene	pseudo
LOC102724019	0.454504	4.65472	0.0976437	-3.35633	0.00355679	0.0151386	down	1	1	0	6	2	4	LOC102724019	hsa:102724019	uncharacterized LOC102724019	ncRNA
MIR3911	2.32999	9.42899	0.247109	-2.01678	0.00358431	0.0152314	down	3	3	4	8	13	3	MIR3911	hsa:100500872	microRNA 3911	ncRNA
LOC105377329	21.8008	10.153	2.14723	1.10248	0.00370893	0.0156666	up	36	24	34	8	11	7	LOC105377329		uncharacterized LOC105377329	ncRNA
RPS10P28	2.57982	10.125	0.254797	-1.97258	0.00372062	0.0157062	down	2	4	5	7	10	9	RPS10P28		ribosomal protein S10 pseudogene 28	pseudo
LOC105371290	20.2717	8.21063	2.46896	1.3039	0.00372093	0.0157062	up	25	28	34	9	8	4	LOC105371290		uncharacterized LOC105371290	ncRNA
LOC105370173	7.89075	18.022	0.437839	-1.19153	0.00372859	0.015733	down	12	10	12	19	20	7	LOC105370173		uncharacterized LOC105370173	ncRNA
LOC105375866	13.5885	27.9308	0.486505	-1.03947	0.00380189	0.0160029	down	25	20	14	31	15	26	LOC105375866		uncharacterized LOC105375866	ncRNA
LINC01002	10.1386	23.3371	0.434442	-1.20277	0.00395022	0.0165373	down	20	12	12	24	17	19	LINC01002	hsa:399844	long intergenic non-protein coding RNA 1002	ncRNA
RPL23AP45	20.3593	8.19527	2.48428	1.31283	0.00404306	0.0168686	up	35	25	28	4	10	7	RPL23AP45		ribosomal protein L23a pseudogene 45	pseudo
LOC101927055	0.241618	3.5381	0.0682905	-3.87217	0.00405881	0.0169239	down	0	0	1	3	5	1	LOC101927055	hsa:101927055	uncharacterized LOC101927055	ncRNA
LOC105369197	11.2667	24.1959	0.465644	-1.1027	0.00420032	0.0174171	down	21	18	10	18	26	18	LOC105369197		uncharacterized LOC105369197	ncRNA
C12orf79	20.7016	7.762	2.66704	1.41524	0.00444427	0.0182958	up	29	26	34	4	7	9	LINC01619	hsa:256021	chromosome 12 open reading frame 79	ncRNA
LOC105373032	5.9701	0.390023	15.307	3.93612	0.0045003	0.0184947	up	13	7	6	1	0	0	LOC105373032		uncharacterized LOC105373032	ncRNA
MIR5690	16.0108	5.83744	2.74278	1.45564	0.00454512	0.0186406	up	23	23	23	5	5	5	MIR5690	hsa:100847048	microRNA 5690	ncRNA
LOC105375576	10.7327	23.0106	0.466424	-1.10029	0.00456597	0.0187133	down	14	12	20	17	24	18	LOC105375576		uncharacterized LOC105375576	ncRNA
LOC105370662	5.52585	15.9624	0.346178	-1.53041	0.00460419	0.0188538	down	12	5	7	12	15	14	LOC105370662		uncharacterized LOC105370662	ncRNA
LOC100132057	11.5637	23.9822	0.482179	-1.05236	0.00471944	0.0192306	down	18	18	14	25	10	27	LOC100132057	hsa:100132057	phosphodiesterase 4D interacting protein pseudogene	pseudo
LOC100419840	14.4611	31.2619	0.462579	-1.11223	0.00477464	0.0194192	down	17	20	25	23	36	21	LOC100419840		zinc finger protein 446 pseudogene	pseudo
LOC105377292	14.7349	3.91792	3.76091	1.91108	0.00489168	0.0198246	up	30	17	17	3	5	2	LOC105377292		uncharacterized LOC105377292	ncRNA
LOC100134368	11.1257	25.3075	0.439619	-1.18567	0.00492238	0.0199322	down	15	19	14	24	21	20	LOC100134368	hsa:100134368	uncharacterized LOC100134368	ncRNA
LOC105378825	1.82827	8.18778	0.223293	-2.16299	0.00499789	0.0201797	down	4	3	1	12	5	4	LOC105378825		uncharacterized LOC105378825	ncRNA
LOC105375152	2.5244	9.7045	0.260126	-1.94271	0.0052125	0.0209548	down	5	4	2	10	6	9	LOC105375152		uncharacterized LOC105375152	ncRNA
LOC101927032	8.1488	18.6926	0.435937	-1.19781	0.00531023	0.0212848	down	10	12	13	19	15	14	LOC101927032	hsa:101927032	uncharacterized LOC101927032	ncRNA
LOC105370751	8.35347	19.4343	0.429831	-1.21816	0.00534175	0.021392	down	12	12	12	12	18	20	LOC105370751		uncharacterized LOC105370751	ncRNA
LOC105374615	3.95563	13.9436	0.283687	-1.81763	0.00541276	0.0216462	down	6	4	7	9	10	17	LOC105374615		uncharacterized LOC105374615	ncRNA
SEPT7-AS1	5.05905	13.1966	0.383359	-1.38323	0.0054987	0.0219485	down	10	7	5	5	13	16	SEPT7-AS1	hsa:101928545	SEPT7 antisense RNA 1 (head to head)	ncRNA
UCKL1-AS1	0.947998	6.21985	0.152415	-2.71392	0.00549903	0.0219485	down	1	0	3	7	4	5	UCKL1-AS1	hsa:100113386	UCKL1 antisense RNA 1	ncRNA
LINC00548	6.55189	15.9498	0.410783	-1.28355	0.00567716	0.0225338	down	6	10	12	16	12	13	LINC00548	hsa:400123	long intergenic non-protein coding RNA 548	ncRNA
LOC729222	33.1538	16.3066	2.03315	1.02372	0.00569414	0.0225919	up	49	48	46	12	13	17	LOC729222	hsa:729222	liprin-beta-1-like	pseudo
LOC102724947	4.61894	12.9366	0.357044	-1.48583	0.00577906	0.0228759	down	6	10	4	15	14	4	LOC102724947	hsa:102724947	uncharacterized LOC102724947	ncRNA
LOC105374638	50.3638	22.4983	2.23855	1.16257	0.00581771	0.0230061	up	95	54	69	11	20	27	LOC105374638		uncharacterized LOC105374638	miscRNA
LOC100286946	6.46977	0.795282	8.13519	3.02418	0.00590794	0.0233014	up	11	9	8	0	2	0	LOC100286946		ribosomal protein S3A pseudogene	pseudo
LOC105371957	0.687905	5.81201	0.118359	-3.07876	0.00595924	0.023469	down	2	0	1	6	3	6	LOC105371957		uncharacterized LOC105371957	ncRNA
TLE1P1	10.4788	23.003	0.45554	-1.13435	0.00600275	0.0236094	down	13	15	17	18	23	18	TLE1P1		transducin-like enhancer of split 1 pseudogene 1	pseudo
MTND6P21	1.83853	7.75696	0.237017	-2.07694	0.00601216	0.0236389	down	4	2	2	7	5	8	MTND6P21		MT-ND6 pseudogene 21	pseudo
MARK2P3	2.77627	10.4818	0.264865	-1.91667	0.00603435	0.0237103	down	5	3	4	3	11	13	MARK2P3		MAP/microtubule affinity-regulating kinase 2 pseudogene 3	pseudo
LOC102724907	4.15418	0	Inf	20	0.00606379	0.0238143	up	5	10	3	0	0	0	LOC102724907	hsa:102724907	uncharacterized LOC102724907	ncRNA
LOC102724040	15.286	30.8032	0.496248	-1.01087	0.00614262	0.0240609	down	18	32	16	24	31	24	LOC102724040	hsa:102724040	uncharacterized LOC102724040	ncRNA
XRCC6P1	3.98436	0	Inf	20	0.00626285	0.0244631	up	5	3	9	0	0	0	XRCC6P1		X-ray repair complementing defective repair in Chinese hamster cells 6 pseudogene 1	pseudo
LOC100506688	18.6537	6.94128	2.68735	1.42619	0.00638368	0.0248711	up	33	30	18	5	3	10	LOC100506688	hsa:100506688	uncharacterized LOC100506688	ncRNA
LOC101928217	3.42519	10.8848	0.314677	-1.66806	0.00646974	0.0251451	down	8	5	2	14	6	8	LOC101928217	hsa:101928217	uncharacterized LOC101928217	ncRNA
LOC105376652	8.03795	18.5754	0.432721	-1.20849	0.00654117	0.0253898	down	16	12	7	11	13	24	LOC105376652		uncharacterized LOC105376652	ncRNA
RPS18P12	7.74559	17.5048	0.442483	-1.17631	0.00656932	0.0254949	down	9	6	18	23	10	12	RPS18P12		ribosomal protein S18 pseudogene 12	pseudo
LOC105370921	1.60513	7.33893	0.218715	-2.19288	0.00674845	0.0261098	down	3	3	1	5	4	10	LOC105370921		uncharacterized LOC105370921	ncRNA
LOC105373778	0.937741	5.46524	0.171583	-2.54302	0.00677584	0.0262073	down	1	1	2	4	6	4	LOC105373778		uncharacterized LOC105373778	ncRNA
LOC105378902	13.6234	4.66234	2.922	1.54696	0.00686253	0.0264905	up	22	22	15	5	3	4	LOC105378902		uncharacterized LOC105378902	ncRNA
OSTCP5	1.83649	8.96512	0.204849	-2.28737	0.00697246	0.0268568	down	3	4	1	5	10	8	OSTCP5		oligosaccharyltransferase complex subunit pseudogene 5	pseudo
ALG1L12P	8.90443	21.8128	0.408221	-1.29258	0.00701795	0.0269914	down	10	9	19	27	15	14	ALG1L12P		asparagine-linked glycosylation 1-like 12, pseudogene	pseudo
DEPDC1-AS1	10.1489	1.95257	5.19772	2.37788	0.00710001	0.0272589	up	15	20	9	0	3	2	DEPDC1-AS1	hsa:101927220	DEPDC1 antisense RNA 1	ncRNA
UNC93B3	5.56898	14.2956	0.38956	-1.36008	0.00727728	0.0278149	down	8	8	8	15	5	17	UNC93B3		unc-93 homolog B3 pseudogene (C. elegans)	pseudo
LOC101929440	4.64354	0	Inf	20	0.00736698	0.0280891	up	8	4	8	0	0	0	LOC101929440	hsa:101929440	uncharacterized LOC101929440	ncRNA
LOC102724943	28.8601	11.3816	2.53569	1.34238	0.00736778	0.0280891	up	46	48	31	8	16	5	LOC102724943	hsa:102724943	uncharacterized LOC102724943	ncRNA
RPSAP18	7.66761	17.9253	0.427753	-1.22515	0.00748498	0.0284681	down	11	10	12	20	14	12	RPSAP18		ribosomal protein SA pseudogene 18	pseudo
LOC105370453	1.14859	6.60729	0.173836	-2.5242	0.00753775	0.0286114	down	1	4	0	6	5	6	LOC105370453		uncharacterized LOC105370453	ncRNA
LOC105375338	12.9108	33.1204	0.389815	-1.35914	0.00762859	0.0289043	down	23	19	14	26	32	27	LOC105375338		uncharacterized LOC105375338	ncRNA
LOC105369522	10.2187	22.9572	0.44512	-1.16773	0.00763617	0.0289284	down	14	15	15	17	21	21	LOC105369522		uncharacterized LOC105369522	ncRNA
ADAM1B	6.56011	0.379825	17.2714	4.11031	0.00780493	0.0294443	up	5	11	12	0	0	1	ADAM1B		ADAM metallopeptidase domain 1B, pseudogene	pseudo
LOC105370962	11.5493	2.69699	4.28231	2.09839	0.00786085	0.0296345	up	21	14	15	2	1	4	LOC105370962		uncharacterized LOC105370962	ncRNA
LOC105370205	5.67509	0.777466	7.29948	2.86779	0.00786898	0.0296516	up	17	5	3	0	1	1	LOC105370205		uncharacterized LOC105370205	ncRNA
LOC105369812	22.4258	10.125	2.21489	1.14724	0.0081408	0.0305172	up	25	30	41	7	10	9	LOC105369812		uncharacterized LOC105369812	ncRNA
LOC105374494	23.1603	9.6943	2.38907	1.25645	0.00820843	0.0307323	up	32	40	28	9	6	10	LOC105374494		uncharacterized LOC105374494	ncRNA
LOC102723409	8.99213	1.93992	4.63532	2.21267	0.00821367	0.0307375	up	15	15	9	4	0	1	LOC102723409	hsa:102723409	uncharacterized LOC102723409	ncRNA
RNU4-1	22.6956	8.94989	2.53585	1.34247	0.00829314	0.0310011	up	31	40	27	7	8	8	RNU4-1	hsa:26835	RNA, U4 small nuclear 1	snRNA
LOC101928307	13.9347	28.614	0.486991	-1.03803	0.00842644	0.0314454	down	21	17	22	27	13	34	LOC101928307	hsa:101928307	uncharacterized LOC101928307	ncRNA
LOC105369881	4.37115	0	Inf	20	0.00854161	0.0318109	up	8	7	4	0	0	0	LOC105369881		uncharacterized LOC105369881	ncRNA
LOC644145	8.84493	19.7837	0.447082	-1.16139	0.00855132	0.0318371	down	11	13	14	16	14	21	LOC644145	hsa:644145	exocyst complex component 1 pseudogene	pseudo
IMPA1P	28.1557	12.3913	2.27222	1.1841	0.00860369	0.0320122	up	46	46	30	11	7	14	IMPA1P		inositol(myo)-1(or 4)-monophosphatase 1 pseudogene	pseudo
LOC105373263	6.69495	0.769848	8.69647	3.12043	0.00883195	0.0327245	up	13	7	9	1	0	1	LOC105373263		uncharacterized LOC105373263	ncRNA
LOC105370043	2.33203	7.79518	0.299163	-1.741	0.00907287	0.0334664	down	4	1	5	9	6	5	LOC105370043		uncharacterized LOC105370043	ncRNA
PRKAR1AP	10.4295	21.7592	0.479316	-1.06095	0.00925785	0.0340605	down	14	18	13	20	16	20	PRKAR1AP		protein kinase, cAMP-dependent, regulatory, type I, alpha pseudogene	pseudo
RNU5E-4P	23.3205	7.81545	2.9839	1.5772	0.0092855	0.034136	up	20	46	34	4	10	6	RNU5E-4P		RNA, U5E small nuclear 4, pseudogene	pseudo
LOC105371452	12.2783	3.50247	3.50562	1.80967	0.00929474	0.0341595	up	18	19	16	3	3	3	LOC105371452		uncharacterized LOC105371452	ncRNA
LOC105378853	10.8286	21.8635	0.495282	-1.01368	0.0093825	0.0344293	down	18	19	10	18	23	15	LOC105378853		uncharacterized LOC105378853	ncRNA
ACTA2-AS1	21.7661	8.57522	2.53825	1.34383	0.00949584	0.0347973	up	29	40	25	11	6	5	ACTA2-AS1	hsa:100132116	ACTA2 antisense RNA 1	ncRNA
LOC105369977	9.52869	20.5535	0.463604	-1.10903	0.00959325	0.0351167	down	16	8	17	17	14	22	LOC105369977		uncharacterized LOC105369977	ncRNA
LOC644584	21.5203	9.72993	2.21176	1.1452	0.00972764	0.0355273	up	32	35	26	9	8	8	LOC644584		EWS RNA-binding protein 1 pseudogene	pseudo
LOC101927087	11.613	2.69957	4.3018	2.10494	0.00983513	0.0358707	up	17	15	18	4	0	3	LOC101927087	hsa:101927087	uncharacterized LOC101927087	ncRNA
TRBVAOR9-2	9.22961	19.8294	0.465451	-1.1033	0.009954	0.0362711	down	18	10	12	10	20	21	TRBVAOR9-2		T cell receptor beta variable A/OR9-2 (pseudogene)	pseudo
PCAT1	4.85642	14.3821	0.337672	-1.56631	0.0100531	0.0365656	down	9	5	7	13	11	13	PCAT1	hsa:100750225	prostate cancer associated transcript 1 (non-protein coding)	ncRNA
LOC440568	5.07753	13.6325	0.372458	-1.42485	0.0102396	0.0371257	down	9	7	6	7	15	13	LOC440568		family with sequence similarity 131, member C pseudogene	pseudo
LOC102723924	9.98326	20.9843	0.475748	-1.07173	0.0103561	0.037514	down	12	18	13	22	14	18	LOC102723924	hsa:102723924	uncharacterized LOC102723924	ncRNA
LOC283440	3.00763	10.928	0.275222	-1.86133	0.0104033	0.0376566	down	5	4	4	13	9	6	LOC283440	hsa:283440	uncharacterized LOC283440	ncRNA
LOC105369516	0.47298	3.88991	0.121591	-3.03989	0.0105416	0.038031	down	0	1	1	2	4	4	LOC105369516		uncharacterized LOC105369516	ncRNA
LOC101930114	2.10066	7.41781	0.283192	-1.82015	0.0107643	0.0386946	down	4	0	5	4	9	6	LOC101930114	hsa:101930114	uncharacterized LOC101930114	ncRNA
LOC105374933	4.82769	12.0013	0.402265	-1.31378	0.0108481	0.0389376	down	10	6	5	10	7	14	LOC105374933		uncharacterized LOC105374933	ncRNA
LOC105373335	9.20291	19.3809	0.474846	-1.07447	0.0110472	0.0395694	down	20	9	11	12	15	23	LOC105373335		uncharacterized LOC105373335	ncRNA
LOC101927691	0.677647	4.68273	0.144712	-2.78874	0.011233	0.040121	down	2	1	0	7	3	2	LOC101927691	hsa:101927691	uncharacterized LOC101927691	ncRNA
COL6A4P2	5.12473	13.9971	0.366129	-1.44958	0.0114034	0.0406507	down	7	6	9	9	13	14	COL6A4P2	hsa:646300	collagen, type VI, alpha 4 pseudogene 2	pseudo
LOC105372356	0.241618	3.49227	0.0691867	-3.85336	0.011447	0.0407882	down	0	0	1	2	3	4	LOC105372356		uncharacterized LOC105372356	ncRNA
PSMA6P2	11.535	3.09463	3.72743	1.89818	0.0118641	0.0420493	up	19	19	12	2	2	4	PSMA6P2		proteasome (prosome, macropain) subunit, alpha type, 6 pseudogene 2	pseudo
RPL7P23	10.9497	30.1434	0.363255	-1.46095	0.0119483	0.042287	down	12	18	17	21	17	40	RPL7P23		ribosomal protein L7 pseudogene 23	pseudo
LOC101927905	8.47602	18.3737	0.461312	-1.11618	0.0121223	0.0427686	down	19	11	7	11	23	13	LOC101927905	hsa:101927905	uncharacterized LOC101927905	ncRNA
LOC105377491	21.6332	9.34753	2.31432	1.21059	0.0122896	0.0432418	up	27	33	33	7	9	8	LOC105377491		uncharacterized LOC105377491	ncRNA
LOC102724530	20.5661	8.57768	2.39763	1.26161	0.0122912	0.0432418	up	33	32	24	6	9	7	LOC102724530	hsa:102724530	uncharacterized LOC102724530	ncRNA
LOC105369501	7.45676	16.6686	0.447353	-1.16052	0.0123004	0.0432633	down	11	7	14	12	12	19	LOC105369501		uncharacterized LOC105369501	ncRNA
LOC100421508	0.687905	5.03196	0.136707	-2.87084	0.0123092	0.043283	down	2	0	1	4	3	6	LOC100421508		MAP/microtubule affinity-regulating kinase 2 pseudogene	pseudo
ATP8B5P	11.791	3.12006	3.77908	1.91803	0.0123596	0.0434142	up	21	14	16	1	4	3	ATP8B5P	hsa:158381	Uncharacterized protein	pseudo
LOC105372790	6.04196	17.4182	0.346876	-1.52751	0.0123972	0.0435164	down	8	9	9	18	8	19	LOC105372790		uncharacterized LOC105372790	ncRNA
FAM66A	3.64629	14.1142	0.258342	-1.95264	0.0124824	0.0437621	down	8	7	1	10	19	7	FAM66A	hsa:100133172	family with sequence similarity 66, member A	ncRNA
LOC101930131	11.934	47.9797	0.24873	-2.00735	0.012598	0.0441032	down	28	11	13	48	22	54	LOC101930131	hsa:101930131	uncharacterized LOC101930131	ncRNA
LOC105374984	16.67	6.96672	2.3928	1.2587	0.0127254	0.044447	up	26	24	22	4	5	9	LOC105374984		uncharacterized LOC105374984	ncRNA
SEMA6A-AS1	12.1127	3.5279	3.43339	1.77963	0.0127467	0.0445068	up	15	17	20	2	5	2	SEMA6A-AS1	hsa:101927233	SEMA6A antisense RNA 1	ncRNA
LOC105375498	3.66681	0	Inf	20	0.012862	0.0448245	up	8	5	3	0	0	0	LOC105375498		uncharacterized LOC105375498	ncRNA
LOC105374985	15.8574	5.85784	2.70705	1.43672	0.0132787	0.0460291	up	21	18	29	7	5	3	LOC105374985		uncharacterized LOC105374985	ncRNA
ZMIZ1-AS1	6.57858	15.1264	0.434909	-1.20122	0.0134407	0.0465033	down	4	11	13	8	13	18	ZMIZ1-AS1	hsa:283050	ZMIZ1 antisense RNA 1	ncRNA
LOC101929882	10.372	21.4252	0.484103	-1.04661	0.013482	0.0466261	down	21	11	13	21	18	16	LOC101929882	hsa:101929882	uncharacterized LOC101929882	ncRNA
LOC102723464	5.99061	0.390023	15.3596	3.94107	0.0136387	0.0470798	up	13	5	8	1	0	0	LOC102723464	hsa:102723464	uncharacterized LOC102723464	ncRNA
HNRNPA1P53	0	4.34358	0	-20	0.0137307	0.0473537	down	0	0	0	4	7	0	HNRNPA1P53		heterogeneous nuclear ribonucleoprotein A1 pseudogene 53	pseudo
RNVU1-18	28.7375	12.8705	2.23282	1.15887	0.0139195	0.0479248	up	39	49	36	19	8	6	RNVU1-18	hsa:26863	RNA, variant U1 small nuclear 18	snRNA
RBMX2P3	20.5045	9.24063	2.21895	1.14988	0.0140648	0.0483489	up	38	29	22	7	3	14	RBMX2P3		RNA binding motif protein, X-linked 2 pseudogene 3	pseudo
TEX21P	7.10225	17.8539	0.397797	-1.32989	0.0142894	0.0489874	down	16	9	6	13	14	19	TEX21P	hsa:441687	testis expressed 21, pseudogene	pseudo
LOC441204	10.2577	20.9029	0.490731	-1.027	0.0143208	0.0490671	down	13	13	18	21	10	23	LOC441204	hsa:441204	uncharacterized LOC441204	ncRNA
HIF1AP1	5.47456	14.3643	0.381124	-1.39167	0.01437	0.0492218	down	12	10	2	13	10	14	HIF1AP1		hypoxia inducible factor 1, alpha subunit (basic helix-loop-helix transcription factor) pseudogene 1	pseudo
LOC101928766	3.69554	10.1174	0.365266	-1.45298	0.0145907	0.0498494	down	7	4	5	8	9	9	LOC101928766	hsa:101928766	uncharacterized LOC101928766	ncRNA

## Sheet: ncRNA_72hvs0h
AccID	72h	0h	FoldChange	Log2FC	P-Value	FDR	Style	w72h2	w72h3	w72h1	w0h1	w0h2	w0h3	Symbol	KeggID	Description	type_of_gene
LOC105378936	606.509	1217.07	0.498336	-1.00481	2.92485e-32	2.924e-29	down	507	509	821	1006	1008	1116	LOC105378936		uncharacterized LOC105378936	ncRNA
LOC101928156	262.272	75.8613	3.45726	1.78963	1.35406e-31	1.16029e-28	up	212	295	275	66	63	66	LOC101928156	hsa:101928156	uncharacterized LOC101928156	ncRNA
MGC12916	466.429	218.67	2.13303	1.0929	4.26934e-24	2.00852e-21	up	371	480	550	198	179	185	MGC12916	hsa:84815	uncharacterized protein MGC12916	ncRNA
FLJ46906	207.526	442.863	0.4686	-1.09357	1.09946e-23	4.88508e-21	down	149	192	291	369	385	384	FLJ46906	hsa:441172	uncharacterized LOC441172	ncRNA
ASNSP1	313.706	783.66	0.400308	-1.32082	5.05809e-18	1.12369e-15	down	190	224	564	645	680	689	ASNSP1		asparagine synthetase pseudogene 1	pseudo
LOC105373810	45.094	6.9795	6.46092	2.69174	5.71213e-15	8.56569e-13	up	35	50	50	7	4	7	LOC105373810		uncharacterized LOC105373810	ncRNA
LOC105376010	147.011	65.4457	2.24631	1.16756	5.83219e-13	6.50845e-11	up	110	154	179	66	54	48	LOC105376010		uncharacterized LOC105376010	ncRNA
LINC00174	70.3153	176.196	0.399074	-1.32527	2.54303e-12	2.56365e-10	down	58	60	95	126	160	167	LINC00174	hsa:285908	long intergenic non-protein coding RNA 174	ncRNA
LHX4-AS1	174.059	349.333	0.498259	-1.00503	5.92204e-12	5.5287e-10	down	168	135	220	282	323	292	LHX4-AS1	hsa:100527964	LHX4 antisense RNA 1	ncRNA
LOC101928180	40.2247	9.32467	4.31379	2.10895	1.99455e-10	1.36729e-08	up	33	39	49	10	6	8	LOC101928180	hsa:101928180	uncharacterized LOC101928180	ncRNA
PRKXP1	48.9447	126.658	0.386433	-1.37171	2.20996e-10	1.49784e-08	down	38	57	51	119	91	116	PRKXP1	hsa:441733	protein kinase, X-linked, pseudogene 1	pseudo
LOC105372070	49.3272	15.5546	3.17123	1.66504	7.06888e-10	4.17743e-08	up	25	62	63	11	14	15	LOC105372070		uncharacterized LOC105372070	ncRNA
LOC100128340	63.1285	132.905	0.474988	-1.07404	8.27714e-10	4.75104e-08	down	58	62	68	113	104	125	LOC100128340	hsa:100128340	uncharacterized LOC100128340	miscRNA
LINC01547	70.1147	145.383	0.482276	-1.05207	1.42553e-09	7.77814e-08	down	65	67	77	108	125	141	LINC01547	hsa:84536	Uncharacterized protein encoded by LINC01547	ncRNA
HSPD1P4	30.0363	77.7552	0.386293	-1.37223	6.75396e-09	3.06908e-07	down	42	16	30	55	69	76	HSPD1P4		heat shock 60kDa protein 1 (chaperonin) pseudogene 4	pseudo
LOC100288069	45.3311	105.792	0.428491	-1.22266	1.93344e-08	7.80961e-07	down	42	44	49	65	102	105	LOC100288069	hsa:100288069	uncharacterized LOC100288069	ncRNA
LOC730234	31.114	84.7422	0.367161	-1.44551	2.53955e-08	9.9561e-07	down	32	29	31	54	78	86	LOC730234		uncharacterized LOC730234	pseudo
NBR2	53.7224	111.189	0.483162	-1.04942	2.71332e-08	1.05683e-06	down	56	43	61	78	99	109	NBR2	hsa:10230	Next to BRCA1 gene 2 protein	ncRNA
LOC101929463	77.0844	185.176	0.416276	-1.26439	2.86035e-08	1.10335e-06	down	54	72	109	115	180	181	LOC101929463	hsa:101929463	uncharacterized LOC101929463	ncRNA
PKI55	44.1633	94.9259	0.465239	-1.10395	3.57393e-08	1.34556e-06	down	42	44	45	72	85	87	PKI55	hsa:150967	DKFZp434H1419	ncRNA
ZBED5-AS1	44.8546	99.6293	0.450215	-1.15131	3.94897e-08	1.46441e-06	down	34	42	60	95	80	81	ZBED5-AS1	hsa:729013	ZBED5 antisense RNA 1	ncRNA
PSMG3-AS1	57.0699	117.865	0.484196	-1.04634	3.96762e-08	1.46906e-06	down	53	55	62	96	101	106	PSMG3-AS1	hsa:114796	PSMG3 antisense RNA 1 (head to head)	ncRNA
LOC105374782	35.2894	83.5394	0.422428	-1.24322	5.9853e-08	2.11958e-06	down	38	27	40	74	63	78	LOC105374782		uncharacterized LOC105374782	ncRNA
ZBTB11-AS1	53.3144	107.129	0.497667	-1.00675	1.80528e-07	5.55309e-06	down	45	57	57	82	82	112	ZBTB11-AS1	hsa:100009676	ZBTB11 antisense RNA 1	ncRNA
LOC101929005	46.3622	98.8668	0.468936	-1.09254	2.19978e-07	6.58096e-06	down	48	38	52	79	89	86	LOC101929005	hsa:101929005	uncharacterized LOC101929005	ncRNA
LOC100506974	21.3829	58.3997	0.366148	-1.4495	3.28923e-07	9.24104e-06	down	17	18	30	42	56	52	LOC100506974	hsa:100506974	uncharacterized LOC100506974	ncRNA
LOC644794	35.7988	82.9959	0.431332	-1.21313	3.9027e-07	1.07382e-05	down	26	38	44	62	82	69	LOC644794	hsa:644794	uncharacterized LOC644794	miscRNA
LOC101930452	36.9186	80.5922	0.458092	-1.12629	6.84686e-07	1.75322e-05	down	35	24	53	62	75	70	LOC101930452	hsa:101930452	uncharacterized LOC101930452	ncRNA
LOC100420546	32.6051	73.5771	0.443142	-1.17416	1.47578e-06	3.41451e-05	down	28	25	46	55	69	65	GTF2IP5		general transcription factor IIi pseudogene 5	pseudo
LOC100129215	30.4075	68.14	0.446251	-1.16407	1.75516e-06	3.95043e-05	down	29	26	36	59	60	56	LOC100129215	hsa:100129215	uncharacterized LOC100129215	ncRNA
LOC105371692	12.1845	37.3444	0.326274	-1.61584	2.33432e-06	5.09157e-05	down	10	10	17	34	30	32	LOC105371692		uncharacterized LOC105371692	ncRNA
LOC105370125	37.2614	76.0215	0.490142	-1.02873	2.79038e-06	5.94579e-05	down	40	28	43	59	76	60	LOC105370125		uncharacterized LOC105370125	ncRNA
LOC100129096	88.4107	42.9348	2.05919	1.04208	6.55829e-06	0.000123511	up	79	102	80	27	28	56	LOC100129096		tropomyosin 1 (alpha) pseudogene	pseudo
LOC105373111	36.1327	76.8198	0.470356	-1.08817	7.64657e-06	0.000140263	down	35	36	36	50	62	86	LOC105373111		uncharacterized LOC105373111	ncRNA
LOC392232	20.1589	50.9947	0.395314	-1.33893	8.26183e-06	0.000150285	down	17	17	27	41	46	44	LOC392232	hsa:392232	transient receptor potential cation channel, subfamily A, member 1 pseudogene	pseudo
LOC100419959	14.6687	41.2369	0.355717	-1.4912	9.57596e-06	0.00016869	down	14	12	18	38	33	35	LOC100419959		HBS1-like translational GTPase pseudogene	pseudo
LINC00152	44.116	18.6774	2.362	1.24001	1.7492e-05	0.000281668	up	38	49	44	21	13	14	LINC00152	hsa:112597	long intergenic non-protein coding RNA 152	ncRNA
LOC105376842	6.59661	24.5555	0.268641	-1.89625	2.07987e-05	0.000325521	down	8	7	4	23	22	18	LOC105376842		uncharacterized LOC105376842	ncRNA
LOC105370765	22.7037	61.0229	0.372052	-1.42642	2.15139e-05	0.000334966	down	19	23	26	42	54	61	LOC105370765		uncharacterized LOC105370765	ncRNA
LOC102723647	46.1709	20.2704	2.27775	1.18761	2.21504e-05	0.000342126	up	38	44	57	16	20	16	RPL23AP97	hsa:102723647	uncharacterized LOC102723647	ncRNA
HTR5BP	13.5106	2.27895	5.92843	2.56765	2.53323e-05	0.000381304	up	7	12	23	0	0	6	HTR5BP		5-hydroxytryptamine (serotonin) receptor 5B, pseudogene	pseudo
LOC105370322	18.059	44.0128	0.410313	-1.2852	2.89106e-05	0.000424771	down	17	16	21	39	39	35	LOC105370322		uncharacterized LOC105370322	ncRNA
THA1P	30.0625	64.1813	0.4684	-1.09419	3.35273e-05	0.000480483	down	20	33	38	52	55	58	THA1P		threonine aldolase 1, pseudogene	pseudo
SNORA71D	24.2891	53.6918	0.452381	-1.14439	3.39698e-05	0.000486009	down	13	34	26	50	43	45	SNORA71D	hsa:677840	small nucleolar RNA, H/ACA box 71D	snoRNA
SNRK-AS1	8.62032	26.832	0.32127	-1.63814	3.85194e-05	0.000538575	down	12	6	7	28	19	22	SNRK-AS1	hsa:100873954	SNRK antisense RNA 1	ncRNA
LOC401287	1.44422	12.3861	0.1166	-3.10037	5.1566e-05	0.000688878	down	2	2	0	7	9	16	LOC401287	hsa:401287	uncharacterized LOC401287	ncRNA
LOC101928762	15.0168	38.1372	0.393756	-1.34462	5.33611e-05	0.000708519	down	14	13	18	39	29	30	LOC101928762	hsa:101928762	uncharacterized LOC101928762	ncRNA
MIR3145	13.9006	41.4174	0.335623	-1.57509	6.22043e-05	0.000808487	down	16	11	14	26	50	30	MIR3145	hsa:100423001	microRNA 3145	ncRNA
LOC105379239	4.69195	21.9043	0.214202	-2.22296	6.88977e-05	0.000883991	down	6	2	6	22	23	11	LOC105379239		uncharacterized LOC105379239	ncRNA
LOC105374812	15.2125	36.9187	0.412053	-1.2791	8.3095e-05	0.00104273	down	22	10	12	33	28	34	LOC105374812		uncharacterized LOC105374812	ncRNA
GULOP	7.46806	31.9657	0.233628	-2.09772	8.47867e-05	0.00106008	down	10	4	8	28	30	24	GULOP		gulonolactone (L-) oxidase, pseudogene	pseudo
LOC105370647	12.3196	32.2438	0.382077	-1.38806	8.9856e-05	0.00111532	down	20	3	13	32	22	29	LOC105370647		uncharacterized LOC105370647	ncRNA
LOC105376935	12.6405	34.2879	0.368658	-1.43964	9.18224e-05	0.00113855	down	12	10	16	27	33	28	LOC105376935		uncharacterized LOC105376935	ncRNA
LOC100506083	29.0971	59.9446	0.485399	-1.04276	9.76604e-05	0.00120039	down	30	22	35	48	54	52	LOC100506083	hsa:100506083	uncharacterized LOC100506083	ncRNA
LOC102724943	1.33634	11.3816	0.117413	-3.09034	0.000102014	0.00124118	down	0	3	1	8	16	5	LOC102724943	hsa:102724943	uncharacterized LOC102724943	ncRNA
LOC389473	29.163	59.0832	0.493592	-1.01861	0.000110756	0.00133268	down	23	23	43	52	46	54	LOC389473		chromosome 5 open reading frame 13 pseudogene	pseudo
LOC100419284	18.9608	43.8649	0.432253	-1.21005	0.000116741	0.00139213	down	18	15	24	28	37	48	LOC100419284		RAN binding protein 1 pseudogene	pseudo
RPS12P30	7.32989	24.066	0.304574	-1.71514	0.000128778	0.00149917	down	9	3	10	14	21	27	RPS12P30		ribosomal protein S12 pseudogene 30	pseudo
LOC102723686	12.1948	31.9046	0.382226	-1.3875	0.000130242	0.001514	down	13	11	12	29	26	27	LOC102723686	hsa:102723686	uncharacterized LOC102723686	ncRNA
LOC105369940	23.4013	49.473	0.473012	-1.08005	0.000141229	0.00161434	down	26	20	23	46	43	38	LOC105369940		uncharacterized LOC105369940	ncRNA
GATA6-AS1	45.8419	21.0123	2.18167	1.12543	0.000167364	0.00185541	up	37	50	50	23	15	16	GATA6-AS1	hsa:100128893	GATA6 antisense RNA 1 (head to head)	ncRNA
LOC105376545	27.0261	9.33229	2.89597	1.53405	0.0001784	0.00195182	up	22	28	31	9	7	8	LOC105376545		uncharacterized LOC105376545	ncRNA
LOC102724467	5.66991	24.0762	0.235498	-2.08621	0.000216463	0.00230315	down	3	3	12	15	21	26	LOC102724467	hsa:102724467	uncharacterized LOC102724467	ncRNA
RAET1E-AS1	0.64009	10.1276	0.0632027	-3.98387	0.00025525	0.00265577	down	0	1	1	9	9	8	RAET1E-AS1	hsa:100652739	RAET1E antisense RNA 1	ncRNA
RBM17P4	6.21237	21.7287	0.285906	-1.80639	0.000289899	0.00293941	down	4	6	9	24	12	20	RBM17P4		RNA binding motif protein 17 pseudogene 4	ncRNA
STAG3L1	102.083	220.555	0.462845	-1.1114	0.000311825	0.00311994	down	84	99	124	256	145	166	STAG3L1	hsa:54441	Putative STAG3-like protein 1	pseudo
LOC105377329	25.3344	10.153	2.49526	1.31919	0.000313849	0.00313758	up	10	31	37	8	11	7	LOC105377329		uncharacterized LOC105377329	ncRNA
PRNCR1	26.6129	54.0181	0.492667	-1.02132	0.000358442	0.00351168	down	26	20	34	43	44	52	PRNCR1	hsa:101867536	prostate cancer associated non-coding RNA 1	ncRNA
LOC642355	1.94613	12.0649	0.161305	-2.63214	0.000392122	0.00379668	down	1	2	3	11	10	10	LOC642355		Similar to Nucleoside diphosphate kinase, mitochondrial (NDP kinase, mitochondrial) (NDK) (Nm23-M4) (Nucleoside diphosphate kinase D)	pseudo
LOC100133331	27.7268	60.0284	0.461894	-1.11437	0.000407128	0.00390729	down	20	33	30	37	65	52	LOC100133331	hsa:100133331	uncharacterized LOC100133331	ncRNA
LINC01590	18.0331	41.826	0.431147	-1.21375	0.000445625	0.00421994	down	16	17	21	37	24	47	LINC01590	hsa:63914	chromosome 6 open reading frame 164	ncRNA
LOC105376417	11.2583	28.7666	0.391366	-1.35341	0.000472305	0.0044145	down	15	7	11	21	25	28	LOC105376417		uncharacterized LOC105376417	ncRNA
RPL21P133	16.0567	4.27489	3.75605	1.90922	0.000474172	0.0044285	up	16	13	19	6	2	3	RPL21P133		ribosomal protein L21 pseudogene 133	pseudo
LINC01347	28.916	59.1288	0.489035	-1.03199	0.00050489	0.00466894	down	23	29	35	39	56	57	LINC01347	hsa:731275	long intergenic non-protein coding RNA 1347	ncRNA
LOC100294362	20.7184	43.5413	0.475833	-1.07147	0.000529538	0.00486231	down	23	13	26	37	35	40	LOC100294362	hsa:100294362	uncharacterized LOC100294362	ncRNA
LOC645752	25.1161	8.93969	2.8095	1.49031	0.00056498	0.00513857	up	25	26	23	6	8	9	LOC645752	hsa:645752	cDNA FLJ51628, highly similar to Golgin subfamily A member 6	pseudo
LOC102724780	13.6087	34.9815	0.389024	-1.36207	0.000615594	0.00551941	down	16	11	13	38	23	29	LOC102724780	hsa:102724780	uncharacterized LOC102724780	ncRNA
CLIC4P1	22.6734	45.9475	0.493462	-1.01899	0.000667084	0.00591695	down	20	21	27	39	41	38	CLIC4P1		chloride intracellular channel 4 pseudogene 1	ncRNA
LOC105376600	7.97442	22.59	0.353007	-1.50223	0.000737395	0.00642423	down	7	7	10	13	24	21	LOC105376600		uncharacterized LOC105376600	ncRNA
LOC105374811	6.21237	19.4395	0.319575	-1.64577	0.000849701	0.00720626	down	4	6	9	16	16	18	LOC105374811		uncharacterized LOC105374811	ncRNA
LOC105375227	18.8284	39.6919	0.474363	-1.07594	0.000860726	0.00726772	down	22	12	22	25	39	38	LOC105375227		uncharacterized LOC105375227	ncRNA
LOC101930053	5.25002	19.5107	0.269084	-1.89387	0.000866947	0.00730617	down	5	3	8	16	20	14	LOC101930053	hsa:101930053	uncharacterized LOC101930053	ncRNA
LOC105372708	10.985	28.6979	0.38278	-1.38541	0.00090629	0.00758025	down	4	13	17	23	20	31	LOC105372708		uncharacterized LOC105372708	ncRNA
VLDLR-AS1	8.47052	24.5325	0.345278	-1.53417	0.000923942	0.0076946	down	1	9	17	19	23	21	VLDLR-AS1	hsa:401491	VLDLR antisense RNA 1	ncRNA
RPL21P5	5.92041	19.0851	0.310211	-1.68868	0.000994837	0.00817996	down	4	6	8	15	18	16	RPL21P5		ribosomal protein L21 pseudogene 5	pseudo
LINC01396	14.1609	33.0772	0.428117	-1.22392	0.00105428	0.00860463	down	10	14	19	34	25	26	LINC01396		long intergenic non-protein coding RNA 1396	ncRNA
LOC100131159	4.30235	14.7441	0.291802	-1.77694	0.00105459	0.00860463	down	7	4	1	13	10	15	LOC100131159		PERP, TP53 apoptosis effector pseudogene	pseudo
LOC284344	16.4913	3.52028	4.68465	2.22794	0.00110223	0.00891936	up	15	17	17	3	4	2	LOC284344	hsa:284344	uncharacterized LOC284344	ncRNA
LOC100507661	7.84649	22.5596	0.347811	-1.52363	0.00114906	0.00922365	down	9	7	7	24	16	18	LOC100507661	hsa:100507661	uncharacterized LOC100507661	ncRNA
LOC283440	1.57215	10.928	0.143864	-2.79722	0.00117551	0.00939822	down	0	2	3	13	9	6	LOC283440	hsa:283440	uncharacterized LOC283440	ncRNA
LOC100996434	2.03259	11.3409	0.179227	-2.48014	0.00120771	0.00960443	down	0	5	1	11	12	6	LOC100996434		uncharacterized LOC100996434	pseudo
LOC105376547	53.3782	21.433	2.49048	1.31642	0.00141718	0.0110005	up	44	44	74	27	15	13	LOC105376547		uncharacterized LOC105376547	ncRNA
LOC105371450	17.7559	36.1846	0.490702	-1.02708	0.00142843	0.0110473	down	17	21	14	39	26	28	LOC105371450		uncharacterized LOC105371450	ncRNA
OR8A2P	4.60993	16.0108	0.287925	-1.79623	0.00155577	0.01185	down	5	2	7	15	16	10	OR8A2P		olfactory receptor, family 8, subfamily A, member 2 pseudogene	pseudo
LOC105372401	23.6371	8.92199	2.64931	1.40561	0.00167498	0.0126297	up	26	19	25	13	3	7	LOC105372401		uncharacterized LOC105372401	ncRNA
DAP3P1	4.10802	18.9831	0.216404	-2.2082	0.00169549	0.0127578	down	6	2	4	5	18	26	DAP3P1		death associated protein 3 pseudogene 1	pseudo
LOC105374750	13.7522	31.5272	0.436201	-1.19694	0.00173467	0.0130062	down	12	9	21	24	29	28	LOC105374750		uncharacterized LOC105374750	ncRNA
LOC102724701	17.0899	35.0577	0.48748	-1.03659	0.00185708	0.0137691	down	16	21	13	28	33	29	LOC102724701		uncharacterized LOC102724701	ncRNA
LINC00999	17.1831	35.0908	0.489676	-1.0301	0.00186603	0.0138269	down	17	16	18	26	36	28	LINC00999	hsa:399744	long intergenic non-protein coding RNA 999	ncRNA
LOC105369172	24.9721	10.849	2.30178	1.20275	0.00188098	0.0139162	up	19	27	29	7	8	13	LOC105369172		uncharacterized LOC105369172	ncRNA
RPL5P18	16.1904	33.7884	0.479172	-1.06138	0.00200557	0.0146483	down	19	11	18	24	28	35	RPL5P18		ribosomal protein L5 pseudogene 18	pseudo
LOC105374209	9.90586	1.95515	5.06654	2.341	0.00200846	0.0146649	up	7	5	19	2	2	1	LOC105374209		uncharacterized LOC105374209	ncRNA
LOC105370205	7.17029	0.777466	9.22265	3.20518	0.00202442	0.014759	up	5	6	11	0	1	1	LOC105370205		uncharacterized LOC105370205	ncRNA
PHF5DP	12.4003	27.9917	0.442998	-1.17463	0.00206928	0.0150404	down	14	8	15	23	23	26	PHF5DP		PHD finger protein 5D pseudogene	pseudo
LOC105372250	4.88628	15.9624	0.306111	-1.70787	0.00221894	0.015916	down	7	4	3	12	15	14	LOC105372250		uncharacterized LOC105372250	ncRNA
LOC105373600	19.1751	38.9527	0.492268	-1.02248	0.00238557	0.016904	down	15	18	25	27	39	34	LOC105373600		uncharacterized LOC105373600	ncRNA
LOC105375649	106.1	51.7036	2.05209	1.03709	0.00239432	0.0169277	up	103	96	117	50	38	45	LOC105375649		uncharacterized LOC105375649	ncRNA
RPL23AP43	4.88184	15.5215	0.31452	-1.66877	0.0024637	0.0173309	down	9	1	4	13	11	16	RPL23AP43		ribosomal protein L23a pseudogene 43	pseudo
OGFRP1	11.6108	26.0492	0.445726	-1.16577	0.00246388	0.0173309	down	13	11	10	17	24	26	OGFRP1	hsa:388906	opioid growth factor receptor pseudogene 1	miscRNA
LOC105370037	19.1921	41.7184	0.460039	-1.12017	0.00249334	0.0174878	down	20	11	27	34	41	32	LOC105370037		uncharacterized LOC105370037	ncRNA
LOC101927505	10.6515	25.6288	0.415607	-1.26671	0.00256192	0.0178583	down	5	16	11	27	16	23	LOC101927505	hsa:101927505	uncharacterized LOC101927505	ncRNA
CNTNAP3P1	1.03993	8.15202	0.127568	-2.97067	0.00264663	0.0183421	down	2	0	1	5	7	9	CNTNAP3P1		contactin associated protein-like 3 pseudogene 1	ncRNA
YBX1P4	0.373984	5.85784	0.0638433	-3.96932	0.00275311	0.0189433	down	1	0	0	7	5	3	YBX1P4		Y box binding protein 1 pseudogene 4	pseudo
LOC105376261	3.6364	13.6428	0.266543	-1.90756	0.0028507	0.0194919	down	6	4	0	15	11	9				ncRNA
LOC105372306	27.7291	13.2706	2.08951	1.06316	0.00299898	0.0203434	up	24	22	38	14	12	8	LOC105372306		uncharacterized LOC105372306	ncRNA
TUBA3FP	14.5866	31.4305	0.464091	-1.10752	0.00302624	0.020482	down	13	12	19	25	23	33	TUBA3FP	hsa:113691	Alpha tubulin-like, isoform CRA_a	pseudo
ZNRF2P2	5.8745	17.1045	0.343448	-1.54184	0.00310177	0.020852	down	7	6	4	14	14	16	ZNRF2P2	hsa:100271874	zinc and ring finger 2 pseudogene 2	pseudo
TSPY26P	5.49027	16.2787	0.337266	-1.56804	0.0031287	0.0209977	down	3	5	9	18	8	16	TSPY26P	hsa:128854	Putative testis-specific Y-encoded-like protein 3	pseudo
LOC102724548	23.3812	8.94227	2.61469	1.38664	0.0034133	0.0225111	up	30	19	19	8	7	8	LOC102724548	hsa:102724548	uncharacterized LOC102724548	ncRNA
LINC01001	2.48415	10.102	0.245906	-2.02382	0.00346745	0.0227696	down	4	2	1	3	11	12	LINC01001	hsa:100133161	long intergenic non-protein coding RNA 1001	ncRNA
LOC100129118	0	4.2647	0	-20	0.00346769	0.0227696	down	0	0	0	5	2	4	LOC100129118	hsa:100129118	transmembrane protein 167A pseudogene	pseudo
LOC101928377	5.89455	17.8693	0.32987	-1.60003	0.00359779	0.0234697	down	3	7	8	18	12	16	LOC101928377	hsa:101928377	uncharacterized LOC101928377	ncRNA
LOC285768	9.69943	22.646	0.428306	-1.22329	0.00362367	0.0236129	down	9	14	5	15	26	17	LOC285768	hsa:285768	uncharacterized LOC285768	ncRNA
PPIAP18	13.7713	29.1671	0.472154	-1.08267	0.00364483	0.023725	down	11	16	14	37	17	21	PPIAP18		peptidylprolyl isomerase A (cyclophilin A) pseudogene 18	pseudo
RPS3P7	15.4269	36.4244	0.423531	-1.23946	0.00365238	0.0237613	down	19	13	13	34	21	39	RPS3P7		ribosomal protein S3 pseudogene 7	pseudo
LOC101928222	1.22402	8.175	0.149727	-2.73959	0.00368392	0.023934	down	0	1	3	9	6	6	LOC101928222	hsa:101928222	uncharacterized LOC101928222	ncRNA
MIR3978	2.83228	11.2721	0.251265	-1.99272	0.00381205	0.0245735	down	4	3	1	6	11	12	MIR3978	hsa:100616491	microRNA 3978	ncRNA
LOC105378580	1.71032	8.97274	0.190613	-2.39128	0.00385888	0.0248353	down	1	3	1	4	11	8	LOC105378580		uncharacterized LOC105378580	miscRNA
PTGER4P2-CDK2AP2P2	21.8175	8.93723	2.4412	1.28759	0.00386229	0.0248439	up	16	22	28	11	5	7	PTGER4P2-CDK2AP2P2	hsa:442421	PTGER4P2-CDK2AP2P2 readthrough transcribed pseudogene	pseudo
LINC01411	22.1773	10.0715	2.20197	1.1388	0.00391881	0.0251328	up	26	19	20	7	7	12	LINC01411	hsa:101928176	long intergenic non-protein coding RNA 1411	ncRNA
FBLL1	2.85233	12.0726	0.236264	-2.08153	0.00441556	0.0276324	down	0	4	5	17	7	7	FBLL1	hsa:345630	rRNA/tRNA 2'-O-methyltransferase fibrillarin-like protein 1	pseudo
CD81-AS1	27.4045	12.3963	2.2107	1.1445	0.0044412	0.0277494	up	21	31	30	8	9	15	CD81-AS1	hsa:101927682	CD81 antisense RNA 1	ncRNA
MIR491	7.11994	18.6594	0.381573	-1.38997	0.00452617	0.0281411	down	10	3	8	14	16	18	MIR491	hsa:574444	microRNA 491	ncRNA
LOC105375225	13.6478	28.8712	0.472716	-1.08096	0.00463693	0.0287396	down	11	19	10	33	24	17				ncRNA
CDC42P4	3.88782	13.2196	0.294095	-1.76565	0.00510306	0.0310835	down	4	1	7	9	12	13	CDC42P4		cell division cycle 42 pseudogene 4	pseudo
LLPH-AS1	8.32698	20.6298	0.403638	-1.30886	0.00521653	0.0315503	down	5	11	9	14	20	19	LLPH-AS1		LLPH antisense RNA 1 (head to head)	ncRNA
LOC102723716	12.0093	26.419	0.454571	-1.13742	0.00522334	0.0315836	down	8	15	13	23	20	25	LOC102723716	hsa:102723716	uncharacterized LOC102723716	ncRNA
LOC100128882	4.06074	13.6453	0.297593	-1.74859	0.00530146	0.0319192	down	2	7	3	10	14	11	LOC100128882	hsa:100128882	uncharacterized LOC100128882	miscRNA
LOC105374369	10.6168	24.1629	0.439385	-1.18644	0.00535324	0.0321825	down	8	11	13	20	23	19	LOC105374369		uncharacterized LOC105374369	ncRNA
LOC101929089	2.42799	10.5685	0.229739	-2.12193	0.00541349	0.0324796	down	4	1	2	8	13	6	LOC101929089	hsa:101929089	uncharacterized LOC101929089	ncRNA
LOC100286946	6.61666	0.795282	8.31989	3.05656	0.00546868	0.0327452	up	4	8	8	0	2	0	LOC100286946		ribosomal protein S3A pseudogene	pseudo
LOC100420580	12.1903	26.6613	0.457229	-1.12901	0.00556232	0.0332065	down	15	8	13	20	14	35	LOC100420580		taste receptor, type 2, member 7 pseudogene	pseudo
FLJ42351	27.9938	12.9136	2.16777	1.11621	0.00562863	0.0335439	up	16	28	42	11	15	7	FLJ42351	hsa:400999	uncharacterized LOC400999	ncRNA
LOC105373026	18.5779	7.4382	2.49763	1.32056	0.00563179	0.0335544	up	21	9	26	6	9	4	LOC105373026		uncharacterized LOC105373026	ncRNA
FOSL1P1	8.8044	20.9309	0.420642	-1.24934	0.00566651	0.0337003	down	10	7	9	22	11	21	FOSL1P1		FOS-like antigen 1 pseudogene 1	pseudo
LOC105379251	4.26624	13.6173	0.313297	-1.6744	0.00604681	0.0355591	down	3	4	6	9	13	13	LOC105379251		uncharacterized LOC105379251	ncRNA
LOC105378937	1.68446	8.94989	0.188211	-2.40958	0.006193	0.0362195	down	0	4	1	7	8	8	LOC105378937		uncharacterized LOC105378937	ncRNA
LOC105378682	13.1785	27.6424	0.476751	-1.06869	0.00622804	0.0363929	down	15	10	14	19	27	25	LOC105378682		uncharacterized LOC105378682	ncRNA
LOC105373705	7.94412	19.7684	0.401859	-1.31524	0.00624922	0.0364634	down	8	5	11	18	12	21	LOC105373705		uncharacterized LOC105373705	ncRNA
MIR5690	15.4153	5.83744	2.64075	1.40095	0.00637734	0.0370398	up	9	17	21	5	5	5	MIR5690	hsa:100847048	microRNA 5690	ncRNA
LOC105377744	5.07037	14.79	0.342824	-1.54446	0.00669029	0.0384688	down	5	5	5	21	8	9	LOC105377744		uncharacterized LOC105377744	ncRNA
SNORD99	20.6238	9.32209	2.21236	1.14558	0.00673347	0.0386498	up	15	23	24	8	7	9	SNORD99	hsa:692212	small nucleolar RNA, C/D box 99	snoRNA
LOC105378147	11.3042	24.897	0.454038	-1.13912	0.0069151	0.0394846	down	12	7	15	14	25	25	LOC105378147		uncharacterized LOC105378147	ncRNA
DNM1P38	11.7231	24.4842	0.478804	-1.06249	0.00696828	0.0397126	down	13	13	8	23	18	22	DNM1P38		DNM1 pseudogene 38	pseudo
LOC101928814	1.03993	7.37456	0.141016	-2.82607	0.00710759	0.0402898	down	2	0	1	5	6	8	LOC101928814	hsa:101928814	uncharacterized LOC101928814	ncRNA
LOC100506076	1.62386	17.3673	0.0935011	-3.41887	0.00735004	0.0413287	down	2	0	3	20	4	21	LOC100506076	hsa:100506076	uncharacterized LOC100506076	ncRNA
LOC100421472	12.7876	26.0442	0.490995	-1.02622	0.0075272	0.0421372	down	9	17	12	20	22	25	LOC100421472		mitochondrial fission regulator 2 pseudogene	pseudo
LOC105375010	10.8023	23.2251	0.465112	-1.10435	0.00762118	0.0425244	down	13	7	12	20	13	27	LOC105375010		uncharacterized LOC105375010	ncRNA
LOC101929577	5.27588	15.241	0.346164	-1.53047	0.00762302	0.0425248	down	6	2	8	14	16	9	LOC101929577	hsa:101929577	uncharacterized LOC101929577	ncRNA
LOC105372698	13.7005	30.3164	0.451917	-1.14587	0.00767045	0.0427198	down	10	11	21	17	29	32	LOC105372698		uncharacterized LOC105372698	ncRNA
MIR922	4.0563	0	Inf	20	0.00779805	0.0432798	up	4	4	4	0	0	0	MIR922	hsa:100126321	microRNA 922	ncRNA
LOC84214	4.83012	13.9895	0.345269	-1.53421	0.00787816	0.0435632	down	7	3	4	10	12	14	LOC84214	hsa:84214	uncharacterized LOC84214	ncRNA
LOC105372768	8.508	20.1583	0.422059	-1.24448	0.00790193	0.0436745	down	12	4	9	12	16	24	LOC105372768		uncharacterized LOC105372768	ncRNA
ALG1L12P	8.79996	21.8128	0.403432	-1.3096	0.00800266	0.0441499	down	12	4	10	27	15	14	ALG1L12P		asparagine-linked glycosylation 1-like 12, pseudogene	pseudo
RPS27P8	14.962	5.07779	2.94655	1.55903	0.00804416	0.0443123	up	21	7	16	5	5	3	RPS27P8		ribosomal protein S27 pseudogene 8	pseudo
SEPT7P9	7.4667	18.6722	0.399883	-1.32235	0.00806225	0.0443766	down	3	9	11	17	15	16	SEPT7P9	hsa:285961	septin 7 pseudogene 9	pseudo
LOC105372692	7.36463	18.3763	0.400768	-1.31916	0.00808631	0.0444682	down	6	8	8	13	22	12	LOC105372692		uncharacterized LOC105372692	ncRNA
LOC105378847	13.9666	28.068	0.497598	-1.00695	0.00809675	0.0445154	down	9	12	22	20	29	23	LOC105378847		uncharacterized LOC105378847	ncRNA
LOC391834	0.583931	6.22747	0.0937671	-3.41477	0.00835611	0.0456863	down	0	0	2	6	5	5	LOC391834		ankyrin repeat domain 49 pseudogene	pseudo
LOC105376431	11.186	25.2693	0.442673	-1.17569	0.00840684	0.0459152	down	7	7	21	22	20	23	LOC105376431		uncharacterized LOC105376431	ncRNA
LOC105377398	14.654	31.4331	0.466195	-1.10099	0.00842613	0.0460101	down	13	8	24	27	22	32	LOC105377398		uncharacterized LOC105377398	ncRNA
LOC105379143	3.72378	14.4509	0.257686	-1.95632	0.00861298	0.0467408	down	2	1	9	18	12	7	LOC105379143		uncharacterized LOC105379143	ncRNA
LOC105376486	17.2148	6.22747	2.76433	1.46693	0.00895038	0.0481387	up	23	13	14	6	5	5	LOC105376486		uncharacterized LOC105376486	ncRNA
LOC101928682	7.09852	19.3274	0.367277	-1.44506	0.00900219	0.0483523	down	7	7	7	12	12	26	LOC101928682	hsa:101928682	uncharacterized LOC101928682	ncRNA
LOC102724340	5.97213	15.575	0.383443	-1.38291	0.00909021	0.0486765	down	6	4	8	13	14	13	LOC102724340	hsa:102724340	uncharacterized LOC102724340	ncRNA
LOC105369776	5.01865	14.4227	0.347968	-1.52297	0.00911509	0.0487642	down	3	7	5	10	15	12	LOC105369776		uncharacterized LOC105369776	ncRNA
RPS6KA2-IT1	14.2889	28.7946	0.496234	-1.01091	0.00936252	0.0498193	down	8	14	22	22	26	26	RPS6KA2-IT1	hsa:100874353	RPS6KA2 intronic transcript 1 (non-protein coding)	ncRNA

## Sheet: ncRNA_96hvs0h
AccID	96h	0h	FoldChange	Log2FC	P-Value	FDR	Style	w96h1	w96h2	w96h3	w0h1	w0h2	w0h3	Symbol	KeggID	Description	type_of_gene
ERLEC1P1	630.35	2682.26	0.235007	-2.08922	2.02762e-198	6.94605e-195	down	700	445	609	2193	2280	2423	ERLEC1P1		endoplasmic reticulum lectin 1 pseudogene 1	pseudo
LOC101928156	1065.15	75.8613	14.0407	3.81155	4.35436e-155	9.49251e-152	up	1042	1038	885	66	63	66	LOC101928156	hsa:101928156	uncharacterized LOC101928156	ncRNA
HCG18	463.581	1772.48	0.261543	-1.93488	1.53997e-144	2.84065e-141	down	487	395	409	1599	1421	1537	HCG18	hsa:414777	HLA complex group 18 (non-protein coding)	ncRNA
MGC12916	956.005	218.67	4.37191	2.12826	3.40856e-92	1.70286e-89	up	928	943	790	198	179	185	MGC12916	hsa:84815	uncharacterized protein MGC12916	ncRNA
ZNF37BP	1241.18	3423.52	0.362546	-1.46376	1.64446e-84	5.88569e-82	down	1363	1033	1067	2809	2857	3138	ZNF37BP	hsa:100129482	zinc finger protein 37B, pseudogene	pseudo
XIST	1.14342e+06	566325	2.01901	1.01365	2.29383e-80	7.14364e-78	up	1134790	1114159	936193	478572	482380	494589	XIST	hsa:7503	X inactive specific transcript (non-protein coding)	ncRNA
ZNF252P	119.377	497.946	0.239738	-2.06047	1.6669e-76	4.39255e-74	down	116	100	115	403	430	447	ZNF252P	hsa:286101	cDNA FLJ52642, weakly similar to Zinc finger protein 3	pseudo
LHX4-AS1	35.0486	349.333	0.10033	-3.31718	1.78527e-75	4.45947e-73	down	34	27	36	282	323	292	LHX4-AS1	hsa:100527964	LHX4 antisense RNA 1	ncRNA
YWHAZP4	3.88563	155.987	0.0249099	-5.32714	3.88329e-74	9.21993e-72	down	5	4	2	123	136	142	YWHAZP4		tyrosine 3-monooxygenase/tryptophan 5-monooxygenase activation protein, zeta pseudogene 4	pseudo
SNORA40	852.402	181.244	4.70305	2.2336	9.17841e-73	2.03795e-70	up	781	853	733	145	134	188	SNORA40	hsa:677822	small nucleolar RNA, H/ACA box 40	snoRNA
LOC105372070	248.157	15.5546	15.9539	3.99584	1.14721e-71	2.4784e-69	up	243	217	229	11	14	15	LOC105372070		uncharacterized LOC105372070	ncRNA
LINC00342	148.444	701.408	0.211637	-2.24034	6.02889e-69	1.18502e-66	down	152	115	145	550	616	637	LINC00342	hsa:150759	long intergenic non-protein coding RNA 342	ncRNA
LINC01000	849.361	1967.37	0.431725	-1.21182	2.51848e-67	4.57524e-65	down	852	728	780	1609	1673	1776	LINC01000	hsa:402483	long intergenic non-protein coding RNA 1000	ncRNA
SNORA8	680.165	147.776	4.60266	2.20247	2.33878e-65	3.84136e-63	up	678	675	543	114	128	138	SNORA8	hsa:654320	small nucleolar RNA, H/ACA box 8	snoRNA
LOC105373341	71.2124	334.128	0.213129	-2.2302	1.46684e-63	2.25479e-61	down	75	56	67	268	309	281	LOC105373341		uncharacterized LOC105373341	ncRNA
VPS9D1-AS1	221.426	674.283	0.328387	-1.60653	1.17772e-62	1.77621e-60	down	202	184	226	541	591	601	VPS9D1-AS1	hsa:100128881	VPS9D1 antisense RNA 1	ncRNA
PIRC66	265.722	755.025	0.351938	-1.50661	4.12277e-60	5.43208e-58	down	270	203	264	641	610	691	PIRC66		piwi-interacting RNA cluster 66	miscRNA
LOC105378936	459.771	1217.07	0.377769	-1.40442	1.5526e-59	1.98039e-57	down	506	397	381	1006	1008	1116	LOC105378936		uncharacterized LOC105378936	ncRNA
EIF4BP6	908.315	330.963	2.74446	1.45652	1.93619e-58	2.35684e-56	up	863	901	762	304	260	287	EIF4BP6		eukaryotic translation initiation factor 4B pseudogene 6	pseudo
THAP9-AS1	6369.43	1657.34	3.84316	1.94229	2.73482e-57	3.21475e-55	up	6319	6500	4945	1389	1410	1461	THAP9-AS1	hsa:100499177	THAP9 antisense RNA 1	ncRNA
IPO5P1	221.498	627.286	0.353105	-1.50183	6.667e-54	6.80318e-52	down	237	169	210	526	520	567	IPO5P1	hsa:100132815	importin 5 pseudogene 1	miscRNA
LOC101929580	77.7859	392.048	0.198409	-2.33345	8.44964e-53	8.13745e-51	down	87	75	56	288	372	347	LOC101929580	hsa:101929580	uncharacterized LOC101929580	ncRNA
LOC100419824	718.328	152.477	4.71105	2.23605	7.9691e-51	7.18417e-49	up	688	652	654	128	128	136	LOC100419824		kinesin family member 27 pseudogene	pseudo
LOC105373195	43.9223	242.068	0.181446	-2.46239	1.27719e-50	1.1428e-48	down	54	18	50	207	208	207	LOC105373195		uncharacterized LOC105373195	ncRNA
LINC00094	133.06	435.218	0.305731	-1.70967	1.30097e-50	1.15545e-48	down	155	104	113	373	380	365	LINC00094	hsa:266655	long intergenic non-protein coding RNA 94	ncRNA
LOC100506548	4534.54	1638.24	2.76793	1.46881	1.61176e-50	1.41575e-48	up	4379	4548	3697	1464	1361	1385	LOC100506548	hsa:100506548	uncharacterized LOC100506548	ncRNA
LOC101928180	164.477	9.32467	17.6389	4.14069	2.17654e-50	1.89795e-48	up	179	155	126	10	6	8	LOC101928180	hsa:101928180	uncharacterized LOC101928180	ncRNA
LOC101928096	25.8071	193.288	0.133516	-2.90492	1.05131e-49	8.9399e-48	down	27	24	21	172	155	170	LOC101928096	hsa:101928096	uncharacterized LOC101928096	ncRNA
LINC01547	13.293	145.383	0.0914344	-3.45112	9.50224e-49	7.67218e-47	down	14	11	12	108	125	141	LINC01547	hsa:84536	Uncharacterized protein encoded by LINC01547	ncRNA
LOC105376010	297.53	65.4457	4.54621	2.18466	1.5015e-46	1.11129e-44	up	294	295	240	66	54	48	LOC105376010		uncharacterized LOC105376010	ncRNA
LINC01521	48.5994	233.727	0.207932	-2.26582	4.05269e-46	2.91527e-44	down	53	33	49	201	191	209	LINC01521	hsa:54944	long intergenic non-protein coding RNA 1521	ncRNA
NBEAP5	737.154	287.45	2.56446	1.35866	7.04645e-46	4.98448e-44	up	687	661	695	268	226	245	NBEAP5		neurobeachin pseudogene 5	pseudo
DKFZP586I1420	518.868	177.147	2.92903	1.55042	6.09486e-45	4.11704e-43	up	519	479	446	136	165	154	DKFZP586I1420	hsa:222161	uncharacterized protein DKFZp586I1420	pseudo
CTBP1-AS2	95.6911	333.231	0.287161	-1.80007	2.60228e-44	1.69573e-42	down	105	80	82	261	284	312	CTBP1-AS2	hsa:92070	CTBP1 antisense RNA 2 (head to head)	ncRNA
LOC105375677	628.954	238.198	2.64046	1.40079	1.26168e-43	7.98287e-42	up	578	619	549	214	200	198	LOC105375677		uncharacterized LOC105375677	ncRNA
PIGAP1	440.415	139.14	3.16527	1.66233	4.63875e-43	2.87434e-41	up	418	427	379	115	133	109	PIGAP1		phosphatidylinositol glycan anchor biosynthesis, class A, pseudogene 1	pseudo
TAPT1-AS1	7.85184	110.471	0.0710763	-3.81449	3.94562e-42	2.34779e-40	down	8	9	5	96	91	97	TAPT1-AS1	hsa:202020	TAPT1 antisense RNA 1 (head to head)	ncRNA
ALMS1-IT1	372.704	108.252	3.44291	1.78363	3.2164e-41	1.83205e-39	up	366	354	317	81	103	94	ALMS1-IT1	hsa:100874291	ALMS1 intronic transcript 1 (non-protein coding)	ncRNA
LOC105370303	557.435	205.236	2.71607	1.44152	3.84388e-41	2.17397e-39	up	584	473	495	168	167	193	LOC105370303		uncharacterized LOC105370303	ncRNA
LOC105369170	932.543	423.228	2.2034	1.13973	7.53488e-40	4.00635e-38	up	899	936	761	370	327	392	LOC105369170		uncharacterized LOC105369170	ncRNA
ADAM1A	24.9805	202.919	0.123106	-3.02203	2.32561e-39	1.2045e-37	down	30	20	20	148	155	220	ADAM1A	hsa:8759	ADAM metallopeptidase domain 1A, pseudogene	pseudo
LOC101929005	6.04984	98.8668	0.0611918	-4.03052	5.00893e-39	2.51285e-37	down	7	6	4	79	89	86	LOC101929005	hsa:101929005	uncharacterized LOC101929005	ncRNA
RPS2P46	10453.9	5210.87	2.00617	1.00445	7.9847e-39	3.96424e-37	up	9736	10404	8907	4795	4102	4501	RPS2P46		ribosomal protein S2 pseudogene 46	pseudo
LINC00909	37.842	192.99	0.196082	-2.35047	1.16772e-38	5.7499e-37	down	50	21	35	187	151	158	LINC00909	hsa:400657	long intergenic non-protein coding RNA 909	ncRNA
ARRDC3-AS1	15.095	124.659	0.12109	-3.04585	7.65456e-38	3.55041e-36	down	15	14	13	111	90	120	ARRDC3-AS1	hsa:100129716	ARRDC3 antisense RNA 1	ncRNA
RPARP-AS1	147.116	403.823	0.364307	-1.45677	7.30383e-37	3.17293e-35	down	159	121	130	309	360	369	RPARP-AS1	hsa:100505761	RPARP antisense RNA 1	ncRNA
ATP6V0E2-AS1	37.1824	177.124	0.209922	-2.25207	1.34067e-36	5.73069e-35	down	39	38	27	160	150	145	ATP6V0E2-AS1	hsa:401431	ATP6V0E2 antisense RNA 1	ncRNA
LOC101929054	21.7319	141.542	0.153537	-2.70334	3.25184e-36	1.35381e-34	down	26	19	16	116	118	130	LOC101929054	hsa:101929054	uncharacterized LOC101929054	ncRNA
LOC105377907	41.7071	183.494	0.227294	-2.13737	4.82863e-36	1.96588e-34	down	42	37	37	131	183	157	LOC105377907		uncharacterized LOC105377907	ncRNA
NBEAP6	782.468	324.944	2.40801	1.26784	8.01695e-36	3.19346e-34	up	769	672	731	284	296	254	NBEAP6		neurobeachin pseudogene 6	pseudo
SLC2A3P2	15.5164	120.69	0.128564	-2.95944	1.07119e-35	4.2041e-34	down	21	15	8	100	108	102	SLC2A3P2		solute carrier family 2 (facilitated glucose transporter), member 3 pseudogene 2	pseudo
GHRLOS	170.679	437.13	0.390453	-1.35678	3.84081e-35	1.46894e-33	down	166	153	155	351	372	401	GHRLOS	hsa:100126793	ghrelin opposite strand/antisense RNA	ncRNA
LINC00476	74.2011	251.793	0.294691	-1.76272	5.2441e-35	1.98977e-33	down	77	70	60	194	207	247	LINC00476	hsa:100128782	long intergenic non-protein coding RNA 476	ncRNA
LOC642852	337.671	725.145	0.46566	-1.10265	6.90353e-35	2.59071e-33	down	339	313	288	608	636	619	LOC642852	hsa:642852	uncharacterized LOC642852	ncRNA
LOC730234	2.9647	84.7422	0.0349849	-4.83712	2.79019e-34	1.02151e-32	down	0	5	3	54	78	86	LOC730234		uncharacterized LOC730234	pseudo
FAM86EP	40.1935	172.163	0.233461	-2.09874	3.87788e-33	1.31903e-31	down	47	26	39	142	159	141	FAM86EP	hsa:348926	family with sequence similarity 86, member A pseudogene	pseudo
KLHL2P1	18.959	129.803	0.14606	-2.77537	8.0891e-33	2.70163e-31	down	23	13	17	105	105	124	KLHL2P1		kelch-like family member 2 pseudogene 1	pseudo
LOC646358	413.142	143.102	2.88704	1.52959	9.97474e-33	3.31294e-31	up	425	362	363	130	91	148	LOC646358		DnaJ (Hsp40) homolog, subfamily B, member 14 pseudogene	pseudo
BAIAP2-AS1	70.3858	236.924	0.297082	-1.75107	1.44131e-32	4.72813e-31	down	78	52	66	185	209	215	BAIAP2-AS1	hsa:440465	BAIAP2 antisense RNA 1 (head to head)	ncRNA
ASLP1	184.092	477.78	0.385308	-1.37592	1.46933e-32	4.81346e-31	down	220	124	170	375	444	408	ASLP1		argininosuccinate lyase pseudogene 1	pseudo
LRRC37A4P	260.699	578.595	0.450572	-1.15017	3.31977e-32	1.06003e-30	down	284	230	214	488	495	504	LRRC37A4P	hsa:55073	leucine rich repeat containing 37, member A4, pseudogene	pseudo
LOC100418727	39.87	193.492	0.206055	-2.2789	6.46412e-32	2.02627e-30	down	38	41	32	150	179	168	LOC100418727		nucleolin pseudogene	pseudo
LOC100420958	470.28	1199.88	0.39194	-1.3513	7.09999e-32	2.21979e-30	down	534	315	460	1030	1010	1044	LOC100420958		transmembrane 9 superfamily member 2 pseudogene	pseudo
LOC101928230	20.6406	124.483	0.165811	-2.59239	3.17048e-31	9.59951e-30	down	17	20	20	103	106	111	LOC101928230	hsa:101928230	uncharacterized LOC101928230	ncRNA
PNKDP1	7.49867	85.6344	0.0875661	-3.51348	6.40535e-31	1.8893e-29	down	11	2	8	67	78	75	PNKDP1		PNKD pseudogene 1	ncRNA
RPL26P19	528.172	221.359	2.38604	1.25462	8.73322e-31	2.55082e-29	up	487	541	440	215	171	183	RPL26P19		ribosomal protein L26 pseudogene 19	pseudo
ZNF213-AS1	26.9289	138.409	0.194561	-2.36171	1.07558e-30	3.11503e-29	down	33	14	28	112	115	129	ZNF213-AS1	hsa:100507458	ZNF213 antisense RNA 1 (head to head)	ncRNA
LOC105375213	21.1924	131.151	0.161587	-2.62962	1.28995e-30	3.72239e-29	down	14	20	24	108	115	114	LOC105375213		uncharacterized LOC105375213	ncRNA
PSMG3-AS1	18.5547	117.865	0.157423	-2.66728	1.60714e-30	4.59895e-29	down	12	21	18	96	101	106	PSMG3-AS1	hsa:114796	PSMG3 antisense RNA 1 (head to head)	ncRNA
PRKXP1	16.0988	126.658	0.127105	-2.97591	2.29248e-30	6.50577e-29	down	19	12	14	119	91	116	PRKXP1	hsa:441733	protein kinase, X-linked, pseudogene 1	pseudo
LINC00638	21.8217	131.182	0.166347	-2.58773	4.1549e-30	1.15451e-28	down	32	18	12	125	107	105	LINC00638	hsa:196872	long intergenic non-protein coding RNA 638	ncRNA
TMCC1-AS1	67.2407	345.492	0.194623	-2.36124	1.03759e-29	2.81147e-28	down	90	44	55	269	328	290	TMCC1-AS1	hsa:100507032	TMCC1 antisense RNA 1 (head to head)	ncRNA
SLC25A25-AS1	62.4819	213.551	0.292585	-1.77307	1.91861e-29	5.10635e-28	down	76	47	52	175	182	192	SLC25A25-AS1	hsa:100289019	SLC25A25 antisense RNA 1	ncRNA
RPSAP15	1115.88	462.097	2.41482	1.27192	3.42538e-29	9.02643e-28	up	1099	1166	848	433	362	393	RPSAP15		40S ribosomal protein SA	pseudo
LINC01359	15.3244	103.111	0.14862	-2.7503	5.25363e-29	1.36344e-27	down	20	10	13	82	91	92	LINC01359	hsa:101927084	long intergenic non-protein coding RNA 1359	ncRNA
SSBP3-AS1	179.824	30.7245	5.8528	2.54913	8.76488e-29	2.24074e-27	up	205	139	158	32	22	25	SSBP3-AS1	hsa:619518	Putative uncharacterized protein SSBP3-AS1	ncRNA
LINC00852	100.172	283.554	0.353273	-1.50114	1.02021e-28	2.59708e-27	down	138	64	80	231	263	234	LINC00852	hsa:84657	long intergenic non-protein coding RNA 852	ncRNA
LOC105374187	9.62773	86.0677	0.111862	-3.1602	1.67578e-28	4.19908e-27	down	10	11	6	67	81	73	LOC105374187		uncharacterized LOC105374187	ncRNA
TCEA1P2	2040.32	874.421	2.33334	1.2224	2.91741e-28	7.20489e-27	up	1966	2148	1573	737	733	778	TCEA1P2		transcription elongation factor A (SII), 1 pseudogene 2	pseudo
LOC105373867	18.758	108.028	0.17364	-2.52583	1.40001e-27	3.34384e-26	down	18	16	18	91	106	80	LOC105373867		uncharacterized LOC105373867	ncRNA
LINC00174	38.0065	176.196	0.215706	-2.21286	2.7728e-27	6.44924e-26	down	31	38	36	126	160	167	LINC00174	hsa:285908	long intergenic non-protein coding RNA 174	ncRNA
LOC90784	265.597	552.799	0.480458	-1.05752	2.80855e-27	6.51975e-26	down	297	224	221	493	430	499	LOC90784	hsa:90784	uncharacterized LOC90784	ncRNA
LINC00412	7.16257	82.8229	0.0864806	-3.53148	6.5114e-27	1.47305e-25	down	9	4	7	66	70	77	LINC00412	hsa:102723332	long intergenic non-protein coding RNA 412	ncRNA
SNORA18	830.74	221.493	3.75063	1.90713	6.62392e-27	1.49709e-25	up	772	881	659	160	210	199	SNORA18	hsa:677805	small nucleolar RNA, H/ACA box 18	snoRNA
LOC100419896	257.322	87.7886	2.93115	1.55147	2.75704e-26	6.04884e-25	up	257	264	197	67	71	88	LOC100419896		zinc finger protein 267 pseudogene	pseudo
SNX18P7	184.529	433.408	0.425762	-1.23188	3.01939e-26	6.59427e-25	down	224	142	151	387	377	349	SNX18P7		sorting nexin 18 pseudogene 7	pseudo
LOC100130417	26.4079	126.782	0.208294	-2.26331	3.75942e-26	8.13636e-25	down	41	17	17	105	106	115	LOC100130417	hsa:100130417	uncharacterized LOC100130417	ncRNA
LOC100147773	8.83176	81.0026	0.109031	-3.1972	3.8962e-26	8.4172e-25	down	14	4	7	65	75	68	LOC100147773	hsa:100147773	uncharacterized LOC100147773	ncRNA
LOC101928981	4.62937	72.3311	0.0640026	-3.96573	6.39496e-26	1.3595e-24	down	3	9	1	76	51	59	LOC101928981	hsa:101928981	uncharacterized LOC101928981	ncRNA
LOC105377669	441.175	162.906	2.70816	1.43731	1.22818e-25	2.55657e-24	up	394	460	371	145	128	146	LOC105377669		uncharacterized LOC105377669	ncRNA
FAM66C	32.4724	137.358	0.236407	-2.08066	1.33892e-25	2.77264e-24	down	38	28	25	98	128	127	FAM66C	hsa:440078	family with sequence similarity 66, member C	ncRNA
SCARNA9	260.377	89.8583	2.89764	1.53488	1.76633e-25	3.60481e-24	up	239	273	212	68	80	83	SCARNA9	hsa:619383	small Cajal body-specific RNA 9	ncRNA
LOC101930100	122.851	302.879	0.405611	-1.30183	2.34519e-25	4.74579e-24	down	136	76	129	251	249	279	LOC101930100	hsa:101930100	uncharacterized LOC101930100	ncRNA
LOC105373301	108.064	298.724	0.361752	-1.46693	3.44984e-25	6.92858e-24	down	127	67	107	255	248	265	LOC105373301		uncharacterized LOC105373301	ncRNA
ENPP7P4	80.077	231.782	0.345484	-1.53331	4.00283e-25	7.99899e-24	down	91	55	77	186	197	213	ENPP7P4		ectonucleotide pyrophosphatase/phosphodiesterase 7 pseudogene 4	pseudo
LOC105378922	14.8701	89.3895	0.166352	-2.58769	6.10288e-25	1.2145e-23	down	12	14	15	75	71	84	LOC105378922		uncharacterized LOC105378922	ncRNA
LOC100418939	121.094	298.854	0.405196	-1.30331	6.64472e-25	1.31795e-23	down	126	75	134	238	265	265	LOC100418939		tetraspanin 11 pseudogene	pseudo
LOC105373366	82.4454	229.616	0.359058	-1.47771	7.30292e-25	1.44731e-23	down	79	63	86	193	178	220				ncRNA
LOC101927021	35.8061	140.471	0.254901	-1.97199	1.27911e-24	2.48768e-23	down	42	26	32	114	123	124	LOC101927021	hsa:101927021	uncharacterized LOC101927021	ncRNA
LOC105370322	0.667677	44.0128	0.0151701	-6.04263	1.28185e-24	2.49099e-23	down	2	0	0	39	39	35	LOC105370322		uncharacterized LOC105370322	ncRNA
NEAT1	11276.7	5252.2	2.14703	1.10234	1.54407e-24	2.97166e-23	up	11417	9698	10235	4333	4469	4700	NEAT1	hsa:283131	nuclear paraspeckle assembly transcript 1 (non-protein coding)	ncRNA
LOC101927843	22.7832	111.903	0.203598	-2.29621	1.56164e-24	3.00305e-23	down	22	17	24	91	89	108	LOC101927843	hsa:101927843	uncharacterized LOC101927843	ncRNA
LOC257396	22.7357	111.023	0.204783	-2.28783	1.66436e-24	3.19036e-23	down	30	17	17	99	99	87	LOC257396	hsa:257396	uncharacterized LOC257396	ncRNA
LOC105376973	260.545	525.171	0.496116	-1.01125	1.67983e-24	3.21744e-23	down	312	209	209	427	452	471	LOC105376973		uncharacterized LOC105376973	ncRNA
GUCY1B2	66.6594	201.935	0.330104	-1.59901	1.94713e-24	3.70866e-23	down	76	64	47	176	169	174	GUCY1B2	hsa:2974	cDNA FLJ60650, highly similar to Guanylate cyclase soluble subunit beta-2 (EC4.6.1.2)	pseudo
LOC105373027	12.1279	83.6894	0.144915	-2.78672	3.4664e-24	6.47386e-23	down	10	5	18	66	76	73	LOC105373027		uncharacterized LOC105373027	ncRNA
LOC728323	398.874	176.286	2.26266	1.17802	3.52796e-24	6.5837e-23	up	411	358	342	147	153	153	LOC728323	hsa:728323	LOC441309 protein	ncRNA
LOC105373810	67.1158	6.9795	9.61613	3.26546	6.09029e-24	1.11315e-22	up	81	52	55	7	4	7	LOC105373810		uncharacterized LOC105373810	ncRNA
LOC101928020	68.5246	194.9	0.351589	-1.50804	1.04095e-23	1.87262e-22	down	72	47	71	181	155	165	LOC101928020	hsa:101928020	uncharacterized LOC101928020	ncRNA
LINC00858	15.3437	108.523	0.141387	-2.82228	1.10016e-23	1.97617e-22	down	16	17	10	79	98	102	LINC00858	hsa:170425	long intergenic non-protein coding RNA 858	ncRNA
LOC102723647	117.392	20.2704	5.79132	2.53389	1.10108e-23	1.97634e-22	up	130	102	96	16	20	16	RPL23AP97	hsa:102723647	uncharacterized LOC102723647	ncRNA
LOC105371622	79.4899	220.141	0.361087	-1.46958	1.35549e-23	2.4185e-22	down	87	56	78	170	171	226	LOC105371622		uncharacterized LOC105371622	ncRNA
LINC01355	126.767	350.459	0.361718	-1.46706	1.63662e-23	2.8964e-22	down	134	65	151	322	278	301	LINC01355	hsa:100996511	long intergenic non-protein coding RNA 1355	ncRNA
LINC01446	192.423	405.05	0.47506	-1.07382	2.34954e-23	4.10955e-22	down	214	143	179	345	323	374	LINC01446	hsa:401337	long intergenic non-protein coding RNA 1446	ncRNA
LOC105374782	11.9997	83.5394	0.143642	-2.79945	3.87772e-23	6.71392e-22	down	20	4	10	74	63	78	LOC105374782		uncharacterized LOC105374782	ncRNA
ZFAS1	1109.69	420.813	2.637	1.3989	4.08395e-23	7.06079e-22	up	1065	1176	852	310	375	397	ZFAS1	hsa:441951	ZNFX1 antisense RNA 1	ncRNA
LOC728688	159.497	351.415	0.45387	-1.13965	4.22949e-23	7.30189e-22	down	139	161	142	304	278	322	LOC728688		ubiquitin-like, containing PHD and RING finger domains, 1 pseudogene	pseudo
LOC105375413	271.12	103.279	2.62512	1.39238	4.64549e-23	7.98558e-22	up	281	238	236	81	101	83	LOC105375413		uncharacterized LOC105375413	ncRNA
LOC101929463	34.7012	185.176	0.187395	-2.41584	5.78167e-23	9.88904e-22	down	27	39	30	115	180	181	LOC101929463	hsa:101929463	uncharacterized LOC101929463	ncRNA
HNRNPH1P1	12.0189	79.5908	0.151009	-2.7273	6.62507e-23	1.12833e-21	down	12	5	16	61	62	82	HNRNPH1P1		heterogeneous nuclear ribonucleoprotein H1 pseudogene 1	pseudo
LOC100420546	9.45959	73.5771	0.128567	-2.95941	7.2773e-23	1.23328e-21	down	7	9	10	55	69	65	GTF2IP5		general transcription factor IIi pseudogene 5	pseudo
LOC101927858	24.5001	104.218	0.235086	-2.08874	7.32168e-23	1.23993e-21	down	23	23	22	91	84	93	LOC101927858	hsa:101927858	uncharacterized LOC101927858	ncRNA
LOC105373591	23.4579	107.386	0.218444	-2.19466	7.40415e-23	1.25213e-21	down	31	17	18	88	93	95	LOC105373591		uncharacterized LOC105373591	ncRNA
LOC101927027	116.074	333.019	0.34855	-1.52056	7.58551e-23	1.28099e-21	down	117	105	101	239	306	311	LOC101927027	hsa:101927027	uncharacterized LOC101927027	ncRNA
LOC101926918	234.391	475.408	0.493032	-1.02025	7.83523e-23	1.3213e-21	down	278	197	182	402	402	418	LOC101926918	hsa:101926918	uncharacterized LOC101926918	ncRNA
HTR5BP	64.5448	2.27895	28.3222	4.82386	1.13822e-22	1.89021e-21	up	63	54	62	0	0	6	HTR5BP		5-hydroxytryptamine (serotonin) receptor 5B, pseudogene	pseudo
LOC105371870	229.235	79.468	2.88462	1.52838	1.92004e-22	3.14714e-21	up	224	195	217	60	77	67	LOC105371870		uncharacterized LOC105371870	ncRNA
LRRC37A8P	55.6351	170.43	0.326439	-1.61511	2.89898e-22	4.69396e-21	down	60	59	37	135	151	152	LRRC37A8P		leucine rich repeat containing 37, member A8, pseudogene	pseudo
LOC105375513	7.3636	67.834	0.108553	-3.20353	3.25971e-22	5.25322e-21	down	14	1	6	61	63	50	LOC105375513		uncharacterized LOC105375513	ncRNA
SNORD117	182.944	54.4157	3.36197	1.74931	3.33914e-22	5.3704e-21	up	182	169	158	43	45	52	SNORD117	hsa:692233	small nucleolar RNA, C/D box 117	snoRNA
ASNSP1	292.619	783.66	0.3734	-1.4212	4.67183e-22	7.45378e-21	down	288	288	239	645	680	689	ASNSP1		asparagine synthetase pseudogene 1	pseudo
ZBTB11-AS1	24.4013	107.129	0.227775	-2.13432	5.52446e-22	8.76168e-21	down	13	32	22	82	82	112	ZBTB11-AS1	hsa:100009676	ZBTB11 antisense RNA 1	ncRNA
LOC105375001	37.3945	190.992	0.195791	-2.35261	5.72486e-22	9.06752e-21	down	45	19	40	172	154	165	LOC105375001		uncharacterized LOC105375001	ncRNA
YES1P1	585.925	269.736	2.17222	1.11917	6.79027e-22	1.06914e-20	up	596	486	546	225	237	231	YES1P1		YES1 pseudogene 1	ncRNA
LOC642366	14.6567	85.252	0.171922	-2.54017	7.51904e-22	1.17847e-20	down	18	10	13	65	79	75	LOC642366	hsa:642366	uncharacterized LOC642366	ncRNA
EIF4EP2	408.914	196.75	2.07834	1.05543	1.24168e-21	1.91113e-20	up	394	420	325	178	154	174	EIF4EP2		eukaryotic translation initiation factor 4E pseudogene 2	pseudo
LINC00938	424.611	174.626	2.43155	1.28187	1.24983e-21	1.92245e-20	up	407	444	332	160	159	129	LINC00938	hsa:400027	long intergenic non-protein coding RNA 938	ncRNA
MZF1-AS1	12.1188	74.5309	0.162601	-2.62059	1.7167e-21	2.60547e-20	down	6	13	14	63	54	75	MZF1-AS1	hsa:100131691	MZF1 antisense RNA 1	ncRNA
PABPC1P3	150.846	39.0138	3.86649	1.95102	1.74601e-21	2.64661e-20	up	134	147	137	33	39	28	PABPC1P3		poly(A) binding protein, cytoplasmic 1 pseudogene 3	pseudo
HOTAIRM1	758.66	326.081	2.3266	1.21822	2.15609e-21	3.24157e-20	up	671	796	639	253	271	315	HOTAIRM1	hsa:100506311	HOXA transcript antisense RNA, myeloid-specific 1	ncRNA
ZNRD1-AS1	54.3108	187.132	0.290228	-1.78474	2.88086e-21	4.29889e-20	down	57	43	51	145	166	170	ZNRD1-AS1	hsa:80862	ZNRD1 antisense RNA 1	ncRNA
LOC105370125	13.3736	76.0215	0.175918	-2.50702	6.73776e-21	9.84592e-20	down	12	12	13	59	76	60	LOC105370125		uncharacterized LOC105370125	ncRNA
LOC105369437	317.953	136.217	2.33417	1.22291	6.88697e-21	1.00578e-19	up	291	320	272	120	94	137	LOC105369437		uncharacterized LOC105369437	ncRNA
SNX18P12	79.7139	212.371	0.375352	-1.41368	8.17294e-21	1.18636e-19	down	110	45	69	185	174	187	SNX18P12		sorting nexin 18 pseudogene 12	pseudo
MICD	22.622	102.362	0.221001	-2.17787	8.66991e-21	1.2547e-19	down	26	15	22	83	91	89	MICD		MHC class I polypeptide-related sequence D (pseudogene)	pseudo
FAM86JP	12.5641	75.1549	0.167176	-2.58056	8.76861e-21	1.26669e-19	down	10	17	8	52	74	67	FAM86JP	hsa:100125556	family with sequence similarity 86, member A pseudogene	pseudo
LOC101928705	13.7664	82.377	0.167115	-2.58109	9.05324e-21	1.30624e-19	down	14	8	16	70	64	78	LOC101928705	hsa:101928705	uncharacterized LOC101928705	ncRNA
LINC01424	9.18945	69.6186	0.131997	-2.92142	1.20851e-20	1.73119e-19	down	13	7	6	62	56	61	LINC01424	hsa:101928689	long intergenic non-protein coding RNA 1424	ncRNA
ZNF658B	4.71674	54.1327	0.0871329	-3.52064	1.22329e-20	1.75028e-19	down	4	4	5	49	47	43	ZNF658B	hsa:401509	ZNF658 protein	pseudo
LINC01184	121.866	276.588	0.440605	-1.18244	1.45235e-20	2.0649e-19	down	119	116	104	230	235	246	LINC01184	hsa:644873	long intergenic non-protein coding RNA 1184	ncRNA
ZNF887P	321.893	141.044	2.28221	1.19043	1.8066e-20	2.55438e-19	up	323	325	250	119	131	112	ZNF887P		zinc finger protein 887, pseudogene	pseudo
LOC105377359	19.8798	90.1034	0.220633	-2.18028	2.26054e-20	3.17748e-19	down	24	6	25	81	65	86	LOC105377359		uncharacterized LOC105377359	ncRNA
FBXL19-AS1	134.834	299.295	0.450505	-1.15038	2.38138e-20	3.34537e-19	down	132	113	129	258	257	254	FBXL19-AS1	hsa:283932	FBXL19 antisense RNA 1 (head to head)	ncRNA
LINC00339	37.3969	132.12	0.283052	-1.82086	3.13745e-20	4.37419e-19	down	50	23	32	121	98	121	LINC00339	hsa:29092	long intergenic non-protein coding RNA 339	ncRNA
LOC93463	10.8449	72.7462	0.149079	-2.74585	3.18074e-20	4.43196e-19	down	8	13	9	55	65	67	LOC93463	hsa:93463	uncharacterized LOC93463	miscRNA
IMPDH1P8	22.8354	105.541	0.216366	-2.20845	3.57286e-20	4.95817e-19	down	20	19	24	77	81	114	IMPDH1P8		IMP (inosine monophosphate) dehydrogenase 1 pseudogene 8	pseudo
RBM26-AS1	28.3481	107.449	0.263828	-1.92233	3.63155e-20	5.0367e-19	down	20	30	28	82	100	94	RBM26-AS1	hsa:100505538	RBM26 antisense RNA 1	ncRNA
MIR548AR	147.243	36.623	4.0205	2.00738	3.71289e-20	5.14356e-19	up	136	147	126	36	31	27	MIR548AR	hsa:100847035	microRNA 548ar	ncRNA
TMEM147-AS1	82.2493	216.203	0.380427	-1.39431	4.89499e-20	6.74221e-19	down	84	74	71	204	165	187	TMEM147-AS1	hsa:100506469	TMEM147 antisense RNA 1	ncRNA
HCG8	37.9727	130.351	0.291312	-1.77936	6.21737e-20	8.48563e-19	down	49	32	26	104	115	116	HCG8	hsa:100507399	HLA complex group 8	ncRNA
LOC102388891	18.6797	92.41	0.202139	-2.30658	7.13484e-20	9.69918e-19	down	21	13	18	93	81	63	LOC102388891		family with sequence similarity 195, member A pseudogene	ncRNA
LOC105369147	27.2321	108.311	0.251424	-1.9918	1.02929e-19	1.37961e-18	down	33	17	26	99	96	83	LOC105369147		uncharacterized LOC105369147	ncRNA
ASB16-AS1	89.8362	222.202	0.404299	-1.30651	1.15305e-19	1.5404e-18	down	76	82	90	176	198	197	ASB16-AS1	hsa:339201	ASB16 antisense RNA 1	ncRNA
LOC100288069	22.5608	105.792	0.213255	-2.22935	1.17773e-19	1.57162e-18	down	24	21	18	65	102	105	LOC100288069	hsa:100288069	uncharacterized LOC100288069	ncRNA
FAHD2CP	63.9363	174.565	0.36626	-1.44906	1.22933e-19	1.63683e-18	down	66	56	56	143	144	162	FAHD2CP	hsa:729234	fumarylacetoacetate hydrolase domain containing 2C, pseudogene	pseudo
ZBED3-AS1	34.698	161.755	0.214509	-2.22089	1.65646e-19	2.18372e-18	down	46	30	22	109	148	159	ZBED3-AS1	hsa:728723	ZBED3 antisense RNA 1	ncRNA
LOC441124	36.2445	126.096	0.287435	-1.79869	1.86251e-19	2.44461e-18	down	43	36	23	100	113	111	GTF2IP20	hsa:441124	uncharacterized LOC441124	pseudo
LOC644794	14.4672	82.9959	0.174312	-2.52026	1.91374e-19	2.51048e-18	down	22	9	10	62	82	69	LOC644794	hsa:644794	uncharacterized LOC644794	miscRNA
LOC284600	78.3203	208.777	0.375138	-1.41451	2.34398e-19	3.05151e-18	down	81	54	82	194	159	184	LOC284600	hsa:284600	uncharacterized LOC284600	ncRNA
LOC101927415	46.35	143.81	0.3223	-1.63352	2.91986e-19	3.77457e-18	down	51	34	44	115	118	137	LOC101927415	hsa:101927415	uncharacterized LOC101927415	ncRNA
LOC102723919	78.0152	201.748	0.386695	-1.37073	3.18391e-19	4.10265e-18	down	88	65	65	167	185	166	LOC102723919	hsa:102723919	uncharacterized LOC102723919	ncRNA
LOC105373976	5.41279	53.3297	0.101497	-3.3005	6.54312e-19	8.21486e-18	down	6	3	6	43	48	46	LOC105373976		uncharacterized LOC105373976	ncRNA
SNHG8	690.757	325.651	2.12116	1.08485	8.20092e-19	1.02054e-17	up	622	724	573	287	270	280	SNHG8	hsa:100093630	small nucleolar RNA host gene 8 (non-protein coding)	ncRNA
MALAT1	347607	118665	2.92932	1.55057	8.22019e-19	1.02241e-17	up	329424	374918	264426	95223	104888	104832	MALAT1	hsa:378938	metastasis associated lung adenocarcinoma transcript 1 (non-protein coding)	ncRNA
LINC00693	192.045	70.0569	2.74128	1.45485	1.0464e-18	1.29211e-17	up	181	206	148	59	61	60	LINC00693	hsa:645206	long intergenic non-protein coding RNA 693	ncRNA
ATP1A1-AS1	17.0888	80.5769	0.212081	-2.23731	1.18668e-18	1.45558e-17	down	13	16	18	57	77	73	ATP1A1-AS1	hsa:84852	ATP1A1 antisense RNA 1	ncRNA
RPS14P3	145.1	42.3535	3.42592	1.77649	1.50699e-18	1.83626e-17	up	127	144	131	41	30	38	RPS14P3	hsa:644068	ribosomal protein S14 pseudogene 3	pseudo
LOC101927045	17.5737	88.9638	0.197538	-2.3398	1.98498e-18	2.39435e-17	down	22	9	18	74	69	86	LOC101927045	hsa:101927045	uncharacterized LOC101927045	ncRNA
RPL5P18	0.722157	33.7884	0.0213729	-5.54807	2.24366e-18	2.69419e-17	down	1	0	1	24	28	35	RPL5P18		ribosomal protein L5 pseudogene 18	pseudo
LOC105369940	4.63389	49.473	0.0936652	-3.41634	2.34673e-18	2.81514e-17	down	5	5	3	46	43	38	LOC105369940		uncharacterized LOC105369940	ncRNA
SYS1-DBNDD2	383.072	189.939	2.01681	1.01208	2.81573e-18	3.3526e-17	up	356	391	318	166	141	182	SYS1-DBNDD2	hsa:767557	SYS1-DBNDD2 readthrough (NMD candidate)	ncRNA
ZNF561-AS1	19.0351	86.919	0.218998	-2.19101	3.10979e-18	3.68989e-17	down	19	18	16	69	85	69	ZNF561-AS1	hsa:284385	ZNF561 antisense RNA 1 (head to head)	ncRNA
SP2-AS1	9.74591	62.945	0.154832	-2.69122	3.38413e-18	3.99958e-17	down	16	9	3	46	53	63	SP2-AS1	hsa:100506325	SP2 antisense RNA 1	ncRNA
LOC105375649	407.923	51.7036	7.88964	2.97996	3.65969e-18	4.31038e-17	up	350	471	313	50	38	45	LOC105375649		uncharacterized LOC105375649	ncRNA
LOC105374584	709.735	343.787	2.06446	1.04576	3.77932e-18	4.44474e-17	up	753	570	652	305	297	281	LOC105374584		uncharacterized LOC105374584	ncRNA
SPTY2D1-AS1	4.5533	55.165	0.0825396	-3.59877	6.08958e-18	7.0375e-17	down	7	4	2	35	49	58	SPTY2D1-AS1	hsa:100506540	SPTY2D1 antisense RNA 1	ncRNA
LOC105372206	20.2568	86.7966	0.233382	-2.09923	9.86399e-18	1.11997e-16	down	19	16	21	57	85	81	LOC105372206		uncharacterized LOC105372206	ncRNA
LOC105378808	53.1707	193.122	0.275322	-1.86081	1.14296e-17	1.2898e-16	down	68	21	59	169	190	136	LOC105378808		uncharacterized LOC105378808	ncRNA
LOC102723311	21.6887	89.3079	0.242853	-2.04184	1.63331e-17	1.81917e-16	down	32	9	20	67	71	92	LOC102723311	hsa:102723311	uncharacterized LOC102723311	ncRNA
NBR2	32.6755	111.189	0.293873	-1.76673	1.92702e-17	2.13342e-16	down	40	17	34	78	99	109	NBR2	hsa:10230	Next to BRCA1 gene 2 protein	ncRNA
LOC105373264	312.674	141.816	2.20478	1.14064	1.98412e-17	2.19562e-16	up	351	254	268	101	142	121	LOC105373264		uncharacterized LOC105373264	ncRNA
LOC105369361	19.6765	88.2493	0.222965	-2.16511	2.06924e-17	2.28561e-16	down	18	11	25	65	98	63	LOC105369361		uncharacterized LOC105369361	ncRNA
LOC101927119	25.4686	100.87	0.252488	-1.98571	2.17801e-17	2.39985e-16	down	20	22	28	77	96	86	LOC101927119	hsa:101927119	uncharacterized LOC101927119	ncRNA
H1FX-AS1	30.2819	118.908	0.254666	-1.97332	2.20553e-17	2.42831e-16	down	33	19	32	90	99	117	H1FX-AS1	hsa:339942	H1FX antisense RNA 1	ncRNA
HSPD1P4	15.5686	77.7552	0.200226	-2.3203	2.69966e-17	2.95472e-16	down	19	17	8	55	69	76	HSPD1P4		heat shock 60kDa protein 1 (chaperonin) pseudogene 4	pseudo
LINC01578	1740.21	814.701	2.136	1.09491	4.78258e-17	5.1498e-16	up	1615	1862	1367	672	680	743	LINC01578	hsa:100507217	uncharacterized LOC100507217	ncRNA
LOC105369477	94.6942	229.799	0.412074	-1.27903	7.26075e-17	7.71093e-16	down	108	82	75	229	189	172	LOC105369477		uncharacterized LOC105369477	ncRNA
SRRM2-AS1	12.2131	64.9487	0.188043	-2.41086	8.36472e-17	8.82473e-16	down	14	8	12	58	52	57	SRRM2-AS1	hsa:100128788	SRRM2 antisense RNA 1	ncRNA
GLIDR	68.7906	172.294	0.399263	-1.32459	8.52802e-17	8.98514e-16	down	72	65	55	142	145	156	GLIDR	hsa:389741	glioblastoma down-regulated RNA	ncRNA
LOC105375634	180.352	68.0685	2.64957	1.40576	9.02834e-17	9.4956e-16	up	175	178	149	45	64	66	LOC105375634		uncharacterized LOC105375634	ncRNA
SNORD5	482.849	78.4895	6.15176	2.621	9.94612e-17	1.04061e-15	up	433	545	366	63	63	76	SNORD5	hsa:692072	small nucleolar RNA, C/D box 5	snoRNA
SNORA32	272.463	118.844	2.29261	1.19699	1.00336e-16	1.04931e-15	up	243	291	223	107	107	91	SNORA32	hsa:692063	small nucleolar RNA, H/ACA box 32	snoRNA
LOC731075	7.82103	58.4507	0.133805	-2.90179	1.0598e-16	1.10304e-15	down	3	6	12	47	56	47	LOC731075		uncharacterized LOC731075	ncRNA
LOC100132972	16.1078	76.2667	0.211204	-2.24329	1.08781e-16	1.13072e-15	down	23	4	18	72	61	63	LOC100132972		synaptophysin-like 1 pseudogene	pseudo
RPL17P7	2107.21	842.479	2.50121	1.32262	1.09254e-16	1.13468e-15	up	1845	2281	1726	706	706	754	RPL17P7		ribosomal protein L17 pseudogene 7	pseudo
RN7SL3	11132.9	5048.93	2.20499	1.14077	1.39093e-16	1.43832e-15	up	10142	11918	8903	4669	4273	4025	RN7SL3		RNA, 7SL, cytoplasmic 3	pseudo
SNHG1	7210.87	2311.67	3.11933	1.64124	1.46559e-16	1.51096e-15	up	6481	8093	5496	2073	1844	2027	SNHG1	hsa:23642	small nucleolar RNA host gene 1 (non-protein coding)	ncRNA
PKI55	26.174	94.9259	0.275731	-1.85867	1.63307e-16	1.67713e-15	down	34	25	15	72	85	87	PKI55	hsa:150967	DKFZp434H1419	ncRNA
RPS8P8	228.037	92.864	2.4556	1.29608	1.73086e-16	1.77149e-15	up	193	242	197	77	73	89	RPS8P8		ribosomal protein S8 pseudogene 8	pseudo
LOC105372967	41.1144	150.41	0.273349	-1.87118	1.93592e-16	1.97211e-15	down	52	25	38	115	126	146	LOC105372967		uncharacterized LOC105372967	ncRNA
LOC105372976	60.2607	159.29	0.378308	-1.40237	2.32631e-16	2.35379e-15	down	70	41	57	121	152	136	LOC105372976		uncharacterized LOC105372976	ncRNA
LOC100996579	9.45959	57.1687	0.165468	-2.59538	2.85358e-16	2.87034e-15	down	7	9	10	47	48	52	LOC100996579	hsa:100996579	uncharacterized LOC100996579	ncRNA
THA1P	10.8541	64.1813	0.169117	-2.56391	3.61898e-16	3.61747e-15	down	16	11	4	52	55	58	THA1P		threonine aldolase 1, pseudogene	pseudo
LOC105371637	218.965	93.463	2.3428	1.22823	4.29537e-16	4.27753e-15	up	239	186	186	95	75	70	LOC105371637		uncharacterized LOC105371637	ncRNA
RPSAP47	1078.04	484.9	2.22322	1.15265	4.70963e-16	4.6726e-15	up	1072	1142	796	450	353	445	RPSAP47		ribosomal protein SA pseudogene 47	pseudo
LOC392232	6.57322	50.9947	0.1289	-2.95567	5.07811e-16	5.02779e-15	down	4	7	7	41	46	44	LOC392232	hsa:392232	transient receptor potential cation channel, subfamily A, member 1 pseudogene	pseudo
KRT8P36	106.492	27.2881	3.90249	1.9644	5.48169e-16	5.40727e-15	up	102	102	92	25	25	20	KRT8P36		keratin 8 pseudogene 36	pseudo
LINC01411	62.2863	10.0715	6.18438	2.62863	5.86212e-16	5.76831e-15	up	53	57	62	7	7	12	LINC01411	hsa:101928176	long intergenic non-protein coding RNA 1411	ncRNA
LOC102723985	6.49263	49.7433	0.130523	-2.93763	6.02719e-16	5.9283e-15	down	6	6	6	44	38	46	LOC102723985	hsa:102723985	uncharacterized LOC102723985	ncRNA
LOC105373945	11.3298	62.2693	0.181949	-2.4584	7.61101e-16	7.4343e-15	down	17	6	9	42	60	58	LOC105373945		uncharacterized LOC105373945	ncRNA
GS1-24F4.2	1.5249	33.4798	0.045547	-4.4565	9.2399e-16	8.96693e-15	down	0	1	3	24	32	30	GS1-24F4.2	hsa:100652791	uncharacterized LOC100652791	ncRNA
LOC101928274	28.765	99.7586	0.288346	-1.79413	9.31036e-16	9.03165e-15	down	24	35	21	71	101	84	LOC101928274	hsa:101928274	uncharacterized LOC101928274	ncRNA
LOC105377911	21.7434	91.1223	0.238618	-2.06723	1.06687e-15	1.03077e-14	down	35	15	12	61	91	82	LOC105377911		uncharacterized LOC105377911	ncRNA
FAM86HP	34.2528	107.404	0.318917	-1.64875	1.92782e-15	1.83814e-14	down	42	26	28	81	98	97	FAM86HP	hsa:729375	family with sequence similarity 86, member A pseudogene	pseudo
LOC105370765	6.27246	61.0229	0.102789	-3.28225	1.93558e-15	1.84424e-14	down	9	8	1	42	54	61	LOC105370765		uncharacterized LOC105370765	ncRNA
LOC105371692	3.1941	37.3444	0.0855308	-3.54741	1.95901e-15	1.86565e-14	down	5	1	3	34	30	32	LOC105371692		uncharacterized LOC105371692	ncRNA
SCARNA10	7584.15	2384.13	3.1811	1.66953	2.02038e-15	1.92105e-14	up	7056	8518	5569	1951	2058	2119	SCARNA10	hsa:692148	small Cajal body-specific RNA 10	ncRNA
ATP8A2P3	52.7076	135.834	0.388029	-1.36576	2.09834e-15	1.99438e-14	down	60	39	48	122	114	113	ATP8A2P3		ATPase, aminophospholipid transporter, class I, type 8A, member 2 pseudogene 3	pseudo
LOC105374812	2.86026	36.9187	0.0774744	-3.69014	2.19328e-15	2.08214e-14	down	4	1	3	33	28	34	LOC105374812		uncharacterized LOC105374812	ncRNA
LINC00152	79.8443	18.6774	4.27493	2.0959	2.19764e-15	2.08463e-14	up	72	86	64	21	13	14	LINC00152	hsa:112597	long intergenic non-protein coding RNA 152	ncRNA
COX6CP1	220.208	96.0478	2.29269	1.19704	2.54328e-15	2.40204e-14	up	232	183	198	86	76	85	COX6CP1		cytochrome c oxidase subunit VIc pseudogene 1	pseudo
LOC105379173	42.1043	118.607	0.354989	-1.49415	2.70471e-15	2.54649e-14	down	42	23	51	96	100	109	LOC105379173		uncharacterized LOC105379173	ncRNA
LOC105376842	0	24.5555	0	-20	3.22465e-15	3.01588e-14	down	0	0	0	23	22	18	LOC105376842		uncharacterized LOC105376842	ncRNA
IQCH-AS1	60.3255	153.44	0.393153	-1.34684	3.4456e-15	3.2175e-14	down	61	56	51	120	144	130	IQCH-AS1	hsa:100506686	IQCH antisense RNA 1	ncRNA
HCG16	22.4586	84.4261	0.266015	-1.91042	3.62461e-15	3.37613e-14	down	29	15	19	62	77	78	HCG16	hsa:414766	HLA complex group 16 (non-protein coding)	miscRNA
LOC101927673	13.4587	71.5711	0.188047	-2.41084	3.77552e-15	3.51054e-14	down	12	9	16	55	63	66	LOC101927673	hsa:101927673	uncharacterized LOC101927673	ncRNA
LOC105371052	2.83189	37.3392	0.0758422	-3.72086	3.80137e-15	3.53322e-14	down	4	2	2	30	32	34	LOC105371052		uncharacterized LOC105371052	ncRNA
LOC105371387	35.8388	131.34	0.27287	-1.87372	4.02325e-15	3.73509e-14	down	40	15	44	112	102	124	LOC105371387		uncharacterized LOC105371387	ncRNA
LOC100133091	69.7701	165.781	0.420856	-1.2486	4.18145e-15	3.87896e-14	down	70	48	75	143	120	164	LOC100133091	hsa:100133091	uncharacterized LOC100133091	ncRNA
LOC105373120	23.2829	82.5018	0.282211	-1.82515	4.7732e-15	4.40236e-14	down	25	21	19	77	67	68	LOC105373120		uncharacterized LOC105373120	ncRNA
LOC105379232	251.372	115.824	2.1703	1.1179	5.43299e-15	4.98172e-14	up	249	229	221	96	93	109	LOC105379232		uncharacterized LOC105379232	ncRNA
LOC105376896	77.4893	182.386	0.424865	-1.23492	5.4346e-15	4.98172e-14	down	86	60	70	151	152	166	LOC105376896		uncharacterized LOC105376896	ncRNA
LOC105376929	9.12349	54.8211	0.166423	-2.58707	7.11202e-15	6.43328e-14	down	5	11	9	49	43	49	LOC105376929		uncharacterized LOC105376929	ncRNA
FLJ37201	35.655	106.976	0.3333	-1.58511	8.11844e-15	7.30233e-14	down	34	33	32	92	89	94	FLJ37201	hsa:283011	tigger transposable element derived 2 pseudogene	pseudo
LOC101928673	15.7649	70.3197	0.22419	-2.15721	8.48799e-15	7.62045e-14	down	18	12	14	58	55	68	LOC101928673	hsa:101928673	uncharacterized LOC101928673	ncRNA
TUBA8P1	14.1547	65.8481	0.21496	-2.21786	9.06071e-15	8.13158e-14	down	14	8	17	49	65	55	TUBAP3		tubulin, alpha 8 pseudogene 1	pseudo
MIRLET7BHG	22.4278	83.3047	0.269226	-1.89311	9.14486e-15	8.20096e-14	down	24	12	26	76	70	68	MIRLET7BHG	hsa:400931	MIRLET7B host gene (non-protein coding)	ncRNA
LOC100506974	10.4327	58.3997	0.178644	-2.48484	9.17267e-15	8.22283e-14	down	10	10	9	42	56	52	LOC100506974	hsa:100506974	uncharacterized LOC100506974	ncRNA
LOC105376957	9.1656	53.3399	0.171834	-2.54091	9.88171e-15	8.83862e-14	down	15	4	7	44	48	45	LOC105376957		uncharacterized LOC105376957	ncRNA
LOC439994	22.1961	81.5356	0.272226	-1.87712	1.29411e-14	1.15021e-13	down	18	18	25	55	68	87	LOC439994	hsa:439994	uncharacterized LOC439994	ncRNA
RAB11B-AS1	10.6928	59.4377	0.179899	-2.47474	1.48557e-14	1.31454e-13	down	16	3	11	60	40	53	RAB11B-AS1	hsa:100507567	RAB11B antisense RNA 1	ncRNA
LOC105375227	3.8334	39.6919	0.096579	-3.37215	1.65014e-14	1.45479e-13	down	7	2	2	25	39	38	LOC105375227		uncharacterized LOC105375227	ncRNA
LOC105373542	48.9116	129.27	0.378368	-1.40214	2.39683e-14	2.08096e-13	down	57	28	51	101	120	111	LOC105373542		uncharacterized LOC105373542	ncRNA
LOC102724872	107.045	222.172	0.481809	-1.05347	2.62709e-14	2.27346e-13	down	116	83	99	194	186	191	LOC102724872	hsa:102724872	uncharacterized LOC102724872	ncRNA
SNORD22	301.88	113.478	2.66024	1.41156	2.84942e-14	2.46231e-13	up	288	249	299	79	99	114	SNORD22	hsa:9304	small nucleolar RNA, C/D box 22	snoRNA
LOC105377261	29.5813	93.3279	0.316961	-1.65762	2.875e-14	2.48352e-13	down	29	24	29	87	72	81	LOC105377261		uncharacterized LOC105377261	ncRNA
MBNL1-AS1	43.6964	120.282	0.363284	-1.46083	3.0793e-14	2.65618e-13	down	38	43	40	92	111	106	MBNL1-AS1	hsa:401093	MBNL1 antisense RNA 1	ncRNA
NUTM2D	6.16331	45.3101	0.136025	-2.87806	3.10395e-14	2.67647e-13	down	7	2	8	44	45	27	NUTM2D	hsa:728130	NUT family member 2D	pseudo
LAMB2P1	180.227	76.2716	2.36297	1.2406	3.16102e-14	2.72177e-13	up	199	150	154	62	67	67	LAMB2P1	hsa:22973	laminin, beta 2 pseudogene 1	pseudo
LOC105373952	1.10822	26.0034	0.0426181	-4.55239	3.37434e-14	2.90128e-13	down	0	2	1	16	22	29	LOC105373952		uncharacterized LOC105373952	ncRNA
RPS5P1	4.99836	42.5825	0.11738	-3.09074	3.48229e-14	2.98981e-13	down	7	2	5	39	44	26	RPS5P1		ribosomal protein S5 pseudogene 1	pseudo
RPLP1P4	465.508	204.545	2.27582	1.18639	3.67857e-14	3.15381e-13	up	402	504	386	173	168	185	RPLP1P4		ribosomal protein, large, P1 pseudogene 4	pseudo
SNORD19B	201.494	91.4006	2.20452	1.14046	3.9494e-14	3.37755e-13	up	220	195	149	72	79	84	SNORD19B	hsa:100113381	small nucleolar RNA, C/D box 19B	snoRNA
LOC105372210	25.8309	89.0836	0.289963	-1.78606	4.08764e-14	3.48584e-13	down	25	27	20	84	70	75	LOC105372210		uncharacterized LOC105372210	ncRNA
RPL9P8	782.601	337.879	2.31622	1.21177	4.21321e-14	3.58781e-13	up	653	849	667	275	281	313	RPL9P8		ribosomal protein L9 pseudogene 8	pseudo
SNORD98	130.073	45.0784	2.88549	1.52882	4.49781e-14	3.82045e-13	up	125	130	107	37	36	43	SNORD98	hsa:692211	small nucleolar RNA, C/D box 98	snoRNA
CEBPA-AS1	29.5336	98.2369	0.300637	-1.73391	4.53231e-14	3.84589e-13	down	33	18	31	76	98	78	CEBPA-AS1	hsa:80054	CEBPA antisense RNA 1 (head to head)	ncRNA
MMP25-AS1	53.4059	137.555	0.388252	-1.36494	4.83825e-14	4.09535e-13	down	63	36	50	115	108	131	MMP25-AS1	hsa:100507419	MMP25 antisense RNA 1	ncRNA
RPS25P6	829.921	330.713	2.50949	1.32739	4.94556e-14	4.1788e-13	up	721	912	672	294	273	283	RPS25P6		ribosomal protein S25 pseudogene 6	pseudo
RPL39P3	15450.9	6399.99	2.41421	1.27155	5.00854e-14	4.22904e-13	up	13666	16924	12353	6479	4944	5021	RPL39P3		ribosomal protein L39 pseudogene 3	pseudo
LOC729652	2.5809	42.8657	0.060209	-4.05388	5.92427e-14	4.9638e-13	down	2	1	4	40	38	32	LOC729652	hsa:729652	uncharacterized LOC729652	miscRNA
LOC105371352	5.68763	42.6875	0.133239	-2.90791	7.03963e-14	5.86147e-13	down	6	7	3	40	28	42	LOC105371352		uncharacterized LOC105371352	ncRNA
TOMM20P4	210.905	95.298	2.21311	1.14608	9.17334e-14	7.59064e-13	up	186	216	183	66	88	91	TOMM20P4		translocase of outer mitochondrial membrane 20 homolog (yeast) pseudogene 4	ncRNA
LOC389473	12.7082	59.0832	0.215089	-2.21699	9.57371e-14	7.90012e-13	down	11	10	14	52	46	54	LOC389473		chromosome 5 open reading frame 13 pseudogene	pseudo
NOP14-AS1	43.0094	114.674	0.375057	-1.41482	1.16471e-13	9.53881e-13	down	40	36	43	102	89	104	NOP14-AS1	hsa:317648	NOP14 antisense RNA 1	ncRNA
SNORA64	281.095	75.084	3.74374	1.90448	1.45172e-13	1.17928e-12	up	240	321	220	73	58	62	SNORA64	hsa:26784	small nucleolar RNA, H/ACA box 64	snoRNA
VN1R15P	110.751	36.1845	3.06073	1.61387	1.60634e-13	1.29909e-12	up	117	101	91	32	30	31	VN1R15P		vomeronasal 1 receptor 15 pseudogene	pseudo
LOC105374104	34.6432	102.219	0.338912	-1.56102	1.95748e-13	1.57149e-12	down	39	18	39	76	87	100	LOC105374104		uncharacterized LOC105374104	ncRNA
C1orf220	63.3083	151.169	0.418791	-1.2557	2.0166e-13	1.61653e-12	down	69	45	62	108	130	151	C1orf220	hsa:400798	chromosome 1 open reading frame 220	ncRNA
NDUFB2-AS1	7.43967	47.7702	0.155739	-2.6828	2.01695e-13	1.61653e-12	down	10	6	5	35	39	49	NDUFB2-AS1	hsa:100134713	NDUFB2 antisense RNA 1	ncRNA
RPL39P16	27.9997	88.7394	0.315527	-1.66417	2.11357e-13	1.69058e-12	down	29	25	24	84	72	72	RPL39P16		ribosomal protein L39 pseudogene 16	pseudo
LOC102606465	66.9863	155.329	0.431253	-1.21339	2.86669e-13	2.26875e-12	down	70	64	53	126	140	133	LOC102606465	hsa:102606465	uncharterized LOC102606465	ncRNA
RNA5SP33	101.514	32.2106	3.15157	1.65607	3.36104e-13	2.64689e-12	up	112	94	78	27	23	33	RNA5SP33		RNA, 5S ribosomal pseudogene 33	pseudo
SDCBP2-AS1	24.658	78.8898	0.312562	-1.67779	3.86583e-13	3.03048e-12	down	34	10	25	72	59	72	SDCBP2-AS1	hsa:100507495	SDCBP2 antisense RNA 1	ncRNA
LINC01126	32.8036	113.741	0.288407	-1.79382	3.95066e-13	3.09496e-12	down	30	18	42	89	108	95	LINC01126	hsa:100129726	long intergenic non-protein coding RNA 1126	ncRNA
LOC100418997	10.0138	54.5151	0.183688	-2.44467	4.13301e-13	3.23148e-12	down	9	13	6	51	46	43	LOC100418997		proline rich 21 pseudogene	pseudo
LOC105378074	4.2762	38.2211	0.111881	-3.15997	4.51378e-13	3.52001e-12	down	6	2	4	35	36	27	LOC105378074		uncharacterized LOC105378074	ncRNA
LOC105372708	1.44431	28.6979	0.0503282	-4.31249	5.1385e-13	3.98387e-12	down	2	0	2	23	20	31	LOC105372708		uncharacterized LOC105372708	ncRNA
TMEM44-AS1	5.13343	38.4761	0.133419	-2.90597	5.27095e-13	4.07865e-12	down	4	3	7	28	33	38	TMEM44-AS1	hsa:100507297	TMEM44 antisense RNA 1	ncRNA
OSBPL9P6	6.02599	41.4588	0.145349	-2.78241	5.57223e-13	4.30345e-12	down	9	3	5	33	27	47	OSBPL9P6		oxysterol binding protein-like 9 pseudogene 6	pseudo
MIR99AHG	85.2923	184.079	0.463347	-1.10983	5.64741e-13	4.35637e-12	down	81	82	74	175	148	150	MIR99AHG	hsa:388815	mir-99a-let-7c cluster host gene (non-protein coding)	ncRNA
SNORA61	179.747	80.7355	2.22637	1.15469	5.80129e-13	4.46884e-12	up	163	195	142	72	56	80	SNORA61	hsa:677838	small nucleolar RNA, H/ACA box 61	snoRNA
LOC105378818	296.667	130.807	2.26797	1.1814	6.08278e-13	4.67666e-12	up	314	287	228	122	109	105	LOC105378818		uncharacterized LOC105378818	ncRNA
LOC101928126	53.4331	131.921	0.405039	-1.30387	6.14468e-13	4.71971e-12	down	46	54	48	102	119	118	LINC00649	hsa:101928126	uncharacterized LOC101928126	ncRNA
LOC105371998	26.6972	94.3115	0.283075	-1.82074	6.3705e-13	4.8916e-12	down	27	20	27	81	88	73	LOC105371998		uncharacterized LOC105371998	ncRNA
LOC101927837	12.606	58.5991	0.215123	-2.21677	6.50634e-13	4.99111e-12	down	16	4	15	54	39	58	LOC101927837	hsa:101927837	uncharacterized LOC101927837	ncRNA
LOC100287042	28.1937	89.5141	0.314964	-1.66674	7.84288e-13	5.98194e-12	down	27	22	29	68	82	80	LOC100287042	hsa:100287042	uncharacterized LOC100287042	ncRNA
RPL21P16	208.906	99.0635	2.10881	1.07643	8.17042e-13	6.22187e-12	up	206	207	169	89	73	93	RPL21P16		ribosomal protein L21 pseudogene 16	pseudo
ZC3H11B	243.344	121.167	2.00834	1.006	8.74227e-13	6.64047e-12	up	242	238	198	127	98	86	ZC3H11B		HCG1998723, isoform CRA_a	pseudo
LOC105377329	54.4767	10.153	5.36557	2.42373	9.06294e-13	6.87751e-12	up	59	47	46	8	11	7	LOC105377329		uncharacterized LOC105377329	ncRNA
SMC5-AS1	12.8763	59.5341	0.216285	-2.209	9.13835e-13	6.92597e-12	down	14	12	10	38	58	57	SMC5-AS1	hsa:100507299	SMC5 antisense RNA 1 (head to head)	ncRNA
LOC100506472	65.7746	160.866	0.408879	-1.29026	9.50023e-13	7.18661e-12	down	87	33	64	137	146	130	LOC100506472	hsa:100506472	uncharacterized LOC100506472	ncRNA
LOC105369196	20.5623	77.11	0.266661	-1.90692	9.97295e-13	7.5347e-12	down	20	17	20	54	76	68	LOC105369196		uncharacterized LOC105369196	ncRNA
ZNF337-AS1	52.6018	176.433	0.29814	-1.74594	1.01324e-12	7.64552e-12	down	43	48	54	119	156	179	ZNF337-AS1	hsa:102724826	uncharacterized LOC102724826	ncRNA
LOC105369172	59.6817	10.849	5.50112	2.45973	1.10979e-12	8.34252e-12	up	57	59	50	7	8	13	LOC105369172		uncharacterized LOC105369172	ncRNA
LOC105371977	202.031	94.931	2.12818	1.08962	1.14157e-12	8.57337e-12	up	186	214	162	76	83	85	LOC105371977		uncharacterized LOC105371977	ncRNA
DNAJC19P5	98.3604	28.815	3.41351	1.77126	1.14906e-12	8.62691e-12	up	92	93	88	24	26	24	DNAJC19P5		DnaJ (Hsp40) homolog, subfamily C, member 19 pseudogene 5	pseudo
LOC105372305	72.5725	15.101	4.80579	2.26477	1.16426e-12	8.73831e-12	up	57	70	73	16	7	16	LOC105372305		uncharacterized LOC105372305	ncRNA
FAM86C2P	42.7041	110.047	0.388052	-1.36568	1.19684e-12	8.97439e-12	down	43	41	35	90	92	101	FAM86C2P	hsa:645332	Putative protein FAM86C2P	pseudo
SGMS1-AS1	6.7981	49.9703	0.136043	-2.87787	1.22058e-12	9.1467e-12	down	7	7	5	36	34	59	SGMS1-AS1		SGMS1 antisense RNA 1	ncRNA
3.8-1.2	2.55253	31.01	0.082313	-3.60274	1.35416e-12	1.01161e-11	down	2	2	3	28	19	33	3.8-1.2		HLA complex group 26 (non-protein coding) pseudogene	ncRNA
LOC105373058	1.74752	29.5109	0.0592162	-4.07786	1.35837e-12	1.01444e-11	down	2	3	0	16	27	33	LOC105373058		uncharacterized LOC105373058	ncRNA
LOC105376177	26.5486	83.2665	0.318839	-1.6491	1.3629e-12	1.0175e-11	down	24	31	19	74	69	71	LOC105376177		uncharacterized LOC105376177	ncRNA
WAC-AS1	127.922	261.733	0.48875	-1.03283	1.41883e-12	1.05794e-11	down	121	104	129	198	251	223	WAC-AS1	hsa:220906	WAC antisense RNA 1 (head to head)	ncRNA
LOC100129215	18.4571	68.14	0.27087	-1.88433	1.47986e-12	1.10105e-11	down	19	11	21	59	60	56	LOC100129215	hsa:100129215	uncharacterized LOC100129215	ncRNA
RPS27AP12	217.76	103.43	2.10538	1.07408	1.53841e-12	1.14214e-11	up	193	221	190	97	79	90	RPS27AP12		ribosomal protein S27a pseudogene 12	pseudo
DNM1P35	15.2891	69.4225	0.220232	-2.1829	1.54295e-12	1.14444e-11	down	13	11	18	55	49	75	DNM1P35	hsa:100128285	DNM1 pseudogene 35	pseudo
LOC105373038	8.83402	49.0446	0.180122	-2.47295	1.55435e-12	1.15255e-11	down	15	2	8	36	46	44	LOC105373038		uncharacterized LOC105373038	ncRNA
LOC105370889	3.94462	33.9411	0.11622	-3.10507	1.76534e-12	1.30175e-11	down	6	0	5	25	36	26	LOC105370889		uncharacterized LOC105370889	ncRNA
LOC105370647	3.38139	32.2438	0.10487	-3.25333	1.8417e-12	1.35556e-11	down	0	4	5	32	22	29	LOC105370647		uncharacterized LOC105370647	ncRNA
LOC150051	40.7294	110.167	0.369706	-1.43555	1.85695e-12	1.3651e-11	down	37	40	36	100	93	90	LOC150051	hsa:150051	uncharacterized LOC150051	miscRNA
PRNCR1	10.6815	54.0181	0.197739	-2.33833	2.50965e-12	1.82534e-11	down	11	13	6	43	44	52	PRNCR1	hsa:101867536	prostate cancer associated non-coding RNA 1	ncRNA
LOC101930452	24.8193	80.5922	0.307962	-1.69918	2.6117e-12	1.89668e-11	down	34	18	18	62	75	70	LOC101930452	hsa:101930452	uncharacterized LOC101930452	ncRNA
LOC105375515	13.1579	58.0021	0.226853	-2.14017	2.6591e-12	1.92994e-11	down	17	10	10	42	55	52	LOC105375515		uncharacterized LOC105375515	ncRNA
LOC100505774	15.2107	82.5398	0.184284	-2.44	2.68584e-12	1.94876e-11	down	16	8	18	65	76	71	LOC100505774	hsa:100505774	uncharacterized LOC100505774	ncRNA
LOC105377872	134.983	46.6307	2.89471	1.53342	2.74242e-12	1.988e-11	up	135	102	137	35	39	46	LOC105377872		uncharacterized LOC105377872	ncRNA
TAS2R12P	16.0772	62.2592	0.25823	-1.95327	2.91136e-12	2.10602e-11	down	22	7	16	48	56	56	TAS2R12P		taste receptor, type 2, member 12, pseudogene	pseudo
LOC100130744	33.8382	93.8986	0.36037	-1.47245	2.95342e-12	2.13579e-11	down	39	19	36	83	85	73	LOC100130744	hsa:100130744	uncharacterized LOC100130744	ncRNA
SNORA12	380.323	128.2	2.96664	1.56883	3.21825e-12	2.32031e-11	up	322	430	304	141	101	87	SNORA12	hsa:677800	small nucleolar RNA, H/ACA box 12	snoRNA
LOC100421404	155.482	50.5285	3.07711	1.62157	4.10323e-12	2.93542e-11	up	127	175	129	50	36	44	LOC100421404		retinitis pigmentosa 9 (autosomal dominant) pseudogene	pseudo
LOC105376580	13.234	53.6841	0.246516	-2.02025	4.12161e-12	2.9477e-11	down	13	15	9	44	46	48	LOC105376580		uncharacterized LOC105376580	ncRNA
LOC100419081	162.081	45.0529	3.59757	1.84702	4.12979e-12	2.95266e-11	up	130	183	136	38	34	44	DUXAP12		double homeobox A pseudogene 12	pseudo
GAS5	7525.44	3460.48	2.17468	1.1208	4.23243e-12	3.02424e-11	up	6678	8357	5892	3159	2812	2923	GAS5	hsa:60674	growth arrest-specific 5 (non-protein coding)	ncRNA
LOC100129534	5.38442	38.1091	0.14129	-2.82327	4.48621e-12	3.19891e-11	down	6	4	5	31	32	35	LOC100129534	hsa:100129534	small nuclear ribonucleoprotein polypeptide N pseudogene	pseudo
HCG4P3	9.96835	49.8373	0.200018	-2.3218	4.5867e-12	3.26474e-11	down	14	5	9	34	49	45	HCG4P3		HLA complex group 4 pseudogene 3	pseudo
LOC100506083	14.1196	59.9446	0.235544	-2.08593	4.973e-12	3.52922e-11	down	11	15	13	48	54	52	LOC100506083	hsa:100506083	uncharacterized LOC100506083	ncRNA
LOC105374493	14.9246	70.5054	0.21168	-2.24004	4.98531e-12	3.53692e-11	down	11	14	16	57	66	58	LOC105374493		uncharacterized LOC105374493	ncRNA
LOC105374585	96.3594	29.4475	3.27225	1.71028	5.28184e-12	3.73734e-11	up	83	85	98	29	16	31	LOC105374585		uncharacterized LOC105374585	ncRNA
LOC105376629	26.4793	0	Inf	20	5.31707e-12	3.75942e-11	up	31	20	23	0	0	0	LOC105376629		uncharacterized LOC105376629	ncRNA
LOC105374778	106.866	214.619	0.497933	-1.00598	5.94558e-12	4.18476e-11	down	121	66	110	182	174	196	LOC105374778		uncharacterized LOC105374778	ncRNA
IFIT1P1	9.62999	52.9726	0.181792	-2.45964	6.14871e-12	4.32393e-11	down	11	9	7	33	55	48	IFIT1P1		interferon-induced protein with tetratricopeptide repeats 1 pseudogene 1	pseudo
LOC728931	155.446	65.9938	2.35547	1.23602	6.95291e-12	4.87232e-11	up	153	140	139	47	53	70	AMD1P3		adenosylmethionine decarboxylase 1 pseudogene 3	pseudo
LOC101928531	5.21628	34.6779	0.150421	-2.73292	7.589e-12	5.30411e-11	down	3	2	9	28	33	28	LOC101928531		uncharacterized LOC101928531	ncRNA
HCG4B	3.19184	36.3448	0.0878211	-3.50929	8.25688e-12	5.75581e-11	down	4	3	2	25	43	25	HCG4B	hsa:80868	HLA complex group 4B (non-protein coding)	ncRNA
TRG-AS1	15.4878	61.9329	0.250074	-1.99957	8.88929e-12	6.18049e-11	down	17	10	16	55	55	49	TRG-AS1	hsa:100506776	T cell receptor gamma locus antisense RNA 1	ncRNA
LOC102724330	28.4209	84.0237	0.338249	-1.56384	9.53078e-12	6.61499e-11	down	31	20	28	79	66	71	LOC102724330	hsa:102724330	uncharacterized LOC102724330	ncRNA
LOC100422204	26.8415	82.1039	0.326921	-1.61299	9.78176e-12	6.77742e-11	down	32	19	24	63	74	74	LOC100422204		regulatory solute carrier protein, family 1, member 1 pseudogene	pseudo
STAM-AS1	35.5051	97.2532	0.365079	-1.45372	1.02407e-11	7.08723e-11	down	43	21	35	75	86	89	STAM-AS1	hsa:102723166	STAM antisense RNA 1 (head to head)	ncRNA
NANOGP5	83.8636	175.116	0.478904	-1.06219	1.17153e-11	8.05659e-11	down	82	62	88	158	145	147	NANOGP5		Nanog homeobox pseudogene 5	pseudo
LOC105379191	26.1319	80.9213	0.32293	-1.63071	1.29669e-11	8.88671e-11	down	24	32	17	71	67	70				ncRNA
THAP7-AS1	23.7496	76.1748	0.311777	-1.68141	1.48071e-11	1.01017e-10	down	22	24	20	56	65	75	THAP7-AS1	hsa:439931	THAP7 antisense RNA 1	ncRNA
LOC105369304	3.63238	31.5528	0.115121	-3.11878	1.54177e-11	1.04884e-10	down	2	5	3	30	27	24	LOC105369304		uncharacterized LOC105369304	ncRNA
LOC105374789	4.99836	34.5737	0.144571	-2.79015	1.5947e-11	1.08239e-10	down	7	2	5	37	22	30	LOC105374789		uncharacterized LOC105374789	ncRNA
RPS20P27	93.2564	26.1944	3.56016	1.83194	1.69444e-11	1.14555e-10	up	72	106	80	26	27	14	RPS20P27		ribosomal protein S20 pseudogene 27	pseudo
LOC101929964	9.16108	45.3513	0.202003	-2.30755	1.7696e-11	1.19199e-10	down	13	8	5	37	30	50	LOC101929964	hsa:101929964	uncharacterized LOC101929964	ncRNA
LOC105377725	1.47042	22.8859	0.0642502	-3.96016	2.21836e-11	1.48262e-10	down	1	1	2	17	17	25	LOC105377725		uncharacterized LOC105377725	ncRNA
LOC100128361	39.7631	102.242	0.388911	-1.36249	2.35893e-11	1.57306e-10	down	37	33	40	94	78	91	LOC100128361	hsa:100128361	uncharacterized LOC100128361	ncRNA
LOC101928331	149.462	34.8001	4.29486	2.10261	2.41866e-11	1.60975e-10	up	145	161	111	33	37	19	LOC101928331	hsa:101928331	uncharacterized LOC101928331	ncRNA
LINC01061	79.7296	210.491	0.378779	-1.40057	2.47854e-11	1.64641e-10	down	84	67	71	149	217	174	LINC01061	hsa:401149	long intergenic non-protein coding RNA 1061	ncRNA
HMGN1P38	221.101	106.739	2.07142	1.05062	2.61515e-11	1.73236e-10	up	208	225	182	81	82	112	HMGN1P38		high mobility group nucleosome binding domain 1 pseudogene 38	pseudo
SNHG6	1196.27	414.351	2.88709	1.52961	2.91125e-11	1.9216e-10	up	1068	1376	887	327	365	373	SNHG6	hsa:641638	small nucleolar RNA host gene 6 (non-protein coding)	ncRNA
LOC102723961	14.7772	57.1661	0.258495	-1.95179	3.6302e-11	2.36941e-10	down	25	6	11	45	49	53	LOC102723961	hsa:102723961	uncharacterized LOC102723961	ncRNA
LOC105378405	81.9357	167.272	0.489835	-1.02963	4.09528e-11	2.65634e-10	down	92	56	80	146	138	146	LOC105378405		uncharacterized LOC105378405	ncRNA
LOC105369542	0.693788	21.7746	0.0318623	-4.97201	4.45092e-11	2.87457e-10	down	1	1	0	25	14	17	LOC105369542		uncharacterized LOC105369542	ncRNA
PRKRIRP7	149.593	70.0953	2.13414	1.09365	4.97971e-11	3.20143e-10	up	149	135	132	68	58	54	PRKRIRP7		protein-kinase, interferon-inducible double stranded RNA dependent inhibitor, repressor of (P58 repressor) pseudogene 7	pseudo
CEBPB-AS1	8.54789	42.7077	0.200149	-2.32085	5.07685e-11	3.25952e-10	down	10	8	6	28	36	46	CEBPB-AS1	hsa:101927559	CEBPB antisense RNA 1	ncRNA
PCBP1-AS1	110.508	228.57	0.483475	-1.04849	5.19295e-11	3.3296e-10	down	98	105	103	166	220	201	PCBP1-AS1	hsa:400960	PCBP1 antisense RNA 1	ncRNA
LINC00087	76.1656	158.753	0.479774	-1.05957	5.24808e-11	3.36315e-10	down	95	62	57	144	130	134	SMIM10L2B	hsa:644596	long intergenic non-protein coding RNA 87	ncRNA
LOC105374879	45.1374	127.751	0.353323	-1.50094	5.45627e-11	3.48817e-10	down	55	28	43	90	105	134	LOC105374879		uncharacterized LOC105374879	ncRNA
LOC105373302	12.1064	50.5768	0.239368	-2.0627	5.65525e-11	3.60672e-10	down	17	6	11	46	41	43	LOC105373302		uncharacterized LOC105373302	ncRNA
KRT8P12	22.4562	71.6171	0.313558	-1.67319	5.76855e-11	3.67605e-10	down	24	11	27	70	57	57	KRT8P12		keratin 8 pseudogene 12	pseudo
LOC148413	91.988	186.821	0.492386	-1.02214	6.37943e-11	4.05242e-10	down	89	77	89	143	171	166	LOC148413	hsa:148413	uncharacterized LOC148413	ncRNA
RPS9P3	7.12724	38.874	0.183342	-2.44739	7.52089e-11	4.74732e-10	down	2	5	12	42	26	32	RPS9P3		ribosomal protein S9 pseudogene 3	pseudo
LOC105376575	151.057	67.8112	2.22761	1.1555	7.5953e-11	4.78925e-10	up	147	142	131	64	60	50	LOC105376575		uncharacterized LOC105376575	ncRNA
CDCA4P4	239.404	96.1309	2.4904	1.31637	7.83931e-11	4.93922e-10	up	246	246	177	72	110	64	CDCA4P4		cell division cycle associated 4 pseudogene 4	ncRNA
PPP3CB-AS1	14.2286	58.2159	0.24441	-2.03262	8.60368e-11	5.39107e-10	down	9	15	15	42	67	40	PPP3CB-AS1	hsa:101929145	PPP3CB antisense RNA 1 (head to head)	ncRNA
LOC105373041	6.27227	38.0277	0.164939	-2.59999	8.77593e-11	5.49039e-10	down	5	2	10	37	24	37	LOC105373041		uncharacterized LOC105373041	ncRNA
LOC105377567	85.2696	194.639	0.43809	-1.1907	8.868e-11	5.5451e-10	down	100	60	78	184	160	156	LOC105377567		uncharacterized LOC105377567	ncRNA
LOC441242	107.271	216.276	0.495992	-1.01161	8.94023e-11	5.58881e-10	down	148	82	73	178	184	194	LOC441242	hsa:441242	uncharacterized LOC441242	ncRNA
MIR503HG	23.979	71.5814	0.334989	-1.57781	1.04661e-10	6.50537e-10	down	27	20	20	63	59	62	MIR503HG	hsa:84848	MIR503 host gene (non-protein coding)	ncRNA
LOC105378682	2.5219	27.6424	0.0912332	-3.4543	1.05599e-10	6.56199e-10	down	1	5	1	19	27	25	LOC105378682		uncharacterized LOC105378682	ncRNA
MIR4720	113.042	39.2563	2.87959	1.52586	1.10514e-10	6.86204e-10	up	88	117	107	37	29	35	MIR4720	hsa:100616150	microRNA 4720	ncRNA
RN7SK	204991	98433.9	2.08252	1.05833	1.10706e-10	6.8722e-10	up	184312	227659	158413	79412	82800	90928	RN7SK	hsa:125050	RNA, 7SK small nuclear	snRNA
LOC105372771	6.18942	35.6316	0.173706	-2.52528	1.11013e-10	6.88945e-10	down	6	3	8	29	22	41	LOC105372771		uncharacterized LOC105372771	ncRNA
HMGB1P35	2.86026	28.2977	0.101077	-3.30647	1.18576e-10	7.33981e-10	down	4	1	3	21	20	32	HMGB1P35		high mobility group box 1 pseudogene 35	pseudo
LOC105373592	64.0092	167.718	0.381649	-1.38968	1.19594e-10	7.39715e-10	down	81	52	47	153	159	118	LOC105373592		uncharacterized LOC105373592	ncRNA
LOC102724078	62.3954	146.854	0.424882	-1.23487	1.21456e-10	7.50651e-10	down	55	63	55	130	131	116	LOC102724078	hsa:102724078	uncharacterized LOC102724078	ncRNA
RPL39P5	38.2168	3.50247	10.9114	3.44776	1.25049e-10	7.71463e-10	up	44	33	30	3	3	3	RPL39P5		Putative 60S ribosomal protein L39-like 5	pseudo
LOC105371750	46.7782	112.621	0.415358	-1.26757	1.36416e-10	8.3943e-10	down	60	29	42	84	112	93	LOC105371750		uncharacterized LOC105371750	ncRNA
LOC105373658	137.762	61.7802	2.22987	1.15696	1.42028e-10	8.72622e-10	up	136	139	109	54	47	58	LOC105373658		putative uncharacterized protein encoded by LINC00269	ncRNA
LOC102725160	7.27379	38.8228	0.187359	-2.41612	1.42798e-10	8.77123e-10	down	8	2	10	23	34	43	LOC102725160	hsa:102725160	uncharacterized LOC102725160	ncRNA
LOC105376160	4.85877	33.4697	0.145169	-2.78419	1.4655e-10	8.98558e-10	down	8	5	1	30	28	28	LOC105376160		uncharacterized LOC105376160	ncRNA
LOC105377684	13.4634	52.8709	0.254647	-1.97343	1.6004e-10	9.77028e-10	down	18	11	9	37	47	52	LOC105377684		uncharacterized LOC105377684	ncRNA
LOC645357	3.52342	28.8127	0.122287	-3.03166	1.69059e-10	1.02947e-09	down	4	5	1	36	19	19	LOC645357		Putative uncharacterized protein LOC402244	pseudo
LOC105371450	6.18491	36.1846	0.170926	-2.54855	1.69877e-10	1.03392e-09	down	4	7	6	39	26	28	LOC105371450		uncharacterized LOC105371450	ncRNA
ZBED5-AS1	38.8571	99.6293	0.390017	-1.35839	1.73899e-10	1.05626e-09	down	30	51	27	95	80	81	ZBED5-AS1	hsa:729013	ZBED5 antisense RNA 1	ncRNA
SNORD53	113.438	44.6858	2.53856	1.34401	1.79161e-10	1.08656e-09	up	103	129	84	34	37	44	SNORD53	hsa:26796	small nucleolar RNA, C/D box 53	snoRNA
SNORD25	438.203	124.72	3.51349	1.8129	1.82606e-10	1.10634e-09	up	394	510	317	117	90	114	SNORD25	hsa:9303	small nucleolar RNA, C/D box 25	snoRNA
LOC105374926	34.0119	2.74282	12.4004	3.63231	2.0248e-10	1.22181e-09	up	28	34	32	3	3	1	LOC105374926		uncharacterized LOC105374926	ncRNA
LOC728730	149.859	70.7019	2.11959	1.08379	2.25724e-10	1.35627e-09	up	153	159	107	53	58	71	LOC728730	hsa:728730	uncharacterized LOC728730	ncRNA
CASC2	31.999	113.284	0.282466	-1.82385	2.40421e-10	1.44061e-09	down	38	31	21	92	102	97	CASC2	hsa:255082	cancer susceptibility candidate 2 (non-protein coding)	ncRNA
LOC105373600	6.85484	38.9527	0.175979	-2.50653	2.47382e-10	1.47936e-09	down	7	5	7	27	39	34	LOC105373600		uncharacterized LOC105373600	ncRNA
C21orf62-AS1	12.6935	57.8235	0.219522	-2.18756	2.49482e-10	1.49006e-09	down	21	5	10	53	60	35	C21orf62-AS1	hsa:54067	C21orf62 antisense RNA 1	ncRNA
HSPA8P15	52.3999	119.588	0.438169	-1.19044	2.55898e-10	1.5261e-09	down	58	40	48	88	117	102	HSPA8P15		heat shock 70kDa protein 8 pseudogene 15	pseudo
RAP2C-AS1	18.6774	61.2064	0.305154	-1.71239	2.66732e-10	1.58834e-09	down	20	15	17	60	54	43	RAP2C-AS1	hsa:101928578	RAP2C antisense RNA 1	ncRNA
LOC100129096	113.294	42.9348	2.63875	1.39986	2.69606e-10	1.60465e-09	up	111	105	99	27	28	56	LOC100129096		tropomyosin 1 (alpha) pseudogene	pseudo
LOC105371140	152.411	71.1302	2.14271	1.09944	2.79855e-10	1.66318e-09	up	147	149	128	56	59	68	LOC105371140		uncharacterized LOC105371140	ncRNA
CHKB-AS1	26.0342	75.7335	0.343761	-1.54052	2.88976e-10	1.71484e-09	down	31	22	20	68	76	50	CHKB-AS1	hsa:100144603	CHKB antisense RNA 1 (head to head)	ncRNA
LOC101927092	140.088	62.5294	2.24035	1.16373	2.92138e-10	1.73231e-09	up	147	118	125	39	55	67	LOC101927092		protein GVQW1-like	pseudo
LOC105376156	8.07202	39.6029	0.203824	-2.29461	2.96394e-10	1.75624e-09	down	5	7	10	32	30	40	LOC105376156		uncharacterized LOC105376156	ncRNA
STARD7-AS1	64.034	135.577	0.472308	-1.0822	3.18662e-10	1.87983e-09	down	59	66	53	109	107	133	STARD7-AS1	hsa:285033	STARD7 antisense RNA 1	ncRNA
PVRIG2P	71.0374	146.971	0.483342	-1.04888	3.32158e-10	1.95605e-09	down	69	60	68	127	118	133	PVRIG2P	hsa:101752334	poliovirus receptor related immunoglobulin domain containing 2, pseudogene	pseudo
LOC105370072	3.9991	29.1363	0.137255	-2.86507	3.76962e-10	2.20692e-09	down	5	0	6	27	21	27	LOC105370072		uncharacterized LOC105370072	ncRNA
LOC102724231	22.6959	0.397641	57.0762	5.83482	3.89722e-10	2.27829e-09	up	21	22	20	0	1	0	LOC102724231	hsa:102724231	uncharacterized LOC102724231	ncRNA
LOC105374118	31.7036	1.17769	26.9202	4.75062	4.07153e-10	2.37671e-09	up	25	39	24	2	1	0	LOC105374118		uncharacterized LOC105374118	ncRNA
LOC100128340	61.9956	132.905	0.466464	-1.10016	4.17996e-10	2.43645e-09	down	46	67	58	113	104	125	LOC100128340	hsa:100128340	uncharacterized LOC100128340	miscRNA
EXOC3-AS1	18.8694	61.4613	0.307013	-1.70363	4.99232e-10	2.88333e-09	down	21	20	12	46	55	57	EXOC3-AS1	hsa:116349	Uncharacterized protein C5orf55	ncRNA
LOC100507554	3.52794	27.7238	0.127253	-2.97423	5.10173e-10	2.94164e-09	down	6	1	3	20	31	20	LOC100507554	hsa:100507554	uncharacterized LOC100507554	ncRNA
LOC102724880	27.6888	84.4567	0.327846	-1.60891	5.95617e-10	3.4088e-09	down	46	17	16	65	77	75	LOC102724880	hsa:102724880	uncharacterized LOC102724880	ncRNA
NFYC-AS1	170.894	356.328	0.479598	-1.0601	6.48282e-10	3.7005e-09	down	182	101	190	291	348	275	NFYC-AS1	hsa:100130557	NFYC antisense RNA 1	ncRNA
TMEM198B	113.389	231.837	0.489086	-1.03184	6.76465e-10	3.84946e-09	down	119	100	97	178	226	191	TMEM198B	hsa:440104	transmembrane protein 198B, pseudogene	pseudo
LINC01590	7.38519	41.826	0.176569	-2.50169	6.78388e-10	3.85949e-09	down	11	6	4	37	24	47	LINC01590	hsa:63914	chromosome 6 open reading frame 164	ncRNA
LOC730069	20.8632	65.4025	0.318997	-1.64838	7.03525e-10	3.99776e-09	down	19	22	17	67	51	50	LOC730069		nuclear receptor binding factor 2 pseudogene	pseudo
LOC105377899	21.7556	66.4476	0.32741	-1.61083	7.10278e-10	4.03422e-09	down	20	16	24	56	52	63	LOC105377899		uncharacterized LOC105377899	ncRNA
LOC102724810	1.74978	22.9675	0.0761852	-3.71435	7.29798e-10	4.14018e-09	down	3	1	1	25	17	17	LOC102724810	hsa:102724810	uncharacterized LOC102724810	ncRNA
SNORD19	102.859	40.4774	2.54116	1.34549	7.32633e-10	4.1543e-09	up	104	103	80	45	29	30	SNORD19	hsa:692089	small nucleolar RNA, C/D box 19	snoRNA
LOC105370877	834.172	285.482	2.92198	1.54695	7.35966e-10	4.17222e-09	up	711	973	635	249	233	252	LOC105370877		uncharacterized LOC105370877	ncRNA
EEF1A1P5	7167.09	3326.51	2.15454	1.10738	7.96102e-10	4.49718e-09	up	6729	7887	5361	2650	2790	3116	EEF1A1P5		Putative elongation factor 1-alpha-like 3	pseudo
LOC105374937	24.4218	72.2748	0.337902	-1.56532	8.11299e-10	4.57979e-09	down	26	20	22	60	57	69	LOC105374937		uncharacterized LOC105374937	ncRNA
SNORA73A	937.903	419.932	2.23347	1.15928	9.16713e-10	5.15423e-09	up	804	1039	761	361	339	380	SNORA73A	hsa:6080	small nucleolar RNA, H/ACA box 73A	snoRNA
LOC105374012	32.4179	5.01415	6.46529	2.69272	9.2055e-10	5.17095e-09	up	39	28	24	4	2	7	LOC105374012		uncharacterized LOC105374012	ncRNA
GULOP	1.83263	31.9657	0.0573313	-4.12453	9.71298e-10	5.44963e-09	down	2	0	3	28	30	24	GULOP		gulonolactone (L-) oxidase, pseudogene	pseudo
LOC100131159	0	14.7441	0	-20	9.76466e-10	5.47478e-09	down	0	0	0	13	10	15	LOC100131159		PERP, TP53 apoptosis effector pseudogene	pseudo
LOC105372393	166.12	81.2476	2.04461	1.03183	9.8239e-10	5.50671e-09	up	173	136	153	64	68	77	LOC105372393		uncharacterized LOC105372393	ncRNA
LOC105372989	21.8454	65.7922	0.332036	-1.59059	1.00526e-09	5.63226e-09	down	26	15	20	54	59	56	LOC105372989		uncharacterized LOC105372989	ncRNA
RPS29P21	60.6218	15.9422	3.80261	1.92699	1.07552e-09	6.01186e-09	up	54	59	55	17	11	13	RPS29P21		ribosomal protein S29 pseudogene 21	pseudo
SNORD45C	387.727	175.934	2.20382	1.14	1.11473e-09	6.22382e-09	up	394	414	276	151	131	171	SNORD45C	hsa:692085	small nucleolar RNA, C/D box 45C	snoRNA
LOC105370037	6.74814	41.7184	0.161754	-2.62812	1.12334e-09	6.26747e-09	down	10	3	6	34	41	32	LOC105370037		uncharacterized LOC105370037	ncRNA
LOC105374099	25.9841	71.2779	0.364546	-1.45583	1.26641e-09	7.04441e-09	down	30	12	30	60	65	58	LOC105374099		uncharacterized LOC105374099	ncRNA
GAS5-AS1	73.0497	24.1833	3.02067	1.59487	1.32978e-09	7.38664e-09	up	83	58	63	22	23	17	GAS5-AS1	hsa:100506046	GAS5 antisense RNA 1	ncRNA
LOC101928865	8.6591	39.2589	0.220564	-2.18073	1.5083e-09	8.33004e-09	down	9	6	9	39	28	34	LOC101928865	hsa:101928865	uncharacterized LOC101928865	ncRNA
LOC399815	55.193	128.898	0.428192	-1.22367	1.51584e-09	8.36974e-09	down	37	64	51	114	113	104	LOC399815	hsa:399815	chromosome 10 open reading frame 88 pseudogene	pseudo
PDCL3P4	15.0927	52.9881	0.284833	-1.81181	1.51741e-09	8.3765e-09	down	14	16	12	45	49	42	PDCL3P4	hsa:285359	phosducin-like 3 pseudogene 4	pseudo
RPSAP41	5.79659	34.5659	0.167696	-2.57608	1.52071e-09	8.39279e-09	down	4	7	5	31	25	33	RPSAP41		ribosomal protein SA pseudogene 41	pseudo
LOC100507258	3.39061	27.6143	0.122784	-3.0258	1.57125e-09	8.6518e-09	down	8	2	0	18	26	27	LOC100507258	hsa:100507258	uncharacterized LOC100507258	ncRNA
LINC00649	68.0092	138.875	0.489715	-1.02999	1.7047e-09	9.34282e-09	down	66	63	60	124	113	120	LINC00649	hsa:100506334	long intergenic non-protein coding RNA 649	ncRNA
ENPP7P10	48.6335	111.61	0.435746	-1.19844	1.71817e-09	9.41325e-09	down	43	51	41	82	99	106	ENPP7P10		ectonucleotide pyrophosphatase/phosphodiesterase 7 pseudogene 10	pseudo
LOC101926908	24.0312	68.887	0.34885	-1.51932	1.80399e-09	9.86538e-09	down	25	22	20	63	57	57	LOC101926908	hsa:101926908	uncharacterized LOC101926908	ncRNA
CIRBP-AS1	2.54801	22.5647	0.11292	-3.14662	1.86939e-09	1.02114e-08	down	0	6	1	21	18	19	CIRBP-AS1	hsa:148046	CIRBP antisense RNA 1	ncRNA
LOC105372426	187.636	60.6894	3.09174	1.62842	1.87833e-09	1.02579e-08	up	196	141	184	71	40	45	LOC105372426		uncharacterized LOC105372426	ncRNA
ENTPD3-AS1	11.5646	44.3212	0.260928	-1.93828	1.96766e-09	1.07286e-08	down	4	9	18	32	39	43	ENTPD3-AS1	hsa:285266	ENTPD3 antisense RNA 1	ncRNA
BDNF-AS	7.21705	35.4071	0.203831	-2.29456	1.98683e-09	1.08233e-08	down	8	4	8	32	29	30	BDNF-AS	hsa:497258	BDNF antisense RNA	ncRNA
FAM66D	15.4572	54.1659	0.285368	-1.8091	2.00974e-09	1.09332e-08	down	16	13	14	54	46	39	FAM66D	hsa:100132923	family with sequence similarity 66, member D	ncRNA
HOXC13-AS	2.55253	29.5417	0.0864042	-3.53275	2.01158e-09	1.09408e-08	down	2	2	3	33	19	24	HOXC13-AS	hsa:100874366	HOXC13 antisense RNA	ncRNA
LOC105373510	16.0114	57.9818	0.276145	-1.8565	2.07695e-09	1.12809e-08	down	18	17	10	47	51	51	LOC105373510		uncharacterized LOC105373510	ncRNA
LOC100420580	2.94085	26.6613	0.110304	-3.18044	2.15455e-09	1.1676e-08	down	2	2	4	20	14	35	LOC100420580		taste receptor, type 2, member 7 pseudogene	pseudo
LOC101928979	28.8592	76.7101	0.376211	-1.41039	2.3194e-09	1.25353e-08	down	28	24	28	66	68	63	LOC101928979	hsa:101928979	uncharacterized LOC101928979	ncRNA
FAM86B3P	65.5632	132.555	0.49461	-1.01564	2.34588e-09	1.26699e-08	down	57	57	67	106	131	103	FAM86B3P	hsa:286042	family with sequence similarity 86, member A pseudogene	pseudo
LRRC37A9P	34.6796	91.9127	0.37731	-1.40618	2.72652e-09	1.46105e-08	down	30	34	32	71	87	78	LRRC37A9P		leucine rich repeat containing 37, member A9, pseudogene	pseudo
MNX1-AS1	23.6258	67.7475	0.348733	-1.5198	3.07899e-09	1.64405e-08	down	30	13	23	63	57	54	MNX1-AS1	hsa:645249	MNX1 antisense RNA 1 (head to head)	ncRNA
LOC105378083	25.5347	73.1132	0.349249	-1.51767	3.11693e-09	1.66356e-08	down	32	24	16	52	66	70	LOC105378083		uncharacterized LOC105378083	ncRNA
LOC105375457	2.11199	25.6594	0.0823085	-3.60281	3.34048e-09	1.77734e-08	down	4	0	2	30	16	20	LOC105375457		uncharacterized LOC105375457	ncRNA
ZC3H18-AS1	13.9494	50.0289	0.278827	-1.84256	3.45864e-09	1.83817e-08	down	11	21	7	40	35	54	ZC3H18-AS1		ZC3H18 antisense RNA 1 (head to head)	miscRNA
LINC01535	49.326	107.513	0.45879	-1.12409	3.65911e-09	1.93912e-08	down	56	29	52	90	99	87	LINC01535	hsa:101927667	long intergenic non-protein coding RNA 1535	ncRNA
LOC100313968	59.7261	125.65	0.475335	-1.07298	3.70027e-09	1.95964e-08	down	68	50	49	104	107	112	LOC100313968		riboflavin kinase pseudogene	pseudo
LOC100133331	14.659	60.0284	0.244201	-2.03386	3.89338e-09	2.05555e-08	down	19	8	14	37	65	52	LOC100133331	hsa:100133331	uncharacterized LOC100133331	ncRNA
KCTD21-AS1	16.7358	60.8831	0.274885	-1.8631	4.05079e-09	2.13678e-08	down	20	15	12	51	41	65	KCTD21-AS1	hsa:100289388	KCTD21 antisense RNA 1	ncRNA
LOC105369339	6.27227	33.4671	0.187416	-2.41569	4.11612e-09	2.16933e-08	down	5	2	10	28	29	29	LOC105369339		uncharacterized LOC105369339	ncRNA
LINC00910	31.9704	82.1573	0.389136	-1.36165	4.14218e-09	2.18019e-08	down	34	26	29	63	77	71	LINC00910	hsa:100130581	long intergenic non-protein coding RNA 910	ncRNA
LOC102724168	47.0042	106.657	0.440703	-1.18212	4.18283e-09	2.19969e-08	down	47	46	38	105	85	84	LOC102724168	hsa:102724168	uncharacterized LOC102724168	ncRNA
LOC105371451	1.02763	19.4726	0.0527728	-4.24406	4.81496e-09	2.52102e-08	down	2	1	0	21	15	14	LOC105371451		uncharacterized LOC105371451	ncRNA
LOC100507577	61.8876	128.495	0.481635	-1.05399	4.84146e-09	2.53434e-08	down	61	42	68	103	118	109	LOC100507577	hsa:100507577	Lon protease homolog 2, peroxisomal	ncRNA
LOC105372779	7.05361	35.8225	0.196904	-2.34443	5.25915e-09	2.74639e-08	down	11	4	5	32	31	29	LOC105372779		uncharacterized LOC105372779	ncRNA
LOC105374809	59.1071	123.407	0.47896	-1.06202	5.52546e-09	2.87794e-08	down	75	31	59	118	101	98	LOC105374809		uncharacterized LOC105374809	ncRNA
SCARNA5	2251.44	1078.29	2.08797	1.0621	5.73809e-09	2.98222e-08	up	2068	2545	1661	1043	851	877	SCARNA5	hsa:677775	small Cajal body-specific RNA 5	ncRNA
BACH1-IT2	12.8502	46.6841	0.275259	-1.86114	6.13293e-09	3.17984e-08	down	15	11	10	28	46	46	BACH1-IT2	hsa:100874322	BACH1 intronic transcript 2 (non-protein coding)	ncRNA
AGGF1P1	8.15731	46.8852	0.173985	-2.52297	6.28351e-09	3.2544e-08	down	9	10	4	32	55	33	AGGF1P1		angiogenic factor with G patch and FHA domains 1 pseudogene 1	pseudo
LOC100133315	62.2901	128.572	0.484477	-1.0455	6.40104e-09	3.31312e-08	down	79	48	48	96	105	130	LOC100133315	hsa:100133315	Putative short transient receptor potential channel 2-like protein	pseudo
LOC105373637	20.1524	59.1239	0.34085	-1.55279	6.74656e-09	3.4897e-08	down	23	12	21	49	50	53	LOC105373637		uncharacterized LOC105373637	ncRNA
LOC101929988	2.46968	22.1518	0.111489	-3.16503	7.06926e-09	3.64718e-08	down	3	3	1	23	15	19	LOC101929988	hsa:101929988	uncharacterized LOC101929988	ncRNA
LOC105369171	23.3919	68.1298	0.343343	-1.54228	7.24224e-09	3.7319e-08	down	23	21	21	58	60	57	LOC105369171		uncharacterized LOC105369171	ncRNA
UBAC2-AS1	22.7764	64.2653	0.354413	-1.4965	8.1389e-09	4.17121e-08	down	19	23	21	55	58	52	UBAC2-AS1	hsa:100289373	UBAC2 antisense RNA 1	ncRNA
ABHD14A-ACY1	48.5666	107.049	0.453684	-1.14024	8.14663e-09	4.17428e-08	down	55	44	37	87	96	92	ABHD14A-ACY1	hsa:100526760	Protein ABHD14A-ACY1	ncRNA
LOC100506023	28.3175	76.9219	0.368133	-1.4417	8.17555e-09	4.18552e-08	down	19	33	26	67	58	73	LOC100506023	hsa:100506023	uncharacterized LOC100506023	ncRNA
LOC105376871	9.68429	44.2348	0.218929	-2.19146	8.30425e-09	4.24687e-08	down	6	3	17	41	29	44	LOC105376871		uncharacterized LOC105376871	ncRNA
LOC105375384	26.7587	70.9668	0.377058	-1.40714	8.38869e-09	4.28549e-08	down	33	20	22	65	66	51	LOC105375384		uncharacterized LOC105375384	ncRNA
LOC101929540	38.3915	90.58	0.423841	-1.23841	8.46267e-09	4.3196e-08	down	46	23	38	80	71	82	LOC101929540	hsa:101929540	uncharacterized LOC101929540	ncRNA
TRAM2-AS1	26.8915	74.8413	0.359313	-1.47669	8.51892e-09	4.34739e-08	down	29	23	23	55	76	61	TRAM2-AS1	hsa:401264	TRAM2 antisense RNA 1 (head to head)	ncRNA
LOC101927178	147.051	68.7494	2.13894	1.0969	8.61164e-09	4.38817e-08	up	143	154	113	53	55	69	LOC101927178	hsa:101927178	uncharacterized LOC101927178	ncRNA
LOC171391	61.8786	123.935	0.499283	-1.00207	8.92099e-09	4.54001e-08	down	57	50	64	97	100	122	LOC171391	hsa:171391	uncharacterized LOC171391	ncRNA
LOC105370051	74.8838	13.5638	5.52085	2.46489	9.33453e-09	4.74443e-08	up	77	87	46	9	10	16	LOC105370051		uncharacterized LOC105370051	ncRNA
LINC00473	53.0984	11.6902	4.54211	2.18336	9.44953e-09	4.79272e-08	up	65	43	41	15	8	7	LINC00473	hsa:90632	Putative transcriptional regulator encoded by LINC00473	ncRNA
LOC100419959	9.73895	41.2369	0.236171	-2.0821	1.00978e-08	5.1107e-08	down	9	9	9	38	33	35	LOC100419959		HBS1-like translational GTPase pseudogene	pseudo
EIF3EP3	178.229	83.7709	2.12758	1.08921	1.06755e-08	5.38829e-08	up	174	200	124	67	80	68	EIF3EP3		eukaryotic translation initiation factor 3, subunit E pseudogene 3	pseudo
LOC105370095	1.80426	21.3922	0.0843422	-3.5676	1.07352e-08	5.41617e-08	down	2	1	2	23	15	17	LOC105370095		uncharacterized LOC105370095	ncRNA
FOSL1P1	1.77363	20.9309	0.0847377	-3.56085	1.08246e-08	5.45895e-08	down	1	4	0	22	11	21	FOSL1P1		FOS-like antigen 1 pseudogene 1	pseudo
LOC105373705	1.5249	19.7684	0.0771383	-3.69641	1.14077e-08	5.74338e-08	down	0	1	3	18	12	21	LOC105373705		uncharacterized LOC105373705	ncRNA
LRRC9	38.0986	88.8361	0.428863	-1.22141	1.21203e-08	6.08806e-08	down	38	35	33	83	78	67	LRRC9	hsa:341883	leucine rich repeat containing 9	pseudo
LOC102724322	26.4748	69.8502	0.379022	-1.39965	1.22351e-08	6.1419e-08	down	29	24	21	62	69	48	LOC102724322	hsa:102724322	uncharacterized LOC102724322	ncRNA
FABP7P1	114.533	51.1958	2.23715	1.16166	1.22489e-08	6.14625e-08	up	106	112	100	45	55	31	FABP7P1		fatty acid binding protein 7, brain pseudogene 1	pseudo
FLJ26850	27.5569	2.37823	11.5872	3.53445	1.23363e-08	6.18878e-08	up	30	25	22	1	5	0	FLJ26850	hsa:400710	FLJ26850 protein	ncRNA
LOC105376600	2.57864	22.59	0.11415	-3.131	1.25681e-08	6.29984e-08	down	1	3	3	13	24	21	LOC105376600		uncharacterized LOC105376600	ncRNA
LOC105370567	31.371	76.5472	0.409825	-1.28692	1.30396e-08	6.52523e-08	down	41	20	27	71	56	70	LOC105370567		uncharacterized LOC105370567	ncRNA
LOC102723597	31.466	82.1879	0.382854	-1.38513	1.34626e-08	6.73269e-08	down	25	20	41	66	77	68	LOC102723597	hsa:102723597	uncharacterized LOC102723597	ncRNA
LOC100134368	2.99307	25.3075	0.118268	-3.07987	1.34884e-08	6.74421e-08	down	0	4	4	24	21	20	LOC100134368	hsa:100134368	uncharacterized LOC100134368	ncRNA
ACTG1P1	12.9092	45.8636	0.281469	-1.82895	1.42404e-08	7.10538e-08	down	16	7	13	43	34	41	ACTG1P1		actin, gamma 1 pseudogene 1	pseudo
LOC105378550	30.6283	76.1671	0.40212	-1.3143	1.43902e-08	7.17096e-08	down	27	32	26	50	68	78	LOC105378550		uncharacterized LOC105378550	ncRNA
AGGF1P2	11.0743	41.9863	0.26376	-1.9227	1.46994e-08	7.31485e-08	down	13	9	9	37	33	38	AGGF1P2		angiogenic factor with G patch and FHA domains 1 pseudogene 2	pseudo
LOC105375617	14.2968	54.1072	0.264231	-1.92013	1.55503e-08	7.72522e-08	down	18	9	13	43	49	47	LOC105375617		uncharacterized LOC105375617	ncRNA
LOC105372601	0.722157	16.7297	0.0431661	-4.53396	1.5774e-08	7.83309e-08	down	1	0	1	11	16	16	LOC105372601		uncharacterized LOC105372601	ncRNA
LINC00870	3.63689	25.6796	0.141626	-2.81984	1.69951e-08	8.41681e-08	down	4	1	5	18	24	24	LINC00870	hsa:201617	long intergenic non-protein coding RNA 870	ncRNA
LOC100419673	13.5154	47.3853	0.285224	-1.80983	1.73216e-08	8.56966e-08	down	12	7	18	38	37	47	LOC100419673		PHD finger protein 10 pseudogene	pseudo
LOC101928682	0.667677	19.3274	0.0345456	-4.85535	1.77192e-08	8.75735e-08	down	2	0	0	12	12	26	LOC101928682	hsa:101928682	uncharacterized LOC101928682	ncRNA
LOC105373738	8.47181	34.7009	0.244138	-2.03423	1.95101e-08	9.59698e-08	down	14	3	7	32	32	25	LOC105373738		uncharacterized LOC105373738	ncRNA
LOC105374750	5.71826	31.5272	0.181375	-2.46295	1.96245e-08	9.6493e-08	down	7	4	5	24	29	28	LOC105374750		uncharacterized LOC105374750	ncRNA
LINC00950	316.471	144.427	2.19122	1.13174	2.08918e-08	1.02556e-07	up	375	252	259	105	137	129	LINC00950	hsa:92973	long intergenic non-protein coding RNA 950	ncRNA
LOC100294362	11.3753	43.5413	0.261252	-1.93648	2.16496e-08	1.06146e-07	down	12	14	6	37	35	40	LOC100294362	hsa:100294362	uncharacterized LOC100294362	ncRNA
LOC101927910	38.3654	95.1277	0.403304	-1.31006	2.17729e-08	1.06728e-07	down	47	22	38	79	71	95	LOC101927910	hsa:101927910	keratin-associated protein 5-5-like	ncRNA
LOC105371920	51.1575	106.856	0.478752	-1.06265	2.19407e-08	1.07485e-07	down	41	48	52	89	84	102	LOC105371920		uncharacterized LOC105371920	ncRNA
TPTE2P1	34.5207	92.4733	0.373304	-1.42158	2.33068e-08	1.1369e-07	down	35	30	31	73	96	68	TPTE2P1	hsa:646405	transmembrane phosphoinositide 3-phosphatase and tensin homolog 2 pseudogene 1	pseudo
LOC105378531	3.4712	28.9043	0.120093	-3.05778	2.39084e-08	1.16482e-07	down	6	3	1	38	23	13	LOC105378531		uncharacterized LOC105378531	ncRNA
TCEB3-AS1	36.919	89.1647	0.414054	-1.27211	2.5269e-08	1.22687e-07	down	48	30	26	64	86	79	TCEB3-AS1	hsa:100506963	TCEB3 antisense RNA 1	ncRNA
LOC105375434	9.48344	37.6885	0.251627	-1.99064	2.84155e-08	1.37174e-07	down	5	12	9	27	32	38	LOC105375434		uncharacterized LOC105375434	ncRNA
RNU1-16P	70.8503	24.9175	2.8434	1.50762	2.89221e-08	1.3952e-07	up	78	63	57	23	21	20	RNU1-16P		RNA, U1 small nuclear 16, pseudogene	ncRNA
UGDH-AS1	21.3742	61.4793	0.347666	-1.52423	2.99591e-08	1.44319e-07	down	27	16	17	53	52	53	UGDH-AS1	hsa:100885776	UGDH antisense RNA 1	ncRNA
LOC283335	54.4219	111.126	0.489732	-1.02994	3.05021e-08	1.46787e-07	down	52	35	63	98	84	104	LOC283335	hsa:283335	uncharacterized LOC283335	ncRNA
LOC105379165	44.5411	108.635	0.410008	-1.28628	3.08316e-08	1.48284e-07	down	43	31	49	76	106	97	LOC105379165		uncharacterized LOC105379165	ncRNA
LOC105371871	103.031	31.6341	3.25697	1.70353	3.14792e-08	1.51216e-07	up	93	77	114	24	35	22	LOC105371871		uncharacterized LOC105371871	ncRNA
LOC101928512	0.388318	15.2512	0.0254615	-5.29554	3.15052e-08	1.51311e-07	down	0	0	1	15	16	8	LOC101928512	hsa:101928512	uncharacterized LOC101928512	ncRNA
LOC105376935	7.11035	34.2879	0.207372	-2.26971	3.24844e-08	1.55858e-07	down	11	2	7	27	33	28	LOC105376935		uncharacterized LOC105376935	ncRNA
MIR4435-1HG	74.1614	28.7463	2.57986	1.36729	3.32777e-08	1.59504e-07	up	72	81	54	26	21	27	MIR4435-2HG	hsa:541471	MIR4435-1 host gene (non-protein coding)	ncRNA
LOC102723716	4.02521	26.419	0.152361	-2.71444	3.39044e-08	1.62281e-07	down	4	1	6	23	20	25	LOC102723716	hsa:102723716	uncharacterized LOC102723716	ncRNA
LINC01504	2.85574	22.9445	0.124463	-3.00621	3.43743e-08	1.64366e-07	down	2	5	1	21	18	20	LINC01504	hsa:100507540	long intergenic non-protein coding RNA 1504	ncRNA
RBM17P4	2.10973	21.7287	0.0970941	-3.36447	3.59317e-08	1.71335e-07	down	3	2	1	24	12	20	RBM17P4		RNA binding motif protein 17 pseudogene 4	ncRNA
LOC105372769	5.02221	27.2423	0.184354	-2.43945	3.69682e-08	1.76102e-07	down	5	5	4	24	23	23	LOC105372769		uncharacterized LOC105372769	ncRNA
RPL7AP11	204.76	98.8234	2.07197	1.05101	3.78638e-08	1.80225e-07	up	219	205	149	73	90	91	RPL7AP11		ribosomal protein L7a pseudogene 11	pseudo
LOC100288842	30.9872	77.6122	0.399256	-1.32461	3.99196e-08	1.89634e-07	down	43	16	28	66	76	57	LOC100288842	hsa:100288842	Putative UDP-GlcNAc:betaGal beta-1,3-N-acetylglucosaminyltransferase LOC100288842	pseudo
LOC105377398	5.05058	31.4331	0.160677	-2.63776	4.11068e-08	1.94887e-07	down	5	4	5	27	22	32	LOC105377398		uncharacterized LOC105377398	ncRNA
LINC00176	20.567	58.7364	0.350157	-1.51393	4.50354e-08	2.12588e-07	down	26	19	13	50	49	52	LINC00176	hsa:284739	long intergenic non-protein coding RNA 176	ncRNA
LOC102724780	6.10657	34.9815	0.174566	-2.51816	4.50455e-08	2.12594e-07	down	7	4	6	38	23	29	LOC102724780	hsa:102724780	uncharacterized LOC102724780	ncRNA
ALG1L12P	1.80426	21.8128	0.0827159	-3.59569	4.5493e-08	2.14664e-07	down	2	1	2	27	15	14	ALG1L12P		asparagine-linked glycosylation 1-like 12, pseudogene	pseudo
SNRK-AS1	4.74059	26.832	0.176677	-2.50081	4.59701e-08	2.1683e-07	down	2	7	4	28	19	22	SNRK-AS1	hsa:100873954	SNRK antisense RNA 1	ncRNA
LOC105372469	33.5543	79.2028	0.423651	-1.23905	4.66229e-08	2.19779e-07	down	35	23	35	66	80	57	LOC105372469		uncharacterized LOC105372469	ncRNA
MIR210HG	9.18945	37.2197	0.246898	-2.01801	4.68704e-08	2.20859e-07	down	13	7	6	34	23	39	MIR210HG	hsa:100506211	MIR210 host gene (non-protein coding)	ncRNA
LOC105378035	14.785	47.4467	0.311613	-1.68217	5.02101e-08	2.3604e-07	down	12	17	12	51	33	38	LOC105378035		uncharacterized LOC105378035	ncRNA
LOC105373455	1.08211	17.0867	0.0633304	-3.98096	5.12798e-08	2.40691e-07	down	1	1	1	14	13	17	LOC105373455		uncharacterized LOC105373455	ncRNA
EPB41L4A-AS1	803.034	384.746	2.08718	1.06155	5.28619e-08	2.47777e-07	up	657	915	655	321	327	341	EPB41L4A-AS1	hsa:114915	EPB41L4A antisense RNA 1	ncRNA
LOC105376944	36.9688	83.5599	0.442422	-1.1765	5.55612e-08	2.59516e-07	down	41	28	34	83	59	73	LOC105376944		uncharacterized LOC105376944	ncRNA
HMGN1P24	0	12.0497	0	-20	5.66485e-08	2.64321e-07	down	0	0	0	13	8	10	HMGN1P24		high mobility group nucleosome binding domain 1 pseudogene 24	pseudo
SNORA23	157.527	76.8941	2.04862	1.03465	5.71959e-08	2.66633e-07	up	143	168	127	80	49	69	SNORA23	hsa:677808	small nucleolar RNA, H/ACA box 23	snoRNA
LOC105373005	81.5974	29.6791	2.74932	1.45908	5.98329e-08	2.78547e-07	up	89	60	78	29	29	18	LOC105373005		uncharacterized LOC105373005	ncRNA
LOC100884169	7.63148	33.6071	0.227079	-2.13873	6.0087e-08	2.79567e-07	down	7	5	9	26	38	22	LOC100884169		NADH dehydrogenase (ubiquinone) 1 alpha subcomplex, 12 pseudogene	pseudo
LINC01363	20.3727	0.795282	25.617	4.67903	6.08069e-08	2.82642e-07	up	24	16	17	0	2	0	LINC01363	hsa:101928484	long intergenic non-protein coding RNA 1363	ncRNA
LOC105373174	6.38367	31.4561	0.202939	-2.30088	6.10382e-08	2.83662e-07	down	8	6	4	31	21	29	LOC105373174		uncharacterized LOC105373174	ncRNA
MIR186	92.9478	41.2624	2.2526	1.17159	6.11938e-08	2.84319e-07	up	90	96	73	44	31	31	MIR186	hsa:406962	microRNA 186	ncRNA
A2M-AS1	10.1772	37.8464	0.268909	-1.89481	6.13164e-08	2.84789e-07	down	6	13	9	32	38	27	A2M-AS1	hsa:144571	A2M antisense RNA 1 (head to head)	ncRNA
LOC105376431	3.44283	25.2693	0.136246	-2.87572	6.15923e-08	2.8596e-07	down	6	4	0	22	20	23	LOC105376431		uncharacterized LOC105376431	ncRNA
LOC105374881	30.4854	74.5767	0.408778	-1.29061	6.19775e-08	2.87637e-07	down	43	20	23	64	56	72	LOC105374881		uncharacterized LOC105374881	ncRNA
UBE2V1P1	123.999	53.6561	2.311	1.20852	6.58143e-08	3.05089e-07	up	108	103	131	43	45	50	UBE2V1P1		ubiquitin-conjugating enzyme E2 variant 1 pseudogene 1	pseudo
LOC105372421	3.52568	24.0636	0.146515	-2.77088	6.69601e-08	3.10101e-07	down	5	3	2	19	18	25	LOC105372421		uncharacterized LOC105372421	ncRNA
LOC440173	31.1678	90.9338	0.342753	-1.54476	6.7664e-08	3.13119e-07	down	39	31	18	85	88	60	LOC440173	hsa:440173	uncharacterized LOC440173	ncRNA
LOC100507283	10.1579	39.2128	0.259045	-1.94872	7.10441e-08	3.28128e-07	down	10	6	12	24	34	43	LOC100507283	hsa:100507283	uncharacterized LOC100507283	ncRNA
LOC101928324	3.88788	24.5579	0.158315	-2.65913	7.1495e-08	3.30083e-07	down	6	2	3	18	25	20	LOC101928324	hsa:101928324	uncharacterized LOC101928324	ncRNA
LOC100507661	2.47194	22.5596	0.109573	-3.19003	7.23794e-08	3.33973e-07	down	4	1	2	24	16	18	LOC100507661	hsa:100507661	uncharacterized LOC100507661	ncRNA
LINC00982	3.49957	24.1577	0.144863	-2.78724	7.37161e-08	3.39814e-07	down	6	2	2	16	25	21	LINC00982	hsa:440556	long intergenic non-protein coding RNA 982	ncRNA
SNORD26	393.287	122.294	3.21592	1.68523	7.59167e-08	3.49689e-07	up	357	467	273	113	84	118	SNORD26	hsa:9302	small nucleolar RNA, C/D box 26	snoRNA
LOC105373028	7.68822	32.766	0.23464	-2.09148	8.15785e-08	3.75048e-07	down	7	3	11	25	34	25	LOC105373028		uncharacterized LOC105373028	ncRNA
LOC100420320	10.2146	40.4007	0.252833	-1.98374	8.72346e-08	3.99673e-07	down	10	4	14	27	35	42	LOC100420320		kinesin heavy chain member 2A pseudogene	pseudo
LOC101929099	4.32842	28.8175	0.150201	-2.73503	8.84662e-08	4.04928e-07	down	4	4	4	19	29	26	LOC101929099	hsa:101929099	uncharacterized LOC101929099	ncRNA
PLS3-AS1	9.70832	37.5943	0.258239	-1.95322	8.90555e-08	4.07548e-07	down	8	12	7	30	25	42	PLS3-AS1	hsa:101927352	PLS3 antisense RNA 1	ncRNA
LOC643201	60.7944	21.6777	2.80446	1.48772	9.30596e-08	4.25223e-07	up	59	57	53	19	12	25	LOC643201	hsa:643201	centrosomal protein 192kDa pseudogene	pseudo
RPS25P1	98.6241	40.9334	2.40938	1.26866	9.52065e-08	4.34867e-07	up	91	113	71	35	39	31	RPS25P1		ribosomal protein S25 pseudogene 1	pseudo
LOC101928236	10.8755	41.5733	0.261599	-1.93457	1.01033e-07	4.60601e-07	down	9	10	11	32	34	41	LOC101928236	hsa:101928236	uncharacterized LOC101928236	ncRNA
LOC100507131	57.0691	115.696	0.493268	-1.01956	1.02134e-07	4.65447e-07	down	70	44	46	98	106	93	LOC100507131	hsa:100507131	uncharacterized LOC100507131	miscRNA
PHF5DP	5.38216	27.9917	0.192277	-2.37874	1.03865e-07	4.72707e-07	down	5	6	4	23	23	26	PHF5DP		PHD finger protein 5D pseudogene	pseudo
LOC100419668	0.719898	15.1341	0.0475679	-4.39387	1.07057e-07	4.86772e-07	down	0	2	0	14	10	15	LOC100419668		protein kinase C, eta pseudogene	pseudo
LOC105371941	1.77589	19.047	0.0932375	-3.42295	1.12282e-07	5.09274e-07	down	2	2	1	20	13	16	LOC105371941		uncharacterized LOC105371941	ncRNA
OGFRP1	4.79959	26.0492	0.184251	-2.44026	1.12738e-07	5.11149e-07	down	3	3	7	17	24	26	OGFRP1	hsa:388906	opioid growth factor receptor pseudogene 1	miscRNA
PDCD4-AS1	23.6077	63.9414	0.369209	-1.43749	1.13334e-07	5.13655e-07	down	22	29	15	50	64	50	PDCD4-AS1	hsa:282997	PDCD4 antisense RNA 1	ncRNA
LOC100419059	94.1932	41.9583	2.24492	1.16667	1.17509e-07	5.31575e-07	up	84	91	86	36	32	40	LOC100419059		tubulin, epsilon 1 pseudogene	pseudo
LOC100130238	41.0631	90.0265	0.456122	-1.13251	1.18214e-07	5.34289e-07	down	34	34	45	81	82	68	LOC100130238	hsa:100130238	uncharacterized LOC100130238	ncRNA
LOC440600	15.0097	45.917	0.326888	-1.61313	1.19839e-07	5.414e-07	down	11	11	19	43	37	38	LOC440600	hsa:440600	uncharacterized LOC440600	ncRNA
KIAA1656	43.8997	93.0652	0.471709	-1.08403	1.20339e-07	5.43553e-07	down	44	38	40	88	78	73	KIAA1656	hsa:85371	KIAA1656 protein	ncRNA
MIR4477B	4.82796	26.4622	0.182447	-2.45445	1.23072e-07	5.55375e-07	down	3	2	8	22	23	23	MIR4477B	hsa:100616194	microRNA 4477b	ncRNA
RNU6-26P	2.16421	19.098	0.113322	-3.14151	1.24845e-07	5.62953e-07	down	2	2	2	25	13	11	RNU6-26P	hsa:100873741	RNA, U6 small nuclear 26, pseudogene	snRNA
DLG5-AS1	12.7082	42.0067	0.302527	-1.72486	1.25157e-07	5.64252e-07	down	11	10	14	39	33	36	DLG5-AS1	hsa:100128292	DLG5 antisense RNA 1	ncRNA
LOC102724832	28.8285	68.6292	0.420062	-1.25132	1.31404e-07	5.90864e-07	down	27	27	26	54	69	53	LOC102724832	hsa:102724832	uncharacterized LOC102724832	ncRNA
SNORD58C	73.1054	28.3078	2.58252	1.36878	1.40533e-07	6.30257e-07	up	70	81	53	15	24	34	SNORD58C	hsa:100124516	small nucleolar RNA, C/D box 58C	snoRNA
LOC100131347	22.1723	65.5732	0.33813	-1.56435	1.43078e-07	6.41432e-07	down	20	15	26	43	53	73	LOC100131347	hsa:100131347	RAD52 motif containing 1 pseudogene	pseudo
LOC105372494	0.667677	14.3667	0.0464739	-4.42744	1.44017e-07	6.454e-07	down	2	0	0	8	13	16	LOC105372494		uncharacterized LOC105372494	ncRNA
LOC100506071	2.83189	20.2067	0.140146	-2.835	1.4561e-07	6.52416e-07	down	4	2	2	15	17	20	LOC100506071	hsa:100506071	uncharacterized LOC100506071	ncRNA
DAP3P1	0.388318	18.9831	0.020456	-5.61133	1.50916e-07	6.75305e-07	down	0	0	1	5	18	26	DAP3P1		death associated protein 3 pseudogene 1	pseudo
LOC105378526	12.3811	42.4018	0.291995	-1.77599	1.51464e-07	6.77378e-07	down	13	4	17	37	35	37	LOC105378526		uncharacterized LOC105378526	ncRNA
LOC100500934	1.00152	20.6833	0.0484216	-4.36821	1.51576e-07	6.77627e-07	down	3	0	0	14	23	16	LOC100500934		ring-box 1, E3 ubiquitin protein ligase pseudogene	pseudo
LINC01569	25.5687	64.8874	0.394047	-1.34356	1.52116e-07	6.79786e-07	down	18	36	17	45	56	66	LINC01569	hsa:100507501	long intergenic non-protein coding RNA 1569	ncRNA
LOC100419284	12.9853	43.8649	0.296028	-1.75619	1.56116e-07	6.97015e-07	down	12	12	12	28	37	48	LOC100419284		RAN binding protein 1 pseudogene	pseudo
LOC105371555	26.9153	3.91288	6.87864	2.78212	1.6336e-07	7.27459e-07	up	27	26	22	6	3	1	LOC105371555		uncharacterized LOC105371555	ncRNA
SCARNA21	193.786	68.6139	2.8243	1.49789	1.65716e-07	7.37404e-07	up	188	227	127	56	67	53	SCARNA21	hsa:677763	small Cajal body-specific RNA 21	ncRNA
LOC101929464	9.21782	35.7385	0.257924	-1.95498	1.66095e-07	7.38952e-07	down	13	6	7	29	28	35	LOC101929464	hsa:101929464	uncharacterized LOC101929464	ncRNA
SMARCE1P1	95.3348	39.7685	2.39725	1.26138	1.86719e-07	8.26266e-07	up	98	106	63	36	37	29	SMARCE1P1		SWI/SNF related, matrix associated, actin dependent regulator of chromatin, subfamily e, member 1 pseudogene 1	pseudo
LOC105375650	75.8689	29.144	2.60325	1.38031	1.89882e-07	8.38867e-07	up	61	83	66	26	22	27	LOC105375650		uncharacterized LOC105375650	ncRNA
LOC102723458	59.6239	140.46	0.424491	-1.23619	1.97651e-07	8.71102e-07	down	73	44	50	103	150	107	LOC102723458	hsa:102723458	uncharacterized LOC102723458	ncRNA
LOC101927932	0.722157	15.1594	0.0476375	-4.39176	2.05374e-07	9.03644e-07	down	1	0	1	6	16	17	LOC101927932	hsa:101927932	uncharacterized LOC101927932	ncRNA
PROX1-AS1	57.7638	20.7164	2.78831	1.47939	2.06898e-07	9.10186e-07	up	51	56	53	19	22	12	PROX1-AS1	hsa:100505832	PROX1 antisense RNA 1	ncRNA
JHDM1D-AS1	33.349	77.0875	0.432611	-1.20886	2.07032e-07	9.10607e-07	down	32	36	25	78	61	59	JHDM1D-AS1	hsa:100134229	JHDM1D antisense RNA 1 (head to head)	ncRNA
LOC100129518	16.8164	49.7458	0.338047	-1.5647	2.18747e-07	9.60198e-07	down	18	16	13	39	41	48	LOC100129518	hsa:100129518	uncharacterized LOC100129518	ncRNA
LOC105375031	4.86103	26.48	0.183573	-2.44557	2.18946e-07	9.60893e-07	down	9	3	2	22	24	22	LOC105375031		uncharacterized LOC105375031	ncRNA
LOC105372970	17.6329	51.8002	0.340402	-1.55469	2.27205e-07	9.95684e-07	down	27	11	12	42	48	43	LOC105372970		uncharacterized LOC105372970	ncRNA
LOC646665	26.8494	64.6426	0.415351	-1.2676	2.38216e-07	1.04241e-06	down	19	30	25	53	59	54	LOC646665		golgin A6 family, member A pseudogene	pseudo
LOC100422696	1.11047	15.575	0.0712986	-3.80998	2.42908e-07	1.06198e-06	down	1	0	2	13	14	13	LOC100422696		SWI/SNF related, matrix associated, actin dependent regulator of chromatin, subfamily a, member 5 pseudogene	pseudo
LOC105374508	8.49341	39.6129	0.21441	-2.22156	2.84564e-07	1.23397e-06	down	11	8	5	19	38	45	LOC105374508		uncharacterized LOC105374508	ncRNA
LINC00634	10.4395	36.9416	0.282595	-1.82319	2.91689e-07	1.26372e-06	down	13	4	12	30	31	34	LINC00634	hsa:339674	long intergenic non-protein coding RNA 634	ncRNA
LOC102724528	14.0105	43.0264	0.325624	-1.61872	2.9811e-07	1.29014e-06	down	9	9	20	29	32	50	LOC102724528	hsa:102724528	uncharacterized LOC102724528	ncRNA
CMAHP	51.8603	9.69688	5.34814	2.41904	3.01277e-07	1.30303e-06	up	46	41	56	11	5	9	CMAHP	hsa:8418	HCG36856, isoform CRA_a	pseudo
LOC105378798	23.6497	60.8061	0.388936	-1.3624	3.07918e-07	1.33019e-06	down	28	16	22	51	58	47	LOC105378798		uncharacterized LOC105378798	ncRNA
LOC105374710	9.32904	34.5533	0.26999	-1.88902	3.42757e-07	1.47168e-06	down	12	4	10	35	22	32	LOC105374710		uncharacterized LOC105374710	ncRNA
LOC105377743	2.55479	19.4446	0.131388	-2.9281	3.5874e-07	1.53755e-06	down	3	0	4	20	14	16	LOC105377743		uncharacterized LOC105377743	ncRNA
LOC100131471	9.01454	42.7208	0.21101	-2.24461	3.9471e-07	1.6815e-06	down	7	11	7	52	23	35	LOC100131471		presenilins-associated rhomboid-like protein, mitochondrial-like	pseudo
FALEC	7.15805	30.2172	0.236887	-2.07773	3.95654e-07	1.68492e-06	down	7	8	5	23	20	35	FALEC	hsa:100874054	focally amplified long non-coding RNA in epithelial cancer	ncRNA
LINC00862	83.5834	26.7734	3.12189	1.64242	4.00664e-07	1.70504e-06	up	71	93	68	24	18	27	LINC00862	hsa:554279	Putative transmembrane protein encoded by LINC00862	ncRNA
LOC101926967	19.4563	53.2814	0.365161	-1.45339	4.04792e-07	1.722e-06	down	21	13	20	47	43	47	LOC101926967	hsa:101926967	uncharacterized LOC101926967	ncRNA
SNORA36B	45.3348	12.8195	3.53639	1.82228	4.05912e-07	1.72646e-06	up	38	40	47	14	8	11	SNORA36B	hsa:677818	small nucleolar RNA, H/ACA box 36B	snoRNA
LOC100419840	5.96925	31.2619	0.190943	-2.38879	4.08553e-07	1.73707e-06	down	9	5	3	23	36	21	LOC100419840		zinc finger protein 446 pseudogene	pseudo
LOC101928421	29.5689	73.5288	0.402141	-1.31423	4.11605e-07	1.74912e-06	down	40	17	26	59	64	66	LOC101928421	hsa:101928421	uncharacterized LOC101928421	ncRNA
LOC105370034	16.1226	47.008	0.342976	-1.54382	4.12169e-07	1.75121e-06	down	17	15	13	33	40	48	LOC105370034		uncharacterized LOC105370034	ncRNA
SNORA7B	83.999	37.4412	2.24349	1.16575	4.22888e-07	1.79389e-06	up	87	75	72	40	32	24	SNORA7B	hsa:677797	small nucleolar RNA, H/ACA box 7B	snoRNA
LOC105371082	31.4207	71.6348	0.438624	-1.18894	4.23108e-07	1.7945e-06	down	34	18	35	63	62	59	LOC105371082		uncharacterized LOC105371082	ncRNA
LOC105372250	1.11047	15.9624	0.069568	-3.84543	4.53045e-07	1.91504e-06	down	1	0	2	12	15	14	LOC105372250		uncharacterized LOC105372250	ncRNA
SNORD27	260.981	60.488	4.31459	2.10922	4.61817e-07	1.9504e-06	up	237	324	168	53	39	64	SNORD27	hsa:9301	small nucleolar RNA, C/D box 27	snoRNA
ZRANB2-AS2	12.6798	41.7339	0.303825	-1.71869	4.80315e-07	2.02318e-06	down	11	11	13	46	35	26	ZRANB2-AS2	hsa:100852410	ZRANB2 antisense RNA 2 (head to head)	ncRNA
MIR3671	13.1341	42.7663	0.307113	-1.70316	4.8554e-07	2.04411e-06	down	19	7	11	32	37	41	MIR3671	hsa:100500854	microRNA 3671	ncRNA
LOC105374474	0.776636	13.2324	0.058692	-4.09069	4.96673e-07	2.08695e-06	down	0	0	2	12	11	11	LOC105374474		uncharacterized LOC105374474	miscRNA
LOC105373300	19.0067	51.3058	0.370459	-1.43261	5.07199e-07	2.12894e-06	down	19	19	15	43	41	48	LOC105373300		uncharacterized LOC105373300	miscRNA
LOC105375806	14.3535	43.5972	0.32923	-1.60283	5.18067e-07	2.17304e-06	down	18	7	15	32	41	39	LOC105375806		uncharacterized LOC105375806	ncRNA
LOC102723539	4.07969	22.5111	0.18123	-2.46411	5.20391e-07	2.18202e-06	down	3	1	7	14	19	25	LOC102723539	hsa:102723539	uncharacterized LOC102723539	ncRNA
LOC105370468	22.6459	58.0762	0.389934	-1.3587	5.21996e-07	2.18837e-06	down	24	18	21	58	50	41	LOC105370468		uncharacterized LOC105370468	ncRNA
LOC105378441	4.33294	24.1833	0.179171	-2.48059	5.22415e-07	2.18898e-06	down	6	0	6	22	23	17	LOC105378441		uncharacterized LOC105378441	ncRNA
LOC102724701	9.29615	35.0577	0.265167	-1.91503	5.23837e-07	2.19455e-06	down	10	9	7	28	33	29	LOC102724701		uncharacterized LOC102724701	ncRNA
LOC105372118	92.7546	33.9056	2.73567	1.4519	5.4929e-07	2.29677e-06	up	72	110	75	32	30	25	LOC105372118		uncharacterized LOC105372118	ncRNA
LOC101928961	1.85874	19.0674	0.0974828	-3.35871	5.52868e-07	2.31092e-06	down	1	1	3	22	13	14	LOC101928961	hsa:101928961	uncharacterized LOC101928961	ncRNA
LOC100133244	14.7042	43.5208	0.337867	-1.56547	5.53101e-07	2.31149e-06	down	10	10	20	28	39	45	LOC100133244		leucine rich repeat containing 37, member A3 pseudogene	pseudo
TSG1	4.49882	24.4308	0.184146	-2.44108	5.74508e-07	2.39553e-06	down	8	4	1	23	15	25	TSG1	hsa:643432	tumor suppressor TSG1	ncRNA
LOC105372306	43.9188	13.2706	3.30948	1.72661	6.0951e-07	2.53399e-06	up	36	39	46	14	12	8	LOC105372306		uncharacterized LOC105372306	ncRNA
LOC100129375	6.18942	27.895	0.221883	-2.17213	6.25165e-07	2.59547e-06	down	6	3	8	24	17	31	LOC100129375		ring finger protein 14 pseudogene	pseudo
LOC105373848	33.4012	6.99731	4.77343	2.25503	6.25369e-07	2.59587e-06	up	30	38	25	7	5	6	LOC105373848		uncharacterized LOC105373848	ncRNA
NONOP2	4.16273	23.4057	0.177851	-2.49126	6.32708e-07	2.62406e-06	down	6	6	0	15	26	19	NONOP2		non-POU domain containing, octamer-binding pseudogene 2	pseudo
LOC105378663	17.7065	49.1235	0.360449	-1.47213	6.40713e-07	2.65543e-06	down	18	12	19	35	51	40	LOC105378663		uncharacterized LOC105378663	ncRNA
LOC646471	3.54953	21.8891	0.16216	-2.62451	6.48172e-07	2.68448e-06	down	3	6	1	24	21	11	LOC646471	hsa:646471	cDNA FLJ30206 fis, clone BRACE2001508, weakly similar to PROTEIN-LYSINE 6-OXIDASE	ncRNA
LOC105378586	14.8179	44.018	0.336632	-1.57075	6.5865e-07	2.726e-06	down	14	12	15	50	33	30	LOC105378586		uncharacterized LOC105378586	ncRNA
HSPA8P14	10.5201	39.8042	0.264296	-1.91977	6.72058e-07	2.77765e-06	down	11	5	13	43	35	24	HSPA8P14		heat shock 70kDa protein 8 pseudogene 14	pseudo
LOC105378512	7.10583	27.9689	0.254062	-1.97675	6.81044e-07	2.81334e-06	down	9	6	5	26	20	26	LOC105378512		uncharacterized LOC105378512	ncRNA
SNORD73B	91.2718	40.9028	2.23143	1.15797	6.9347e-07	2.86171e-06	up	82	102	70	32	39	34	SNORD73B		small nucleolar RNA, C/D box U73B (pseudogene)	pseudo
LOC105374101	5.97151	27.2727	0.218955	-2.19129	6.97052e-07	2.87501e-06	down	10	3	4	20	27	23	LOC105374101		uncharacterized LOC105374101	ncRNA
LOC101928624	30.249	69.0836	0.437861	-1.19146	6.97834e-07	2.87774e-06	down	31	24	29	66	45	67	LOC101928624	hsa:101928624	peptidyl-prolyl cis-trans isomerase A-like	pseudo
RPS16P1	22.0021	56.4423	0.389815	-1.35914	7.32533e-07	3.01409e-06	down	20	21	20	52	47	46	RPS16P1		ribosomal protein S16 pseudogene 1	pseudo
LOC105370521	2.50031	18.6544	0.134033	-2.89934	7.41285e-07	3.04854e-06	down	4	0	3	17	14	17	LOC105370521		uncharacterized LOC105370521	ncRNA
ZNF321P	19.9277	52.4581	0.379878	-1.39639	7.50683e-07	3.08666e-06	down	24	18	14	46	40	49	ZNF321P	hsa:399669	zinc finger protein 321, pseudogene	pseudo
RNA5SP294	26.9961	5.07521	5.3192	2.41121	7.66227e-07	3.14753e-06	up	29	33	14	3	6	4	RNA5SP294		RNA, 5S ribosomal pseudogene 294	pseudo
LINC01396	7.99613	33.0772	0.241741	-2.04847	7.83363e-07	3.21497e-06	down	13	8	2	34	25	26	LINC01396		long intergenic non-protein coding RNA 1396	ncRNA
TINCR	91.281	42.2695	2.1595	1.1107	8.1498e-07	3.33787e-06	up	90	100	65	38	27	44	TINCR	hsa:257000	tissue differentiation-inducing non-protein coding RNA	ncRNA
LOC105375895	1.05374	14.7619	0.0713822	-3.80829	8.19561e-07	3.35491e-06	down	1	2	0	13	11	14	LOC105375895		uncharacterized LOC105375895	ncRNA
SNAI3-AS1	67.0848	142.833	0.469673	-1.09027	8.66469e-07	3.53607e-06	down	72	43	71	114	149	103	SNAI3-AS1	hsa:197187	SNAI3 antisense RNA 1	ncRNA
LOC646870	1.10822	14.3897	0.0770146	-3.69872	8.73583e-07	3.56449e-06	down	0	2	1	12	12	13	LOC646870		centrosomal protein 57kDa pseudogene	pseudo
LOC105370203	9.04065	32.6872	0.27658	-1.85423	8.73861e-07	3.56502e-06	down	6	12	7	33	25	26	LOC105370203		uncharacterized LOC105370203	ncRNA
LOC101928279	48.6538	111.674	0.435678	-1.19866	8.85107e-07	3.60926e-06	down	52	33	50	104	90	93	LOC101928279	hsa:101928279	uncharacterized LOC101928279	ncRNA
SNORD3B-1	4.07517	24.0992	0.1691	-2.56405	8.92988e-07	3.63996e-06	down	1	5	5	19	20	23	SNORD3B-1	hsa:26851	small nucleolar RNA, C/D box 3B-1	snoRNA
SNORD12B	97.091	47.0335	2.06429	1.04565	9.35019e-07	3.80288e-06	up	96	89	85	39	38	44	SNORD12B	hsa:100113393	small nucleolar RNA, C/D box 12B	snoRNA
LOC105374795	18.1847	48.5681	0.374416	-1.41729	9.46775e-07	3.84808e-06	down	24	11	16	37	40	48	LOC105374795		uncharacterized LOC105374795	ncRNA
RPS2P32	3.38365	20.612	0.164159	-2.60683	9.51333e-07	3.86464e-06	down	1	2	6	14	19	20	RPS2P32	hsa:256355	ribosomal protein S2 pseudogene 32	pseudo
LOC105378077	0	10.5379	0	-20	9.51662e-07	3.86532e-06	down	0	0	0	5	13	9	LOC105378077		uncharacterized LOC105378077	ncRNA
LOC101928346	6.38367	28.8787	0.221052	-2.17754	9.55548e-07	3.88045e-06	down	8	6	4	25	29	20	LOC101928346	hsa:101928346	uncharacterized LOC101928346	ncRNA
LOC400684	7.4113	29.5873	0.250489	-1.99718	9.63046e-07	3.90759e-06	down	10	7	4	20	29	27	LOC400684	hsa:400684	uncharacterized LOC400684	ncRNA
RNU5F-1	1.85874	15.5647	0.119421	-3.06588	9.7875e-07	3.96862e-06	down	1	1	3	5	18	17	RNU5F-1	hsa:26828	RNA, U5F small nuclear 1	snRNA
MBL1P	31.1628	78.7134	0.395902	-1.33678	1.00245e-06	4.05993e-06	down	25	17	43	57	79	66	MBL1P	hsa:8512	mannose-binding lectin (protein A) 1, pseudogene	pseudo
SNORD28	434.673	156.76	2.77286	1.47137	1.01518e-06	4.1066e-06	up	391	517	304	154	119	130	SNORD28	hsa:9300	small nucleolar RNA, C/D box 28	snoRNA
GATA6-AS1	56.1743	21.0123	2.6734	1.41867	1.06614e-06	4.3026e-06	up	64	46	47	23	15	16	GATA6-AS1	hsa:100128893	GATA6 antisense RNA 1 (head to head)	ncRNA
LOC105378934	7.83251	29.2329	0.267934	-1.90005	1.08124e-06	4.36206e-06	down	12	2	8	19	31	25	LOC105378934		uncharacterized LOC105378934	ncRNA
NANOGP8	0	10.5532	0	-20	1.09491e-06	4.41276e-06	down	0	0	0	10	11	6	NANOGP8		Putative homeobox protein NANOGP8	pseudo
RPS3P2	77.2485	33.3729	2.31471	1.21083	1.10887e-06	4.46569e-06	up	72	68	74	24	26	36	RPS3P2		ribosomal protein S3 pseudogene 2	pseudo
LOC102724805	20.1127	57.7372	0.348349	-1.52139	1.11206e-06	4.47737e-06	down	18	23	15	62	50	36	LOC102724805	hsa:102724805	uncharacterized LOC102724805	ncRNA
LOC105375802	21.8125	59.0448	0.369423	-1.43665	1.19151e-06	4.78117e-06	down	24	20	17	36	53	63	LOC105375802		uncharacterized LOC105375802	ncRNA
LOC105369551	4.27394	23.026	0.185614	-2.42962	1.20026e-06	4.8139e-06	down	5	4	3	22	22	15	LOC105369551		uncharacterized LOC105369551	ncRNA
BSN-AS2	6.60385	26.8268	0.246166	-2.0223	1.27868e-06	5.1113e-06	down	5	4	9	24	21	24	BSN-AS2	hsa:100132677	BSN antisense RNA 2 (head to head)	ncRNA
LOC100507487	20.0888	55.7564	0.360296	-1.47274	1.31627e-06	5.25808e-06	down	20	20	16	54	50	39	LOC100507487	hsa:100507487	uncharacterized LOC100507487	ncRNA
RORA-AS1	8.60688	32.1774	0.267482	-1.90248	1.33243e-06	5.31996e-06	down	11	4	9	22	24	37	RORA-AS1	hsa:101928784	uncharacterized LOC101928784	ncRNA
ZNF197-AS1	2.21869	25.9113	0.0856263	-3.5458	1.33522e-06	5.32931e-06	down	1	2	3	25	33	8	ZNF197-AS1		ZNF197 antisense RNA 1	ncRNA
LOC105369299	7.32149	28.7768	0.254423	-1.9747	1.41828e-06	5.64864e-06	down	4	8	8	22	25	27	LOC105369299		uncharacterized LOC105369299	ncRNA
LOC105374451	78.7643	35.3434	2.22854	1.1561	1.42054e-06	5.65669e-06	up	68	77	73	31	26	34	LOC105374451		uncharacterized LOC105374451	ncRNA
LOC105379005	16.5418	47.1404	0.350904	-1.51085	1.42888e-06	5.68799e-06	down	22	18	7	39	44	38	LOC105379005		uncharacterized LOC105379005	ncRNA
LOC100421517	72.7738	30.7829	2.3641	1.24129	1.47311e-06	5.85628e-06	up	70	79	54	29	27	23	LOC100421517		DnaJ (Hsp40) homolog, subfamily C, member 17 pseudogene	pseudo
NRAV	33.6353	72.4326	0.464367	-1.10666	1.47448e-06	5.86078e-06	down	41	36	18	58	67	61	NRAV	hsa:100506668	DYNLL1 antisense RNA 1	ncRNA
LOC100507437	11.1027	36.4727	0.304411	-1.71591	1.56765e-06	6.2136e-06	down	13	8	10	30	26	38	LOC100507437	hsa:100507437	uncharacterized LOC100507437	ncRNA
ST20-AS1	4.96773	23.4134	0.212175	-2.23668	1.57068e-06	6.22457e-06	down	6	5	3	21	23	16	ST20-AS1	hsa:283687	ST20 antisense RNA 1	ncRNA
LOC100507472	24.7601	64.311	0.385006	-1.37705	1.60881e-06	6.3662e-06	down	29	16	24	49	64	52	LOC100507472	hsa:100507472	uncharacterized LOC100507472	ncRNA
LOC105372495	7.38971	30.0079	0.246259	-2.02175	1.62412e-06	6.42361e-06	down	13	2	6	24	29	24	LOC105372495		uncharacterized LOC105372495	ncRNA
LOC100422441	8.15487	29.9928	0.271894	-1.87888	1.68281e-06	6.64918e-06	down	4	6	12	33	23	21	LOC100422441		heat shock protein 90kDa alpha (cytosolic), class B member 1 pseudogene	pseudo
LOC100128325	1.00152	14.3998	0.0695508	-3.84579	1.68864e-06	6.6711e-06	down	3	0	0	6	16	15	LOC100128325	hsa:100128325	uncharacterized LOC100128325	miscRNA
LOC105371863	23.5076	61.4971	0.382256	-1.38739	1.75061e-06	6.90569e-06	down	24	15	26	53	53	52	LOC105371863		uncharacterized LOC105371863	ncRNA
LOC105379239	2.83189	21.9043	0.129284	-2.95138	1.89368e-06	7.44677e-06	down	4	2	2	22	23	11	LOC105379239		uncharacterized LOC105379239	ncRNA
SNORD36C	122.874	45.0937	2.72486	1.44618	1.89605e-06	7.45487e-06	up	96	152	93	42	34	40	SNORD36C	hsa:26813	small nucleolar RNA, C/D box 36C	snoRNA
PHBP13	5.21176	24.9787	0.208648	-2.26085	1.89725e-06	7.45781e-06	down	1	6	7	29	21	14	PHBP13		prohibitin pseudogene 13	pseudo
RPL23AP43	1.36146	15.5215	0.0877145	-3.51104	1.95696e-06	7.68049e-06	down	3	1	0	13	11	16	RPL23AP43		ribosomal protein L23a pseudogene 43	pseudo
LOC105372505	1.47042	15.5547	0.0945323	-3.40305	2.02348e-06	7.9312e-06	down	1	1	2	18	10	12	LOC105372505		uncharacterized LOC105372505	ncRNA
ZNF56	1.056	16.7096	0.0631971	-3.984	2.02852e-06	7.94836e-06	down	2	0	1	23	8	12	ZNF56		Putative zinc finger protein 56	pseudo
LOC105371686	1.47042	14.7771	0.0995067	-3.32906	2.03726e-06	7.97998e-06	down	1	1	2	11	13	14	LOC105371686		uncharacterized LOC105371686	ncRNA
SNORA54	67.6094	27.5839	2.45105	1.2934	2.08116e-06	8.13865e-06	up	57	67	63	22	22	27	SNORA54	hsa:677833	small nucleolar RNA, H/ACA box 54	snoRNA
LOC105369547	2.05525	17.1758	0.11966	-3.06299	2.08576e-06	8.15397e-06	down	4	2	0	14	18	12	LOC105369547		uncharacterized LOC105369547	ncRNA
MIR1304	106.599	38.0966	2.79813	1.48446	2.13299e-06	8.32641e-06	up	79	115	100	42	25	31	MIR1304	hsa:100302240	microRNA 1304	ncRNA
LOC105375010	4.63615	23.2251	0.199618	-2.32468	2.19859e-06	8.56855e-06	down	6	3	4	20	13	27	LOC105375010		uncharacterized LOC105375010	ncRNA
DNM1P46	6.44267	28.0476	0.229705	-2.12215	2.2572e-06	8.78696e-06	down	9	2	7	18	29	25	DNM1P46	hsa:196968	cDNA FLJ54911	pseudo
TAF1A-AS1	4.96773	23.6786	0.209798	-2.25293	2.27453e-06	8.85153e-06	down	6	5	3	15	20	26	TAF1A-AS1	hsa:100506161	TAF1A antisense RNA 1	ncRNA
LOC105372692	2.44357	18.3763	0.132974	-2.91078	2.33458e-06	9.06905e-06	down	4	2	1	13	22	12	LOC105372692		uncharacterized LOC105372692	ncRNA
LOC105372470	6.83325	29.1236	0.23463	-2.09154	2.3641e-06	9.18074e-06	down	10	0	9	24	22	29	LOC105372470		uncharacterized LOC105372470	ncRNA
PTOV1-AS2	41.1247	82.7365	0.497057	-1.00852	2.39296e-06	9.28079e-06	down	44	40	31	75	60	78	PTOV1-AS2	hsa:101928378	PTOV1 antisense RNA 2	ncRNA
LOC101927550	44.9395	96.5933	0.465245	-1.10394	2.4082e-06	9.33687e-06	down	31	40	52	65	76	108	LOC101927550	hsa:101927550	uncharacterized LOC101927550	ncRNA
LOC105369493	24.2798	56.7534	0.427811	-1.22495	2.55161e-06	9.86897e-06	down	22	19	26	54	42	50	LOC105369493		uncharacterized LOC105369493	ncRNA
LINC00562	8.30141	28.7183	0.289063	-1.79054	2.5952e-06	1.00295e-05	down	10	3	10	25	20	29	LINC00562		long intergenic non-protein coding RNA 562	ncRNA
RNF152P1	2.44583	19.1055	0.128017	-2.96559	2.63419e-06	1.01703e-05	down	5	0	2	17	18	14	RNF152P1		ring finger protein 152 pseudogene 1	ncRNA
SNORD58A	141.176	36.4981	3.86804	1.9516	2.66591e-06	1.02878e-05	up	113	186	94	29	28	37	SNORD58A	hsa:26791	small nucleolar RNA, C/D box 58A	snoRNA
LOC105378582	1.77589	16.7679	0.10591	-3.23909	2.728e-06	1.05173e-05	down	2	2	1	13	17	13	LOC105378582		uncharacterized LOC105378582	miscRNA
LOC105371436	3.46894	21.7058	0.159816	-2.64551	2.76801e-06	1.06681e-05	down	5	5	0	20	13	23	LOC105371436		uncharacterized LOC105371436	ncRNA
PTOV1-AS1	20.9006	53.2815	0.392268	-1.35009	2.83782e-06	1.09214e-05	down	23	13	22	54	39	44	PTOV1-AS1	hsa:100506033	PTOV1 antisense RNA 1	ncRNA
LOC105377203	3.63689	20.1712	0.180301	-2.47152	3.06669e-06	1.1755e-05	down	4	1	5	22	11	19	LOC105377203		uncharacterized LOC105377203	ncRNA
LOC105372768	3.30306	20.1583	0.163856	-2.6095	3.37779e-06	1.28767e-05	down	3	1	5	12	16	24	LOC105372768		uncharacterized LOC105372768	ncRNA
LOC101929715	11.4649	35.7843	0.320389	-1.64211	3.51168e-06	1.3366e-05	down	14	7	11	30	30	32	LOC101929715	hsa:101929715	uncharacterized LOC101929715	ncRNA
USP12P1	12.1825	36.5414	0.33339	-1.58472	3.63317e-06	1.37875e-05	down	13	11	10	28	31	35	USP12P1		ubiquitin specific peptidase 12 pseudogene 1	pseudo
LOC105372660	1.38983	14.3286	0.0969971	-3.36592	3.74956e-06	1.4209e-05	down	3	0	1	13	8	16	LOC105372660		uncharacterized LOC105372660	ncRNA
SNORD102	220.028	86.3535	2.54799	1.34936	3.75016e-06	1.4209e-05	up	190	270	153	77	70	75	SNORD102	hsa:26771	small nucleolar RNA, C/D box 102	snoRNA
KCNC4-AS1	2.88411	18.2517	0.158019	-2.66183	3.78632e-06	1.43392e-05	down	2	4	2	20	11	16	KCNC4-AS1	hsa:100873974	KCNC4 antisense RNA 1 (head to head)	ncRNA
LOC105371817	39.887	11.7563	3.39281	1.76248	3.8615e-06	1.46032e-05	up	33	50	28	11	14	5	LOC105371817		uncharacterized LOC105371817	ncRNA
LOC105374097	18.0689	46.552	0.388145	-1.36533	3.8743e-06	1.46447e-05	down	23	17	11	43	30	47	LOC105374097		uncharacterized LOC105374097	ncRNA
RPL35P5	139.54	60.9774	2.28838	1.19433	3.89731e-06	1.47247e-05	up	139	139	111	62	40	55	RPL35P5		Similar to 60S ribosomal protein L35	pseudo
LOC105370376	0.333839	10.5787	0.0315577	-4.98586	4.04891e-06	1.52662e-05	down	1	0	0	9	13	5	LOC105370376		uncharacterized LOC105370376	ncRNA
RNU11	9.45959	30.7015	0.308115	-1.69846	4.05701e-06	1.52919e-05	down	7	9	10	28	23	28	RNU11	hsa:26824	RNA, U11 small nuclear	snRNA
LOC105376463	28.0667	5.44238	5.15706	2.36655	4.17455e-06	1.57176e-05	up	21	38	19	7	3	4	LOC105376463		uncharacterized LOC105376463	ncRNA
LINC01376	6.80036	27.2371	0.249673	-2.00189	4.33442e-06	1.62838e-05	down	8	5	6	20	25	25	LINC01376	hsa:400945	long intergenic non-protein coding RNA 1376	miscRNA
MIR614	21.9737	3.08443	7.12407	2.8327	4.55237e-06	1.70731e-05	up	20	22	19	1	2	5	MIR614	hsa:693199	microRNA 614	ncRNA
LOC644303	1.88711	14.7645	0.127814	-2.96788	4.60087e-06	1.72389e-05	down	1	0	4	15	10	13	LOC644303		ATP-dependent RNA helicase DDX24-like	pseudo
LOC105369502	85.5603	42.4527	2.01543	1.01109	4.62565e-06	1.73236e-05	up	78	92	68	35	39	35	LOC105369502		uncharacterized LOC105369502	ncRNA
MIR4742	47.5514	16.7451	2.83973	1.50575	4.64598e-06	1.7397e-05	up	42	50	40	16	14	13	MIR4742	hsa:100616468	microRNA 4742	ncRNA
LOC105375558	2.86026	18.295	0.156341	-2.67723	4.8606e-06	1.81752e-05	down	4	1	3	19	14	14	LOC105375558		uncharacterized LOC105375558	ncRNA
LOC399716	83.6346	40.8569	2.04701	1.03352	4.88831e-06	1.82674e-05	up	85	78	70	31	37	37	LOC399716	hsa:399716	uncharacterized protein DKFZp667F0711	miscRNA
MTCYBP3	40.4499	12.8297	3.15283	1.65665	4.99716e-06	1.86509e-05	up	31	34	46	15	8	10	MTCYBP3		MT-CYB pseudogene 3	pseudo
TCAM1P	26.3658	60.3981	0.436534	-1.19584	5.29864e-06	1.97178e-05	down	31	24	19	43	61	51	TCAM1P	hsa:146771	testicular cell adhesion molecule 1, pseudogene	pseudo
LOC105378181	3.69137	19.1233	0.19303	-2.3731	5.31251e-06	1.97633e-05	down	3	1	6	17	19	13	LOC105378181		uncharacterized LOC105378181	ncRNA
LOC105370454	2.19258	15.6437	0.140158	-2.83488	5.35205e-06	1.99073e-05	down	2	1	3	11	19	10	LOC105370454		uncharacterized LOC105370454	ncRNA
SSR4P1	12.4074	37.6071	0.329922	-1.59981	5.55807e-06	2.06351e-05	down	16	11	8	33	24	40	SSR4P1	hsa:728039	signal sequence receptor, delta pseudogene 1	pseudo
LOC105374711	0.722157	11.6851	0.0618016	-4.01621	5.57594e-06	2.06983e-05	down	1	0	1	11	10	9	LOC105374711		uncharacterized LOC105374711	ncRNA
LOC100507103	3.68911	19.4419	0.18975	-2.39782	5.67361e-06	2.10348e-05	down	2	3	5	11	19	20	LOC100507103	hsa:100507103	uncharacterized LOC100507103	ncRNA
IBA57-AS1	8.98824	35.4529	0.253526	-1.97979	5.83045e-06	2.15896e-05	down	4	4	16	33	31	27	IBA57-AS1	hsa:574432	IBA57 antisense RNA 1 (head to head)	ncRNA
SNORA11	20.5033	3.10482	6.60368	2.72327	5.92455e-06	2.19211e-05	up	19	21	17	3	2	3	SNORA11	hsa:677799	small nucleolar RNA, H/ACA box 11	snoRNA
SNORD1C	86.0078	41.9584	2.04983	1.03551	5.93297e-06	2.19489e-05	up	83	94	63	43	28	37	SNORD1C	hsa:677850	small nucleolar RNA, C/D box 1C	snoRNA
SKP1P1	5.49112	23.7194	0.231503	-2.1109	5.97643e-06	2.20856e-05	down	3	6	6	19	20	22	SKP1P1		S-phase kinase-associated protein 1 pseudogene 1	pseudo
LOC102723643	38.628	97.7248	0.395273	-1.33908	5.99497e-06	2.21441e-05	down	62	25	23	84	86	81	LOC102723643	hsa:102723643	uncharacterized LOC102723643	miscRNA
CKS1BP3	49.3795	17.9073	2.75751	1.46337	6.03162e-06	2.2276e-05	up	42	54	41	6	21	19	CKS1BP3		CDC28 protein kinase regulatory subunit 1B pseudogene 3	pseudo
LOC105376326	4.79733	21.4099	0.224071	-2.15797	6.15266e-06	2.26986e-05	down	2	5	6	16	20	19	LOC105376326		uncharacterized LOC105376326	ncRNA
LINC00282	9.32226	30.7371	0.30329	-1.72123	6.24492e-06	2.30283e-05	down	9	10	7	28	25	26	LINC00282	hsa:283521	long intergenic non-protein coding RNA 282	ncRNA
KDELC1P1	59.6227	25.2081	2.36522	1.24197	6.24755e-06	2.3031e-05	up	56	63	47	16	20	29	KDELC1P1		KDEL (Lys-Asp-Glu-Leu) containing 1 pseudogene 1	pseudo
RPL18AP6	48.9842	17.915	2.73426	1.45115	6.64137e-06	2.44114e-05	up	35	54	46	12	18	16	RPL18AP6		ribosomal protein L18a pseudogene 6	pseudo
LOC105372488	17.5931	45.8735	0.383512	-1.38266	6.64705e-06	2.44285e-05	down	18	16	15	30	42	46	LOC105372488		uncharacterized LOC105372488	miscRNA
LOC105376663	74.9001	26.2274	2.8558	1.51389	6.71443e-06	2.46686e-05	up	56	72	78	17	34	16	LOC105376663		uncharacterized LOC105376663	ncRNA
PNPT1P1	4.58393	22.4806	0.203906	-2.29403	6.80694e-06	2.4997e-05	down	8	1	4	18	15	25	PNPT1P1		polyribonucleotide nucleotidyltransferase 1 pseudogene 1	pseudo
SNORA25	285.318	91.7577	3.10947	1.63667	6.83255e-06	2.50834e-05	up	267	353	178	82	72	82	SNORA25	hsa:684959	small nucleolar RNA, H/ACA box 25	snoRNA
LOC647859	9.84791	31.4662	0.312968	-1.67591	7.26564e-06	2.66041e-05	down	7	9	11	25	25	31	LOC647859	hsa:647859	occludin pseudogene	pseudo
LOC101027084	3.19184	18.5856	0.171737	-2.54172	7.29677e-06	2.6714e-05	down	4	3	2	12	13	23	LOC101027084		MAX pseudogene	pseudo
LOC100420499	27.2401	1.94495	14.0055	3.80792	7.34255e-06	2.68646e-05	up	24	34	18	1	2	2	LOC100420499		BAI1-associated protein 2-like 1 pseudogene	pseudo
LOC101927330	22.3474	53.3145	0.419162	-1.25442	7.34283e-06	2.68646e-05	down	30	17	16	45	46	46	LOC101927330	hsa:101927330	uncharacterized LOC101927330	ncRNA
LOC100128882	1.11047	13.6453	0.0813817	-3.61915	7.375e-06	2.69757e-05	down	1	0	2	10	14	11	LOC100128882	hsa:100128882	uncharacterized LOC100128882	miscRNA
LOC105378147	5.63767	24.897	0.22644	-2.1428	7.45511e-06	2.72396e-05	down	9	3	4	14	25	25	LOC105378147		uncharacterized LOC105378147	ncRNA
AKR7L	10.7472	33.8776	0.317238	-1.65636	7.49722e-06	2.73851e-05	down	15	3	12	31	29	27	AKR7L	hsa:246181	Aflatoxin B1 aldehyde reductase member 4	pseudo
MIR421	22.6369	53.6052	0.422288	-1.2437	7.56016e-06	2.75982e-05	down	20	26	17	45	41	52	MIR421	hsa:693122	microRNA 421	ncRNA
LOC388022	4.82344	21.41	0.225289	-2.15015	7.59616e-06	2.77212e-05	down	1	6	6	23	16	16	LOC388022		uncharacterized LOC388022	miscRNA
LOC100420035	10.0228	33.8826	0.29581	-1.75726	7.94226e-06	2.89095e-05	down	13	5	10	28	31	28	LOC100420035		phosphoglycerate kinase 1 pseudogene	pseudo
EP300-AS1	23.1169	53.3222	0.433532	-1.20579	7.98719e-06	2.90642e-05	down	19	11	33	51	43	43	EP300-AS1	hsa:101927279	EP300 antisense RNA 1	ncRNA
SERTAD4-AS1	59.9007	12.0293	4.97958	2.31602	8.01545e-06	2.91581e-05	up	37	76	52	11	8	12	SERTAD4-AS1	hsa:574036	SERTAD4 antisense RNA 1	ncRNA
LOC102724467	3.99684	24.0762	0.166008	-2.59068	8.10989e-06	2.94883e-05	down	4	2	5	15	21	26	LOC102724467	hsa:102724467	uncharacterized LOC102724467	ncRNA
LOC100421868	33.1093	69.3431	0.47747	-1.06652	8.40139e-06	3.0485e-05	down	35	25	32	60	63	55	LOC100421868		glucose-fructose oxidoreductase domain containing 2 pseudogene	pseudo
LOC105374838	5.35831	24.1475	0.221899	-2.17203	8.48233e-06	3.07678e-05	down	7	3	5	15	25	22	LOC105374838		uncharacterized LOC105374838	ncRNA
SNORD21	137.557	64.0211	2.14862	1.10341	8.62103e-06	3.12332e-05	up	113	163	106	59	42	64	SNORD21	hsa:6083	small nucleolar RNA, C/D box 21	snoRNA
LOC284009	10.9345	33.4569	0.326824	-1.61341	8.72776e-06	3.16008e-05	down	10	6	14	27	29	30	LOC284009	hsa:284009	uncharacterized LOC284009	ncRNA
MIR4778	2.9647	17.938	0.165275	-2.59706	8.77456e-06	3.17654e-05	down	0	5	3	16	17	13	MIR4778	hsa:100616464	microRNA 4778	ncRNA
WEE2-AS1	10.2126	32.649	0.312799	-1.67669	8.90699e-06	3.22156e-05	down	13	12	4	31	24	29	WEE2-AS1	hsa:285962	WEE2 antisense RNA 1	ncRNA
MAMDC2-AS1	1.056	12.4295	0.0849588	-3.55709	8.90871e-06	3.2217e-05	down	2	0	1	13	8	11	MAMDC2-AS1	hsa:100507244	MAMDC2 antisense RNA 1	ncRNA
METTL21AP1	61.4247	25.644	2.39529	1.2602	9.14466e-06	3.30255e-05	up	57	66	48	18	22	26	METTL21AP1		methyltransferase like 21A pseudogene 1	pseudo
LOC105373681	2.88637	17.1783	0.168024	-2.57326	9.46577e-06	3.4103e-05	down	3	2	3	16	17	11	LOC105373681		uncharacterized LOC105373681	ncRNA
SNORD3B-2	3.77892	21.3768	0.176777	-2.5	9.49477e-06	3.41971e-05	down	8	2	1	18	17	20	SNORD3B-2	hsa:780852	small nucleolar RNA, C/D box 3B-2	snoRNA
LOC105377640	3.24632	18.6747	0.173835	-2.52421	9.77433e-06	3.51301e-05	down	3	3	3	12	18	18	LOC105377640		uncharacterized LOC105377640	ncRNA
LOC105377996	1.74978	15.5978	0.112181	-3.1561	1.00691e-05	3.61408e-05	down	3	1	1	10	17	13	LOC105377996		uncharacterized LOC105377996	ncRNA
LOC105378841	1.77363	20.3262	0.0872587	-3.51856	1.03113e-05	3.69934e-05	down	1	4	0	4	30	18	LOC105378841		uncharacterized LOC105378841	ncRNA
LOC101928824	18.3551	47.4135	0.387127	-1.36912	1.03425e-05	3.70943e-05	down	28	11	13	46	34	42	LOC101928824	hsa:101928824	uncharacterized LOC101928824	ncRNA
MRPL3P1	12.5141	37.38	0.33478	-1.57871	1.04527e-05	3.74842e-05	down	13	13	9	34	32	30	MRPL3P1		mitochondrial ribosomal protein L3 pseudogene 1	pseudo
LOC105374749	12.9853	37.1097	0.349916	-1.51492	1.05328e-05	3.77374e-05	down	12	12	12	36	37	22	LOC105374749		uncharacterized LOC105374749	ncRNA
ACTG1P12	20.7349	50.783	0.408305	-1.29228	1.08762e-05	3.89038e-05	down	25	15	18	47	52	31	ACTG1P12		actin, gamma 1 pseudogene 12	pseudo
LRRFIP1P1	8.34912	29.4728	0.283282	-1.81969	1.10751e-05	3.95622e-05	down	6	9	8	21	22	33	LRRFIP1P1		leucine rich repeat (in FLII) interacting protein 1 pseudogene 1	pseudo
LOC84214	1.49653	13.9895	0.106976	-3.22464	1.11126e-05	3.96902e-05	down	0	2	2	10	12	14	LOC84214	hsa:84214	uncharacterized LOC84214	ncRNA
LOC105377145	18.263	46.2713	0.394694	-1.3412	1.12038e-05	3.99921e-05	down	21	14	16	37	39	43	LOC105377145		uncharacterized LOC105377145	ncRNA
LOC102723795	3.63689	19.4446	0.187039	-2.41859	1.13719e-05	4.05257e-05	down	4	1	5	20	14	16	LOC102723795	hsa:102723795	uncharacterized LOC102723795	ncRNA
FLJ42393	74.9074	36.1437	2.07249	1.05136	1.15911e-05	4.12457e-05	up	71	84	54	28	30	35	FLJ42393	hsa:401105	uncharacterized LOC401105	ncRNA
LOC105369594	10.2407	31.0839	0.329455	-1.60185	1.1722e-05	4.16745e-05	down	9	5	14	30	22	28	LOC105369594		uncharacterized LOC105369594	ncRNA
LOC105372264	2.21869	16.0261	0.138443	-2.85264	1.18131e-05	4.19859e-05	down	1	2	3	13	18	10	LOC105372264		uncharacterized LOC105372264	ncRNA
SNORD38B	80.1761	29.8018	2.69032	1.42778	1.18564e-05	4.21086e-05	up	76	94	54	23	18	36	SNORD38B	hsa:94163	small nucleolar RNA, C/D box 38B	snoRNA
LOC102723535	30.4498	63.7457	0.477677	-1.06589	1.20213e-05	4.2675e-05	down	32	15	37	64	45	55	LOC102723535	hsa:102723535	uncharacterized LOC102723535	ncRNA
RNU12	5.46275	21.7591	0.251056	-1.99392	1.21383e-05	4.3065e-05	down	3	7	5	13	20	23	RNU12	hsa:267010	RNA, U12 small nuclear	snRNA
LINC00926	2.13584	15.9498	0.13391	-2.90066	1.22462e-05	4.34158e-05	down	2	3	1	16	12	13	LINC00926	hsa:283663	long intergenic non-protein coding RNA 926	ncRNA
LOC105372881	34.6751	10.13	3.423	1.77526	1.23871e-05	4.38828e-05	up	28	38	30	4	12	10	LOC105372881		uncharacterized LOC105372881	ncRNA
CCDC183-AS1	35.6482	75.9531	0.469345	-1.09128	1.27587e-05	4.51127e-05	down	31	39	29	75	63	57	CCDC183-AS1	hsa:100131193	CCDC183 antisense RNA 1	ncRNA
LOC101927055	21.4218	3.5381	6.0546	2.59803	1.35905e-05	4.79266e-05	up	19	16	24	3	5	1	LOC101927055	hsa:101927055	uncharacterized LOC101927055	ncRNA
LOC105372345	12.6276	38.4406	0.328496	-1.60605	1.36512e-05	4.81122e-05	down	13	9	13	35	27	37	LOC105372345		uncharacterized LOC105372345	ncRNA
TAF9P3	19.755	46.9522	0.420747	-1.24897	1.37345e-05	4.83774e-05	down	19	20	16	45	30	46	TAF9P3		TAF9 RNA polymerase II, TATA box binding protein (TBP)-associated factor, 32kDa pseudogene 3	pseudo
LOC105379251	1.38983	13.6173	0.102064	-3.29245	1.40518e-05	4.94369e-05	down	3	0	1	9	13	13	LOC105379251		uncharacterized LOC105379251	ncRNA
IPO9-AS1	4.30231	19.9108	0.216079	-2.21037	1.41613e-05	4.97929e-05	down	5	3	4	11	24	16	IPO9-AS1	hsa:100873949	IPO9 antisense RNA 1	ncRNA
TUBAP2	14.8679	40.0059	0.371642	-1.42801	1.42374e-05	5.00311e-05	down	11	16	14	43	25	35	TUBAP2		tubulin, alpha pseudogene 2	pseudo
LOC105372902	15.4005	40.8595	0.376913	-1.4077	1.42515e-05	5.00661e-05	down	16	15	12	33	36	36	LOC105372902		uncharacterized LOC105372902	ncRNA
LOC105377744	1.74978	14.79	0.118308	-3.07938	1.42726e-05	5.01329e-05	down	3	1	1	21	8	9	LOC105377744		uncharacterized LOC105377744	ncRNA
LOC101927759	20.2615	49.3912	0.410225	-1.28551	1.45634e-05	5.10571e-05	down	25	18	14	31	47	49	LOC101927759	hsa:101927759	uncharacterized LOC101927759	ncRNA
HIPK1-AS1	4.16028	22.2511	0.18697	-2.41912	1.46487e-05	5.13411e-05	down	1	2	8	24	20	13	HIPK1-AS1	hsa:101928846	HIPK1 antisense RNA 1	ncRNA
LOC105376261	1.07985	13.6428	0.0791513	-3.65924	1.46589e-05	5.13692e-05	down	0	3	0	15	11	9				ncRNA
LOC105373820	71.0617	34.1835	2.07883	1.05577	1.50299e-05	5.26309e-05	up	75	75	49	29	26	33	LOC105373820		uncharacterized LOC105373820	ncRNA
RPS3AP3	66.9454	30.3318	2.2071	1.14215	1.58114e-05	5.51821e-05	up	77	52	58	29	23	26	RPS3AP3		ribosomal protein S3A pseudogene 3	pseudo
LOC105373203	3.19184	17.8387	0.178928	-2.48255	1.60235e-05	5.58819e-05	down	4	3	2	15	12	19	LOC105373203		uncharacterized LOC105373203	ncRNA
LOC100129316	0.333839	10.12	0.0329882	-4.92191	1.6817e-05	5.85045e-05	down	1	0	0	10	8	8	LOC100129316	hsa:100129316	uncharacterized LOC100129316	ncRNA
USP3-AS1	0.388318	9.7706	0.0397435	-4.65314	1.69767e-05	5.90258e-05	down	0	0	1	6	12	7	USP3-AS1	hsa:100130855	USP3 antisense RNA 1	ncRNA
HNRNPA1P16	32.2214	66.3736	0.485455	-1.04259	1.70785e-05	5.93627e-05	down	36	27	27	47	53	71	HNRNPA1P16		heterogeneous nuclear ribonucleoprotein A1 pseudogene 16	pseudo
LOC100240735	35.8083	11.285	3.1731	1.66589	1.70909e-05	5.93969e-05	up	43	24	33	16	6	7	LOC100240735	hsa:100240735	uncharacterized LOC100240735	ncRNA
LOC105374366	12.6775	36.1362	0.350826	-1.51117	1.7431e-05	6.05265e-05	down	10	13	12	36	25	32	LOC105374366		uncharacterized LOC105374366	ncRNA
CPB2-AS1	7.40886	25.3023	0.292813	-1.77195	1.76728e-05	6.13483e-05	down	5	3	12	20	23	22	CPB2-AS1	hsa:100509894	CPB2 antisense RNA 1	ncRNA
LOC101929089	0.388318	10.5685	0.0367431	-4.76638	1.77117e-05	6.14742e-05	down	0	0	1	8	13	6	LOC101929089	hsa:101929089	uncharacterized LOC101929089	ncRNA
LOC105375363	2.52642	16.3779	0.154258	-2.69658	1.87211e-05	6.47248e-05	down	3	1	3	12	17	13	LOC105375363		uncharacterized LOC105375363	ncRNA
SNORD70	78.667	39.1517	2.00929	1.00668	1.90629e-05	6.5859e-05	up	83	79	58	25	30	46	SNORD70	hsa:692110	small nucleolar RNA, C/D box 70	snoRNA
ROR1-AS1	13.8211	0.787664	17.5469	4.13315	1.98326e-05	6.83509e-05	up	17	14	8	1	1	0	ROR1-AS1	hsa:101927034	ROR1 antisense RNA 1	ncRNA
3.8-1.3	2.16421	15.2486	0.141928	-2.81676	1.9906e-05	6.85745e-05	down	2	2	2	13	17	9	3.8-1.3		HLA complex group 26 (non-protein coding) pseudogene	pseudo
LOC105374995	265.542	16.7324	15.8699	3.98822	2.02636e-05	6.9706e-05	up	198	375	166	20	11	12	LOC105374995		uncharacterized LOC105374995	miscRNA
FAM83H-AS1	38.3109	81.0942	0.472425	-1.08184	2.03452e-05	6.99666e-05	down	48	22	37	60	83	65	FAM83H-AS1	hsa:100128338	FAM83H antisense RNA 1 (head to head)	ncRNA
LOC100049716	19.672	46.692	0.421313	-1.24704	2.03643e-05	7.00224e-05	down	16	15	23	48	35	37	LOC100049716	hsa:100049716	uncharacterized LOC100049716	ncRNA
KIAA1875	10.9176	33.1357	0.329483	-1.60173	2.04291e-05	7.0235e-05	down	19	3	9	31	30	24	KIAA1875	hsa:340390	KIAA1875	ncRNA
LOC105370541	21.7488	47.8824	0.454213	-1.13856	2.05793e-05	7.07211e-05	down	17	22	21	46	39	38	LOC105370541		uncharacterized LOC105370541	ncRNA
LOC100287015	19.5085	45.8609	0.425385	-1.23316	2.07166e-05	7.11725e-05	down	19	15	20	34	39	45	LOC100287015	hsa:100287015	uncharacterized LOC100287015	ncRNA
LOC100506804	13.2408	35.3282	0.374794	-1.41583	2.1908e-05	7.50184e-05	down	16	9	12	33	24	34	LOC100506804	hsa:100506804	uncharacterized LOC100506804	ncRNA
LOC105376952	4.30231	23.2656	0.184922	-2.43501	2.19134e-05	7.50263e-05	down	5	3	4	10	21	29	LOC105376952		uncharacterized LOC105376952	ncRNA
OSTCP5	0	8.96512	0	-20	2.21391e-05	7.5745e-05	down	0	0	0	5	10	8	OSTCP5		oligosaccharyltransferase complex subunit pseudogene 5	pseudo
LOC100419102	3.18732	17.0969	0.186427	-2.42332	2.26262e-05	7.7312e-05	down	2	7	0	15	13	16	LOC100419102		calponin 3, acidic pseudogene	pseudo
RPL23AP2	149.793	73.8734	2.02769	1.01984	2.26597e-05	7.74156e-05	up	169	158	94	80	50	60	RPL23AP2		ribosomal protein L23a pseudogene 2	pseudo
LOC101928049	5.55482	23.7958	0.233437	-2.0989	2.2791e-05	7.78418e-05	down	10	4	2	23	22	16	LOC101928049	hsa:101928049	uncharacterized LOC101928049	pseudo
LOC100505666	31.0803	64.2297	0.483893	-1.04724	2.28285e-05	7.79478e-05	down	34	30	23	55	56	54	LOC100505666	hsa:100505666	uncharacterized LOC100505666	ncRNA
RPS12P30	6.21328	24.066	0.258176	-1.95357	2.29478e-05	7.83217e-05	down	4	6	7	14	21	27	RPS12P30		ribosomal protein S12 pseudogene 30	pseudo
LOC653712	7.3476	30.0104	0.244835	-2.03012	2.29632e-05	7.8363e-05	down	3	9	8	19	32	26	LOC653712	hsa:653712	cDNA FLJ53777, moderately similar to Intraflagellar transport 122 homolog	pseudo
SNORD15A	144.114	66.0578	2.18163	1.12541	2.36738e-05	8.06963e-05	up	130	173	99	69	44	57	SNORD15A	hsa:6079	small nucleolar RNA, C/D box 15A	snoRNA
LINC01341	1.05374	11.2009	0.0940757	-3.41003	2.38044e-05	8.11183e-05	down	1	2	0	13	3	13	LINC01341	hsa:149134	long intergenic non-protein coding RNA 1341	ncRNA
PCAT1	1.47042	14.3821	0.10224	-3.28997	2.38136e-05	8.11381e-05	down	1	1	2	13	11	13	PCAT1	hsa:100750225	prostate cancer associated transcript 1 (non-protein coding)	ncRNA
LOC100288798	11.0198	32.6235	0.337788	-1.56581	2.38425e-05	8.12252e-05	down	14	9	8	25	26	33	LOC100288798	hsa:100288798	uncharacterized LOC100288798	ncRNA
LOC105379143	1.05374	14.4509	0.0729185	-3.77757	2.42207e-05	8.2408e-05	down	1	2	0	18	12	7	LOC105379143		uncharacterized LOC105379143	ncRNA
LOC105369779	22.1747	50.2198	0.441553	-1.17934	2.42955e-05	8.26508e-05	down	25	19	18	43	44	42	LOC105369779		uncharacterized LOC105369779	ncRNA
LOC101926907	3.27017	17.4997	0.18687	-2.41989	2.43768e-05	8.29041e-05	down	1	6	2	19	12	14	LOC101926907	hsa:101926907	uncharacterized LOC101926907	ncRNA
SEC24B-AS1	3.63464	18.6722	0.194655	-2.36101	2.46081e-05	8.36667e-05	down	3	3	4	17	15	16	SEC24B-AS1	hsa:100533182	SEC24B antisense RNA 1	ncRNA
LOC101929200	8.2969	28.43	0.291836	-1.77677	2.47624e-05	8.41318e-05	down	8	7	8	20	28	25	LOC101929200	hsa:101929200	uncharacterized LOC101929200	ncRNA
LOC105377591	14.8814	47.6451	0.312339	-1.67882	2.52481e-05	8.5697e-05	down	17	4	20	46	47	29	LOC105377591		uncharacterized LOC105377591	ncRNA
CRYZP1	1.16495	11.6749	0.099783	-3.32506	2.55415e-05	8.66194e-05	down	0	0	3	10	10	10	CRYZP1		crystallin, zeta (quinone reductase) pseudogene 1	pseudo
LOC105375519	5.10506	21.02	0.242867	-2.04176	2.66188e-05	9.01198e-05	down	4	4	6	22	16	16	LOC105375519		uncharacterized LOC105375519	ncRNA
MIR1299	0.719898	10.4489	0.0688969	-3.85942	2.66489e-05	9.01964e-05	down	0	2	0	12	4	11	MIR1299	hsa:100302167	microRNA 1299	ncRNA
LOC100996756	31.7059	9.33217	3.39748	1.76447	2.70858e-05	9.16102e-05	up	26	37	25	2	11	11	LOC100996756	hsa:100996756	uncharacterized LOC100996756	ncRNA
PPP1R8P1	3.16347	17.4538	0.181248	-2.46397	2.70978e-05	9.16382e-05	down	4	4	1	18	10	17	PPP1R8P1		protein phosphatase 1, regulatory subunit 8 pseudogene 1	pseudo
LOC401287	1.056	12.3861	0.0852563	-3.55205	2.86859e-05	9.67903e-05	down	2	0	1	7	9	16	LOC401287	hsa:401287	uncharacterized LOC401287	ncRNA
LOC105374209	16.0159	1.95515	8.19165	3.03415	2.88455e-05	9.73014e-05	up	20	13	12	2	2	1	LOC105374209		uncharacterized LOC105374209	ncRNA
LSM3P5	0	8.09096	0	-20	2.88985e-05	9.74527e-05	down	0	0	0	6	3	12	LSM3P5		LSM3 pseudogene 5	pseudo
LOC105369394	14.6022	38.8561	0.375803	-1.41195	2.9235e-05	9.85598e-05	down	19	10	12	35	29	36	LOC105369394		uncharacterized LOC105369394	ncRNA
LOC105378539	14.0435	38.0887	0.368706	-1.43946	2.94411e-05	9.91848e-05	down	15	10	14	29	32	37	LOC105378539		uncharacterized LOC105378539	ncRNA
SNORD99	29.9084	9.32209	3.20833	1.68182	2.96331e-05	9.97898e-05	up	27	30	26	8	7	9	SNORD99	hsa:692212	small nucleolar RNA, C/D box 99	snoRNA
EIF4A2P2	7.93695	27.2168	0.291619	-1.77784	2.98431e-05	0.000100469	down	8	6	8	25	21	24	EIF4A2P2		eukaryotic translation initiation factor 4A2 pseudogene 2	pseudo
LOC101928216	5.55482	22.6028	0.245758	-2.02469	3.01554e-05	0.000101477	down	10	4	2	16	23	19	LOC101928216	hsa:101928216	uncharacterized LOC101928216	ncRNA
LOC100289098	13.2101	36.1081	0.36585	-1.45068	3.02344e-05	0.0001017	down	15	12	10	28	28	37	GS1-124K5.4	hsa:100289098	uncharacterized LOC100289098	ncRNA
RPL21P133	19.9752	4.27489	4.67267	2.22425	3.05024e-05	0.000102558	up	16	18	21	6	2	3	RPL21P133		ribosomal protein L21 pseudogene 133	pseudo
ZNF415P1	41.629	15.8581	2.62509	1.39237	3.10753e-05	0.000104368	up	49	40	28	14	8	19	ZNF415P1		zinc finger protein 415 pseudogene 1	ncRNA
DIRC3	9.24167	32.2283	0.286757	-1.8021	3.12267e-05	0.000104847	down	11	9	6	20	28	35	DIRC3	hsa:729582	disrupted in renal carcinoma 3	ncRNA
LOC101928762	14.4908	38.1372	0.379966	-1.39606	3.1821e-05	0.000106753	down	16	6	18	39	29	30	LOC101928762	hsa:101928762	uncharacterized LOC101928762	ncRNA
LOC105375421	14.4012	42.7891	0.336563	-1.57105	3.19719e-05	0.000107169	down	14	13	13	29	40	41	LOC105375421		uncharacterized LOC105375421	ncRNA
DLX2-AS1	10.6599	36.8652	0.289158	-1.79007	3.20213e-05	0.00010732	down	14	8	8	26	29	40	DLX2-AS1		DLX2 antisense RNA 1 (head to head)	ncRNA
LOC642355	1.10822	12.0649	0.0918545	-3.44451	3.20601e-05	0.000107419	down	0	2	1	11	10	10	LOC642355		Similar to Nucleoside diphosphate kinase, mitochondrial (NDP kinase, mitochondrial) (NDK) (Nm23-M4) (Nucleoside diphosphate kinase D)	pseudo
RPS3AP22	67.4667	31.9403	2.11227	1.0788	3.21477e-05	0.000107683	up	77	61	51	36	24	22	RPS3AP22		ribosomal protein S3a pseudogene 22	pseudo
LOC648987	8.96231	27.6882	0.323687	-1.62733	3.25319e-05	0.000108909	down	9	9	7	20	29	22	LOC648987	hsa:648987	uncharacterized LOC648987	ncRNA
LOC105378358	62.3752	29.5441	2.11126	1.0781	3.40675e-05	0.000113827	up	79	45	51	21	26	29	LOC105378358		uncharacterized LOC105378358	ncRNA
LOC102723746	2.49805	15.4833	0.161338	-2.63184	3.43052e-05	0.000114558	down	3	2	2	11	10	19	LOC102723746	hsa:102723746	uncharacterized LOC102723746	ncRNA
RPS6KA2-IT1	8.76825	28.7946	0.30451	-1.71544	3.56205e-05	0.000118702	down	11	12	2	22	26	26	RPS6KA2-IT1	hsa:100874353	RPS6KA2 intronic transcript 1 (non-protein coding)	ncRNA
LOC105376895	22.8208	55.6419	0.410137	-1.28582	3.57628e-05	0.000119127	down	30	14	20	55	43	45	LOC105376895		uncharacterized LOC105376895	ncRNA
RPL29P24	5.13569	21.4252	0.239703	-2.06068	3.62864e-05	0.000120804	down	5	1	8	21	18	16	RPL29P24		ribosomal protein L29 pseudogene 24	pseudo
LOC105372437	2.52642	16.054	0.15737	-2.66776	3.70432e-05	0.000123169	down	3	1	3	7	23	11	LOC105372437		uncharacterized LOC105372437	ncRNA
LOC105375534	23.3284	5.0472	4.62205	2.20853	3.7632e-05	0.000124988	up	20	29	16	2	5	6	LOC105375534		uncharacterized LOC105375534	ncRNA
HSPA8P4	5.52175	20.9359	0.263745	-1.92278	3.81415e-05	0.000126558	down	4	3	8	19	13	22	HSPA8P4		heat shock 70kDa protein 8 pseudogene 4	pseudo
SNORD87	65.3274	20.6325	3.16624	1.66277	3.91139e-05	0.000129623	up	57	79	46	23	15	15	SNORD87	hsa:641648	small nucleolar RNA, C/D box 87	snoRNA
LOC105373111	37.8829	76.8198	0.49314	-1.01993	3.91531e-05	0.000129735	down	43	33	30	50	62	86	LOC105373111		uncharacterized LOC105373111	ncRNA
SDAD1P1	6.49489	27.8155	0.233499	-2.09851	3.92699e-05	0.000130104	down	7	4	7	22	35	14	SDAD1P1		SDA1 domain containing 1 pseudogene 1	pseudo
LCMT1-AS1	15.2064	39.8396	0.381691	-1.38952	3.93584e-05	0.000130379	down	18	18	7	29	45	28	LCMT1-AS1	hsa:102723510	LCMT1 antisense RNA 1	ncRNA
LOC100128759	12.6344	38.711	0.326377	-1.61539	3.95625e-05	0.000130965	down	16	3	16	33	22	45	LOC100128759		heme binding protein 2 pseudogene	pseudo
FOXN3-AS1	2.52416	15.5496	0.16233	-2.623	4.02446e-05	0.000133149	down	2	3	2	14	12	14	FOXN3-AS1	hsa:400236	FOXN3 antisense RNA 1	ncRNA
LOC105375000	11.1263	32.6513	0.340762	-1.55316	4.07814e-05	0.000134823	down	7	5	18	19	31	34	LOC105375000		uncharacterized LOC105375000	ncRNA
LOC100420966	16.1602	42.027	0.38452	-1.37887	4.13314e-05	0.000136481	down	25	12	9	34	37	37	LOC100420966		chromosome 17 open reading frame 98 pseudogene	pseudo
RPL21P118	33.3909	67.6504	0.49358	-1.01865	4.14315e-05	0.000136793	down	38	23	32	43	63	68	RPL21P118		ribosomal protein L21 pseudogene 118	pseudo
CFL1P6	0	8.60311	0	-20	4.17007e-05	0.000137625	down	0	0	0	5	11	6	CFL1P6		cofilin 1 (non-muscle) pseudogene 6	pseudo
LINC00696	12.4664	34.4665	0.361696	-1.46715	4.22338e-05	0.000139289	down	17	7	11	23	24	42	LINC00696	hsa:100128378	long intergenic non-protein coding RNA 696	ncRNA
LOC105378701	4.60552	20.2526	0.227404	-2.13667	4.27935e-05	0.000141037	down	5	6	2	16	19	17	LOC105378701		uncharacterized LOC105378701	ncRNA
LOC105376694	29.6074	7.78756	3.80189	1.92672	4.29759e-05	0.000141541	up	28	25	29	10	5	5	LOC105376694		uncharacterized LOC105376694	ncRNA
LOC105374537	4.94162	20.6552	0.239243	-2.06345	4.34712e-05	0.000143074	down	7	4	3	13	22	18	LOC105374537		uncharacterized LOC105374537	miscRNA
PPIAP18	9.22008	29.1671	0.316113	-1.66149	4.37966e-05	0.000144086	down	14	4	8	37	17	21	PPIAP18		peptidylprolyl isomerase A (cyclophilin A) pseudogene 18	pseudo
RPS12P14	62.6817	29.9085	2.09578	1.06749	4.40615e-05	0.000144898	up	64	63	48	16	28	33	RPS12P14		ribosomal protein S12 pseudogene 14	pseudo
LOC101927863	8.27305	26.5411	0.311707	-1.68174	4.43456e-05	0.000145792	down	10	4	9	21	28	19	LOC101927863	hsa:101927863	uncharacterized LOC101927863	ncRNA
CCT7P1	0	7.43059	0	-20	4.58959e-05	0.000150476	down	0	0	0	7	8	4	CCT7P1		chaperonin containing TCP1, subunit 7 (eta) pseudogene 1	pseudo
LOC105373218	4.30231	18.2822	0.235328	-2.08725	4.68959e-05	0.000153524	down	5	3	4	16	15	16	LOC105373218		uncharacterized LOC105373218	ncRNA
RNPS1P1	39.2966	14.6982	2.67356	1.41876	4.69894e-05	0.000153788	up	44	36	30	12	8	18	RNPS1P1		HCG2026745, isoform CRA_a	pseudo
HMGB1P1	0.359949	8.93465	0.0402869	-4.63355	4.70832e-05	0.000154053	down	0	1	0	9	6	8	HMGB1P1		high mobility group box 1 pseudogene 1	pseudo
LOC105372817	8.60688	26.809	0.321045	-1.63915	4.81884e-05	0.000157519	down	11	4	9	24	20	25	LOC105372817		uncharacterized LOC105372817	ncRNA
LOC105372837	2.80578	15.9166	0.17628	-2.50406	4.87734e-05	0.000159323	down	5	1	2	11	13	17	LOC105372837		uncharacterized LOC105372837	ncRNA
MIR4746	2.21869	14.3819	0.154269	-2.69648	4.89241e-05	0.000159793	down	1	2	3	6	15	16	MIR4746	hsa:100616371	microRNA 4746	ncRNA
LOC105371615	67.2225	33.518	2.00556	1.00401	4.8957e-05	0.000159866	up	78	54	56	26	33	27	LOC105371615		uncharacterized LOC105371615	ncRNA
LOC105372598	4.60552	19.0979	0.241154	-2.05197	4.89597e-05	0.000159866	down	5	6	2	18	17	14	LOC105372598		uncharacterized LOC105372598	ncRNA
LOC105370213	1.41594	11.6621	0.121414	-3.04199	4.988e-05	0.000162649	down	2	1	1	7	11	12	LOC105370213		uncharacterized LOC105370213	ncRNA
LOC102723557	8.20953	26.8192	0.306107	-1.70789	5.0438e-05	0.000164335	down	7	12	4	25	20	24	LOC102723557	hsa:102723557	uncharacterized LOC102723557	ncRNA
LOC105369557	14.5977	38.69	0.377299	-1.40622	5.08298e-05	0.000165454	down	17	14	10	35	41	23				ncRNA
RPL32P29	88.1797	39.9675	2.20628	1.14162	5.12502e-05	0.000166664	up	68	101	75	34	28	41	RPL32P29		ribosomal protein L32 pseudogene 29	pseudo
LOC101928812	1.85874	12.7661	0.1456	-2.77992	5.32095e-05	0.000172661	down	1	1	3	14	5	14	LOC101928812	hsa:101928812	uncharacterized LOC101928812	ncRNA
STMN1P1	46.6895	16.2889	2.86633	1.5192	5.42842e-05	0.00017591	up	38	47	44	19	8	15	STMN1P1		stathmin 1 pseudogene 1	pseudo
LOC100289061	2.46968	13.9564	0.176957	-2.49853	5.45627e-05	0.000176765	down	3	3	1	12	9	15	LOC100289061	hsa:100289061	uncharacterized LOC100289061	ncRNA
LOC105375065	2.63538	17.0917	0.15419	-2.69721	5.64813e-05	0.000182537	down	1	1	5	11	15	18	LOC105375065		uncharacterized LOC105375065	ncRNA
MICF	0.693788	10.8337	0.06404	-3.96488	5.68489e-05	0.000183576	down	1	1	0	2	10	16	MICF		MHC class I polypeptide-related sequence F (pseudogene)	pseudo
LOC101930275	8.96457	27.1634	0.330024	-1.59936	5.68681e-05	0.000183613	down	10	7	8	25	18	27	LOC101930275	hsa:101930275	uncharacterized LOC101930275	ncRNA
RRS1-AS1	5.15728	20.2296	0.254937	-1.97178	5.80445e-05	0.00018716	down	2	6	6	12	20	20	RRS1-AS1	hsa:100505676	RRS1 antisense RNA 1 (head to head)	ncRNA
LOC100270804	20.0013	44.8665	0.445795	-1.16555	5.87755e-05	0.000189364	down	15	19	21	36	46	33	LOC100270804	hsa:100270804	uncharacterized LOC100270804	ncRNA
LOC105369760	31.5753	63.4574	0.497583	-1.00699	5.94706e-05	0.000191475	down	31	32	25	59	53	51	LOC105369760		uncharacterized LOC105369760	ncRNA
LOC105375225	9.09738	28.8712	0.315103	-1.66611	5.9574e-05	0.000191756	down	6	10	9	33	24	17				ncRNA
RPS23P8	115.955	52.1596	2.22308	1.15256	6.00948e-05	0.000193355	up	102	138	83	40	48	46	RPS23P8		ribosomal protein S23 pseudogene 8	pseudo
LINC00896	12.4333	33.8395	0.367421	-1.44449	6.05924e-05	0.000194877	down	11	6	17	36	24	27	LINC00896	hsa:150197	long intergenic non-protein coding RNA 896	ncRNA
LOC105379288	0	7.76974	0	-20	6.28512e-05	0.000201682	down	0	0	0	10	4	6	LOC105379288		uncharacterized LOC105379288	ncRNA
LOC105369776	2.10747	14.4227	0.146122	-2.77476	6.29731e-05	0.000202046	down	2	4	0	10	15	12	LOC105369776		uncharacterized LOC105369776	ncRNA
RPS24P19	54.0373	23.8059	2.26991	1.18264	6.34814e-05	0.000203623	up	45	62	43	17	26	18	RPS24P19		ribosomal protein S24 pseudogene 19	pseudo
LOC105369522	5.79659	22.9572	0.252496	-1.98567	6.39482e-05	0.00020501	down	4	7	5	17	21	21	LOC105369522		uncharacterized LOC105369522	ncRNA
LOC100506235	60.608	25.6542	2.3625	1.24032	6.4577e-05	0.000206916	up	44	65	58	19	22	25	LOC100506235	hsa:100506235	uncharacterized LOC100506235	ncRNA
LOC105374296	9.2086	27.9969	0.328915	-1.60421	6.48999e-05	0.000207867	down	5	8	12	27	21	24	LOC105374296		uncharacterized LOC105374296	ncRNA
LOC105371981	46.2536	19.8243	2.33317	1.22229	6.56716e-05	0.000210226	up	46	47	36	13	18	20	LOC105371981		uncharacterized LOC105371981	ncRNA
CDC42P4	1.77363	13.2196	0.134167	-2.8979	6.59754e-05	0.000211114	down	1	4	0	9	12	13	CDC42P4		cell division cycle 42 pseudogene 4	pseudo
LOC100996660	17.0082	40.4058	0.420935	-1.24833	6.61959e-05	0.000211763	down	15	15	17	31	33	40	LOC100996660	hsa:100996660	uncharacterized LOC100996660	ncRNA
LOC101927610	10.2977	29.9773	0.343515	-1.54155	6.71927e-05	0.000214809	down	13	9	7	21	29	27	LOC101927610	hsa:101927610	uncharacterized LOC101927610	ncRNA
MIR22HG	5.32994	19.5311	0.272895	-1.87358	6.81572e-05	0.000217689	down	7	4	4	18	20	12	MIR22HG	hsa:84981	MIR22 host gene (non-protein coding)	ncRNA
LOC100130111	8.71358	26.3706	0.330429	-1.59759	6.83589e-05	0.000218246	down	8	6	10	20	19	29	LOC100130111	hsa:100130111	uncharacterized LOC100130111	miscRNA
LOC105372071	10.6009	0	Inf	20	6.86964e-05	0.000219236	up	13	12	5	0	0	0	LOC105372071		uncharacterized LOC105372071	ncRNA
SNORD3D	4.94162	19.4649	0.253873	-1.97782	6.91922e-05	0.000220642	down	7	4	3	15	18	17	SNORD3D	hsa:780854	small nucleolar RNA, C/D box 3D	snoRNA
LOC105375631	0.776636	9.72735	0.0798405	-3.64674	7.03467e-05	0.000224234	down	0	0	2	7	9	9	LOC105375631		uncharacterized LOC105375631	ncRNA
CPS1-IT1	5.41505	20.9256	0.258776	-1.95022	7.03685e-05	0.000224274	down	7	1	7	11	17	26	CPS1-IT1	hsa:29034	CPS1 intronic transcript 1 (non-protein coding)	ncRNA
C14orf183	2.77967	15.6284	0.17786	-2.49119	7.0836e-05	0.000225674	down	6	0	2	13	17	10	LINC01599	hsa:196913	chromosome 14 open reading frame 183	ncRNA
LOC105376098	6.54937	21.7871	0.300608	-1.73405	7.13365e-05	0.000227178	down	6	4	8	14	21	21	LOC105376098		uncharacterized LOC105376098	ncRNA
SNORA72	81.8392	22.1543	3.69406	1.88521	7.65626e-05	0.000242982	up	54	105	67	18	18	21	SNORA72	hsa:26775	small nucleolar RNA, H/ACA box 72	snoRNA
LOC728417	23.4056	50.5844	0.462704	-1.11184	7.75886e-05	0.000246075	down	33	15	18	45	42	43	LOC728417		uncharacterized LOC728417	pseudo
ZNF66	23.2805	48.6596	0.478436	-1.0636	7.86763e-05	0.000249327	down	20	17	27	32	48	45	ZNF66		Putative zinc finger protein 66	pseudo
LOC105372791	7.97002	26.0696	0.305721	-1.70971	7.99653e-05	0.000253245	down	14	7	2	19	24	24	LOC105372791		uncharacterized LOC105372791	ncRNA
LOC283440	0.693788	10.928	0.0634871	-3.97739	8.0091e-05	0.000253609	down	1	1	0	13	9	6	LOC283440	hsa:283440	uncharacterized LOC283440	ncRNA
LOC105378669	8.79643	26.0468	0.337717	-1.56611	8.02228e-05	0.000253993	down	7	5	12	22	21	24	LOC105378669		uncharacterized LOC105378669	ncRNA
MIR3176	14.6873	36.9851	0.397115	-1.33237	8.02582e-05	0.000254072	down	19	7	15	43	26	26	MIR3176	hsa:100423037	microRNA 3176	ncRNA
HOXB-AS1	34.0948	12.1388	2.80875	1.48993	8.07023e-05	0.00025541	up	27	33	34	13	13	5	HOXB-AS1	hsa:100874362	HOXB cluster antisense RNA 1	ncRNA
LOC100506022	1.056	11.7207	0.0900965	-3.47239	8.14249e-05	0.000257391	down	2	0	1	11	12	7	LOC100506022	hsa:100506022	uncharacterized LOC100506022	ncRNA
SLC25A6P5	0.667677	9.77834	0.0682812	-3.87237	8.33705e-05	0.000263125	down	2	0	0	12	9	4	SLC25A6P5		solute carrier family 25 (mitochondrial carrier; adenine nucleotide translocator), member 6 pseudogene 5	pseudo
LOC105372446	19.6834	45.6238	0.431429	-1.2128	8.46405e-05	0.000266831	down	25	11	19	48	39	30	LOC105372446		uncharacterized LOC105372446	ncRNA
LOC728470	6.4359	22.6052	0.284708	-1.81244	8.58113e-05	0.00027033	down	6	8	4	11	26	21	LOC728470		cancer/testis antigen 55 pseudogene	pseudo
DARS-AS1	3.24632	15.9446	0.2036	-2.29619	8.58862e-05	0.000270531	down	3	3	3	12	14	15	DARS-AS1	hsa:101928243	DARS antisense RNA 1	ncRNA
RPL29P4	1754.07	846.325	2.07257	1.05142	8.60092e-05	0.000270883	up	1543	2155	1193	681	787	705	RPL29P4		ribosomal protein L29 pseudogene 4	pseudo
LOC105374593	1.49653	11.2518	0.133004	-2.91046	8.70131e-05	0.000273721	down	0	2	2	11	7	11	LOC105374593		uncharacterized LOC105374593	ncRNA
SNORD101	147.891	73.7432	2.00549	1.00395	8.73542e-05	0.000274686	up	113	182	115	62	53	75	SNORD101	hsa:594837	small nucleolar RNA, C/D box 101	snoRNA
LOC101929929	1.38983	11.7029	0.11876	-3.07388	8.86482e-05	0.000278536	down	3	0	1	11	11	8	LOC101929929	hsa:101929929	uncharacterized LOC101929929	ncRNA
LOC105379236	2.47194	14.4407	0.171179	-2.54642	9.02287e-05	0.000283205	down	4	1	2	17	12	8	LOC105379236		uncharacterized LOC105379236	ncRNA
YWHAEP5	3.21795	16.322	0.197154	-2.3426	9.15633e-05	0.000287093	down	3	4	2	17	11	14	YWHAEP5		tyrosine 3-monooxygenase/tryptophan 5-monooxygenase activation protein, epsilon pseudogene 5	ncRNA
LOC102723324	2.7513	15.1825	0.181215	-2.46423	9.3484e-05	0.000292847	down	6	1	1	17	11	11	LOC102723324	hsa:102723324	uncharacterized LOC102723324	ncRNA
LOC101929937	5.55012	20.6554	0.268701	-1.89593	9.40316e-05	0.000294524	down	4	2	9	20	18	15	LOC101929937	hsa:101929937	serine/arginine repetitive matrix protein 2-like	ncRNA
LOC105373953	0.333839	7.42543	0.0449588	-4.47525	9.43111e-05	0.000295284	down	1	0	0	3	10	6	LOC105373953		uncharacterized LOC105373953	ncRNA
LOC105371062	0.722157	10.0613	0.0717754	-3.80037	9.43746e-05	0.000295367	down	1	0	1	6	7	13	LOC105371062		uncharacterized LOC105371062	ncRNA
LOC105369741	3.18958	15.9879	0.1995	-2.32554	9.53251e-05	0.00029807	down	3	5	1	11	17	13	LOC105369741		uncharacterized LOC105369741	ncRNA
LOC101928509	2.99533	18.6339	0.160746	-2.63714	9.76055e-05	0.000304684	down	1	2	5	8	18	22	LOC101928509	hsa:101928509	uncharacterized LOC101928509	ncRNA
MID1IP1-AS1	4.63615	19.0266	0.243667	-2.03702	9.85355e-05	0.000307387	down	6	3	4	18	13	18	MID1IP1-AS1	hsa:100874211	MID1IP1 antisense RNA 1	ncRNA
LOC100420742	0.667677	9.6841	0.0689457	-3.8584	9.86056e-05	0.000307565	down	2	0	0	8	6	11	LOC100420742		tetratricopeptide repeat domain 22 pseudogene	pseudo
CNTNAP3P6	0.333839	8.60066	0.0388155	-4.68722	0.00010014	0.000312068	down	1	0	0	10	8	4	CNTNAP3P6		contactin associated protein-like 3 pseudogene 6	ncRNA
LOC105371145	3.24858	16.3169	0.199092	-2.32849	0.000101768	0.000316895	down	4	1	4	20	9	13	LOC105371145		uncharacterized LOC105371145	ncRNA
SNORD51	56.6604	26.8599	2.10948	1.07689	0.000104983	0.000326523	up	61	62	36	22	24	23	SNORD51	hsa:26798	U51	snoRNA
LIFR-AS1	21.6308	46.7021	0.463166	-1.1104	0.00010824	0.000336088	down	15	30	15	42	39	39	LIFR-AS1	hsa:100506495	LIFR antisense RNA 1	ncRNA
LOC100419686	1.02763	10.4616	0.0982287	-3.34771	0.000110058	0.000341553	down	2	1	0	8	7	12	LOC100419686		zinc finger protein 256 pseudogene	pseudo
LINC00959	15.0122	37.1146	0.404481	-1.30586	0.00011155	0.000345917	down	16	15	11	26	43	26	LINC00959	hsa:387723	long intergenic non-protein coding RNA 959	ncRNA
LOC105379240	10.828	31.9556	0.338846	-1.5613	0.000114472	0.000354565	down	17	10	4	34	26	22	LOC105379240		uncharacterized LOC105379240	ncRNA
DUSP5P1	23.5886	51.2856	0.459946	-1.12046	0.00011606	0.000359204	down	30	28	9	48	37	47	DUSP5P1	hsa:574029	dual specificity phosphatase 5 pseudogene 1	pseudo
LOC100996434	1.08211	11.3409	0.0954163	-3.38962	0.000116725	0.000361124	down	1	1	1	11	12	6	LOC100996434		uncharacterized LOC100996434	pseudo
MIR3191	43.0005	13.2783	3.23839	1.69528	0.000118218	0.000365461	up	40	50	30	20	9	5	MIR3191	hsa:100422832	microRNA 3191	ncRNA
LOC102724196	0	7.84862	0	-20	0.000118567	0.000366398	down	0	0	0	9	9	2	LOC102724196	hsa:102724196	uncharacterized LOC102724196	ncRNA
LOC100287896	23.7518	51.4661	0.461505	-1.11558	0.000118902	0.000367384	down	23	22	21	36	54	42	LOC100287896	hsa:100287896	Similar to Cytochrome c, somatic	miscRNA
LOC105370763	0	7.00235	0	-20	0.000120636	0.000372503	down	0	0	0	4	7	7	LOC105370763		uncharacterized LOC105370763	ncRNA
LOC100420638	1.38758	11.3231	0.122544	-3.02863	0.000120896	0.000373208	down	2	2	0	11	11	7	LOC100420638		chloride intracellular channel 1 pseudogene	pseudo
RPL9P7	52.6589	24.2037	2.17566	1.12145	0.000120972	0.000373395	up	51	58	38	24	23	15	RPL9P7		ribosomal protein L9 pseudogene 7	pseudo
DNM1P38	7.41582	24.4842	0.302882	-1.72317	0.000121456	0.000374697	down	12	3	6	23	18	22	DNM1P38		DNM1 pseudogene 38	pseudo
LOC102724699	5.77274	20.194	0.285865	-1.8066	0.000122466	0.00037752	down	6	4	6	12	18	22	LOC102724699	hsa:102724699	uncharacterized LOC102724699	ncRNA
LINC00622	45.7393	19.855	2.30366	1.20393	0.000122604	0.000377898	up	53	38	37	23	14	14	LINC00622	hsa:644242	long intergenic non-protein coding RNA 622	ncRNA
LOC105376965	0.359949	8.62867	0.0417155	-4.58327	0.000122843	0.000378587	down	0	1	0	11	9	2	LOC105376965		uncharacterized LOC105376965	ncRNA
LOC105374494	1.056	9.6943	0.10893	-3.19853	0.000124928	0.000384863	down	2	0	1	9	6	10	LOC105374494		uncharacterized LOC105374494	ncRNA
LOC105373975	0.388318	8.55986	0.045365	-4.46228	0.000126294	0.000388922	down	0	0	1	6	8	8	LOC105373975		uncharacterized LOC105373975	ncRNA
KLF8P1	3.16799	17.8718	0.177262	-2.49604	0.000127717	0.000393152	down	6	0	3	13	15	18	KLF8P1		Kruppel-like factor 8 pseudogene 1	pseudo
SMARCE1P5	52.9757	25.5853	2.07055	1.05001	0.000128728	0.000395988	up	57	49	42	14	21	31	SMARCE1P5		SWI/SNF related, matrix associated, actin dependent regulator of chromatin, subfamily e, member 1 pseudogene 5	pseudo
FLJ12825	6.10883	21.0251	0.290549	-1.78314	0.000128734	0.000395988	down	8	2	7	26	14	14	FLJ12825	hsa:440101	uncharacterized LOC440101	ncRNA
PRR34-AS1	50.2687	23.2811	2.15921	1.1105	0.000129769	0.000398904	up	62	39	40	22	15	23	PRR34-AS1	hsa:150381	PRR34 antisense RNA 1	ncRNA
LOC102723766	18.6821	3.13026	5.96823	2.5773	0.000134246	0.000411779	up	26	17	10	2	4	2	LOC102723766	hsa:102723766	uncharacterized LOC102723766	ncRNA
SNORD49B	50.2084	22.5875	2.22283	1.1524	0.000136134	0.000417187	up	40	56	43	18	21	19	SNORD49B	hsa:692087	small nucleolar RNA, C/D box 49B	snoRNA
LOC284344	19.9868	3.52028	5.67763	2.50529	0.000138571	0.000424276	up	29	20	8	3	4	2	LOC284344	hsa:284344	uncharacterized LOC284344	ncRNA
LOC101929566	7.65533	23.6787	0.3233	-1.62906	0.000140003	0.000428441	down	5	8	8	22	16	23	LOC101929566	hsa:101929566	uncharacterized LOC101929566	ncRNA
LOC105372217	0.359949	8.19785	0.0439077	-4.50938	0.000140399	0.000429544	down	0	1	0	6	9	6	LOC105372217		uncharacterized LOC105372217	ncRNA
KRT18P61	6.40282	21.7617	0.294225	-1.76501	0.000140635	0.00043021	down	0	7	10	15	19	22	KRT18P61		keratin 18 pseudogene 61	pseudo
FAM91A2P	11.0982	30.8338	0.359935	-1.47419	0.000142255	0.000434536	down	11	12	8	27	31	21	FAM91A2P		family with sequence similarity 91, member A1 pseudogene	ncRNA
RPS15AP4	0.333839	8.14183	0.0410029	-4.60813	0.000145101	0.000442632	down	1	0	0	4	7	10	RPS15AP4		ribosomal protein S15a pseudogene 4	pseudo
LOC100996727	17.3421	40.661	0.426504	-1.22937	0.000145988	0.000445178	down	16	15	17	31	26	48	LOC100996727		peptidyl-prolyl cis-trans isomerase A-like	pseudo
HP09053	15.5378	37.0535	0.419334	-1.25383	0.000147165	0.000448528	down	14	14	15	27	39	29	HP09053	hsa:101929357	uncharacterized LOC101929357	ncRNA
NPM1P29	0.388318	7.73411	0.0502085	-4.31592	0.000147332	0.00044898	down	0	0	1	10	2	8	NPM1P29		nucleophosmin 1 (nucleolar phosphoprotein B23, numatrin) pseudogene 29	pseudo
LOC105375332	2.52642	14.0199	0.180202	-2.47231	0.000149871	0.000456253	down	3	1	3	6	16	14	LOC105375332		uncharacterized LOC105375332	ncRNA
SNORA29	85.3219	34.5583	2.46892	1.30388	0.00015024	0.000457262	up	69	104	64	32	24	33	SNORA29	hsa:677812	small nucleolar RNA, H/ACA box 29	snoRNA
LOC105371418	5.49564	19.7862	0.27775	-1.84814	0.000151434	0.000460661	down	5	2	8	18	13	20	LOC105371418		uncharacterized LOC105371418	ncRNA
LOC105375855	6.82421	22.4604	0.303834	-1.71865	0.000151569	0.000461011	down	6	8	5	23	11	24	LOC105375855		uncharacterized LOC105375855	ncRNA
LOC101929057	1.16495	10.0817	0.115551	-3.1134	0.000154339	0.000468942	down	0	0	3	8	7	11	LOC101929057	hsa:101929057	uncharacterized LOC101929057	ncRNA
SNORD111	58.0805	25.3558	2.29062	1.19574	0.00015474	0.000469943	up	57	47	57	20	26	19	SNORD111	hsa:692214	small nucleolar RNA, C/D box 111	snoRNA
FKBP1A-SDCBP2	39.8393	15.9166	2.503	1.32366	0.000155098	0.000470851	up	37	44	30	11	13	17	FKBP1A-SDCBP2	hsa:100528031	FKBP1A-SDCBP2 readthrough (NMD candidate)	ncRNA
LOC105376579	56.4613	24.9812	2.26015	1.17642	0.000156226	0.000474155	up	49	51	56	31	20	13	LOC105376579		uncharacterized LOC105376579	ncRNA
SNORA73B	845.32	409.661	2.06346	1.04507	0.000157795	0.000478613	up	666	1036	644	381	348	323	SNORA73B	hsa:6081	small nucleolar RNA, H/ACA box 73B	snoRNA
LOC101928814	0	7.37456	0	-20	0.000160994	0.000487638	down	0	0	0	5	6	8	LOC101928814	hsa:101928814	uncharacterized LOC101928814	ncRNA
LOC101930523	2.16647	12.8806	0.168197	-2.57178	0.000161166	0.000488098	down	3	0	3	13	12	8	LOC101930523	hsa:101930523	uncharacterized LOC101930523	ncRNA
LOC105375496	3.80504	16.7068	0.227753	-2.13446	0.000164503	0.000497325	down	7	3	1	14	13	16	LOC105375496		uncharacterized LOC105375496	ncRNA
H2BFS	5.66152	20.6452	0.27423	-1.86654	0.000167113	0.000504644	down	7	6	3	19	18	16	H2BFS		Histone H2B type F-S	pseudo
LOC100507053	13.6439	33.8699	0.402832	-1.31175	0.000173091	0.000521841	down	10	20	8	32	28	27	LOC100507053	hsa:100507053	uncharacterized LOC100507053	ncRNA
LOC105377929	1.72141	11.6647	0.147575	-2.76048	0.000177555	0.000534626	down	3	2	0	9	10	11	LOC105377929		uncharacterized LOC105377929	ncRNA
CBX1P1	5.63315	20.2093	0.27874	-1.84301	0.00017907	0.000538984	down	7	7	2	17	16	19	CBX1P1		chromobox homolog 1 pseudogene 1	pseudo
SAR1AP3	1.55327	11.3053	0.137394	-2.86361	0.000180354	0.000542646	down	0	0	4	11	10	8	SAR1AP3		SAR1 homolog A (S. cerevisiae) pseudogene 3	pseudo
LOC101929004	10.9915	29.6231	0.371044	-1.43034	0.000182168	0.000547691	down	14	10	7	27	27	22	LOC101929004	hsa:101929004	uncharacterized LOC101929004	ncRNA
LOC102724943	1.38758	11.3816	0.121914	-3.03606	0.000182735	0.000549189	down	2	2	0	8	16	5	LOC102724943	hsa:102724943	uncharacterized LOC102724943	ncRNA
TM4SF19-AS1	4.32842	20.9561	0.206548	-2.27545	0.000186325	0.000559209	down	4	4	4	7	21	26	TM4SF19-AS1	hsa:100874214	TM4SF19 antisense RNA 1	ncRNA
LOC105376256	17.8985	3.54068	5.05511	2.33774	0.000186895	0.000560708	up	19	17	14	5	4	0	LOC105376256		uncharacterized LOC105376256	ncRNA
CD46P1	44.8819	19.7835	2.26865	1.18183	0.000187948	0.000563407	up	51	31	43	9	18	24	CD46P1		CD46 molecule, complement regulatory protein pseudogene 1	pseudo
LOC148430	9.49022	27.2727	0.347975	-1.52295	0.000194779	0.000582685	down	8	6	12	20	27	23	LOC148430		ribosomal protein S2 pseudogene	pseudo
LOC101928377	4.02521	17.8693	0.225259	-2.15035	0.000195608	0.000585018	down	4	1	6	18	12	16	LOC101928377	hsa:101928377	uncharacterized LOC101928377	ncRNA
LOC105370144	6.10432	20.969	0.291112	-1.78035	0.000196517	0.000587518	down	6	6	5	17	16	21	LOC105370144		uncharacterized LOC105370144	ncRNA
LOC105374638	5.6093	22.4983	0.249321	-2.00393	0.000198449	0.000592923	down	9	4	3	11	20	27	LOC105374638		uncharacterized LOC105374638	miscRNA
LOC105377967	56.4752	27.1837	2.07754	1.05488	0.000204018	0.000608198	up	63	51	44	20	22	28	LOC105377967		uncharacterized LOC105377967	ncRNA
LOC100421646	0	6.22747	0	-20	0.000204116	0.000608415	down	0	0	0	6	5	5	LOC100421646		von Willebrand factor A domain containing 5B2 pseudogene	pseudo
FTLP12	6.02599	21.359	0.282129	-1.82557	0.000213412	0.000634625	down	9	3	5	18	16	21	FTLP12		ferritin, light polypeptide pseudogene 12	pseudo
LOC105375805	4.32842	17.5072	0.247237	-2.01603	0.000213839	0.000635748	down	4	4	4	11	17	17	LOC105375805		uncharacterized LOC105375805	ncRNA
SNORD6	97.993	18.2848	5.35928	2.42204	0.000213843	0.000635748	up	84	135	55	18	14	15	SNORD6	hsa:692075	small nucleolar RNA, C/D box 6	snoRNA
CHMP4BP1	59.1559	29.5771	2.00006	1.00004	0.000216369	0.000642543	up	55	54	55	19	29	28	CHMP4BP1		Putative charged multivesicular body protein 4B-like protein CHMP4BP1	pseudo
SNORD29	188.365	74.61	2.52466	1.33609	0.000220026	0.000652728	up	178	232	117	76	51	65	SNORD29	hsa:9297	small nucleolar RNA, C/D box 29	snoRNA
LOC105373255	4.69063	22.236	0.210948	-2.24504	0.000220191	0.000653084	down	5	3	5	33	14	10	LOC105373255		uncharacterized LOC105373255	ncRNA
LOC105369272	2.1381	13.1992	0.161987	-2.62605	0.000220903	0.000655114	down	3	1	2	7	12	15	LOC105369272		uncharacterized LOC105369272	ncRNA
LOC102724506	0.333839	7.75696	0.0430373	-4.53827	0.000223286	0.000661937	down	1	0	0	7	5	8	LOC102724506	hsa:102724506	uncharacterized LOC102724506	ncRNA
LOC105372631	14.0129	33.8138	0.414414	-1.27086	0.000225396	0.00066753	down	14	13	12	23	30	34	LOC105372631		uncharacterized LOC105372631	ncRNA
LINC01232	7.43967	23.699	0.313923	-1.67152	0.000229008	0.000677641	down	10	6	5	17	20	24	LINC01232	hsa:102725509	long intergenic non-protein coding RNA 1232	ncRNA
LOC105371685	2.21869	12.8678	0.172422	-2.53599	0.000229621	0.000679121	down	1	2	3	10	13	10	LOC105371685		uncharacterized LOC105371685	ncRNA
C8orf49	8.74421	25.226	0.346634	-1.52851	0.000230081	0.00068023	down	9	3	12	23	17	25	C8orf49	hsa:606553	Putative uncharacterized protein C8orf49	ncRNA
LINC00942	0	6.96168	0	-20	0.000230628	0.000681763	down	0	0	0	7	3	8	LINC00942	hsa:100292680	long intergenic non-protein coding RNA 942	ncRNA
RPS27P8	20.861	5.07779	4.10827	2.03853	0.000231497	0.000683994	up	18	24	16	5	5	3	RPS27P8		ribosomal protein S27 pseudogene 8	pseudo
LOC105371393	4.63615	18.2161	0.254509	-1.97421	0.0002352	0.000694166	down	6	3	4	20	9	18	LOC105371393		uncharacterized LOC105371393	ncRNA
CERS6-AS1	15.3789	1.95773	7.85545	2.97369	0.000236259	0.000696863	up	19	10	14	4	1	0	CERS6-AS1	hsa:100861402	CERS6 antisense RNA 1	ncRNA
LOC105372862	18.0994	39.3504	0.459954	-1.12044	0.000236403	0.000697114	down	20	8	22	34	36	31	LOC105372862		uncharacterized LOC105372862	ncRNA
LOC105371240	6.95928	21.7923	0.319347	-1.64681	0.000240361	0.000708065	down	3	9	7	18	19	19	LOC105371240		uncharacterized LOC105371240	ncRNA
OGFOD1P1	4.02295	16.7857	0.239665	-2.06091	0.000241579	0.00071133	down	3	3	5	13	18	12	OGFOD1P1		2-oxoglutarate and iron-dependent oxygenase domain containing 1 pseudogene 1	pseudo
LOC105375024	3.52794	15.57	0.226586	-2.14187	0.000242695	0.000714528	down	6	1	3	16	12	12	LOC105375024		uncharacterized LOC105375024	ncRNA
ALG1L9P	17.0866	38.5908	0.442763	-1.17539	0.000242928	0.000715125	down	12	18	17	34	36	29	ALG1L9P	hsa:285407	asparagine-linked glycosylation 1-like 9, pseudogene	pseudo
LOC105376540	1.41369	10.4743	0.134966	-2.88933	0.0002434	0.000716427	down	1	3	0	11	6	10	LOC105376540		uncharacterized LOC105376540	ncRNA
LINC01277	0	5.79923	0	-20	0.000244879	0.000720604	down	0	0	0	3	4	8	LINC01277	hsa:100507489	long intergenic non-protein coding RNA 1277	ncRNA
LOC101928487	40.4409	14.7491	2.74192	1.45519	0.000246001	0.000723461	up	27	42	42	10	12	16	LOC101928487	hsa:101928487	uncharacterized LOC101928487	ncRNA
SNORA1	262.11	75.0814	3.49101	1.80364	0.000253689	0.000744064	up	193	355	180	71	59	63	SNORA1	hsa:677792	small nucleolar RNA, H/ACA box 1	snoRNA
LOC105369951	0	6.26052	0	-20	0.000257506	0.000754336	down	0	0	0	4	8	4	LOC105369951		uncharacterized LOC105369951	ncRNA
LOC102723575	5.85107	20.1584	0.290254	-1.78461	0.000259707	0.000760226	down	3	7	6	19	12	21	LOC102723575	hsa:102723575	uncharacterized LOC102723575	ncRNA
LOC100506946	19.5938	45.0858	0.43459	-1.20227	0.0002599	0.000760606	down	23	18	14	22	45	49	LOC100506946	hsa:100506946	peptidylprolyl isomerase A (cyclophilin A) pseudogene	pseudo
LOC729770	2.66375	13.9438	0.191035	-2.38809	0.000261537	0.000764742	down	1	0	6	16	6	14	LOC729770	hsa:729770	uncharacterized LOC729770	miscRNA
LOC100422296	27.4025	57.8828	0.473413	-1.07883	0.000261746	0.000765168	down	37	17	23	60	38	51	LOC100422296		parkinson protein 7 pseudogene	pseudo
LOC102725228	0.388318	7.7824	0.049897	-4.3249	0.000265008	0.000774325	down	0	0	1	6	7	7	LOC102725228	hsa:102725228	uncharacterized LOC102725228	ncRNA
ERVFRD-3	10.7666	28.3613	0.379622	-1.39737	0.000265292	0.000775061	down	11	10	9	22	23	28	ERVFRD-3		endogenous retrovirus group FRD, member 3	ncRNA
SNORD59B	22.2814	6.20707	3.58968	1.84386	0.000267232	0.000780348	up	22	21	19	4	5	7	SNORD59B	hsa:692090	small nucleolar RNA, C/D box 59B	snoRNA
SNHG22	1.44431	11.6546	0.123926	-3.01245	0.000272324	0.000794058	down	2	0	2	15	6	9	SNHG22		small nucleolar RNA host gene 22 (non-protein coding)	ncRNA
LOC102723521	1.77363	11.2339	0.157883	-2.66307	0.000275326	0.000801932	down	1	4	0	4	10	15	LOC102723521	hsa:102723521	uncharacterized LOC102723521	ncRNA
LOC100418734	3.47346	15.9726	0.217463	-2.20116	0.000275693	0.000802904	down	7	1	2	13	15	13	LOC100418734		KIAA1586 pseudogene	pseudo
ADAM20P1	52.5601	20.974	2.50596	1.32536	0.000284322	0.000826929	up	41	67	38	14	18	22	ADAM20P1	hsa:317760	ADAM metallopeptidase domain 20 pseudogene 1	pseudo
DPH6-AS1	0.722157	8.91683	0.080988	-3.62615	0.000292454	0.000849141	down	1	0	1	9	5	9	DPH6-AS1	hsa:100507466	DPH6 antisense RNA 1 (head to head)	ncRNA
EIF3EP1	16.4279	36.6126	0.448695	-1.15619	0.00029279	0.000850013	down	14	10	21	28	35	31	EIF3EP1		eukaryotic translation initiation factor 3, subunit E pseudogene 1	pseudo
LOC105378580	0.722157	8.97274	0.0804834	-3.63516	0.00029518	0.000856121	down	1	0	1	4	11	8	LOC105378580		uncharacterized LOC105378580	miscRNA
LOC105369630	2.88637	16.4924	0.175012	-2.51447	0.000296128	0.000858766	down	3	2	3	11	24	7	LOC105369630		uncharacterized LOC105369630	ncRNA
LINC00311	9.38126	29.4676	0.318358	-1.65128	0.000305352	0.000883914	down	10	6	10	17	24	35	LINC00311	hsa:197196	long intergenic non-protein coding RNA 311	ncRNA
LOC100128413	1.44205	10.5889	0.136186	-2.87635	0.000305926	0.000885468	down	1	2	1	10	13	4	LOC100128413		X-linked inhibitor of apoptosis pseudogene	pseudo
RPL30P13	32.2543	11.7258	2.75072	1.45981	0.000306382	0.000886681	up	38	22	30	8	14	8	RPL30P13		ribosomal protein L30 pseudogene 13	pseudo
DPPA3P2	0.388318	7.7824	0.049897	-4.3249	0.00031214	0.00090193	down	0	0	1	6	7	7	DPPA3P2		developmental pluripotency associated 3 pseudogene 2	pseudo
LOC105375212	2.77741	17.1402	0.16204	-2.62558	0.000314692	0.000909085	down	5	2	1	21	12	11	LOC105375212		uncharacterized LOC105375212	ncRNA
MIR5690	20.5906	5.83744	3.52734	1.81858	0.000314827	0.000909364	up	20	16	21	5	5	5	MIR5690	hsa:100847048	microRNA 5690	ncRNA
LOC101929291	0	6.22489	0	-20	0.0003171	0.000915701	down	0	0	0	4	6	6	LOC101929291	hsa:101929291	uncharacterized LOC101929291	ncRNA
FAM230B	6.6914	0	Inf	20	0.000317173	0.000915701	up	10	5	4	0	0	0	FAM230B	hsa:642633	family with sequence similarity 230, member B (non-protein coding)	ncRNA
LINC00471	8.21179	23.4032	0.350883	-1.51094	0.000324192	0.000934951	down	8	10	5	20	23	17	LINC00471	hsa:151477	long intergenic non-protein coding RNA 471	ncRNA
MIR567	21.2299	5.03712	4.2147	2.07543	0.000325251	0.000937781	up	22	17	20	8	1	4	MIR567	hsa:693152	microRNA 567	ncRNA
FZD10-AS1	0	6.60987	0	-20	0.000325351	0.000937955	down	0	0	0	8	4	5	FZD10-AS1	hsa:440119	FZD10 antisense RNA 1 (head to head)	ncRNA
LOC102723924	6.38142	20.9843	0.304104	-1.71736	0.000329723	0.000949533	down	7	8	3	22	14	18	LOC102723924	hsa:102723924	uncharacterized LOC102723924	ncRNA
CNTNAP3P1	0.359949	8.15202	0.0441545	-4.50129	0.000332508	0.000956977	down	0	1	0	5	7	9	CNTNAP3P1		contactin associated protein-like 3 pseudogene 1	ncRNA
LOC100421061	4.22172	17.1606	0.246012	-2.0232	0.000333341	0.000959259	down	7	2	3	23	12	9	LOC100421061		hepatitis A virus cellular receptor 1 pseudogene	pseudo
RASSF8-AS1	19.7334	41.2878	0.477948	-1.06507	0.000334178	0.000961553	down	22	15	18	36	37	33	RASSF8-AS1	hsa:100506451	RASSF8 atnisense RNA 1	ncRNA
LOC105379078	1.77815	11.6673	0.152405	-2.71402	0.000334946	0.00096355	down	3	0	2	11	9	10	LOC105379078		uncharacterized LOC105379078	ncRNA
LOC105369748	4.91325	17.8692	0.274957	-1.86272	0.000337608	0.00097084	down	7	5	2	11	16	19	LOC105369748		uncharacterized LOC105369748	ncRNA
LINC00574	3.13736	14.8636	0.211076	-2.24416	0.000340011	0.000977047	down	5	3	1	9	19	10	LINC00574	hsa:80069	long intergenic non-protein coding RNA 574	ncRNA
LOC105376286	3.91399	16.7577	0.233564	-2.09811	0.000340771	0.000978763	down	5	3	3	12	17	14	LOC105376286		uncharacterized LOC105376286	ncRNA
HMGN2P7	9.63225	0.75965	12.6799	3.66447	0.00034312	0.000985273	up	12	7	8	0	0	2	HMGN2P7		high mobility group nucleosomal binding domain 2 pseudogene 7	pseudo
LOC643043	0.333839	7.32873	0.0455521	-4.45634	0.000343351	0.000985701	down	1	0	0	4	4	11	LOC643043		protein shisa-5-like	pseudo
LINC00886	2.52642	12.4676	0.202639	-2.30302	0.000345494	0.000991258	down	3	1	3	8	13	11	LINC00886	hsa:730091	long intergenic non-protein coding RNA 886	ncRNA
LOC100421031	9.84791	26.4342	0.372544	-1.42452	0.000352015	0.001009	down	7	9	11	21	22	25	LOC100421031		carbonic anhydrase VA, mitochondrial pseudogene	pseudo
RFX3-AS1	5.46275	17.9354	0.304579	-1.71511	0.000354432	0.00101569	down	3	7	5	14	18	14	RFX3-AS1	hsa:101929302	RFX3 antisense RNA 1	ncRNA
PRR7-AS1	0.722157	8.18004	0.0882828	-3.50172	0.000356302	0.0010208	down	1	0	1	6	8	7	PRR7-AS1	hsa:340037	PRR7 antisense RNA 1	ncRNA
LOC101930053	4.61004	19.5107	0.236282	-2.08142	0.000366361	0.00104799	down	7	2	4	16	20	14	LOC101930053	hsa:101930053	uncharacterized LOC101930053	ncRNA
LOC101928815	0.388318	7.84346	0.0495085	-4.33618	0.000367798	0.00105135	down	0	0	1	5	11	4	LOC101928815	hsa:101928815	uncharacterized LOC101928815	ncRNA
DNAH17-AS1	4.38516	16.3576	0.268081	-1.89926	0.000371228	0.00106078	down	4	2	6	17	13	12	DNAH17-AS1	hsa:100996295	DNAH17 antisense RNA 1	ncRNA
LOC105377547	2.63312	12.3989	0.212367	-2.23537	0.000372146	0.00106315	down	0	3	4	10	8	14	LOC105377547		uncharacterized LOC105377547	ncRNA
RPL19P12	12.5754	32.7837	0.383586	-1.38238	0.000376715	0.00107582	down	15	7	13	18	39	27	RPL19P12	hsa:100129424	ribosomal protein L19 pseudogene 12	pseudo
RAET1E-AS1	0.719898	10.1276	0.071083	-3.81435	0.000386129	0.00110178	down	0	2	0	9	9	8	RAET1E-AS1	hsa:100652739	RAET1E antisense RNA 1	ncRNA
LOC105375401	16.8754	38.5271	0.438014	-1.19095	0.000386429	0.00110251	down	19	12	16	33	33	33	LOC105375401		uncharacterized LOC105375401	ncRNA
LOC105378440	3.68686	15.1544	0.243287	-2.03927	0.000389516	0.00111079	down	1	5	4	9	14	16	LOC105378440		uncharacterized LOC105378440	ncRNA
LOC105369957	85.2605	41.9583	2.03203	1.02292	0.000391801	0.00111704	up	63	104	69	36	32	40	LOC105369957		uncharacterized LOC105369957	ncRNA
ACTG1P24	0.388318	7.80783	0.0497344	-4.32961	0.000393679	0.00112212	down	0	0	1	5	9	6	ACTG1P24		POTE ankyrin domain family, member N, pseudogene	ncRNA
SNORA81	119.422	52.8533	2.2595	1.176	0.000396474	0.00112982	up	110	151	73	51	38	47	SNORA81	hsa:677847	small nucleolar RNA, H/ACA box 81	snoRNA
LOC105373290	5.46501	19.0904	0.286271	-1.80455	0.00039803	0.00113412	down	4	5	6	26	12	11	LOC105373290		uncharacterized LOC105373290	ncRNA
LOC105369720	7.10357	21.3462	0.332779	-1.58736	0.000401138	0.00114257	down	8	8	4	15	17	23	LOC105369720		uncharacterized LOC105369720	ncRNA
USP46-AS1	2.33687	13.9793	0.167167	-2.58064	0.000406955	0.00115762	down	7	0	0	9	12	15	USP46-AS1	hsa:643783	USP46 antisense RNA 1	ncRNA
GRK6P1	1.77589	12.1031	0.14673	-2.76876	0.000408516	0.00116151	down	2	2	1	13	11	7	GRK6P1		G protein-coupled receptor kinase 6 pseudogene 1	pseudo
LOC100421730	21.8409	45.1063	0.484209	-1.0463	0.00040866	0.00116178	down	24	19	18	31	41	44	LOC100421730		transmembrane emp24 domain trafficking protein 2 pseudogene	pseudo
LOC105370937	19.3973	4.26973	4.54298	2.18364	0.000410347	0.0011663	up	20	17	17	2	4	5	LOC105370937		uncharacterized LOC105370937	ncRNA
CYP2D8P	12.5164	31.2238	0.400859	-1.31883	0.000412074	0.0011708	down	14	11	10	28	31	21	CYP2D8P		cytochrome P450, family 2, subfamily D, polypeptide 8, pseudogene	ncRNA
RAB5CP2	0	5.81705	0	-20	0.000413434	0.00117439	down	0	0	0	3	5	7	RAB5CP2		RAB5C, member RAS oncogene family pseudogene 2	pseudo
EEF1A1P31	0.667677	8.55482	0.0780469	-3.67952	0.000419638	0.00119074	down	2	0	0	9	6	7	EEF1A1P31		eukaryotic translation elongation factor 1 alpha 1 pseudogene 31	pseudo
LINC01116	4.99384	17.999	0.27745	-1.8497	0.000426738	0.00121017	down	5	6	3	15	21	10	LINC01116	hsa:375295	long intergenic non-protein coding RNA 1116	ncRNA
FBLL1	1.74978	12.0726	0.144938	-2.78649	0.000437421	0.00123841	down	3	1	1	17	7	7	FBLL1	hsa:345630	rRNA/tRNA 2'-O-methyltransferase fibrillarin-like protein 1	pseudo
LOC102724143	2.94085	13.5486	0.21706	-2.20384	0.000441297	0.00124894	down	2	2	4	11	8	16	LOC102724143	hsa:102724143	uncharacterized LOC102724143	ncRNA
RPL17P9	0	6.63014	0	-20	0.000449471	0.00127096	down	0	0	0	3	8	6	RPL17P9		ribosomal protein L17 pseudogene 9	pseudo
LOC100506076	0.359949	17.3673	0.0207256	-5.59244	0.000449646	0.00127122	down	0	1	0	20	4	21	LOC100506076	hsa:100506076	uncharacterized LOC100506076	ncRNA
LOC105376531	0.748267	8.5751	0.0872605	-3.51853	0.000451994	0.00127741	down	0	1	1	4	10	8	LOC105376531		uncharacterized LOC105376531	miscRNA
LOC105378007	6.65381	0	Inf	20	0.000452458	0.00127857	up	2	8	8	0	0	0	LOC105378007		uncharacterized LOC105378007	ncRNA
LOC105373138	1.13659	9.30428	0.122157	-3.03319	0.000455446	0.00128656	down	0	1	2	8	6	10	LOC105373138		uncharacterized LOC105373138	ncRNA
LOC105375839	11.2967	28.2724	0.399568	-1.32349	0.000461389	0.00130227	down	11	5	15	29	14	30	LOC105375839		uncharacterized LOC105375839	ncRNA
LINC00467	38.1395	80.3673	0.474565	-1.07532	0.000464623	0.00131063	down	31	47	28	44	94	68	LINC00467	hsa:84791	long intergenic non-protein coding RNA 467	ncRNA
LOC101927603	3.16347	13.1101	0.241299	-2.0511	0.000467448	0.00131798	down	4	4	1	7	7	20	LOC101927603	hsa:101927603	uncharacterized LOC101927603	ncRNA
LOC100421468	20.5908	44.033	0.467622	-1.09658	0.000482817	0.00135923	down	24	22	12	34	43	36	LOC100421468		ubiquitin-like modifier activating enzyme 2 pseudogene	pseudo
LOC101928462	3.9991	15.4579	0.258709	-1.9506	0.000483269	0.00136019	down	5	0	6	12	8	20	LOC101928462	hsa:101928462	uncharacterized LOC101928462	ncRNA
LOC101927505	9.12801	25.6288	0.356162	-1.4894	0.00048992	0.00137826	down	7	7	11	27	16	23	LOC101927505	hsa:101927505	uncharacterized LOC101927505	ncRNA
MIR3682	5.41053	19.3732	0.279278	-1.84022	0.000495113	0.00139172	down	5	5	5	13	14	23	MIR3682	hsa:100500850	microRNA 3682	ncRNA
GAPDHP43	14.467	33.0441	0.437809	-1.19163	0.000500733	0.00140637	down	18	3	19	29	26	30	GAPDHP43		glyceraldehyde 3 phosphate dehydrogenase pseudogene 43	pseudo
SNORD121A	3.27469	14.3871	0.227613	-2.13535	0.000500998	0.00140678	down	3	2	4	10	13	14	SNORD121A	hsa:100113379	small nucleolar RNA, C/D box 121A	snoRNA
TOPORS-AS1	49.8223	24.0864	2.06848	1.04857	0.000501056	0.00140678	up	41	54	43	16	21	25	TOPORS-AS1	hsa:100129250	TOPORS antisense RNA 1	ncRNA
ERICH6-AS1	3.52342	15.2079	0.231683	-2.10978	0.000504263	0.00141479	down	4	5	1	16	13	10	ERICH6-AS1	hsa:101928085	ERICH6 antisense RNA 1	ncRNA
LOC101927568	5.3322	18.6696	0.285608	-1.80789	0.000516439	0.00144692	down	8	2	5	15	16	17	LOC101927568	hsa:101927568	uncharacterized LOC101927568	ncRNA
CD24P2	36.1095	15.9422	2.26503	1.17953	0.000526551	0.00147336	up	46	35	21	17	11	13	CD24P2		CD24 molecule pseudogene 2	pseudo
LOC105372427	1.38758	12.0878	0.114792	-3.12291	0.000530903	0.00148519	down	2	2	0	8	13	10	LOC105372427		uncharacterized LOC105372427	ncRNA
SNORD18A	43.6306	19.4522	2.24296	1.1654	0.000535586	0.00149777	up	34	53	34	19	15	16	SNORD18A	hsa:595098	small nucleolar RNA, C/D box 18A	snoRNA
LOC105378671	12.0146	1.13947	10.544	3.39834	0.000541803	0.00151409	up	14	15	5	0	0	3	LOC105378671		uncharacterized LOC105378671	ncRNA
LOC105378937	0.693788	8.94989	0.0775191	-3.6893	0.000549398	0.00153514	down	1	1	0	7	8	8	LOC105378937		uncharacterized LOC105378937	ncRNA
LOC101928842	0	5.82221	0	-20	0.000550181	0.00153715	down	0	0	0	7	3	5	LOC101928842	hsa:101928842	uncharacterized LOC101928842	ncRNA
LOC105373467	39.5382	17.9202	2.20635	1.14166	0.000555931	0.00155213	up	34	33	42	16	16	14	LOC105373467		uncharacterized LOC105373467	ncRNA
NUDT9P1	2.77967	13.2018	0.210552	-2.24775	0.000565526	0.00157837	down	6	0	2	9	11	14	NUDT9P1	hsa:119369	nudix (nucleoside diphosphate linked moiety X)-type motif 9 pseudogene 1	pseudo
LOC105375320	13.7551	2.69699	5.10019	2.35055	0.000573619	0.00159965	up	9	18	11	2	1	4	LOC105375320		uncharacterized LOC105375320	ncRNA
MTND5P15	0.388318	7.01009	0.0553942	-4.17412	0.000577089	0.00160802	down	0	0	1	10	4	4	MTND5P15		MT-ND5 pseudogene 15	pseudo
LOC105373322	0.667677	8.60827	0.0775623	-3.6885	0.000579629	0.00161472	down	2	0	0	9	9	4	LOC105373322		uncharacterized LOC105373322	ncRNA
LOC105377814	8.21631	24.93	0.329575	-1.60132	0.000581351	0.00161933	down	10	6	7	12	28	24	LOC105377814		uncharacterized LOC105377814	ncRNA
LOC105375957	2.02914	11.6036	0.174871	-2.51563	0.000583083	0.00162305	down	5	1	0	10	6	14	LOC105375957		uncharacterized LOC105375957	ncRNA
SNORD4B	37.5026	11.6443	3.22069	1.68737	0.000583094	0.00162305	up	34	50	21	7	10	13	SNORD4B	hsa:26772	small nucleolar RNA, C/D box 4B	snoRNA
LOC105377073	0.333839	7.00493	0.0476577	-4.39115	0.000589099	0.0016392	down	1	0	0	6	6	6	LOC105377073		uncharacterized LOC105377073	ncRNA
OSGEPL1-AS1	2.88863	13.2731	0.217631	-2.20005	0.000591755	0.00164621	down	4	0	4	9	15	10	OSGEPL1-AS1	hsa:101409258	OSGEPL1 antisense RNA 1	ncRNA
LOC105370396	14.3864	33.0797	0.434901	-1.20124	0.000592062	0.00164687	down	20	2	18	29	28	28	LOC105370396		uncharacterized LOC105370396	ncRNA
LOC102723917	0.722157	8.5955	0.0840157	-3.5732	0.000592378	0.00164756	down	1	0	1	6	10	6	LOC102723917	hsa:102723917	uncharacterized LOC102723917	ncRNA
LOC105371919	3.83115	15.547	0.246424	-2.02079	0.000597449	0.00166147	down	6	4	1	12	13	15	LOC105371919		uncharacterized LOC105371919	ncRNA
LOC127011	0.776636	7.74676	0.100253	-3.31828	0.000602182	0.00167269	down	0	0	2	6	5	9	LOC127011		ATPase, H+ transporting, lysosomal accessory protein 2 pseudogene	pseudo
LOC105375093	4.9961	17.4385	0.286499	-1.8034	0.000603463	0.00167605	down	6	4	4	13	12	20	LOC105375093		uncharacterized LOC105375093	ncRNA
LOC391834	0	6.22747	0	-20	0.000606356	0.0016835	down	0	0	0	6	5	5	LOC391834		ankyrin repeat domain 49 pseudogene	pseudo
LOC105372434	5.77048	20.951	0.275427	-1.86026	0.000608689	0.0016892	down	5	6	5	10	19	25	LOC105372434		uncharacterized LOC105372434	ncRNA
RPL21P48	1.44431	10.1759	0.141935	-2.81669	0.000612946	0.00170042	down	2	0	2	5	14	7	RPL21P48		ribosomal protein L21 pseudogene 48	pseudo
LOC105377311	7.15805	20.9944	0.340951	-1.55237	0.000613391	0.00170146	down	7	8	5	16	18	20	LOC105377311		uncharacterized LOC105377311	ncRNA
LOC105370439	0.359949	7.42801	0.0484583	-4.36711	0.00062128	0.00172215	down	0	1	0	5	9	5	LOC105370439		uncharacterized LOC105370439	ncRNA
LOC285626	9.2133	25.3482	0.36347	-1.46009	0.00062256	0.0017253	down	11	10	5	21	25	19	LOC285626	hsa:285626	uncharacterized LOC285626	ncRNA
RPS12P3	0	5.80685	0	-20	0.000629982	0.00174526	down	0	0	0	2	5	8	RPS12P3		ribosomal protein S12 pseudogene 3	pseudo
KLF17P1	0	5.83744	0	-20	0.000634924	0.00175773	down	0	0	0	5	5	5	KLF17P1		Kruppel-like factor 17 pseudogene 1	pseudo
YBX1P4	0	5.85784	0	-20	0.000639839	0.00177073	down	0	0	0	7	5	3	YBX1P4		Y box binding protein 1 pseudogene 4	pseudo
LINC00667	3.82889	14.8179	0.258396	-1.95235	0.00064462	0.00178293	down	5	6	0	15	13	10	LINC00667	hsa:339290	long intergenic non-protein coding RNA 667	ncRNA
LOC105369710	0.693788	8.19024	0.0847091	-3.56134	0.000645373	0.00178439	down	1	1	0	7	8	6	LOC105369710		uncharacterized LOC105369710	ncRNA
MIR1273C	2.52416	12.8602	0.196277	-2.34904	0.000646066	0.0017861	down	2	3	2	11	12	10	MIR1273C	hsa:100422821	microRNA 1273c	ncRNA
LOC101929577	3.46894	15.241	0.227606	-2.13539	0.000647555	0.0017896	down	5	5	0	14	16	9	LOC101929577	hsa:101929577	uncharacterized LOC101929577	ncRNA
LOC105379175	25.471	8.52423	2.98807	1.57921	0.000658888	0.00181924	up	25	26	20	6	6	10	LOC105379175		uncharacterized LOC105379175	ncRNA
MIR548D1	48.4213	18.7028	2.58899	1.37239	0.000660168	0.00182236	up	66	28	42	20	15	13	MIR548D1	hsa:693130	microRNA 548d-1	ncRNA
LOC101929732	11.0414	27.6245	0.399696	-1.32303	0.000664244	0.00183277	down	11	14	6	19	26	26	LOC101929732	hsa:101929732	uncharacterized LOC101929732	ncRNA
LOC105374867	23.9175	7.39741	3.23323	1.69298	0.00066812	0.00184261	up	21	20	25	2	9	8	LOC105374867		uncharacterized LOC105374867	ncRNA
RPL14P3	0.333839	6.97692	0.047849	-4.38537	0.000668477	0.00184338	down	1	0	0	5	5	8	RPL14P3		ribosomal protein L14 pseudogene 3	pseudo
SAP30L-AS1	20.9882	43.197	0.485872	-1.04135	0.000669007	0.00184463	down	28	14	17	30	41	40	SAP30L-AS1	hsa:386627	SAP30L antisense RNA 1 (head to head)	ncRNA
KLHL7-AS1	13.7119	32.6411	0.420082	-1.25126	0.000671166	0.00184995	down	15	8	15	18	31	35	KLHL7-AS1	hsa:100775104	KLHL7 antisense RNA 1 (head to head)	ncRNA
SNORD58B	47.7263	22.8682	2.08702	1.06144	0.000671645	0.00185106	up	48	46	39	24	12	23	SNORD58B	hsa:26790	small nucleolar RNA, C/D box 58B	snoRNA
LOC105377148	17.3819	37.3621	0.465228	-1.10399	0.000672632	0.00185356	down	25	10	14	27	35	34	LOC105377148		uncharacterized LOC105377148	ncRNA
LOC105376578	0	6.19699	0	-20	0.000673692	0.00185627	down	0	0	0	10	1	5	LOC105376578		uncharacterized LOC105376578	ncRNA
SATB1-AS1	10.9392	27.5863	0.396546	-1.33444	0.000676963	0.00186507	down	16	8	7	17	25	29	SATB1-AS1	hsa:101927777	SATB1 antisense RNA 1	ncRNA
LOC105377040	0	5.40417	0	-20	0.000678362	0.00186849	down	0	0	0	5	2	7	LOC105377040		uncharacterized LOC105377040	ncRNA
LINC01347	29.1842	59.1288	0.493569	-1.01868	0.000680918	0.00187467	down	29	38	15	39	56	57	LINC01347	hsa:731275	long intergenic non-protein coding RNA 1347	ncRNA
FAM133CP	19.3665	41.9353	0.461818	-1.1146	0.000686411	0.00188871	down	15	14	24	32	33	43	FAM133CP	hsa:728640	family with sequence similarity 133, member A pseudogene	pseudo
LOC284561	0.748267	9.36288	0.0799184	-3.64533	0.000690498	0.0018993	down	0	1	1	12	7	5	LOC284561	hsa:284561	uncharacterized LOC284561	ncRNA
LOC105376289	24.2208	7.77982	3.11328	1.63844	0.000697993	0.00191816	up	21	23	23	4	8	8	LOC105376289		uncharacterized LOC105376289	ncRNA
SUCLG2-AS1	3.52342	14.8152	0.237824	-2.07203	0.000705912	0.00193815	down	4	5	1	6	18	14	SUCLG2-AS1	hsa:101927111	SUCLG2 antisense RNA 1 (head to head)	ncRNA
RPS15AP3	2.91248	13.2425	0.219935	-2.18485	0.000709856	0.00194808	down	2	3	3	6	15	13	RPS15AP3		ribosomal protein S15a pseudogene 3	pseudo
LOC105374135	2.10747	12.0165	0.175382	-2.51143	0.000710001	0.00194826	down	2	4	0	8	9	14	LOC105374135		uncharacterized LOC105374135	ncRNA
GVINP1	20.9008	49.2487	0.424393	-1.23653	0.00072638	0.0019907	down	27	19	13	31	39	57	GVINP1	hsa:387751	Interferon-induced very large GTPase 1	pseudo
LOC105375960	6.16105	19.4342	0.317022	-1.65735	0.000729863	0.00199933	down	6	4	7	5	22	23	LOC105375960		uncharacterized LOC105375960	ncRNA
SATB2-AS1	4.22172	15.5191	0.272034	-1.87814	0.000731782	0.00200413	down	7	2	3	18	8	14	SATB2-AS1	hsa:150538	SATB2 antisense RNA 1	ncRNA
LOC105370931	14.3751	31.4636	0.456881	-1.13011	0.000737025	0.00201733	down	15	12	13	23	26	32	LOC105370931		uncharacterized LOC105370931	ncRNA
LOC339539	0.667677	7.39237	0.0903197	-3.46882	0.000758742	0.00207488	down	2	0	0	5	7	7	LOC339539	hsa:339539	uncharacterized LOC339539	ncRNA
SNORA4	206.45	68.6902	3.00552	1.58762	0.000764733	0.0020896	up	155	282	137	53	73	50	SNORA4	hsa:619568	small nucleolar RNA, H/ACA box 4	snoRNA
LOC100506797	1.10822	8.9677	0.123579	-3.0165	0.000765415	0.00209098	down	0	2	1	7	9	7	LOC100506797	hsa:100506797	uncharacterized LOC100506797	ncRNA
LOC105375700	7.93695	22.5647	0.351742	-1.50741	0.000765741	0.00209153	down	8	6	8	21	18	19	LOC105375700		uncharacterized LOC105375700	ncRNA
LOC105371408	19.7289	40.5001	0.487132	-1.03762	0.000773744	0.00211109	down	20	19	16	35	36	33	LOC105371408		uncharacterized LOC105371408	ncRNA
LOC105371061	4.2762	16.0159	0.266998	-1.9051	0.000775577	0.00211523	down	6	2	4	12	18	11	LOC105371061		uncharacterized LOC105371061	ncRNA
LOC102724068	0.333839	7.35932	0.0453627	-4.46235	0.000812116	0.0022075	down	1	0	0	7	4	8	LOC102724068	hsa:102724068	uncharacterized LOC102724068	ncRNA
LOC728099	18.7864	5.50345	3.41356	1.77128	0.000812889	0.00220935	up	18	15	19	6	7	1	LOC728099		uncharacterized LOC728099	miscRNA
HCG25	7.38275	24.39	0.302696	-1.72406	0.000827093	0.00224516	down	6	2	12	19	15	29	HCG25	hsa:414765	HLA complex group 25 (non-protein coding)	ncRNA
LOC105375884	13.7426	31.869	0.431221	-1.2135	0.000831359	0.00225478	down	16	5	17	29	24	29	LOC105375884		uncharacterized LOC105375884	ncRNA
LOC101929762	0	5.50087	0	-20	0.000834683	0.00226319	down	0	0	0	4	8	2	LOC101929762	hsa:101929762	uncharacterized LOC101929762	ncRNA
HIF1AP1	3.1941	14.3643	0.222364	-2.169	0.000837886	0.00227111	down	5	1	3	13	10	14	HIF1AP1		hypoxia inducible factor 1, alpha subunit (basic helix-loop-helix transcription factor) pseudogene 1	pseudo
LOC105378833	2.16195	11.2238	0.192622	-2.37615	0.000843877	0.00228606	down	1	4	1	10	6	13	LOC105378833		uncharacterized LOC105378833	ncRNA
LINC01337	2.52642	13.6377	0.185253	-2.43243	0.000862377	0.00233222	down	3	1	3	11	13	11	LINC01337		long intergenic non-protein coding RNA 1337	ncRNA
MIR4434	37.4991	17.1045	2.19236	1.13248	0.000865177	0.00233887	up	45	29	31	14	14	16	MIR4434	hsa:100616419	microRNA 4434	ncRNA
LOC105378688	10.8233	27.2092	0.397781	-1.32995	0.000865228	0.00233887	down	11	8	11	26	20	24	LOC105378688		uncharacterized LOC105378688	ncRNA
BCRP6	44.9625	21.4506	2.09609	1.0677	0.000867088	0.00234311	up	49	32	44	20	20	15	BCRP6		breakpoint cluster region pseudogene 6	pseudo
RPS3P7	12.9614	36.4244	0.355844	-1.49068	0.000873216	0.00235834	down	14	9	13	34	21	39	RPS3P7		ribosomal protein S3 pseudogene 7	pseudo
NDUFB3P2	45.1976	22.2714	2.02941	1.02106	0.000878734	0.00237251	up	44	47	35	19	24	14	NDUFB3P2		NADH dehydrogenase (ubiquinone) 1 beta subcomplex, 3, 12kDa pseudogene 2	pseudo
RPL29P1	6.21553	0	Inf	20	0.000889044	0.00239704	up	5	4	8	0	0	0	RPL29P1		ribosomal protein L29 pseudogene 1	pseudo
SNORD30	114.606	55.6444	2.05961	1.04237	0.000904168	0.00243535	up	92	150	77	50	46	47	SNORD30	hsa:9299	small nucleolar RNA, C/D box 30	snoRNA
SNORA49	21.448	6.99473	3.06631	1.61651	0.000912599	0.00245586	up	22	23	15	5	6	7	SNORA49	hsa:677829	small nucleolar RNA, H/ACA box 49	snoRNA
LOC105371488	0	5.43476	0	-20	0.00092502	0.00248664	down	0	0	0	8	2	4	LOC105371488		uncharacterized LOC105371488	ncRNA
RAPGEF4-AS1	5.66604	19.4699	0.291015	-1.78084	0.000938241	0.00252033	down	9	2	5	12	20	18	RAPGEF4-AS1	hsa:91149	RAPGEF4 antisense RNA 1	ncRNA
UBE2CP2	4.77348	15.988	0.298567	-1.74388	0.00095298	0.00255506	down	4	2	7	18	13	10	UBE2CP2		ubiquitin-conjugating enzyme E2C pseudogene 2	pseudo
LOC105375331	4.01844	15.2282	0.263881	-1.92204	0.000967596	0.00259164	down	1	7	3	11	17	11	LOC105375331		uncharacterized LOC105375331	ncRNA
PRMT5-AS1	7.90858	0.390023	20.2772	4.34179	0.000968112	0.00259273	up	8	7	7	1	0	0	PRMT5-AS1		PRMT5 antisense RNA 1	ncRNA
LOC105375202	3.11351	15.9191	0.195584	-2.35414	0.000987755	0.0026415	down	7	0	2	6	16	19	LOC105375202		uncharacterized LOC105375202	ncRNA
ADAMTS19-AS1	21.121	42.6467	0.495255	-1.01376	0.00100553	0.00268635	down	24	17	18	36	28	46	ADAMTS19-AS1		ADAMTS19 antisense RNA 1	ncRNA
LOC644422	32.503	14.0379	2.31538	1.21125	0.00102027	0.0027242	up	39	25	27	13	13	10	LOC644422		splicing factor, arginine/serine-rich 6 pseudogene	pseudo
LOC105375721	4.68611	15.6718	0.299015	-1.74171	0.00103144	0.00275157	down	3	7	3	19	16	5	LOC105375721		uncharacterized LOC105375721	ncRNA
LOC105371455	0	5.81963	0	-20	0.00103226	0.00275345	down	0	0	0	5	4	6	LOC105371455		uncharacterized LOC105371455	ncRNA
LOC105374249	8.32301	23.0182	0.361583	-1.4676	0.00103915	0.0027706	down	7	8	8	16	25	18	LOC105374249		uncharacterized LOC105374249	ncRNA
LOC105376434	6.18716	18.7205	0.330502	-1.59727	0.00104287	0.00277929	down	5	5	7	13	20	15	LOC105376434		uncharacterized LOC105376434	ncRNA
MIR7-1	147.224	64.24	2.29177	1.19646	0.00105401	0.0028068	up	115	188	106	63	52	50	MIR7-1	hsa:407043	microRNA 7-1	ncRNA
LOC105378410	8.57626	22.5291	0.380675	-1.39337	0.00106504	0.00283427	down	10	7	7	21	16	21	LOC105378410		uncharacterized LOC105378410	ncRNA
TRQ-TTG7-1	0	5.48563	0	-20	0.00109071	0.00289807	down	0	0	0	6	6	2	TRQ-TTG7-1		transfer RNA-Gln (TTG) 7-1	ncRNA
SCARNA23	33.8859	14.7619	2.2955	1.19881	0.00109982	0.00292003	up	35	25	34	13	11	14	SCARNA23	hsa:677773	small Cajal body-specific RNA 23	ncRNA
LOC101928768	6.32449	18.2872	0.345842	-1.53181	0.00111292	0.00295284	down	3	4	10	13	17	17	LOC101928768	hsa:101928768	uncharacterized LOC101928768	ncRNA
LOC105374603	2.94311	12.8602	0.228854	-2.1275	0.00111651	0.0029614	down	3	0	5	11	12	10	LOC105374603		uncharacterized LOC105374603	ncRNA
VN1R51P	6.02599	18.6366	0.323342	-1.62887	0.00114201	0.00302368	down	9	3	5	17	13	18	VN1R51P		vomeronasal 1 receptor 51 pseudogene	pseudo
LOC100421569	11.0743	30.156	0.367234	-1.44523	0.00114733	0.00303609	down	13	9	9	17	20	41	LOC100421569		glyoxylate reductase 1 homolog (Arabidopsis) pseudogene	pseudo
LOC102723759	8.29464	22.2535	0.372733	-1.42378	0.00115473	0.00305465	down	7	9	7	19	23	15	LOC102723759	hsa:102723759	uncharacterized LOC102723759	ncRNA
LOC102723714	13.7403	30.2579	0.454107	-1.1389	0.00115695	0.0030602	down	15	7	16	20	24	34	LOC102723714	hsa:102723714	uncharacterized LOC102723714	ncRNA
LOC101927400	15.1189	32.7303	0.461921	-1.11428	0.00118126	0.00312207	down	13	17	12	25	32	27	LOC101927400	hsa:101927400	uncharacterized LOC101927400	ncRNA
RNU4-1	1.41369	8.94989	0.157956	-2.66241	0.00120204	0.00317559	down	1	3	0	7	8	8	RNU4-1	hsa:26835	RNA, U4 small nuclear 1	snRNA
LOC102724883	4.21946	15.185	0.277871	-1.84751	0.0012109	0.00319759	down	6	4	2	12	14	13	LOC102724883	hsa:102724883	uncharacterized LOC102724883	ncRNA
LOC105373690	1.77815	10.543	0.168657	-2.56784	0.00123097	0.00324773	down	3	0	2	9	11	7	LOC105373690		uncharacterized LOC105373690	ncRNA
SNORD76	201.387	98.9586	2.03506	1.02507	0.00123142	0.00324856	up	153	259	147	88	89	77	SNORD76	hsa:692196	small nucleolar RNA, C/D box 76	snoRNA
SNORA31	22.0259	7.37456	2.98674	1.57857	0.00124224	0.00327566	up	18	24	19	5	6	8	SNORA31	hsa:677814	small nucleolar RNA, H/ACA box 31	snoRNA
RPS26P57	3.88563	15.1468	0.256532	-1.96279	0.0012463	0.00328492	down	5	4	2	10	13	16	RPS26P57		ribosomal protein S26 pseudogene 57	pseudo
LOC102724438	0.359949	6.19945	0.0580614	-4.10628	0.00125938	0.00331612	down	0	1	0	5	4	7	LOC102724438	hsa:102724438	uncharacterized LOC102724438	ncRNA
LOC101927604	0.667677	7.39753	0.0902567	-3.46982	0.00128614	0.00338214	down	2	0	0	9	5	5	LOC101927604	hsa:101927604	uncharacterized LOC101927604	ncRNA
LOC105373615	2.08136	11.267	0.18473	-2.43651	0.00129059	0.00339235	down	3	3	0	9	9	11	LOC105373615		uncharacterized LOC105373615	ncRNA
RPS2P25	3.63689	15.2436	0.238585	-2.06742	0.00129304	0.00339805	down	4	1	5	16	15	8	RPS2P25		ribosomal protein S2 pseudogene 25	pseudo
LOC105370463	6.10883	18.2974	0.333863	-1.58267	0.00130138	0.00341807	down	8	2	7	14	17	16	LOC105370463		uncharacterized LOC105370463	ncRNA
UBE2E1-AS1	0.719898	9.25587	0.0777775	-3.6845	0.00131689	0.00345644	down	0	2	0	5	5	14	UBE2E1-AS1		UBE2E1 antisense RNA 1	ncRNA
MRPL40P1	0.333839	6.23508	0.053542	-4.22319	0.001326	0.00347778	down	1	0	0	5	6	5	MRPL40P1		mitochondrial ribosomal protein L40 pseudogene 1	pseudo
LOC105372445	1.13659	10.8515	0.10474	-3.25511	0.00133494	0.00349934	down	0	1	2	2	11	15	LOC105372445		uncharacterized LOC105372445	ncRNA
LOC105370040	15.3811	32.8019	0.468911	-1.09262	0.0013441	0.00352296	down	20	8	15	39	28	17	LOC105370040		uncharacterized LOC105370040	ncRNA
DLGAP4-AS1	12.0076	27.2805	0.440154	-1.18392	0.00135666	0.00355237	down	7	15	11	26	24	20	DLGAP4-AS1	hsa:101926987	DLGAP4 antisense RNA 1	ncRNA
LINC00266-3	6.46201	0	Inf	20	0.0013576	0.00355445	up	5	9	4	0	0	0	LINC00266-3	hsa:441123	long intergenic non-protein coding RNA 266-3	ncRNA
SNX25P1	4.61004	15.5215	0.297009	-1.75142	0.0013711	0.00358784	down	7	2	4	13	11	16	SNX25P1		sorting nexin 25 pseudogene 1	pseudo
LOC100419161	5.35831	17.5633	0.305085	-1.71272	0.0013841	0.00362068	down	7	3	5	20	15	10	LOC100419161		nei endonuclease VIII-like 2 (E. coli) pseudogene	pseudo
SLC6A21P	11.2877	1.55751	7.24727	2.85744	0.00139942	0.00365755	up	7	13	11	2	1	1	SLC6A21P		solute carrier family 6, member 21, pseudogene	pseudo
LOC100506286	2.85574	12.8526	0.222192	-2.17012	0.00140305	0.00366585	down	2	5	1	12	11	10	LOC100506286	hsa:100506286	uncharacterized LOC100506286	ncRNA
MIR4639	31.3765	12.9112	2.43018	1.28107	0.00140905	0.00368032	up	27	33	27	16	12	5	MIR4639	hsa:100616269	microRNA 4639	ncRNA
MIR454	40.457	19.4472	2.08035	1.05683	0.00141224	0.00368825	up	42	40	31	22	13	15	MIR454	hsa:768216	microRNA 454	ncRNA
HOXA10-AS	16.6813	34.9202	0.477699	-1.06583	0.00142129	0.00371067	down	21	15	11	25	27	38	HOXA10-AS	hsa:100874323	HOXA10 antisense RNA	ncRNA
LOC105374208	2.91474	13.1815	0.221123	-2.17708	0.00142593	0.00372036	down	3	1	4	14	7	13	LOC105374208		uncharacterized LOC105374208	ncRNA
LOC105371375	0	5.04978	0	-20	0.00142647	0.00372135	down	0	0	0	4	4	5	LOC105371375		uncharacterized LOC105371375	ncRNA
VDAC2P2	1.00152	11.1907	0.089495	-3.48205	0.0014376	0.00374796	down	3	0	0	12	3	14	VDAC2P2		voltage-dependent anion channel 2 pseudogene 2	pseudo
LOC100131884	6.54937	19.4038	0.33753	-1.56691	0.00143856	0.00374935	down	6	4	8	16	14	20	LOC100131884	hsa:100131884	capicua transcriptional repressor pseudogene	pseudo
LOC105377153	14.6828	32.3761	0.453509	-1.1408	0.00144433	0.00376264	down	17	11	13	31	30	22	LOC105377153		uncharacterized LOC105377153	ncRNA
ALOX12P1	8.60462	22.1772	0.387993	-1.3659	0.0014528	0.00378346	down	10	6	8	22	17	18	ALOX12P1		arachidonate 12-lipoxygenase pseudogene 1	pseudo
MTND5P2	41.6641	20.6196	2.02061	1.01479	0.00146323	0.00380856	up	52	33	32	13	20	20	MTND5P2		MT-ND5 pseudogene 2	pseudo
RPL26P3	6.35531	19.3962	0.327657	-1.60974	0.00147087	0.0038272	down	8	7	3	17	13	20	RPL26P3		ribosomal protein L26 pseudogene 3	pseudo
LOC285484	13.0965	29.2609	0.447576	-1.1598	0.00147285	0.00383194	down	11	10	15	20	32	23	LOC285484	hsa:285484	uncharacterized LOC285484	ncRNA
LOC105375447	26.7087	11.2084	2.38291	1.25272	0.00147927	0.00384698	up	36	16	23	5	8	16	LOC105375447		uncharacterized LOC105375447	ncRNA
ALDH7A1P1	3.60852	14.5118	0.248661	-2.00775	0.00149607	0.00388812	down	4	2	4	10	20	7	ALDH7A1P1		aldehyde dehydrogenase 7 family, member A1 pseudogene 1	pseudo
LOC101927635	2.91022	12.4854	0.23309	-2.10104	0.00151185	0.00392648	down	1	5	2	8	14	10	LOC101927635	hsa:101927635	uncharacterized LOC101927635	ncRNA
C9orf173-AS1	8.27305	21.4303	0.386045	-1.37316	0.00152013	0.00394594	down	10	4	9	18	20	17	C9orf173-AS1	hsa:100129722	C9orf173 antisense RNA 1	ncRNA
GAPDHP52	0	5.0574	0	-20	0.00152466	0.00395472	down	0	0	0	3	5	5	GAPDHP52		glyceraldehyde 3 phosphate dehydrogenase pseudogene 52	pseudo
LOC101929340	18.6705	5.4296	3.43864	1.78184	0.00152528	0.00395589	up	13	15	23	4	4	6	LOC101929340	hsa:101929340	uncharacterized LOC101929340	ncRNA
KRT8P9	31.6559	13.9997	2.26119	1.17708	0.00153179	0.00397062	up	29	33	26	11	12	13	KRT8P9		keratin 8 pseudogene 9	pseudo
CLK2P1	7.37145	26.5845	0.277284	-1.85056	0.00155344	0.00402284	down	1	12	7	27	27	14	CLK2P1	hsa:1197	Similar to Dual specificity protein kinase CLK2 (CDC like kinase 2)	miscRNA
LOC105373527	3.57564	13.6072	0.262776	-1.9281	0.00155868	0.00403553	down	2	7	1	15	9	11	LOC105373527		uncharacterized LOC105373527	ncRNA
RPL29P11	23.366	8.94989	2.61076	1.38447	0.00156891	0.00405983	up	28	26	12	7	8	8	RPL29P11		ribosomal protein L29 pseudogene 11	pseudo
RPL26P32	413.196	170.202	2.42769	1.27958	0.00157144	0.00406507	up	339	361	438	197	124	116	RPL26P32		HCG26523, isoform CRA_a	pseudo
LOC105376934	13.7642	31.1221	0.442263	-1.17702	0.00157907	0.00408392	down	13	10	15	32	23	25	LOC105376934		uncharacterized LOC105376934	ncRNA
LOC100420067	16.269	33.5054	0.485564	-1.04227	0.00158305	0.00409288	down	19	6	20	30	30	26	LOC100420067		transmembrane protein 231 pseudogene	pseudo
LOC105371990	0	4.67499	0	-20	0.00161129	0.00416187	down	0	0	0	1	6	5	LOC105371990		uncharacterized LOC105371990	ncRNA
MIR4786	2.91022	14.884	0.195526	-2.35457	0.00162122	0.00418662	down	1	5	2	11	19	8	MIR4786	hsa:100616417	microRNA 4786	ncRNA
MIR3136	38.4677	18.305	2.10149	1.07141	0.00163274	0.00421545	up	46	34	28	13	18	16	MIR3136	hsa:100422859	microRNA 3136	ncRNA
LOC105372418	2.1381	11.2849	0.189466	-2.39999	0.0016452	0.00424566	down	3	1	2	9	10	10	LOC105372418		uncharacterized LOC105372418	ncRNA
LOC100421536	2.1381	10.4896	0.203831	-2.29456	0.0016455	0.00424566	down	3	1	2	9	8	10	LOC100421536		diphosphoinositol pentakisphosphate kinase 2 pseudogene	pseudo
LOC105376836	17.4693	36.5644	0.477768	-1.06562	0.00167462	0.00431569	down	26	5	18	32	30	32	LOC105376836		uncharacterized LOC105376836	ncRNA
FAM66A	2.21869	14.1142	0.157196	-2.66936	0.00169089	0.00435481	down	1	2	3	10	19	7	FAM66A	hsa:100133172	family with sequence similarity 66, member A	ncRNA
MIR1976	8.54563	0.777466	10.9916	3.45834	0.00171131	0.00440361	up	9	10	5	0	1	1	MIR1976	hsa:100302190	microRNA 1976	ncRNA
LOC105374238	18.7989	1.92714	9.75484	3.28612	0.00172194	0.00442905	up	11	28	13	1	1	3	LOC105374238		uncharacterized LOC105374238	ncRNA
PRELID1P1	0.748267	7.40257	0.101082	-3.3064	0.00172599	0.00443804	down	0	1	1	6	7	6	PRELID1P1		PRELI domain containing 1 pseudogene 1	pseudo
LOC100506639	5.29931	16.7196	0.316951	-1.65767	0.00173515	0.00446016	down	6	7	2	17	12	14	LOC100506639	hsa:100506639	uncharacterized LOC100506639	ncRNA
LOC105378051	0.388318	6.66836	0.058233	-4.10202	0.00173876	0.004468	down	0	0	1	5	9	3	LOC105378051		multimerin-2-like	ncRNA
LINC00640	10.5678	1.93992	5.44756	2.44561	0.0017581	0.00451336	up	7	11	11	4	0	1	LINC00640	hsa:283553	long intergenic non-protein coding RNA 640	ncRNA
RNVU1-14	5.01995	15.1722	0.330865	-1.59568	0.00176275	0.00452433	down	4	7	3	9	15	15	RNVU1-14	hsa:101954266	RNA, variant U1 small nuclear 14	snRNA
MIR3139	29.93	12.0599	2.48178	1.31138	0.00176622	0.00453274	up	24	35	24	14	8	9	MIR3139	hsa:100423017	microRNA 3139	ncRNA
LOC101929679	13.2056	29.172	0.452682	-1.14343	0.00177059	0.00454299	down	13	16	8	27	23	25	LOC101929679	hsa:101929679	uncharacterized LOC101929679	ncRNA
LOC256374	3.663	13.5994	0.26935	-1.89245	0.00178927	0.00458845	down	3	2	5	9	12	14	LOC256374	hsa:256374	peptidylprolyl isomerase A (cyclophilin A) pseudogene	pseudo
LOC158435	2.55479	12.0395	0.212201	-2.2365	0.00179917	0.00461138	down	3	0	4	12	8	11	LOC158435	hsa:158435	uncharacterized LOC158435	ncRNA
LINC00637	0.359949	5.83228	0.0617166	-4.0182	0.00182915	0.00468223	down	0	1	0	1	7	7	LINC00637	hsa:145216	long intergenic non-protein coding RNA 637	ncRNA
MRPS31P2	16.6721	4.68015	3.5623	1.83281	0.00183068	0.00468564	up	13	17	16	5	4	3	MRPS31P2		mitochondrial ribosomal protein S31 pseudogene 2	pseudo
ACTA2-AS1	1.41369	8.57522	0.164857	-2.60071	0.00185512	0.00474364	down	1	3	0	11	6	5	ACTA2-AS1	hsa:100132116	ACTA2 antisense RNA 1	ncRNA
LOC105371163	1.11047	8.1546	0.136178	-2.87644	0.00186	0.0047556	down	1	0	2	7	6	8	LOC105371163		uncharacterized LOC105371163	ncRNA
LOC101060445	4.86103	15.1901	0.320012	-1.6438	0.00187397	0.00478878	down	9	3	2	16	12	11	LOC101060445	hsa:101060445	uncharacterized LOC101060445	miscRNA
DISC1FP1	6.48812	19.0953	0.339776	-1.55734	0.00189864	0.0048456	down	4	10	4	16	18	15	DISC1FP1	hsa:101929222	DISC1 fusion partner 1 (non-protein coding)	ncRNA
LOC105376113	3.1941	12.1286	0.263353	-1.92493	0.00190003	0.00484812	down	5	1	3	12	13	6	LOC105376113		uncharacterized LOC105376113	ncRNA
LOC105377886	0	4.64452	0	-20	0.00192329	0.00490279	down	0	0	0	5	2	5	LOC105377886		small EDRK-rich factor 2 pseudogene	ncRNA
HCG4P5	1.05374	8.23607	0.127942	-2.96644	0.00195045	0.00496674	down	1	2	0	8	10	3	HCG4P5		HLA complex group 4 pseudogene 5	pseudo
LOC105376323	4.30457	14.4431	0.298036	-1.74644	0.00198287	0.00504212	down	6	1	5	12	15	10	LOC105376323		uncharacterized LOC105376323	ncRNA
LOC105379454	10.4656	25.2183	0.415001	-1.26881	0.00202205	0.0051349	down	12	5	12	17	20	28	LOC105379454		uncharacterized LOC105379454	ncRNA
KRT17P8	1.88711	9.72993	0.193949	-2.36625	0.00204115	0.00518174	down	1	0	4	9	8	8	KRT17P8		keratin 17 pseudogene 8	ncRNA
LOC102546294	2.858	12.0573	0.237035	-2.07683	0.00205229	0.00520947	down	3	3	2	12	9	10	LOC102546294	hsa:102546294	uncharacterized LOC102546294	ncRNA
LOC101928383	35.3232	16.4415	2.14841	1.10327	0.00205831	0.00522254	up	30	25	42	13	20	9	LOC101928383	hsa:101928383	uncharacterized LOC101928383	ncRNA
RPL41P5	34.28	14.3464	2.38944	1.25667	0.00208819	0.0052894	up	25	44	26	13	9	15	RPL41P5		ribosomal protein L41 pseudogene 5	pseudo
RPS10P3	36.7939	17.8489	2.06141	1.04363	0.00209072	0.00529524	up	35	32	35	16	12	18	RPS10P3		ribosomal protein S10 pseudogene 3	pseudo
LOC105370818	8.574	21.4048	0.400564	-1.3199	0.00211006	0.0053431	down	9	9	6	19	18	18	LOC105370818		uncharacterized LOC105370818	ncRNA
LOC100506207	15.791	32.3022	0.488853	-1.03253	0.00212572	0.00537936	down	17	13	14	29	27	27	LOC100506207	hsa:100506207	uncharacterized LOC100506207	ncRNA
LOC105373144	4.3829	14.4992	0.302287	-1.72601	0.00213617	0.00540522	down	3	4	5	14	17	6				ncRNA
LOC100419921	1.00152	9.24567	0.108323	-3.20659	0.00213968	0.00541298	down	3	0	0	4	5	15	LOC100419921		uncharacterized LOC100419921	pseudo
WBP1LP2	1.85874	9.3807	0.198145	-2.33537	0.0021546	0.00544783	down	1	1	3	12	8	4	WBP1LP2		WW domain binding protein 1-like pseudogene 2	pseudo
LOC105371073	34.4264	15.6157	2.2046	1.14052	0.00215514	0.0054485	up	27	35	33	10	18	12	LOC105371073		uncharacterized LOC105371073	ncRNA
LOC644135	12.4333	1.96277	6.33458	2.66325	0.00215795	0.00545383	up	11	6	17	1	3	1	LOC644135	hsa:644135	uncharacterized LOC644135	miscRNA
LOC105379234	1.056	7.76458	0.136002	-2.8783	0.00217124	0.00548239	down	2	0	1	6	6	8	LOC105379234		uncharacterized LOC105379234	ncRNA
LOC105377997	0.388318	5.85784	0.0662903	-3.91506	0.00217182	0.00548329	down	0	0	1	7	5	3	LOC105377997		uncharacterized LOC105377997	ncRNA
EXTL2P1	1.13659	7.71875	0.14725	-2.76366	0.00219639	0.00554124	down	0	1	2	5	4	11	EXTL2P1		exostoses (multiple)-like 2 pseudogene 1	pseudo
MIR4737	29.4111	12.8118	2.29563	1.19889	0.00220732	0.00556587	up	29	30	23	8	11	14	MIR4737	hsa:100616210	microRNA 4737	ncRNA
DUTP6	21.6047	7.3925	2.92252	1.54721	0.00222311	0.00560276	up	16	29	15	12	3	4	DUTP6		deoxyuridine triphosphatase pseudogene 6	pseudo
LOC101929898	1.85874	10.0996	0.184042	-2.44189	0.00222523	0.0056075	down	1	1	3	8	8	10	LOC101929898	hsa:101929898	uncharacterized LOC101929898	ncRNA
VN1R42P	29.1885	12.8526	2.27102	1.18334	0.00223896	0.00563736	up	27	28	26	12	11	10	VN1R42P		vomeronasal 1 receptor 42 pseudogene	pseudo
LOC105377169	38.1382	16.3856	2.32754	1.21881	0.00225134	0.00566734	up	43	24	39	18	14	10	LOC105377169		uncharacterized LOC105377169	ncRNA
LOC100129724	1.80426	9.32209	0.193547	-2.36924	0.00227815	0.00572763	down	2	1	2	8	7	9	LOC100129724		uncharacterized LOC100129724	miscRNA
LOC105377849	6.29387	17.7802	0.353981	-1.49825	0.00228799	0.00575176	down	2	7	8	18	7	21	LOC105377849		uncharacterized LOC105377849	ncRNA
LOC105374300	0	4.66234	0	-20	0.00230579	0.00579227	down	0	0	0	5	3	4	LOC105374300		uncharacterized LOC105374300	ncRNA
ST7-AS1	1.44431	8.61085	0.167732	-2.57577	0.00231978	0.00582495	down	2	0	2	11	8	3	ST7-AS1	hsa:93653	ST7 antisense RNA 1	ncRNA
LOC105377264	4.93936	15.5852	0.316927	-1.65778	0.00233322	0.00585626	down	6	6	2	14	14	12	LOC105377264		uncharacterized LOC105377264	ncRNA
LOC105372860	11.8771	27.2016	0.436631	-1.19551	0.00236432	0.00592748	down	12	10	11	27	19	24	LOC105372860		uncharacterized LOC105372860	ncRNA
RPL26P30	17.7045	5.79419	3.05555	1.61143	0.00237864	0.00596152	up	21	20	9	6	2	7	RPL26P30		ribosomal protein L26 pseudogene 30	pseudo
LINC00621	11.8509	26.5257	0.446771	-1.16239	0.00239803	0.00600573	down	13	9	11	16	30	22	LINC00621		long intergenic non-protein coding RNA 621	ncRNA
LOC105374713	2.57864	13.1712	0.195779	-2.35271	0.00244115	0.00610543	down	1	3	3	6	11	17	LOC105374713		uncharacterized LOC105374713	ncRNA
LINC00310	7.05135	18.6393	0.378306	-1.40237	0.00246334	0.00615449	down	10	6	4	26	8	14	LINC00310	hsa:114036	long intergenic non-protein coding RNA 310	ncRNA
SPG20-AS1	4.21946	14.4406	0.292195	-1.77499	0.00247215	0.00617521	down	6	4	2	10	16	11	SPG20-AS1	hsa:100507135	SPG20 antisense RNA 1	ncRNA
MIR3153	170.191	48.5708	3.50398	1.80899	0.00247511	0.00618068	up	122	241	110	46	35	44	MIR3153	hsa:100422936	microRNA 3153	ncRNA
LOC105372098	8.79417	20.9385	0.42	-1.25154	0.00251178	0.00626572	down	6	7	11	21	12	21	LOC105372098		uncharacterized LOC105372098	ncRNA
LOC643015	1.77589	8.93723	0.198707	-2.33128	0.0025228	0.00629059	down	2	2	1	11	5	7	LOC643015		nucleolar protein 11 pseudogene	pseudo
AKR1B1P1	0.333839	5.84506	0.0571146	-4.13	0.00252932	0.00630555	down	1	0	0	4	6	5	AKR1B1P1		aldehyde reductase family 1, member B1 pseudogene 1	pseudo
LOC105374351	2.10973	10.2065	0.206706	-2.27435	0.00253117	0.0063095	down	3	2	1	8	14	4	LOC105374351		uncharacterized LOC105374351	ncRNA
RPL31P52	9.01679	1.17511	7.67317	2.93982	0.00257049	0.00640152	up	8	9	8	0	2	1	RPL31P52		ribosomal protein L31 pseudogene 52	pseudo
LOC100420951	3.08288	12.8628	0.239675	-2.06085	0.0026134	0.00649894	down	6	3	0	13	11	9	LOC100420951		mitochondrial ribosomal protein L18 pseudogene	pseudo
LOC105375969	2.16647	9.71715	0.222953	-2.16519	0.00262159	0.00651765	down	3	0	3	6	9	10	LOC105375969		uncharacterized LOC105375969	ncRNA
MRPS10P2	0.722157	6.61749	0.109129	-3.1959	0.00262643	0.00652796	down	1	0	1	7	5	5	MRPS10P2		mitochondrial ribosomal protein S10 pseudogene 2	pseudo
LOC105374611	2.16421	10.5736	0.20468	-2.28856	0.00265932	0.00660423	down	2	2	2	12	11	4	LOC105374611		uncharacterized LOC105374611	ncRNA
RNU4-2	4.96547	14.3821	0.345254	-1.53427	0.00267563	0.00664224	down	5	7	2	13	11	13	RNU4-2	hsa:26834	RNA, U4 small nuclear 2	snRNA
LOC100132057	10.4566	23.9822	0.436014	-1.19755	0.00267573	0.00664224	down	8	13	8	25	10	27	LOC100132057	hsa:100132057	phosphodiesterase 4D interacting protein pseudogene	pseudo
WFDC21P	21.7794	7.72895	2.8179	1.49462	0.00271219	0.00672579	up	18	19	23	6	4	10	WFDC21P	hsa:645638	WAP four-disulfide core domain 21, pseudogene	miscRNA
TARDBPP2	6.1588	17.196	0.358152	-1.48136	0.00271262	0.00672616	down	5	6	6	9	22	13	TARDBPP2		TAR DNA binding protein pseudogene 2	pseudo
ITPR1-AS1	8.5524	21.866	0.391128	-1.35429	0.00272267	0.00674829	down	12	4	8	13	26	17	ITPR1-AS1	hsa:100996539	ITPR1 antisense RNA 1 (head to head)	ncRNA
LINC01410	11.8793	27.2677	0.435655	-1.19874	0.00273602	0.00677787	down	13	8	12	23	25	22	LINC01410		long intergenic non-protein coding RNA 1410	ncRNA
SNORD38A	43.5977	18.2593	2.3877	1.25562	0.00274614	0.00680223	up	32	58	31	19	12	16	SNORD38A	hsa:94162	small nucleolar RNA, C/D box 38A	snoRNA
LOC105375119	0.359949	6.22747	0.0578002	-4.11278	0.00276106	0.00683638	down	0	1	0	6	5	5	LOC105375119		uncharacterized LOC105375119	ncRNA
LOC105374145	1.80426	9.2915	0.194184	-2.3645	0.00276529	0.00684543	down	2	1	2	5	7	12	LOC105374145		uncharacterized LOC105374145	ncRNA
LOC105379154	1.5249	8.54463	0.178463	-2.4863	0.00277871	0.0068751	down	0	1	3	8	6	8	LOC105379154		uncharacterized LOC105379154	ncRNA
LOC105372611	0	4.65718	0	-20	0.00279692	0.00691446	down	0	0	0	1	5	6	LOC105372611		uncharacterized LOC105372611	ncRNA
CYP2D7	10.1057	23.3676	0.432466	-1.20934	0.00280029	0.00692135	down	12	4	12	20	21	19	CYP2D7	hsa:1564	Protein CYP2D7	miscRNA
RPL7L1P6	8.9362	22.6206	0.395047	-1.3399	0.00280762	0.00693875	down	10	8	7	16	24	18	RPL7L1P6		ribosomal protein L7-like 1 pseudogene 6	pseudo
LOC731157	10.0559	25.8222	0.389428	-1.36057	0.002823	0.00697101	down	19	6	4	25	28	13	LOC731157	hsa:731157	uncharacterized LOC731157	ncRNA
LOC105374237	4.33068	14.0201	0.308892	-1.69483	0.00289889	0.00714738	down	5	2	5	13	12	11	LOC105374237		uncharacterized LOC105374237	ncRNA
LOC105379263	0	5.07018	0	-20	0.00291054	0.00717388	down	0	0	0	6	4	3	LOC105379263		uncharacterized LOC105379263	ncRNA
LOC105378687	9.23716	22.5341	0.409919	-1.28659	0.00296657	0.00729871	down	9	13	4	18	18	22	LOC105378687		uncharacterized LOC105378687	ncRNA
KGFLP2	12.4119	28.4122	0.436852	-1.19478	0.00296689	0.00729871	down	18	7	10	20	27	26	KGFLP2	hsa:654466	keratinocyte growth factor-like protein 2	pseudo
LEF1-AS1	1.85874	9.35011	0.198794	-2.33066	0.00299894	0.00737208	down	1	1	3	9	8	7	LEF1-AS1	hsa:641518	LEF1 antisense RNA 1	ncRNA
LOC105374925	4.77122	15.5267	0.307291	-1.70232	0.00303191	0.00744777	down	3	4	6	17	9	14	LOC105374925		uncharacterized LOC105374925	ncRNA
LOC105377541	14.1788	3.49485	4.05705	2.02043	0.00303608	0.00745497	up	16	17	7	4	2	3	LOC105377541		uncharacterized LOC105377541	ncRNA
LOC105377415	57.436	24.5096	2.3434	1.22861	0.00303846	0.00745928	up	77	45	40	22	20	21	LOC105377415		uncharacterized LOC105377415	ncRNA
LOC148709	8.84865	21.8151	0.40562	-1.3018	0.00306531	0.00751521	down	5	7	12	15	22	19	LOC148709	hsa:148709	actin pseudogene	pseudo
LOC345051	1.49879	8.5649	0.174992	-2.51464	0.00310692	0.00761098	down	1	0	3	3	10	9	LOC345051	hsa:345051	hCG38984	miscRNA
LINC00999	17.2401	35.0908	0.491299	-1.02533	0.00311356	0.00762493	down	25	15	9	26	36	28	LINC00999	hsa:399744	long intergenic non-protein coding RNA 999	ncRNA
SNORA59B	34.9558	14.8255	2.35781	1.23745	0.00311831	0.00763421	up	51	25	23	14	14	10	SNORA59B	hsa:677882	small nucleolar RNA, H/ACA box 59B	snoRNA
LOC101927809	14.1525	3.54572	3.99143	1.99691	0.0031433	0.00769225	up	13	10	16	2	6	1	LOC101927809	hsa:101927809	uncharacterized LOC101927809	ncRNA
LOC105375214	2.5809	10.9025	0.236726	-2.07871	0.00316278	0.00773518	down	2	1	4	7	11	10	LOC105375214		uncharacterized LOC105375214	ncRNA
FAM182A	16.7005	5.48305	3.04584	1.60684	0.00317802	0.00776769	up	13	16	17	4	7	3	FAM182A	hsa:284800	family with sequence similarity 182, member A	ncRNA
ZNF137P	13.9676	29.5314	0.472976	-1.08016	0.00318974	0.00779398	down	23	11	6	25	23	28	ZNF137P	hsa:7696	Putative zinc finger protein 137	pseudo
LOC105379123	3.22021	11.68	0.275702	-1.85882	0.00319451	0.00780484	down	4	2	3	14	8	8	LOC105379123		uncharacterized LOC105379123	ncRNA
LOC105375283	0.359949	5.8603	0.0614216	-4.02511	0.00321696	0.00785646	down	0	1	0	2	8	5				ncRNA
ALOX15P1	3.13736	14.4381	0.217297	-2.20226	0.00322266	0.00786959	down	5	3	1	15	13	9	ALOX15P1	hsa:100652883	arachidonate 15-lipoxygenase pseudogene 1	pseudo
PLA2G4E-AS1	1.056	9.23805	0.114309	-3.12898	0.00326459	0.00796225	down	2	0	1	5	4	15	PLA2G4E-AS1	hsa:101928388	uncharacterized LOC101928388	ncRNA
LOC105369204	0.359949	5.0397	0.0714226	-3.80747	0.00330193	0.00804864	down	0	1	0	10	0	3	LOC105369204		uncharacterized LOC105369204	miscRNA
LOC100887068	2.44131	10.8694	0.224604	-2.15454	0.00333567	0.00812405	down	3	4	0	9	8	11	LOC100887068		keratin 8 pseudogene	pseudo
LOC105378272	2.80578	11.3332	0.247573	-2.01408	0.00334399	0.00814101	down	5	1	2	5	15	9	LOC105378272		uncharacterized LOC105378272	ncRNA
LOC105377871	6.0998	0.379825	16.0595	4.00536	0.00337556	0.0082137	up	4	10	3	0	0	1	LOC105377871		uncharacterized LOC105377871	ncRNA
LOC105378756	8.63074	21.0454	0.410101	-1.28595	0.00339527	0.00825914	down	9	7	8	21	18	15	LOC105378756		uncharacterized LOC105378756	ncRNA
HMGA1P4	0.667677	7.03295	0.0949356	-3.39691	0.00339663	0.0082616	down	2	0	0	7	7	4	HMGA1P4		high mobility group AT-hook 1 pseudogene 4	pseudo
LOC105370664	8.50018	21.0096	0.404585	-1.30549	0.00341363	0.00829876	down	14	2	8	14	20	20	LOC105370664		uncharacterized LOC105370664	ncRNA
LOC105371534	0.748267	6.20461	0.120599	-3.05172	0.0034816	0.00845456	down	0	1	1	9	2	5	LOC105371534		uncharacterized LOC105371534	ncRNA
LOC105370205	6.88095	0.777466	8.85049	3.14576	0.00349031	0.00847314	up	6	6	7	0	1	1	LOC105370205		uncharacterized LOC105370205	ncRNA
C9orf147	4.79959	14.4788	0.331492	-1.59296	0.00350342	0.00850238	down	3	3	7	12	17	8	C9orf147	hsa:100133204	chromosome 9 open reading frame 147	miscRNA
CFL1P1	11.072	24.9124	0.444438	-1.16994	0.00352112	0.0085367	down	12	11	8	26	19	19	CFL1P1	hsa:142913	cofilin 1 (non-muscle) pseudogene 1	pseudo
LOC105369357	7.57474	19.4547	0.389353	-1.36085	0.00352272	0.00853972	down	7	7	7	14	18	18	LOC105369357		uncharacterized LOC105369357	ncRNA
LOC102723395	9.93546	1.94495	5.10833	2.35285	0.00355352	0.0086074	up	12	10	6	1	2	2	LOC102723395	hsa:102723395	uncharacterized LOC102723395	ncRNA
MIR563	5.35379	17.5988	0.304213	-1.71685	0.00360862	0.00872854	down	5	7	3	13	21	11	MIR563	hsa:693148	microRNA 563	ncRNA
LOC105377972	0	5.06502	0	-20	0.00363154	0.00878131	down	0	0	0	2	6	5	LOC105377972		uncharacterized LOC105377972	ncRNA
BRWD1-IT2	5.63541	16.3118	0.345481	-1.53332	0.00363445	0.00878746	down	8	5	3	16	11	15	BRWD1-IT2		BRWD1 intronic transcript 2 (non-protein coding)	ncRNA
LLPH-AS1	7.99369	20.6298	0.387482	-1.3678	0.00363709	0.00879296	down	8	4	10	14	20	19	LLPH-AS1		LLPH antisense RNA 1 (head to head)	ncRNA
LOC105377194	0	4.67757	0	-20	0.00364468	0.00880687	down	0	0	0	3	5	4	LOC105377194		uncharacterized LOC105377194	ncRNA
LOC105374071	9.62999	1.5193	6.33844	2.66413	0.00367438	0.00887417	up	11	9	7	0	0	4	LOC105374071		uncharacterized LOC105374071	ncRNA
LOC105374045	0	5.38119	0	-20	0.00367741	0.0088806	down	0	0	0	1	3	10	LOC105374045		uncharacterized LOC105374045	ncRNA
LOC644145	7.59859	19.7837	0.384084	-1.38051	0.00368095	0.00888826	down	5	10	6	16	14	21	LOC644145	hsa:644145	exocyst complex component 1 pseudogene	pseudo
LOC105372259	11.8248	26.4394	0.447243	-1.16087	0.00370379	0.00893979	down	14	8	11	25	20	23	LOC105372259		uncharacterized LOC105372259	ncRNA
LOC102724532	4.40901	15.6385	0.281933	-1.82658	0.00378378	0.00911838	down	2	5	5	7	21	12	LOC102724532	hsa:102724532	uncharacterized LOC102724532	ncRNA
SNORD42A	41.9398	19.0697	2.19929	1.13704	0.00383907	0.00924399	up	32	48	36	10	20	19	SNORD42A	hsa:26809	small nucleolar RNA, C/D box 42A	snoRNA
NACAP3	0	4.30537	0	-20	0.00387425	0.00932029	down	0	0	0	2	6	3	NACAP3		nascent-polypeptide-associated complex alpha polypeptide pseudogene 3	ncRNA
LOC105373736	9.12801	21.471	0.425131	-1.23402	0.00400155	0.0095986	down	7	7	11	22	20	13	LOC105373736		uncharacterized LOC105373736	ncRNA
LOC105373026	19.4541	7.4382	2.61542	1.38704	0.00402261	0.00964334	up	20	15	19	6	9	4	LOC105373026		uncharacterized LOC105373026	ncRNA
RPL23P2	3.52568	12.8246	0.274916	-1.86294	0.00404457	0.00969209	down	5	3	2	11	10	12	RPL23P2		ribosomal protein L23 pseudogene 2	pseudo
TOB1-AS1	9.379	22.2103	0.422282	-1.24372	0.00407596	0.00975855	down	9	8	9	20	20	17	TOB1-AS1	hsa:400604	TOB1 antisense RNA 1	ncRNA
RPS4XP16	7.33071	24.8079	0.295499	-1.75877	0.00411738	0.0098518	down	12	6	3	14	20	30	RPS4XP16		ribosomal protein S4X pseudogene 16	pseudo
NIFKP8	9.93528	0.379825	26.1575	4.70915	0.00413201	0.00988483	up	8	4	15	0	0	1	NIFKP8		nucleolar protein interacting with the FHA domain of MKI67 pseudogene 8	ncRNA
LOC105370868	0	4.29775	0	-20	0.0041325	0.00988503	down	0	0	0	3	5	3	LOC105370868		uncharacterized LOC105370868	ncRNA
LOC100127917	0.667677	8.62093	0.0774484	-3.69062	0.00420334	0.0100444	down	2	0	0	5	12	5	LOC100127917		heat shock protein 90kDa alpha (cytosolic), class B member 1 pseudogene	pseudo
LOC100128007	1.38758	8.93723	0.155258	-2.68726	0.00422314	0.0100868	down	2	2	0	11	5	7	LOC100128007		Spi-C transcription factor (Spi-1/PU.1 related) pseudogene	pseudo
PRKRIRP8	0	5.00137	0	-20	0.00425759	0.010163	down	0	0	0	1	3	9	PRKRIRP8		protein-kinase, interferon-inducible double stranded RNA dependent inhibitor, repressor of (P58 repressor) pseudogene 8	pseudo
CEP170P1	28.9681	13.2478	2.18664	1.12872	0.00427158	0.0101913	up	26	24	30	17	9	8	CEP170P1	hsa:645455	Cep170-like protein	pseudo
LOC105375022	4.30457	13.6657	0.314992	-1.66661	0.00429401	0.0102407	down	6	1	5	12	14	9	LOC105375022		uncharacterized LOC105375022	ncRNA
LOC100133050	1.02763	7.7518	0.132566	-2.91522	0.00431681	0.0102879	down	2	1	0	3	7	10	LOC100133050	hsa:100133050	glucuronidase, beta pseudogene	pseudo
SNORD104	35.5132	17.4385	2.03648	1.02608	0.0043378	0.0103338	up	34	38	27	13	12	20	SNORD104	hsa:692227	small nucleolar RNA, C/D box 104	snoRNA
TOX4P1	0	4.30033	0	-20	0.00438086	0.0104292	down	0	0	0	5	4	2	TOX4P1		TOX high mobility group box family member 4 pseudogene 1	pseudo
LOC339874	6.8571	17.8692	0.383739	-1.3818	0.0043831	0.0104335	down	8	3	8	11	16	19	LOC339874	hsa:339874	uncharacterized LOC339874	ncRNA
RPS2P40	7.46352	18.6009	0.401244	-1.31745	0.00445622	0.0105918	down	8	9	4	17	11	20	RPS2P40		ribosomal protein S2 pseudogene 40	pseudo
LOC105377341	3.5779	13.2272	0.270495	-1.88633	0.00448638	0.0106613	down	3	5	2	8	13	13	LOC105377341		uncharacterized LOC105377341	ncRNA
LOC105377900	5.96699	17.4945	0.341078	-1.55183	0.00454902	0.0107984	down	8	7	2	15	14	16	LOC105377900		uncharacterized LOC105377900	ncRNA
LOC105373119	0.388318	7.0354	0.0551949	-4.17932	0.00456473	0.0108325	down	0	0	1	2	10	6	LOC105373119		uncharacterized LOC105373119	ncRNA
RPS8P7	3.94236	12.878	0.306132	-1.70778	0.00467878	0.0110845	down	5	2	4	11	13	9	RPS8P7		ribosomal protein S8 pseudogene 7	pseudo
LINC01088	3.22021	13.3239	0.241686	-2.0488	0.00468435	0.0110966	down	4	2	3	7	19	8	LINC01088	hsa:100505875	long intergenic non-protein coding RNA 1088	ncRNA
BTN1A1P1	11.2639	1.94495	5.79132	2.53389	0.00468686	0.0111014	up	9	10	12	1	2	2	BTN1A1P1		butyrophilin, subfamily 1, member A1 pseudogene 1	ncRNA
LOC105373709	1.44431	8.51403	0.169639	-2.55946	0.00469533	0.0111193	down	2	0	2	5	6	11	LOC105373709		uncharacterized LOC105373709	ncRNA
LOC105378419	4.35227	13.6861	0.318008	-1.65287	0.00469938	0.0111278	down	2	7	3	14	14	7	LOC105378419		uncharacterized LOC105378419	ncRNA
LOC645752	21.0449	8.93969	2.3541	1.23518	0.00470959	0.0111509	up	28	12	19	6	8	9	LOC645752	hsa:645752	cDNA FLJ51628, highly similar to Golgin subfamily A member 6	pseudo
LOC105369812	2.88637	10.125	0.285074	-1.81059	0.00472094	0.0111755	down	3	2	3	7	10	9	LOC105369812		uncharacterized LOC105369812	ncRNA
LOC646999	3.5779	12.0521	0.296868	-1.7521	0.00475719	0.0112524	down	3	5	2	8	11	12	LOC646999		akirin 1 pseudogene	pseudo
LOC728048	2.55027	10.1174	0.252068	-1.98811	0.00476034	0.0112566	down	1	4	2	8	9	9	LOC728048		interferon induced transmembrane protein pseudogene	pseudo
ALMS1P	1.46816	8.16984	0.179705	-2.47629	0.00478237	0.0113053	down	0	3	1	5	8	8	ALMS1P	hsa:200420	Putative ALMS1-like protein	pseudo
LOC100113397	7.36134	0.390023	18.8741	4.23834	0.00478286	0.0113054	up	13	3	5	1	0	0	LOC100113397		vezatin, adherens junctions transmembrane protein pseudogene	pseudo
RPL22P2	4.88488	0	Inf	20	0.00478524	0.0113099	up	7	6	1	0	0	0	RPL22P2		ribosomal protein L22 pseudogene 2	pseudo
LOC100287846	13.0375	27.2753	0.477996	-1.06493	0.00481158	0.0113676	down	10	14	12	22	26	22	LOC100287846	hsa:100287846	patched 1 pseudogene	pseudo
LRP4-AS1	13.4213	3.86963	3.46836	1.79425	0.00482183	0.0113896	up	8	18	11	7	0	3	LRP4-AS1	hsa:100507401	LRP4 antisense RNA 1	ncRNA
LOC105378095	0	5.50603	0	-20	0.00485371	0.0114581	down	0	0	0	8	6	0	LOC105378095		uncharacterized LOC105378095	ncRNA
LOC100130618	2.05751	9.28646	0.22156	-2.17423	0.00485688	0.0114634	down	5	0	1	8	5	11	LOC100130618		tetratricopeptide repeat domain 14 pseudogene	pseudo
LOC105377334	0.776636	7.33131	0.105934	-3.23876	0.00485773	0.0114643	down	0	0	2	6	3	10	LOC105377334		uncharacterized LOC105377334	ncRNA
MIR378H	2.05525	9.6841	0.21223	-2.2363	0.00486107	0.011471	down	4	2	0	8	6	11	MIR378H	hsa:100616306	microRNA 378h	ncRNA
LOC105372234	1.5249	7.80279	0.19543	-2.35527	0.00488711	0.0115291	down	0	1	3	8	7	5	LOC105372234		uncharacterized LOC105372234	ncRNA
MIR27B	1.11047	7.01513	0.158297	-2.65929	0.00492704	0.0116164	down	1	0	2	7	6	5	MIR27B	hsa:407019	microRNA 27b	ncRNA
RPL29P16	10.9392	24.6012	0.444663	-1.16922	0.00492934	0.0116207	down	16	8	7	17	28	18	RPL29P16		ribosomal protein L29 pseudogene 16	pseudo
CCNL2P1	16.3905	5.42199	3.02297	1.59597	0.00494036	0.0116424	up	10	19	16	5	3	6	CCNL2P1		cyclin L2 pseudogene 1	ncRNA
MIR93	0	4.28251	0	-20	0.00494049	0.0116424	down	0	0	0	5	3	3	MIR93	hsa:407050	microRNA 93	ncRNA
SNORA63	170.383	59.231	2.87658	1.52436	0.00494343	0.0116482	up	123	246	105	63	48	41	SNORA63	hsa:6043	small nucleolar RNA, H/ACA box 63	snoRNA
LOC105379132	5.71148	15.9218	0.358722	-1.47906	0.00495322	0.0116678	down	4	10	2	15	11	15	LOC105379132		uncharacterized LOC105379132	ncRNA
LOC105369942	4.63389	13.6504	0.339468	-1.55865	0.00495619	0.0116737	down	5	5	3	14	12	9	LOC105369942		uncharacterized LOC105369942	ncRNA
ACTG1P4	6.02373	18.1141	0.332544	-1.58838	0.00505901	0.0118887	down	8	5	4	10	9	28	ACTG1P4	hsa:648740	actin, gamma 1 pseudogene 4	pseudo
PTP4A2P1	6.0998	17.1197	0.356302	-1.48883	0.00505914	0.0118887	down	4	10	3	12	16	16	PTP4A2P1		protein tyrosine phosphatase type IVA, member 2 pseudogene 1	pseudo
TSPEAR-AS1	5.46727	16.0235	0.341203	-1.5513	0.0050594	0.0118887	down	5	3	7	11	19	11	TSPEAR-AS1	hsa:54082	TSPEAR antisense RNA 1	ncRNA
TTC3P1	8.70681	23.0437	0.377839	-1.40415	0.00507653	0.0119243	down	5	12	7	15	27	17	TTC3P1	hsa:286495	cDNA FLJ53531, highly similar to Tetratricopeptide repeat protein 3	pseudo
LOC105376306	5.27772	15.5444	0.339525	-1.55841	0.00510241	0.0119781	down	9	2	4	10	14	16	LOC105376306		uncharacterized LOC105376306	ncRNA
TNRC6C-AS1	3.16347	11.3257	0.279319	-1.84002	0.00512193	0.0120203	down	4	4	1	13	10	6	TNRC6C-AS1	hsa:100131096	TNRC6C antisense RNA 1	ncRNA
LOC102724670	10.1295	22.9546	0.441286	-1.18022	0.00512319	0.0120221	down	10	7	11	15	22	22	LOC102724670	hsa:102724670	uncharacterized LOC102724670	ncRNA
SNRPCP11	0.667677	6.25032	0.106823	-3.22671	0.00523141	0.0122557	down	2	0	0	3	8	5	SNRPCP11		small nuclear ribonucleoprotein polypeptide C pseudogene 11	ncRNA
LOC105378868	21.5523	8.55728	2.51859	1.33262	0.00524467	0.0122832	up	14	21	24	4	9	9	LOC105378868		uncharacterized LOC105378868	ncRNA
LOC105371038	4.25009	13.6759	0.310773	-1.68607	0.0052537	0.0122998	down	7	1	4	13	14	8	LOC105371038		uncharacterized LOC105371038	ncRNA
LOC105377873	13.4258	27.2881	0.492002	-1.02326	0.00533899	0.0124919	down	10	14	13	25	25	20	LOC105377873		uncharacterized LOC105377873	ncRNA
LOC101929719	1.11047	6.93109	0.160217	-2.6419	0.00535985	0.012537	down	1	0	2	4	3	11	LOC101929719	hsa:101929719	uncharacterized LOC101929719	ncRNA
LOC105371267	1.05374	7.47384	0.14099	-2.82634	0.00537485	0.0125684	down	1	2	0	6	11	2	LOC105371267		uncharacterized LOC105371267	ncRNA
LOC100421925	1.056	6.9387	0.152189	-2.71606	0.00537579	0.0125694	down	2	0	1	3	4	11	LOC100421925		MOB family member 4, phocein pseudogene	pseudo
GAPDHP76	1.056	6.9591	0.151743	-2.7203	0.00539566	0.0126134	down	2	0	1	5	4	9	GAPDHP76		glyceraldehyde-3-phosphate dehydrogenase pseudogene 76	ncRNA
LOC100128721	10.745	24.5859	0.437038	-1.19417	0.00539977	0.0126205	down	14	5	11	19	26	18	LOC100128721		stromal cell-derived factor 2 pseudogene	pseudo
LOC102724889	3.30306	17.2215	0.191799	-2.38233	0.00543204	0.0126897	down	3	1	5	8	24	12	LOC102724889	hsa:102724889	uncharacterized LOC102724889	ncRNA
LOC285768	9.52781	22.646	0.420728	-1.24904	0.00548601	0.0128071	down	16	3	8	15	26	17	LOC285768	hsa:285768	uncharacterized LOC285768	ncRNA
LOC100419783	0.667677	6.61233	0.100975	-3.30794	0.00550578	0.012852	down	2	0	0	3	7	7	LOC100419783		zinc finger protein 831 pseudogene	pseudo
SEPSECS-AS1	12.7151	26.4418	0.480872	-1.05628	0.00552512	0.0128909	down	18	10	8	20	23	25	SEPSECS-AS1	hsa:285540	SEPSECS antisense RNA 1 (head to head)	ncRNA
MIR4685	0.359949	5.05998	0.0711365	-3.81327	0.00555181	0.0129481	down	0	1	0	5	4	4	MIR4685	hsa:100616482	microRNA 4685	ncRNA
LOC105374339	0.388318	5.51107	0.0704615	-3.82702	0.00556319	0.0129734	down	0	0	1	5	8	1	LOC105374339		uncharacterized LOC105374339	ncRNA
AKR1B1P3	22.7902	9.6841	2.35336	1.23472	0.00558224	0.0130153	up	29	17	18	8	6	11	AKR1B1P3		aldo-keto reductase family 1, member B1 pseudogene 3	pseudo
AQP7P1	0.776636	6.24012	0.124459	-3.00626	0.00559826	0.0130475	down	0	0	2	2	8	6	AQP7P1	hsa:375719	BA251O17.4 (Similar to methylenetetrahydrofolate dehydrogenase(NADP+ dependent),methenyltetrahydrofolate cyclohydrolase,formyltetrahydrofolate synthetase (MTHFD1))	pseudo
MCCD1P2	2.1381	9.72219	0.21992	-2.18495	0.00559983	0.0130497	down	3	1	2	3	11	11	MCCD1P2		mitochondrial coiled-coil domain 1 pseudogene 2	pseudo
LOC102724885	1.41594	10.2217	0.138523	-2.8518	0.0056371	0.0131215	down	2	1	1	6	16	4	LOC102724885	hsa:102724885	uncharacterized LOC102724885	ncRNA
SNORD118	1.46816	7.37972	0.198946	-2.32955	0.00564041	0.0131279	down	0	3	1	9	4	6	SNORD118	hsa:727676	small nucleolar RNA, C/D box 118	snoRNA
LOC642648	2.1381	9.70954	0.220206	-2.18307	0.00564804	0.0131431	down	3	1	2	7	8	10	LOC642648	hsa:642648	uncharacterized LOC642648	miscRNA
RPL19P6	42.0866	20.5791	2.04512	1.03218	0.00566396	0.0131764	up	42	51	25	23	12	18	RPL19P6		ribosomal protein L19 pseudogene 6	pseudo
RNA5SP379	1.5249	8.96782	0.170042	-2.55604	0.00568089	0.0132144	down	0	1	3	14	5	4	RNA5SP379		RNA, 5S ribosomal pseudogene 379	pseudo
RASA4DP	24.2923	9.79346	2.48046	1.31061	0.00568387	0.0132197	up	15	32	20	3	15	7	RASA4DP		RAS p21 protein activator 4CD, pseudogene	pseudo
LOC105376514	0	4.7234	0	-20	0.00571712	0.0132897	down	0	0	0	4	7	1	LOC105376514		uncharacterized LOC105376514	ncRNA
EIF5P2	6.85258	0.777466	8.814	3.1398	0.00573956	0.0133406	up	6	7	6	0	1	1	EIF5P2		eukaryotic translation initiation factor 5 pseudogene 2	ncRNA
LOC105372790	5.07443	17.4182	0.291329	-1.77928	0.00577674	0.0134231	down	3	7	4	18	8	19	LOC105372790		uncharacterized LOC105372790	ncRNA
MIR5706	0.388318	5.4398	0.0713846	-3.80824	0.00579232	0.0134528	down	0	0	1	5	4	5	MIR5706	hsa:100847085	microRNA 5706	ncRNA
LOC102724892	9.15883	21.9042	0.418131	-1.25797	0.0058578	0.0135943	down	12	10	4	15	27	14	LOC102724892	hsa:102724892	uncharacterized LOC102724892	ncRNA
LOC728283	5.69215	0	Inf	20	0.00593758	0.0137635	up	8	3	5	0	0	0	LOC728283	hsa:728283	uncharacterized LOC728283	miscRNA
LOC105371060	2.46968	10.4946	0.235328	-2.08725	0.00596101	0.0138071	down	3	3	1	6	10	11	LOC105371060		uncharacterized LOC105371060	ncRNA
LOC105369780	1.02763	6.99215	0.146968	-2.76642	0.00597717	0.0138392	down	2	1	0	3	7	8	LOC105369780		uncharacterized LOC105369780	ncRNA
LOC646709	9.73895	1.94495	5.00729	2.32403	0.00599514	0.0138755	up	9	9	9	1	2	2	LOC646709		NADH dehydrogenase (ubiquinone) complex I, assembly factor 1 pseudogene	pseudo
RPSAP9	5.48886	15.2741	0.359358	-1.4765	0.00600818	0.0139043	down	2	8	5	12	19	8	RPSAP9	hsa:653162	ribosomal protein SA pseudogene 9	pseudo
RPL21P65	32.9539	16.2532	2.02753	1.01973	0.00605576	0.0140068	up	29	42	21	12	10	20	RPL21P65		ribosomal protein L21 pseudogene 65	pseudo
LOC105373794	3.21795	11.3281	0.284067	-1.81569	0.00606685	0.0140292	down	3	4	2	8	13	8	LOC105373794		uncharacterized LOC105373794	ncRNA
LOC105371087	1.83037	8.58026	0.213324	-2.22888	0.00608993	0.0140799	down	1	2	2	8	8	6	LOC105371087		uncharacterized LOC105371087	ncRNA
LOC105370138	0	4.32576	0	-20	0.00615227	0.0142158	down	0	0	0	4	6	1	LOC105370138		uncharacterized LOC105370138	ncRNA
HMGN2P28	15.2722	31.6114	0.483123	-1.04954	0.00618883	0.0142961	down	22	8	13	34	28	19	HMGN2P28		high mobility group nucleosomal binding domain 2 pseudogene 28	pseudo
PGM5P2	13.4042	27.7112	0.483712	-1.04778	0.00619512	0.0143079	down	13	9	15	24	28	19	PGM5P2	hsa:595135	phosphoglucomutase 5 pseudogene 2	pseudo
LOC105370872	7.02524	17.4513	0.402564	-1.31271	0.00620246	0.0143235	down	11	5	4	16	11	18	LOC105370872		uncharacterized LOC105370872	ncRNA
LOC105378443	7.02524	17.9253	0.391917	-1.35138	0.00622766	0.0143789	down	11	5	4	20	14	12	LOC105378443		uncharacterized LOC105378443	ncRNA
LOC105375906	8.26401	1.54731	5.34088	2.41708	0.00623001	0.0143819	up	6	12	5	1	1	2	LOC105375906		uncharacterized LOC105375906	ncRNA
LOC440461	24.3649	10.4947	2.32163	1.21514	0.00624414	0.0144114	up	22	16	29	13	6	8	LOC440461	hsa:440461	Rho GTPase activating protein 27 pseudogene	pseudo
RPL7P14	56.0296	26.1562	2.14211	1.09903	0.00624588	0.014414	up	51	35	68	24	26	17	RPL7P14		ribosomal protein L7 pseudogene 14	pseudo
LOC389247	16.7356	35.5621	0.470603	-1.08742	0.00627808	0.01448	down	16	9	21	21	44	26	LOC389247	hsa:389247	uncharacterized LOC389247	ncRNA
LOC91548	1.13659	7.07362	0.16068	-2.63774	0.00630577	0.0145396	down	0	1	2	4	11	3	LOC91548	hsa:91548	uncharacterized LOC91548	miscRNA
CSE1L-AS1	0.776636	6.23508	0.124559	-3.0051	0.00633162	0.0145894	down	0	0	2	5	6	5	CSE1L-AS1	hsa:102723483	CSE1L antisense RNA 1	ncRNA
RPS26P17	1.13659	7.00235	0.162315	-2.62313	0.00636701	0.0146597	down	0	1	2	4	7	7	RPS26P17		ribosomal protein S26 pseudogene 17	pseudo
NPM1P38	0	4.31556	0	-20	0.00637415	0.0146746	down	0	0	0	3	6	2	NPM1P38		nucleophosmin 1 (nucleolar phosphoprotein B23, numatrin) pseudogene 38	pseudo
HMGA1P8	10.125	24.1323	0.419563	-1.25304	0.00639583	0.014719	down	8	11	9	17	23	22	HMGA1P8	hsa:100130009	high mobility group AT-hook 1 pseudogene 8 (functional)	pseudo
TOP1P1	3.44509	12.511	0.275365	-1.86058	0.00643532	0.0147957	down	7	2	1	14	12	6	TOP1P1	hsa:7151	topoisomerase (DNA) I pseudogene 1	pseudo
FLJ21408	1.08211	7.01255	0.15431	-2.6961	0.00643832	0.0148012	down	1	1	1	5	7	6	FLJ21408	hsa:400512	uncharacterized LOC400512	ncRNA
TLE1P1	9.96157	23.003	0.433055	-1.20738	0.00647198	0.0148714	down	11	11	6	18	23	18	TLE1P1		transducin-like enhancer of split 1 pseudogene 1	pseudo
MIR4461	0.359949	5.08541	0.0707807	-3.8205	0.00647902	0.0148862	down	0	1	0	4	6	3	MIR4461	hsa:100616209	microRNA 4461	ncRNA
LOC102724672	0.388318	5.43722	0.0714185	-3.80756	0.0065253	0.0149826	down	0	0	1	3	5	6	LOC102724672	hsa:102724672	uncharacterized LOC102724672	ncRNA
LOC728175	10.6223	1.9882	5.34265	2.41756	0.0065624	0.015059	up	6	11	12	0	5	0	LOC728175	hsa:728175	uncharacterized LOC728175	ncRNA
LOC105370833	18.616	7.02779	2.64891	1.4054	0.00657632	0.0150837	up	14	15	22	3	9	6	LOC105370833		uncharacterized LOC105370833	ncRNA
LOC105372235	0.388318	5.04216	0.0770142	-3.69873	0.00661623	0.0151651	down	0	0	1	5	3	5	LOC105372235		uncharacterized LOC105372235	ncRNA
LOC105375867	11.1549	24.1858	0.461216	-1.11649	0.00663877	0.0152138	down	11	10	10	24	22	16	LOC105375867		uncharacterized LOC105375867	ncRNA
LOC105371734	3.96847	12.4855	0.317846	-1.6536	0.00665826	0.0152512	down	4	3	4	15	10	7	LOC105371734		uncharacterized LOC105371734	ncRNA
MARK2P3	2.49805	10.4818	0.238322	-2.06902	0.00666758	0.0152697	down	3	2	2	3	11	13	MARK2P3		MAP/microtubule affinity-regulating kinase 2 pseudogene 3	pseudo
LINC00235	4.38742	13.2172	0.331949	-1.59097	0.00666848	0.0152703	down	5	0	7	14	9	11	LINC00235	hsa:64493	long intergenic non-protein coding RNA 235	ncRNA
MIR3145	19.8493	41.4174	0.479251	-1.06115	0.00667741	0.0152893	down	27	15	14	26	50	30	MIR3145	hsa:100423001	microRNA 3145	ncRNA
VN1R106P	0.719898	5.89851	0.122047	-3.03449	0.00670159	0.0153402	down	0	2	0	4	9	2	VN1R106P		vomeronasal 1 receptor 106 pseudogene	pseudo
MIR1285-1	4.60778	14.3311	0.321524	-1.637	0.00679784	0.0155412	down	6	4	3	8	11	18	MIR1285-1	hsa:100302218	microRNA 1285-1	ncRNA
LOC51145	4.40901	13.1535	0.335197	-1.57692	0.00682481	0.0156007	down	2	5	5	13	6	15	LOC51145	hsa:51145	Erythrocyte transmembrane protein	ncRNA
LOC105378762	2.44357	9.68152	0.252395	-1.98624	0.00683766	0.0156219	down	4	2	1	6	7	12	LOC105378762		uncharacterized LOC105378762	ncRNA
LOC105375306	1.55327	8.14183	0.190777	-2.39004	0.00685652	0.0156605	down	0	0	4	4	7	10	LOC105375306		putative uncharacterized protein FLJ46235	ncRNA
LOC105374155	3.30306	12.1845	0.271088	-1.88317	0.00691227	0.0157788	down	3	1	5	7	19	5	LOC105374155		uncharacterized LOC105374155	ncRNA
LOC101928266	14.148	3.41842	4.13874	2.04919	0.00698234	0.0159221	up	11	14	14	0	0	9	LOC101928266	hsa:101928266	uncharacterized LOC101928266	ncRNA
LINC01124	0.388318	5.47543	0.0709201	-3.81766	0.00700714	0.0159756	down	0	0	1	5	6	3	LINC01124	hsa:440925	long intergenic non-protein coding RNA 1124	ncRNA
LOC102724897	11.7942	24.9225	0.473235	-1.07937	0.00701637	0.0159921	down	13	11	9	20	23	21	LOC102724897	hsa:102724897	uncharacterized LOC102724897	ncRNA
LOC105372863	4.63389	0	Inf	20	0.00703438	0.016024	up	5	5	3	0	0	0	LOC105372863		uncharacterized LOC105372863	ncRNA
LOC102467212	8.07654	0.780046	10.3539	3.37211	0.00711043	0.0161803	up	7	3	12	2	0	0	LOC102467212	hsa:102467212	uncharacterized LOC102467212	ncRNA
JAZF1-AS1	0	4.26212	0	-20	0.00711158	0.0161814	down	0	0	0	3	3	5	JAZF1-AS1	hsa:100128081	JAZF1 antisense RNA 1	ncRNA
C15orf59-AS1	20.8792	8.9575	2.33092	1.2209	0.00711489	0.0161874	up	30	14	15	6	9	8	C15orf59-AS1	hsa:101929221	uncharacterized LOC101929221	ncRNA
LOC105376767	8.46278	0.777466	10.8851	3.44428	0.00714936	0.0162565	up	10	11	3	0	1	1	LOC105376767		uncharacterized LOC105376767	ncRNA
LOC105376547	47.2186	21.433	2.20308	1.13952	0.0071676	0.0162934	up	54	25	52	27	15	13	LOC105376547		uncharacterized LOC105376547	ncRNA
LOC105379185	11.9792	3.11502	3.84563	1.94322	0.00717551	0.0163098	up	7	16	10	4	2	2	LOC105379185		uncharacterized LOC105379185	ncRNA
LOC105376070	6.99913	17.4945	0.400076	-1.32165	0.00717775	0.0163118	down	12	4	4	15	14	16	LOC105376070		uncharacterized LOC105376070	ncRNA
LOC105377491	2.47194	9.34753	0.264449	-1.91894	0.00725235	0.0164697	down	4	1	2	7	9	8	LOC105377491		uncharacterized LOC105377491	ncRNA
LOC105376523	8.01528	18.3076	0.437811	-1.19162	0.00725341	0.0164697	down	5	9	8	15	17	15	LOC105376523		uncharacterized LOC105376523	ncRNA
PSMD10P3	0.359949	5.87566	0.0612611	-4.02889	0.00725975	0.016481	down	0	1	0	7	6	2	PSMD10P3		proteasome 26S subunit, non-ATPase, 10 pseudogene 3	pseudo
LOC105371439	3.13736	10.8948	0.287967	-1.79602	0.00728493	0.0165288	down	5	3	1	8	10	10	LOC105371439		uncharacterized LOC105371439	ncRNA
ATP5J2P2	0.388318	5.44742	0.0712848	-3.81026	0.0073058	0.0165698	down	0	0	1	4	5	5	ATP5J2P2		ATP synthase, H+ transporting, mitochondrial Fo complex, subunit F2 pseudogene 2	pseudo
LOC105373636	0	3.90772	0	-20	0.00735018	0.0166595	down	0	0	0	2	5	3	LOC105373636		uncharacterized LOC105373636	ncRNA
SNORD48	16.5393	5.80181	2.85072	1.51132	0.00740729	0.0167778	up	17	14	15	5	3	7	SNORD48	hsa:26801	small nucleolar RNA, C/D box 48	snoRNA
LOC100996325	3.60852	14.8432	0.243109	-2.04032	0.00742614	0.0168158	down	4	2	4	7	19	12	LOC100996325	hsa:100996325	uncharacterized LOC100996325	ncRNA
LOC101929741	1.38758	7.75696	0.178881	-2.48293	0.00749989	0.0169683	down	2	2	0	7	5	8	LOC101929741	hsa:101929741	uncharacterized LOC101929741	ncRNA
LOC105376515	0.359949	5.08799	0.0707448	-3.82123	0.00750164	0.0169701	down	0	1	0	6	5	2	LOC105376515		uncharacterized LOC105376515	ncRNA
USP27X-AS1	10.4917	22.4602	0.467125	-1.09812	0.0075688	0.0171081	down	11	6	12	16	15	27	USP27X-AS1	hsa:158572	USP27X antisense RNA 1 (head to head)	ncRNA
LOC105375471	5.40827	15.5342	0.348152	-1.52221	0.00760497	0.017185	down	4	7	4	9	14	17	LOC105375471		uncharacterized LOC105375471	ncRNA
3.8-1.4	1.08211	6.6557	0.162583	-2.62075	0.00766977	0.0173216	down	1	1	1	9	6	2	3.8-1.4		HLA complex group 26 (non-protein coding) pseudogene	pseudo
LOC729609	22.9867	10.4972	2.18979	1.13079	0.00769977	0.0173796	up	32	18	15	8	9	10	LOC729609	hsa:729609	uncharacterized LOC729609	ncRNA
LOC105375478	12.7037	3.51266	3.61653	1.85461	0.00770782	0.0173961	up	9	14	12	4	3	2	LOC105375478		uncharacterized LOC105375478	ncRNA
FAM177A1P1	9.07579	1.9882	4.56482	2.19056	0.00789633	0.0177914	up	9	5	11	0	5	0	FAM177A1P1		Putative protein FAM177A2	pseudo
LOC105370354	24.8646	11.6112	2.14142	1.09857	0.00802423	0.0180508	up	25	20	24	9	7	14	LOC105370354		uncharacterized LOC105370354	ncRNA
RPS4XP9	0.388318	5.87811	0.0660617	-3.92004	0.00803496	0.0180698	down	0	0	1	2	9	4	RPS4XP9		ribosomal protein S4X pseudogene 9	pseudo
LOC100422695	0	3.50247	0	-20	0.0080418	0.0180784	down	0	0	0	3	3	3	LOC100422695		SWI/SNF related, matrix associated, actin dependent regulator of chromatin, subfamily a, member 5 pseudogene	pseudo
LOC105377574	8.9578	1.94753	4.59956	2.2015	0.0080466	0.0180865	up	7	13	5	3	1	1	LOC105377574		uncharacterized LOC105377574	ncRNA
LOC102723589	0.359949	4.64194	0.0775428	-3.68886	0.00804689	0.0180865	down	0	1	0	3	3	6	LOC102723589	hsa:102723589	uncharacterized LOC102723589	ncRNA
LOC105376648	5.60478	0.390023	14.3704	3.84503	0.00807224	0.0181387	up	7	8	1	1	0	0	LOC105376648		uncharacterized LOC105376648	ncRNA
RNU1-1	7.9982	18.2898	0.437304	-1.19329	0.00807319	0.0181388	down	10	0	12	15	16	16	RNU1-1	hsa:26871	RNA, U1 small nuclear 1	snRNA
FAM217AP1	1.056	6.62511	0.159393	-2.64934	0.00810355	0.0181985	down	2	0	1	6	6	5	FAM217AP1		family with sequence similarity 217, member A pseudogene 1	ncRNA
LOC100133073	5.05058	0	Inf	20	0.00814764	0.0182855	up	5	4	5	0	0	0	LOC100133073		family with sequence similarity 175, member A pseudogene	pseudo
LOC105369159	6.54937	20.6502	0.317158	-1.65673	0.00816297	0.0183165	down	6	4	8	16	20	17	LOC105369159		uncharacterized LOC105369159	miscRNA
LOC105375538	6.35982	15.9751	0.398109	-1.32877	0.00817033	0.0183313	down	10	3	5	8	18	15	LOC105375538		uncharacterized LOC105375538	ncRNA
RPS28P2	0.748267	5.80181	0.128971	-2.95488	0.00823687	0.018465	down	0	1	1	5	3	7	RPS28P2		ribosomal protein S28 pseudogene 2	pseudo
LOC105369556	5.35605	0.379825	14.1014	3.81776	0.00825949	0.018514	up	6	5	4	0	0	1	LOC105369556		uncharacterized LOC105369556	ncRNA
LOC105375610	0	3.48465	0	-20	0.00829941	0.0185965	down	0	0	0	3	2	4	LOC105375610		uncharacterized LOC105375610	ncRNA
LOC105375668	0	3.5381	0	-20	0.0083504	0.0187004	down	0	0	0	3	5	1	LOC105375668		uncharacterized LOC105375668	ncRNA
LOC105371814	5.716	15.6004	0.3664	-1.44851	0.00835044	0.0187004	down	6	6	4	12	16	12	LOC105371814		uncharacterized LOC105371814	ncRNA
LOC105369961	22.1655	9.67894	2.29008	1.19539	0.00839086	0.0187768	up	17	21	23	4	8	13	LOC105369961		uncharacterized LOC105369961	ncRNA
SKINTL	1.36146	8.57264	0.158815	-2.65458	0.00842024	0.0188303	down	3	1	0	9	7	6	SKINTL	hsa:391037	Putative selection and upkeep of intraepithelial T-cells protein 1 homolog	pseudo
LOC105376200	0	5.41953	0	-20	0.00847599	0.0189444	down	0	0	0	10	0	4	LOC105376200		uncharacterized LOC105376200	ncRNA
LINC00515	9.18719	21.8458	0.420547	-1.24966	0.00864596	0.0193045	down	12	9	5	25	18	13	LINC00515	hsa:282566	long intergenic non-protein coding RNA 515	ncRNA
LOC646383	1.72141	8.20043	0.209917	-2.25211	0.00865545	0.0193239	down	3	2	0	8	8	5	LOC646383		uncharacterized LOC646383	miscRNA
LOC105374811	8.07672	19.4395	0.415481	-1.26715	0.00868657	0.0193843	down	11	9	3	16	16	18	LOC105374811		uncharacterized LOC105374811	ncRNA
LOC105375896	0	3.91534	0	-20	0.00876092	0.0195284	down	0	0	0	1	6	3	LOC105375896		uncharacterized LOC105375896	ncRNA
HCG4P4	3.24406	10.8846	0.29804	-1.74642	0.00879523	0.0195922	down	2	5	2	7	10	11	HCG4P4		HLA complex group 4 pseudogene 4	pseudo
LOC100419506	0.388318	5.02434	0.0772873	-3.69362	0.00879606	0.0195922	down	0	0	1	5	2	6	LOC100419506		ribosomal protein L4 pseudogene	pseudo
LOC105375803	8.33223	19.8906	0.418904	-1.25531	0.0088084	0.019616	down	15	6	3	16	20	15	LOC105375803		uncharacterized LOC105375803	ncRNA
LOC105377856	1.11047	6.99731	0.1587	-2.65562	0.00881889	0.0196376	down	1	0	2	7	5	6	LOC105377856		uncharacterized LOC105377856	ncRNA
LOC105375218	0	3.47703	0	-20	0.00883236	0.0196621	down	0	0	0	4	1	4	LOC105375218		uncharacterized LOC105375218	ncRNA
ELL2P1	11.9885	3.52028	3.40554	1.76788	0.00886989	0.0197346	up	15	14	5	3	4	2	ELL2P1		elongation factor, RNA polymerase II, 2 pseudogene 1	pseudo
LOC100132062	7.38275	17.5072	0.421699	-1.24572	0.00888005	0.0197536	down	6	2	12	11	17	17	LOC100132062	hsa:100132062	long intergenic non-protein coding RNA 1002	ncRNA
HMGN1P29	1.44431	7.36694	0.196053	-2.35068	0.00889169	0.0197758	down	2	0	2	6	5	8	HMGN1P29		high mobility group nucleosome binding domain 1 pseudogene 29	pseudo
AMMECR1LP1	0.776636	5.81963	0.133451	-2.90562	0.00891303	0.0198214	down	0	0	2	5	4	6	AMMECR1LP1		AMMECR1-like pseudogene 1	pseudo
LOC101927481	1.10822	6.63027	0.167145	-2.58083	0.00891693	0.0198266	down	0	2	1	10	4	3	LOC101927481	hsa:101927481	uncharacterized LOC101927481	ncRNA
LOC105369652	0.388318	5.11085	0.0759792	-3.71825	0.008917	0.0198266	down	0	0	1	3	8	2	LOC105369652		uncharacterized LOC105369652	ncRNA
LOC105378844	0.693788	5.42199	0.127958	-2.96626	0.00905182	0.0200947	down	1	1	0	5	3	6	LOC105378844		uncharacterized LOC105378844	ncRNA
LOC105372420	0	3.90011	0	-20	0.00908841	0.0201628	down	0	0	0	3	4	3	LOC105372420		uncharacterized LOC105372420	ncRNA
LOC339988	0	3.48465	0	-20	0.00910898	0.0201991	down	0	0	0	3	2	4	LOC339988	hsa:339988	uncharacterized LOC339988	miscRNA
LOC105378439	5.87944	15.2104	0.38654	-1.37131	0.00911242	0.0202049	down	3	6	7	11	16	12	LOC105378439		uncharacterized LOC105378439	ncRNA
LOC105370662	5.82947	15.9624	0.3652	-1.45324	0.00911482	0.0202083	down	6	2	8	12	15	14	LOC105370662		uncharacterized LOC105370662	ncRNA
LOC105373252	1.02763	7.75438	0.132522	-2.9157	0.00914971	0.0202782	down	2	1	0	5	6	9	LOC105373252		uncharacterized LOC105373252	ncRNA
LOC105371083	10.4804	22.1238	0.473718	-1.0779	0.00920525	0.0203919	down	6	16	7	22	14	21	LOC105371083		uncharacterized LOC105371083	ncRNA
LOC102723789	10.9345	2.725	4.01267	2.00456	0.00922818	0.020437	up	10	6	14	3	2	2	LOC102723789	hsa:102723789	uncharacterized LOC102723789	ncRNA
LOC105371505	13.4679	4.31053	3.12443	1.64359	0.00923209	0.0204419	up	20	7	11	6	4	1	LOC105371505		uncharacterized LOC105371505	ncRNA
SNORD100	87.2127	32.5444	2.6798	1.42213	0.00927465	0.0205266	up	63	131	49	19	25	40	SNORD100	hsa:594838	small nucleolar RNA, C/D box 100	snoRNA
APCDD1L-AS1	1.80426	10.4285	0.173012	-2.53105	0.00932718	0.0206258	down	2	1	2	10	4	13	APCDD1L-AS1	hsa:149773	APCDD1L antisense RNA 1 (head to head)	ncRNA
LINC01215	3.94236	0	Inf	20	0.00933422	0.0206375	up	5	2	4	0	0	0	LINC01215	hsa:101929623	long intergenic non-protein coding RNA 1215	ncRNA
LOC100422094	1.88711	9.43661	0.199978	-2.32209	0.00933861	0.0206434	down	1	0	4	7	14	3	LOC100422094		potassium channel tetramerization domain containing 5 pseudogene	pseudo
LOC101928514	1.5249	7.35932	0.207207	-2.27085	0.0093475	0.0206593	down	0	1	3	7	4	8	LOC101928514	hsa:101928514	uncharacterized LOC101928514	ncRNA
LOC105370043	19.0419	7.79518	2.44278	1.28852	0.00936228	0.0206881	up	22	12	19	9	6	5	LOC105370043		uncharacterized LOC105370043	ncRNA
LOC105378538	5.93843	15.1544	0.391863	-1.35158	0.00940117	0.0207664	down	4	2	10	9	14	16	LOC105378538		uncharacterized LOC105378538	ncRNA
LOC105376202	0	3.86447	0	-20	0.00948537	0.0209423	down	0	0	0	3	2	5	LOC105376202		uncharacterized LOC105376202	ncRNA
LOC105369312	29.6052	11.2748	2.62579	1.39275	0.0095113	0.0209942	up	27	27	28	15	6	8	LOC105369312		uncharacterized LOC105369312	ncRNA
LOC105378411	0.776636	5.86804	0.13235	-2.91757	0.00951508	0.0210006	down	0	0	2	8	5	2	LOC105378411		uncharacterized LOC105378411	ncRNA
LOC105369967	0.693788	5.8603	0.118388	-3.07841	0.00952441	0.0210193	down	1	1	0	2	8	5	LOC105369967		uncharacterized LOC105369967	ncRNA
LOC442155	5.38668	15.5929	0.345456	-1.53342	0.00964684	0.021264	down	7	2	6	20	11	9	LOC442155		transcription factor B2, mitochondrial pseudogene	pseudo
HCG2040054	2.05751	9.26864	0.221986	-2.17146	0.00968276	0.0213373	down	5	0	1	8	4	12	HCG2040054		uncharacterized LOC644093	ncRNA
LOC105376494	5.46501	14.6957	0.371879	-1.4271	0.00969051	0.0213524	down	4	5	6	10	9	19	LOC105376494		uncharacterized LOC105376494	ncRNA
EEF1E1P1	2.52642	10.1657	0.248525	-2.00854	0.00969863	0.0213684	down	3	1	3	4	14	8	EEF1E1P1		eukaryotic translation elongation factor 1 epsilon 1 pseudogene 1	ncRNA
LOC105369363	6.49263	0.787664	8.2429	3.04315	0.0097131	0.0213924	up	6	6	6	1	1	0	LOC105369363		uncharacterized LOC105369363	ncRNA
VN1R43P	0.667677	5.86042	0.11393	-3.13378	0.00971555	0.0213958	down	2	0	0	9	4	2	VN1R43P		vomeronasal 1 receptor 43 pseudogene	pseudo
MIR4451	1.11047	6.63272	0.167424	-2.57842	0.00976258	0.0214915	down	1	0	2	5	7	5	MIR4451	hsa:100616349	microRNA 4451	ncRNA
LOC105376252	38.3856	17.8159	2.15458	1.1074	0.00987368	0.0217141	up	23	40	42	18	9	19	LOC105376252		uncharacterized LOC105376252	ncRNA
LOC105370555	18.4833	7.4382	2.48492	1.3132	0.00988439	0.0217337	up	22	18	12	6	9	4	LOC105370555		uncharacterized LOC105370555	ncRNA
LOC100133985	3.96847	12.8144	0.30969	-1.69111	0.0099078	0.0217772	down	4	3	4	10	10	13	LOC100133985	hsa:100133985	uncharacterized LOC100133985	ncRNA
LOC100422687	8.18794	18.6238	0.439649	-1.18557	0.0100636	0.0220818	down	10	7	6	14	14	20	LOC100422687		pleckstrin homology domain containing, family A (phosphoinositide binding specific) member 1 pseudogene	pseudo
LOC102724479	6.05435	15.4707	0.391344	-1.35349	0.0101113	0.0221737	down	9	2	6	15	7	18	LOC102724479	hsa:102724479	uncharacterized LOC102724479	ncRNA
LOC105372698	14.5385	30.3164	0.479561	-1.06021	0.0101743	0.0223057	down	12	12	16	17	29	32	LOC105372698		uncharacterized LOC105372698	ncRNA
LOC105372707	0	3.87971	0	-20	0.0102719	0.0225053	down	0	0	0	1	4	5	LOC105372707		uncharacterized LOC105372707	ncRNA
LOC101929609	2.46968	9.27368	0.266311	-1.90882	0.0103281	0.0226123	down	3	3	1	5	6	13	LOC101929609	hsa:101929609	uncharacterized LOC101929609	ncRNA
LINC00857	6.38367	15.4986	0.411888	-1.27968	0.010338	0.0226295	down	8	6	4	9	12	19	LINC00857	hsa:439990	long intergenic non-protein coding RNA 857	ncRNA
C8orf37-AS1	0	3.51008	0	-20	0.0103685	0.02269	down	0	0	0	2	4	3	C8orf37-AS1	hsa:100616530	C8orf37 antisense RNA 1	ncRNA
LOC105375789	3.9401	0	Inf	20	0.0103827	0.0227191	up	4	4	3	0	0	0	LOC105375789		uncharacterized LOC105375789	ncRNA
RNA5SP372	12.9808	3.89507	3.33261	1.73665	0.0103911	0.0227331	up	10	16	10	6	2	2	RNA5SP372		RNA, 5S ribosomal pseudogene 372	pseudo
MT1XP1	9.12349	1.54731	5.89635	2.55982	0.0104577	0.0228748	up	5	11	9	1	1	2	MT1XP1		metallothionein 1X pseudogene 1	pseudo
LOC105377677	0	3.53552	0	-20	0.0105216	0.0230019	down	0	0	0	1	6	2	LOC105377677		uncharacterized LOC105377677	ncRNA
TWF1P2	0	4.21628	0	-20	0.0105359	0.0230268	down	0	0	0	2	1	8	TWF1P2		twinfilin 1 pseudogene 2	pseudo
RPS16P7	0.333839	4.64194	0.0719179	-3.79751	0.0105587	0.0230703	down	1	0	0	3	3	6	RPS16P7		ribosomal protein S16 pseudogene 7	pseudo
LOC105376170	6.21328	15.1417	0.410341	-1.2851	0.0105682	0.023087	down	4	6	7	13	11	15	LOC105376170		uncharacterized LOC105376170	ncRNA
PGBD4P7	4.27394	12.8603	0.332336	-1.58929	0.0106372	0.0232314	down	5	4	3	18	8	7	PGBD4P7		piggyBac transposable element derived 4 pseudogene 7	pseudo
LOC101929451	3.71974	11.6418	0.319515	-1.64604	0.0106804	0.0233129	down	3	0	7	12	7	11	LOC101929451	hsa:101929451	dynamin-1-like	pseudo
FDPSP4	0	3.90269	0	-20	0.010724	0.0234018	down	0	0	0	5	3	2	FDPSP4		farnesyl diphosphate synthase pseudogene 4	pseudo
LOC100420683	0.667677	6.56404	0.101717	-3.29736	0.0107426	0.0234402	down	2	0	0	7	2	8	LOC100420683		chromosome X open reading frame 67 pseudogene	pseudo
LOC105369390	10.8539	22.6665	0.478853	-1.06235	0.0107612	0.0234744	down	12	5	13	24	22	12	LOC105369390		uncharacterized LOC105369390	ncRNA
PITRM1-AS1	1.47042	7.76974	0.18925	-2.40163	0.0107727	0.0234973	down	1	1	2	10	4	6	PITRM1-AS1	hsa:100507034	PITRM1 antisense RNA 1	ncRNA
LOC105371763	23.2978	10.8846	2.14042	1.0979	0.0108193	0.0235876	up	19	32	14	7	10	11	LOC105371763		uncharacterized LOC105371763	ncRNA
SNORA80A	20.5816	8.93969	2.30227	1.20306	0.0108406	0.0236286	up	16	24	17	6	8	9	SNORA80A	hsa:677846	small nucleolar RNA, H/ACA box 80A	snoRNA
LOC254896	5.82722	15.1315	0.385104	-1.37668	0.0108524	0.0236475	down	5	4	7	12	11	16	LOC254896	hsa:254896	uncharacterized LOC254896	ncRNA
LOC105374105	2.11199	8.50899	0.248207	-2.01039	0.0108553	0.0236517	down	4	0	2	8	4	10	LOC105374105		uncharacterized LOC105374105	ncRNA
CECR5-AS1	7.85184	18.2797	0.429538	-1.21914	0.0108662	0.0236701	down	8	9	5	21	12	14	CECR5-AS1	hsa:100130717	CECR5 antisense RNA 1	ncRNA
LOC100418730	26.2762	11.9809	2.19318	1.13302	0.0108667	0.0236701	up	29	31	14	8	7	16	LOC100418730		T-box 20 pseudogene	pseudo
LOC105373416	5.4389	0.390023	13.9451	3.80168	0.0108773	0.0236911	up	5	4	6	1	0	0	LOC105373416		uncharacterized LOC105373416	ncRNA
LOC105378894	8.4887	1.56513	5.42364	2.43926	0.0109385	0.0238157	up	5	6	12	1	2	1	LOC105378894		uncharacterized LOC105378894	ncRNA
RPL12P25	2.08136	8.54463	0.243587	-2.03749	0.0109545	0.0238462	down	3	3	0	8	6	8	RPL12P25		ribosomal protein L12 pseudogene 25	pseudo
KRT18P19	0	3.46425	0	-20	0.0109919	0.0239166	down	0	0	0	1	2	6	KRT18P19		keratin 18 pseudogene 19	pseudo
ENO1-AS1	0.693788	7.41031	0.0936246	-3.41697	0.0110252	0.0239805	down	1	1	0	12	4	3	ENO1-AS1	hsa:100505975	ENO1 antisense RNA 1	ncRNA
BEND3P1	0.693788	5.80685	0.119477	-3.06519	0.0110729	0.0240755	down	1	1	0	2	5	8	BEND3P1		BEN domain containing 3 pseudogene 1	pseudo
LOC105371563	3.32917	10.5837	0.314556	-1.66861	0.0110887	0.0241054	down	2	2	5	6	15	6	LOC105371563		uncharacterized LOC105371563	ncRNA
RNA5SP479	11.8135	1.95515	6.04226	2.59509	0.0111127	0.0241446	up	9	18	6	2	2	1	RNA5SP479		RNA, 5S ribosomal pseudogene 479	pseudo
SNORD14D	118.564	32.3606	3.66385	1.87336	0.0111542	0.024228	up	79	186	65	19	36	28	SNORD14D	hsa:85390	small nucleolar RNA, C/D box 14D	snoRNA
RPL21P115	3.27469	11.3027	0.289727	-1.78724	0.0111895	0.0242965	down	3	2	4	9	11	9	RPL21P115		ribosomal protein L21 pseudogene 115	pseudo
LOC100131261	15.3505	5.44742	2.81794	1.49464	0.0112377	0.0243916	up	19	11	13	4	5	5	LOC100131261		proline-rich nuclear receptor coactivator 2 pseudogene	pseudo
LOC105373124	0	3.47445	0	-20	0.0112638	0.0244462	down	0	0	0	2	2	5	LOC105373124		uncharacterized LOC105373124	ncRNA
EEF1GP7	0	3.89249	0	-20	0.0112991	0.0245162	down	0	0	0	4	3	3	EEF1GP7		eukaryotic translation elongation factor 1 gamma pseudogene 7	pseudo
MIR374B	7.63148	17.9584	0.424954	-1.23462	0.0113525	0.0246252	down	7	5	9	18	17	11	MIR374B	hsa:100126317	microRNA 374b	ncRNA
MTND1P34	3.24858	10.482	0.309921	-1.69003	0.0113968	0.0247034	down	4	1	4	10	7	10	MTND1P34		MT-ND1 pseudogene 34	pseudo
LOC101927762	6.35286	15.1391	0.419632	-1.2528	0.01159	0.0250767	down	3	3	11	11	12	16	LOC101927762	hsa:101927762	uncharacterized LOC101927762	ncRNA
LOC101927263	6.77199	16.0031	0.423167	-1.2407	0.011607	0.0251048	down	8	6	5	9	19	13	LOC101927263	hsa:101927263	uncharacterized LOC101927263	ncRNA
LOC100037267	1.16495	6.61491	0.17611	-2.50545	0.011623	0.0251325	down	0	0	3	5	6	6	LOC100037267		developmental pluripotency associated 4 pseudogene	pseudo
FAM21FP	3.16799	10.4412	0.303413	-1.72065	0.0117846	0.0254452	down	6	0	3	6	7	14	FAM21FP	hsa:100288690	family with sequence similarity 21, member F, pseudogene	pseudo
LINC00571	0.693788	5.42702	0.127839	-2.9676	0.0117875	0.0254487	down	1	1	0	2	5	7	LINC00571	hsa:100874188	long intergenic non-protein coding RNA 571	ncRNA
TPI1P2	5.77048	14.3821	0.401227	-1.31751	0.0118409	0.025553	down	5	6	5	13	11	13	TPI1P2	hsa:286016	triosephosphate isomerase 1 pseudogene 2	pseudo
LOC105375520	3.58241	0	Inf	20	0.0118681	0.0256024	up	5	1	4	0	0	0	LOC105375520		uncharacterized LOC105375520	ncRNA
LOC105374891	5.10506	13.5664	0.376302	-1.41004	0.0119747	0.0257976	down	4	4	6	11	9	15	LOC105374891		uncharacterized LOC105374891	ncRNA
LOC105377161	1.10822	6.18667	0.17913	-2.48092	0.011995	0.0258343	down	0	2	1	2	5	9	LOC105377161		uncharacterized LOC105377161	ncRNA
MIR4713	0	3.92812	0	-20	0.011996	0.0258343	down	0	0	0	4	5	1	MIR4713	hsa:100616369	microRNA 4713	ncRNA
LINC01588	6.90706	15.9116	0.434091	-1.20393	0.0120003	0.0258411	down	5	7	7	14	11	16	LINC01588	hsa:283551	chromosome 14 open reading frame 182	ncRNA
LOC105373214	0.748267	5.81963	0.128576	-2.9593	0.0121181	0.0260691	down	0	1	1	5	4	6	LOC105373214		uncharacterized LOC105373214	ncRNA
LOC105372901	1.16495	6.61749	0.176042	-2.50601	0.0121505	0.0261222	down	0	0	3	7	5	5	LOC105372901		uncharacterized LOC105372901	ncRNA
LOC105370672	0.333839	4.68015	0.0713307	-3.80933	0.0121515	0.0261222	down	1	0	0	5	4	3	LOC105370672		uncharacterized LOC105370672	ncRNA
LOC105370453	1.13659	6.60729	0.17202	-2.53935	0.012188	0.0261819	down	0	1	2	6	5	6	LOC105370453		uncharacterized LOC105370453	ncRNA
MAFG-AS1	13.7802	30.7498	0.448139	-1.15798	0.0123223	0.026442	down	24	2	13	24	28	27	MAFG-AS1	hsa:92659	MAFG antisense RNA 1 (head to head)	ncRNA
LOC642943	2.19032	8.50899	0.257413	-1.95785	0.0123685	0.0265339	down	1	3	2	8	4	10	LOC642943		SPATA31 subfamily A pseudogene	pseudo
PRKRIRP2	0	4.24688	0	-20	0.0123865	0.026565	down	0	0	0	5	1	5	PRKRIRP2		protein-kinase, interferon-inducible double stranded RNA dependent inhibitor, repressor of (P58 repressor) pseudogene 2	pseudo
LOC101928053	4.3829	12.0369	0.364122	-1.4575	0.0124064	0.0266034	down	3	4	5	10	9	12	LOC101928053	hsa:101928053	uncharacterized LOC101928053	ncRNA
MIR645	1.47042	6.9795	0.210678	-2.24689	0.0124579	0.0267043	down	1	1	2	7	4	7	MIR645	hsa:693230	microRNA 645	ncRNA
RFESDP1	1.77815	8.53443	0.20835	-2.26292	0.0124677	0.0267228	down	3	0	2	7	6	9	RFESDP1		Rieske (Fe-S) domain containing pseudogene 1	pseudo
MIR555	1.36146	7.78756	0.174826	-2.51601	0.0126067	0.0269893	down	3	1	0	10	5	5	MIR555	hsa:693140	microRNA 555	ncRNA
METTL21EP	2.19032	8.9779	0.243968	-2.03524	0.0126257	0.0270228	down	1	3	2	8	9	6	METTL21EP	hsa:121952	Putative methyltransferase-like protein 21E pseudogene	pseudo
TMLHE-AS1	0	3.48465	0	-20	0.0126653	0.0270931	down	0	0	0	3	2	4	TMLHE-AS1	hsa:100507404	TMLHE antisense RNA 1	ncRNA
LOC105370166	0	3.48723	0	-20	0.012696	0.0271564	down	0	0	0	5	1	3	LOC105370166		uncharacterized LOC105370166	ncRNA
LOC100422227	8.8885	22.6614	0.392231	-1.35022	0.0127752	0.0273208	down	14	2	9	20	24	14	LOC100422227		small ubiquitin-like modifier 1 pseudogene	pseudo
LOC105376837	2.85574	10.4387	0.273572	-1.87001	0.0128082	0.0273842	down	2	5	1	11	4	12	LOC105376837		uncharacterized LOC105376837	ncRNA
LOC105369301	5.2732	13.569	0.388622	-1.36356	0.0128119	0.0273895	down	7	6	2	13	8	14	LOC105369301		uncharacterized LOC105369301	ncRNA
LOC105377257	4.91325	12.8678	0.381825	-1.38902	0.0130413	0.0278553	down	7	5	2	10	13	10	LOC105377257		uncharacterized LOC105377257	ncRNA
LOC105371952	7.52026	17.8565	0.421149	-1.2476	0.0130464	0.0278636	down	8	7	6	15	13	18	LOC105371952		uncharacterized LOC105371952	ncRNA
LOC729222	7.16257	16.3066	0.439243	-1.18691	0.0131512	0.028075	down	9	4	7	12	13	17	LOC729222	hsa:729222	liprin-beta-1-like	pseudo
LOC102724271	6.10432	15.5342	0.39296	-1.34755	0.0131568	0.0280843	down	6	6	5	9	14	17	LOC102724271	hsa:102724271	uncharacterized LOC102724271	ncRNA
LINC01134	2.71823	9.28646	0.292709	-1.77246	0.0133536	0.0284715	down	0	0	7	8	5	11	LINC01134	hsa:100133612	long intergenic non-protein coding RNA 1134	ncRNA
LINC01512	1.056	5.85022	0.180505	-2.46989	0.0134315	0.0286172	down	2	0	1	8	4	3	LINC01512	hsa:100132354	long intergenic non-protein coding RNA 1512	ncRNA
LOC105379332	9.51407	2.32736	4.08793	2.03137	0.0134444	0.0286423	up	6	9	11	3	1	2	LOC105379332		uncharacterized LOC105379332	ncRNA
LOC105370688	0.722157	5.80685	0.124363	-3.00737	0.0135494	0.0288454	down	1	0	1	2	5	8	LOC105370688		uncharacterized LOC105370688	ncRNA
LOC100533628	0.722157	5.44238	0.132691	-2.91385	0.0136596	0.0290594	down	1	0	1	7	3	4	LOC100533628		WD repeat domain 75 pseudogene	pseudo
AP4B1-AS1	17.4204	6.58431	2.64574	1.40367	0.0137632	0.0292642	up	13	18	17	2	6	9	AP4B1-AS1	hsa:100287722	AP4B1 antisense RNA 1	ncRNA
LOC105378662	1.07985	5.81459	0.185713	-2.42885	0.0137692	0.0292733	down	0	3	0	8	2	5	LOC105378662		uncharacterized LOC105378662	ncRNA
LYPLA1P3	22.9205	11.2646	2.03474	1.02485	0.0137699	0.0292733	up	20	16	27	14	6	9	LYPLA1P3		lysophospholipase I pseudogene 3	pseudo
LOC105373884	7.52252	17.5886	0.427692	-1.22536	0.0140168	0.0297428	down	9	5	7	12	21	12	LOC105373884		uncharacterized LOC105373884	ncRNA
LINC00266-1	7.07746	1.17007	6.04876	2.59664	0.0140435	0.0297967	up	9	7	4	3	0	0	LINC00266-1	hsa:140849	long intergenic non-protein coding RNA 266-1	ncRNA
FBXW11P1	5.6093	14.3821	0.39002	-1.35838	0.0141665	0.0300391	down	9	4	3	13	11	13	FBXW11P1		F-box and WD repeat domain containing 11 pseudogene 1	pseudo
C6orf195	6.46201	15.9929	0.404054	-1.30738	0.0142546	0.0302042	down	5	9	4	8	19	14	LINC01600	hsa:154386	chromosome 6 open reading frame 195	ncRNA
IDI2-AS1	1.05374	5.77883	0.182344	-2.45526	0.0142838	0.0302532	down	1	2	0	1	4	10	IDI2-AS1	hsa:55853	IDI2 antisense RNA 1	ncRNA
LOC105379341	2.10973	8.22587	0.256475	-1.96311	0.0143995	0.0304788	down	3	2	1	7	10	4	LOC105379341		uncharacterized LOC105379341	ncRNA
LOC105372520	0.388318	4.23668	0.0916562	-3.44762	0.0144274	0.0305277	down	0	0	1	4	1	6	LOC105372520		uncharacterized LOC105372520	ncRNA
LOC105369369	3.4712	0	Inf	20	0.0145615	0.0307842	up	6	3	1	0	0	0	LOC105369369		uncharacterized LOC105369369	ncRNA
LOC105375382	0	3.48465	0	-20	0.0146769	0.0310008	down	0	0	0	3	2	4	LOC105375382		uncharacterized LOC105375382	ncRNA
LOC105376504	3.66075	10.877	0.336558	-1.57107	0.0146851	0.0310154	down	2	4	4	8	9	11	LOC105376504		uncharacterized LOC105376504	ncRNA
PMS2P7	2.08362	9.34495	0.222968	-2.16509	0.0147365	0.0311129	down	4	1	1	5	10	9	PMS2P7		postmeiotic segregation increased 2 pseudogene 7	miscRNA
BLZF2P	1.44431	6.55384	0.220377	-2.18196	0.0148757	0.0313903	down	2	0	2	6	2	9	BLZF2P		basic leucine zipper nuclear factor 2 pseudogene	pseudo
LOC105376966	0	3.46683	0	-20	0.0149703	0.0315787	down	0	0	0	3	1	5	LOC105376966		uncharacterized LOC105376966	ncRNA
LOC105375751	2.52642	8.91167	0.283495	-1.8186	0.0149864	0.0316101	down	3	1	3	5	7	11	LOC105375751		uncharacterized LOC105375751	miscRNA
SNORD14E	136.68	36.1745	3.77835	1.91776	0.015014	0.0316599	up	77	222	80	38	26	29	SNORD14E	hsa:85391	small nucleolar RNA, C/D box 14E	snoRNA
RNU4ATAC	0.719898	5.03196	0.143065	-2.80526	0.0150249	0.0316745	down	0	2	0	4	3	6	RNU4ATAC	hsa:100151683	RNA, U4atac small nuclear (U12-dependent splicing)	snRNA
LOC105378824	8.99294	25.5931	0.351382	-1.50889	0.0151234	0.0318597	down	10	6	9	20	18	28	LOC105378824		uncharacterized LOC105378824	ncRNA
MIR570	3.58241	10.8694	0.329587	-1.60127	0.0151781	0.0319609	down	5	1	4	9	8	11	MIR570	hsa:693155	microRNA 570	ncRNA
PGAM1P10	4.99836	13.6122	0.367196	-1.44538	0.0152069	0.0320188	down	7	2	5	12	11	12	PGAM1P10		phosphoglycerate mutase 1 pseudogene 10	pseudo
HMGN1P16	0.388318	5.44496	0.071317	-3.80961	0.0152816	0.0321479	down	0	0	1	9	2	3	HMGN1P16		high mobility group nucleosome binding domain 1 pseudogene 16	pseudo
LOC105371490	1.056	6.16382	0.171322	-2.54522	0.0152859	0.0321541	down	2	0	1	5	2	9	LOC105371490		uncharacterized LOC105371490	ncRNA
LOC105375669	0	3.08701	0	-20	0.0152987	0.0321752	down	0	0	0	3	1	4	LOC105375669		uncharacterized LOC105375669	ncRNA
LOC729867	10.2738	21.3005	0.482328	-1.05191	0.0153246	0.0322224	down	15	6	8	21	11	23	LOC729867	hsa:729867	uncharacterized LOC729867	ncRNA
LOC101927252	2.74904	9.77834	0.281136	-1.83066	0.0155239	0.0326118	down	5	3	0	12	9	4	LOC101927252	hsa:101927252	uncharacterized LOC101927252	ncRNA
POM121B	3.88788	11.6393	0.334032	-1.58194	0.0155636	0.0326678	down	6	2	3	10	8	12	POM121B		Putative nuclear envelope pore membrane protein POM 121B	pseudo
LOC105376790	7.07972	17.051	0.415208	-1.2681	0.0156498	0.0328326	down	10	5	5	14	11	19	LOC105376790		uncharacterized LOC105376790	ncRNA
LOC105371290	18.1187	8.21063	2.20674	1.14191	0.0157365	0.0329891	up	16	15	19	9	8	4	LOC105371290		uncharacterized LOC105371290	ncRNA
RNU7-47P	0	6.68101	0	-20	0.0157469	0.0330079	down	0	0	0	1	12	4	RNU7-47P		RNA, U7 small nuclear 47 pseudogene	ncRNA
SNORD54	84.9234	26.8852	3.15874	1.65935	0.0157949	0.0330941	up	48	131	56	14	30	25	SNORD54	hsa:26795	small nucleolar RNA, C/D box 54	snoRNA
LOC101928464	14.1549	3.86447	3.66283	1.87296	0.015907	0.0333174	up	18	14	8	3	2	5	LOC101928464	hsa:101928464	uncharacterized LOC101928464	ncRNA
ZNF32-AS2	18.1709	7.84346	2.3167	1.21207	0.0159684	0.0334342	up	14	17	19	5	11	4	ZNF32-AS2	hsa:414208	ZNF32 antisense RNA 2	ncRNA
LOC102724340	6.19187	15.575	0.397552	-1.33079	0.0161312	0.033734	down	11	7	0	13	14	13	LOC102724340	hsa:102724340	uncharacterized LOC102724340	ncRNA
LOC100289194	3.08514	10.9585	0.28153	-1.82864	0.0161455	0.0337608	down	7	1	1	9	13	6	LOC100289194		uncharacterized LOC100289194	pseudo
SPATA41	1.47042	6.95148	0.211527	-2.24109	0.0161586	0.0337852	down	1	1	2	6	3	9	SPATA41	hsa:388182	spermatogenesis associated 41 (non-protein coding)	ncRNA
SLC23A4P	0	3.49989	0	-20	0.0162305	0.0339297	down	0	0	0	1	4	4	SLC23A4P		solute carrier family 23 (nucleobase transporters), member 4, pseudogene	pseudo
CPP	2.30154	7.74934	0.296998	-1.75147	0.0162611	0.0339855	down	0	1	5	8	4	8	CPP		ceruloplasmin (ferroxidase) pseudogene	pseudo
LOC105373505	5.38442	13.987	0.384959	-1.37723	0.0162659	0.0339918	down	6	4	5	15	9	12	LOC105373505		uncharacterized LOC105373505	ncRNA
ZFPM2-AS1	8.26401	2.35279	3.51242	1.81247	0.0163279	0.0341071	up	6	12	5	2	3	1	ZFPM2-AS1	hsa:102723356	ZFPM2 antisense RNA 1	ncRNA
LOC100420711	0	3.50247	0	-20	0.0164376	0.0343088	down	0	0	0	3	3	3	LOC100420711		thioesterase superfamily member 4 pseudogene	pseudo
OR7M1P	6.87869	15.5674	0.441866	-1.17832	0.0164889	0.0344099	down	5	8	6	14	13	13	OR7M1P		olfactory receptor, family 7, subfamily M, member 1 pseudogene	pseudo
LOC105372691	4.65774	12.4549	0.373968	-1.41901	0.0166525	0.0347211	down	3	8	2	12	10	10	LOC105372691		uncharacterized LOC105372691	ncRNA
MIR491	8.41037	18.6594	0.450731	-1.14966	0.0167266	0.0348484	down	8	3	12	14	16	18	MIR491	hsa:574444	microRNA 491	ncRNA
MIR4735	7.88473	17.8489	0.441749	-1.1787	0.0167353	0.0348633	down	10	4	8	16	12	18	MIR4735	hsa:100616363	microRNA 4735	ncRNA
LOC340581	3.60627	0	Inf	20	0.0167558	0.0349032	up	3	4	3	0	0	0	LOC340581	hsa:340581	uncharacterized LOC340581	miscRNA
LOC105369633	2.50031	8.98552	0.27826	-1.8455	0.016789	0.034957	down	4	0	3	7	10	6	LOC105369633		uncharacterized LOC105369633	ncRNA
HEXA-AS1	7.57926	16.3448	0.46371	-1.10871	0.0169702	0.0353036	down	9	3	9	14	14	14	HEXA-AS1	hsa:80072	HEXA antisense RNA 1	ncRNA
RNA5SP104	12.1848	3.87971	3.14064	1.65106	0.0169759	0.0353125	up	14	9	11	1	4	5	RNA5SP104		RNA, 5S ribosomal pseudogene 104	ncRNA
RPS3AP15	17.1194	6.99473	2.44748	1.29129	0.0170682	0.0354891	up	14	13	20	5	6	7	RPS3AP15		ribosomal protein S3a pseudogene 15	pseudo
LOC105371050	3.94236	10.9253	0.360847	-1.47054	0.0171463	0.0356361	down	5	2	4	4	14	10	LOC105371050		uncharacterized LOC105371050	ncRNA
HS1BP3-IT1	3.27469	10.9306	0.299589	-1.73894	0.0172711	0.0358768	down	3	2	4	15	8	5	HS1BP3-IT1	hsa:100874343	HS1BP3 intronic transcript 1 (non-protein coding)	ncRNA
LOC105370010	0	3.13026	0	-20	0.0173547	0.0360379	down	0	0	0	2	4	2	LOC105370010		uncharacterized LOC105370010	ncRNA
LOC724085	3.47346	10.4844	0.331297	-1.5938	0.0173563	0.036038	down	7	1	2	5	10	12	LOC724085		immediate early response 3 interacting protein 1 pseudogene	pseudo
LOC105374085	2.47194	8.92187	0.277065	-1.8517	0.0173893	0.0361036	down	4	1	2	6	7	10	LOC105374085		uncharacterized LOC105374085	ncRNA
LINC00324	2.21869	8.53185	0.260048	-1.94315	0.0174028	0.0361234	down	1	2	3	5	7	10	LINC00324	hsa:284029	long intergenic non-protein coding RNA 324	ncRNA
LOC102724030	0.359949	4.2545	0.0846043	-3.56312	0.0177347	0.0367537	down	0	1	0	4	2	5	LOC102724030	hsa:102724030	uncharacterized LOC102724030	ncRNA
LOC105371849	5.35605	13.9742	0.38328	-1.38353	0.0177845	0.0368475	down	6	5	4	12	10	14	LOC105371849		uncharacterized LOC105371849	ncRNA
LOC105379090	17.4296	7.32369	2.37989	1.2509	0.0178651	0.0370049	up	21	16	12	7	2	10	LOC105379090		uncharacterized LOC105379090	ncRNA
HNRNPA1P2	12.1848	3.88991	3.13241	1.64727	0.0178933	0.0370568	up	14	9	11	2	4	4	HNRNPA1P2		heterogeneous nuclear ribonucleoprotein A1 pseudogene 2	pseudo
FAM86GP	0.748267	5.03196	0.148703	-2.7495	0.0179779	0.0372153	down	0	1	1	4	3	6	FAM86GP		family with sequence similarity 86, member A pseudogene	pseudo
LOC359819	0.667677	5.46782	0.12211	-3.03374	0.0179791	0.0372153	down	2	0	0	6	5	3	LOC359819		mitochondrial ribosomal protein L39 pseudogene	pseudo
LOC100420772	0.333839	4.27231	0.07814	-3.67779	0.0181126	0.0374496	down	1	0	0	4	3	4	LOC100420772		coordinator of PRMT5, differentiation stimulator pseudogene	pseudo
RNU7-13P	0	3.50505	0	-20	0.0181235	0.0374688	down	0	0	0	5	2	2	RNU7-13P		RNA, U7 small nuclear 13 pseudogene	pseudo
LOC105372401	18.9239	8.92199	2.12104	1.08477	0.0181499	0.0375138	up	20	20	13	13	3	7	LOC105372401		uncharacterized LOC105372401	ncRNA
LOC105372669	9.13271	19.0496	0.479419	-1.06064	0.0182129	0.0376309	down	13	9	4	22	12	15	LOC105372669		uncharacterized LOC105372669	ncRNA
LOC100289580	0	3.07681	0	-20	0.0182938	0.0377883	down	0	0	0	2	1	5	LOC100289580	hsa:100289580	uncharacterized LOC100289580	ncRNA
LOC105373511	4.76896	12.4167	0.384076	-1.38054	0.0183069	0.0378122	down	2	6	5	10	9	13	LOC105373511		uncharacterized LOC105373511	ncRNA
LOC105369985	3.9991	11.2518	0.355419	-1.49241	0.0183228	0.0378419	down	5	0	6	11	7	11	LOC105369985		uncharacterized LOC105369985	ncRNA
DND1P1	4.719	12.3251	0.382879	-1.38504	0.0183351	0.0378639	down	5	2	6	8	5	19	DND1P1		dead end homolog 1 pseudogene 1	pseudo
LOC105377092	0.333839	3.90269	0.0855407	-3.54724	0.0183609	0.037904	down	1	0	0	5	3	2	LOC105377092		uncharacterized LOC105377092	ncRNA
LOC645434	0.388318	4.7132	0.0823894	-3.6014	0.0184689	0.0381042	down	0	0	1	3	7	2	LOC645434	hsa:645434	uncharacterized LOC645434	ncRNA
SOX2-OT	13.5962	5.05482	2.68975	1.42747	0.0185651	0.0382894	up	14	14	10	1	6	6	SOX2-OT	hsa:347689	SOX2 overlapping transcript	ncRNA
RFPL1S	9.6561	2.725	3.54352	1.82518	0.018582	0.0383178	up	10	10	7	3	2	2	RFPL1S	hsa:10740	RFPL1 antisense RNA 1	ncRNA
LOC105372232	2.13584	8.17758	0.261183	-1.93687	0.0185938	0.0383387	down	2	3	1	11	5	5	LOC105372232		uncharacterized LOC105372232	ncRNA
LOC102724907	3.24632	0	Inf	20	0.0185966	0.0383412	up	3	3	3	0	0	0	LOC102724907	hsa:102724907	uncharacterized LOC102724907	ncRNA
LOC100505921	0.388318	4.66995	0.0831525	-3.5881	0.0186025	0.0383468	down	0	0	1	4	4	4	LOC100505921	hsa:100505921	uncharacterized LOC100505921	ncRNA
LOC105375142	0	3.07681	0	-20	0.0186279	0.0383858	down	0	0	0	2	1	5	LOC105375142		uncharacterized LOC105375142	ncRNA
LOC101929744	20.0821	8.9677	2.23938	1.1631	0.0187568	0.0386051	up	17	26	13	7	9	7	LOC101929744		phosphopantothenate--cysteine ligase-like	pseudo
LOC105374373	1.5249	7.42801	0.205291	-2.28426	0.0187743	0.0386279	down	0	1	3	5	9	5	LOC105374373		uncharacterized LOC105374373	ncRNA
LOC105376319	0.722157	5.79419	0.124635	-3.00422	0.0190261	0.0390855	down	1	0	1	6	2	7	LOC105376319		uncharacterized LOC105376319	ncRNA
LOC392266	1.47042	6.59709	0.22289	-2.1656	0.0192161	0.0394286	down	1	1	2	5	5	7	LOC392266		17beta-hydroxysteroid dehydrogenase pseudogene	pseudo
LOC100419831	5.97376	14.7441	0.405164	-1.30342	0.0192959	0.0395823	down	11	1	5	13	10	15	LOC100419831		zinc finger protein 420 pseudogene	pseudo
LOC100421622	1.44431	7.00235	0.206261	-2.27746	0.0195749	0.0400791	down	2	0	2	4	7	7	LOC100421622		family with sequence similarity 91, member A1 pseudogene	pseudo
RNVU1-11	3.93559	12.7813	0.307917	-1.69938	0.0196025	0.0401309	down	2	8	1	12	7	14	RNVU1-11		RNA, variant U1 small nuclear 11	ncRNA
LOC105371040	0.748267	5.39901	0.138593	-2.85107	0.0196391	0.0401933	down	0	1	1	1	4	9	LOC105371040		serine/arginine repetitive matrix protein 2-like	ncRNA
LOC102723989	0	3.12264	0	-20	0.0196539	0.0402203	down	0	0	0	3	3	2	LOC102723989	hsa:102723989	uncharacterized LOC102723989	ncRNA
LOC105373181	2.1381	7.80537	0.273927	-1.86814	0.0196855	0.0402815	down	3	1	2	10	6	4	LOC105373181		uncharacterized LOC105373181	ncRNA
HCG4P7	4.719	12.4982	0.377575	-1.40517	0.0197302	0.0403661	down	5	2	6	11	13	8	HCG4P7		HLA complex group 4 pseudogene 7	pseudo
LOC105371501	2.80352	9.32713	0.300577	-1.73419	0.0198166	0.0405289	down	4	3	1	5	9	10	LOC105371501		uncharacterized LOC105371501	ncRNA
LOC105376423	0	3.13788	0	-20	0.0198719	0.040635	down	0	0	0	1	5	2	LOC105376423		uncharacterized LOC105376423	ncRNA
TPTE2P6	3.96621	11.2238	0.353376	-1.50073	0.0199714	0.040828	down	3	5	3	10	6	13	TPTE2P6	hsa:374491	transmembrane phosphoinositide 3-phosphatase and tensin homolog 2 pseudogene 6	pseudo
LOC105378914	3.49731	10.9279	0.320035	-1.6437	0.0200238	0.0409253	down	5	4	1	6	13	9	LOC105378914		uncharacterized LOC105378914	ncRNA
LOC105374261	3.77667	11.3053	0.334063	-1.58181	0.0200596	0.0409909	down	7	4	0	11	10	8	LOC105374261		uncharacterized LOC105374261	ncRNA
LOC105377325	4.25009	11.7003	0.363246	-1.46098	0.0200806	0.0410268	down	7	1	4	9	12	9	LOC105377325		uncharacterized LOC105377325	ncRNA
LOC100287523	7.38745	1.14967	6.4257	2.68385	0.0200945	0.0410483	up	12	4	5	1	0	2	LOC100287523		zinc finger protein 2-like	pseudo
MIR301A	10.4442	1.53712	6.79469	2.76441	0.0201626	0.0411734	up	19	6	5	0	1	3	MIR301A	hsa:407027	microRNA 301a	ncRNA
LOC100533626	0	3.84666	0	-20	0.0201912	0.0412248	down	0	0	0	3	1	6	LOC100533626		tubulin, alpha 1c pseudogene	pseudo
MIR5692C2	7.52252	16.7221	0.449855	-1.15247	0.0202346	0.0413027	down	9	5	7	12	15	16	MIR5692C2	hsa:100847017	microRNA 5692c-2	ncRNA
SNORD13	1.38758	6.26568	0.221456	-2.1749	0.0202378	0.0413058	down	2	2	0	8	6	2	SNORD13	hsa:692084	small nucleolar RNA, C/D box 13	snoRNA
MIR378G	1.08211	5.85526	0.184809	-2.43589	0.0204156	0.0416226	down	1	1	1	5	6	4	MIR378G	hsa:100616321	microRNA 378g	ncRNA
LOC105374771	2.02914	7.86128	0.258119	-1.95389	0.0204403	0.0416689	down	5	1	0	5	12	3	LOC105374771		uncharacterized LOC105374771	ncRNA
LOC105378458	0	3.12522	0	-20	0.0204876	0.0417552	down	0	0	0	5	2	1	LOC105378458		uncharacterized LOC105378458	ncRNA
LOC101928504	8.6591	18.2517	0.474427	-1.07574	0.0206085	0.0419661	down	9	6	9	20	11	16	LOC101928504	hsa:101928504	uncharacterized LOC101928504	ncRNA
RPS10P28	3.27469	10.125	0.323426	-1.62849	0.020726	0.0421694	down	3	2	4	7	10	9	RPS10P28		ribosomal protein S10 pseudogene 28	pseudo
LOC100996842	7.01376	1.55751	4.50319	2.17095	0.0208866	0.0424675	up	2	9	8	2	1	1	LOC100996842	hsa:100996842	uncharacterized LOC100996842	ncRNA
LOC105370133	0	3.47445	0	-20	0.0209201	0.0425282	down	0	0	0	2	2	5	LOC105370133		uncharacterized LOC105370133	ncRNA
LOC554206	7.54637	16.7324	0.451003	-1.14879	0.0212567	0.0431614	down	7	8	6	20	11	12	LOC554206	hsa:554206	leucine carboxyl methyltransferase 1 pseudogene	pseudo
LOC101927632	8.73969	20.2271	0.432078	-1.21064	0.0213064	0.0432549	down	7	7	10	17	17	18	LOC101927632	hsa:101927632	uncharacterized LOC101927632	ncRNA
LINC01144	13.7551	29.679	0.463464	-1.10947	0.0216183	0.0438436	down	9	18	11	22	33	21	LINC01144	hsa:400752	long intergenic non-protein coding RNA 1144	ncRNA
LOC102723430	4.55782	0.379825	11.9998	3.58494	0.0216936	0.043989	up	9	0	4	0	0	1	LOC102723430	hsa:102723430	uncharacterized LOC102723430	ncRNA
RPL31P27	1.49653	6.2325	0.240118	-2.05819	0.0217604	0.0441131	down	0	2	2	3	7	6	RPL31P27		ribosomal protein L31 pseudogene 27	pseudo
LOC101927087	0	2.69957	0	-20	0.0217852	0.044156	down	0	0	0	4	0	3	LOC101927087	hsa:101927087	uncharacterized LOC101927087	ncRNA
LOC105373042	3.24858	9.71973	0.334225	-1.58111	0.0218827	0.0443386	down	4	1	4	8	8	9	LOC105373042		uncharacterized LOC105373042	ncRNA
LOC105376290	6.85484	1.17769	5.8206	2.54117	0.0219148	0.0443961	up	7	5	7	2	1	0	LOC105376290		uncharacterized LOC105376290	ncRNA
GRPEL2P1	0.748267	5.06256	0.147804	-2.75824	0.0219211	0.0444052	down	0	1	1	7	3	3	GRPEL2P1		GrpE-like 2, mitochondrial (E. coli) pseudogene 1	pseudo
LOC105370595	0	3.52532	0	-20	0.0219434	0.0444429	down	0	0	0	0	6	3	LOC105370595		uncharacterized LOC105370595	ncRNA
ZNF807	0.722157	5.4296	0.133004	-2.91046	0.0220473	0.0446372	down	1	0	1	4	4	6	ZNF807	hsa:100129800	zinc finger protein 807	miscRNA
RPL21P99	17.5931	7.74418	2.27178	1.18382	0.0220487	0.0446372	up	18	16	15	4	6	10	RPL21P99		ribosomal protein L21 pseudogene 99	pseudo
LOC101928222	2.21869	8.175	0.2714	-1.88151	0.0222433	0.0449843	down	1	2	3	9	6	6	LOC101928222	hsa:101928222	uncharacterized LOC101928222	ncRNA
RPL10P6	1.38758	6.98712	0.198591	-2.33213	0.0222794	0.0450511	down	2	2	0	6	5	7	RPL10P6		ribosomal protein L10 pseudogene	pseudo
LOC102546299	2.72519	9.30686	0.292815	-1.77194	0.0223084	0.0451059	down	7	0	1	10	5	9	LOC102546299	hsa:102546299	uncharacterized LOC102546299	ncRNA
MIR1243	7.13194	16.8189	0.424043	-1.23772	0.0223155	0.0451165	down	8	7	5	18	17	8	MIR1243	hsa:100302188	microRNA 1243	ncRNA
LOC730257	18.9194	8.55728	2.21091	1.14464	0.0223511	0.0451731	up	18	24	11	4	9	9	LOC730257	hsa:730257	uncharacterized LOC730257	pseudo
SNORA11B	0.693788	5.46782	0.126886	-2.9784	0.0224601	0.0453591	down	1	1	0	6	5	3	SNORA11B	hsa:100124539	small nucleolar RNA, H/ACA box 11B	snoRNA
PPIAP16	0.693788	4.66234	0.148807	-2.74849	0.0226358	0.045683	down	1	1	0	5	3	4	PPIAP16		peptidylprolyl isomerase A (cyclophilin A) pseudogene 16	pseudo
LOC100379224	5.12891	12.0955	0.424035	-1.23775	0.0227063	0.0458061	down	2	7	5	14	10	7	LOC100379224	hsa:100379224	uncharacterized LOC100379224	ncRNA
LOC402125	0.359949	4.31556	0.0834072	-3.58368	0.0228009	0.0459932	down	0	1	0	3	6	2	LOC402125		heat shock 70kDa protein 6 (HSP70B') pseudogene	pseudo
RPS14P5	0.359949	4.30033	0.0837027	-3.57858	0.0228116	0.0460108	down	0	1	0	5	4	2	RPS14P5		ribosomal protein S14 pseudogene 5	pseudo
LOC105376146	1.77589	7.40761	0.239739	-2.06046	0.0230851	0.0465115	down	2	2	1	3	9	7	LOC105376146		uncharacterized LOC105376146	ncRNA
VN1R84P	26.1409	10.8694	2.405	1.26604	0.023122	0.0465819	up	28	24	21	9	8	11	VN1R84P		vomeronasal 1 receptor 84 pseudogene	pseudo
LOC440028	3.58016	10.1072	0.354219	-1.49729	0.0232845	0.0468818	down	4	3	3	7	9	10	LOC440028	hsa:440028	uncharacterized LOC440028	ncRNA
IFITM4P	13.3781	5.10065	2.62282	1.39112	0.0232882	0.0468853	up	14	8	15	2	8	3	IFITM4P	hsa:340198	interferon induced transmembrane protein 4 pseudogene	pseudo
MIR940	0	3.13788	0	-20	0.0232944	0.0468938	down	0	0	0	1	5	2	MIR940	hsa:100126328	microRNA 940	ncRNA
LOC105372067	4.33068	11.3231	0.382465	-1.3866	0.0234868	0.0472535	down	5	2	5	11	11	7	LOC105372067		uncharacterized LOC105372067	ncRNA
LOC105374340	0.333839	4.28509	0.077907	-3.6821	0.0236634	0.0475649	down	1	0	0	7	2	2	LOC105374340		uncharacterized LOC105374340	ncRNA
LOC105376492	0.722157	4.66737	0.154724	-2.69223	0.024056	0.048273	down	1	0	1	2	5	5	LOC105376492		uncharacterized LOC105376492	ncRNA
[truncated: 7 more rows]
