# Supplementary material for: Genome-Wide Search for Competing Endogenous RNAs Responsible for the Effects Induced by Ebola Virus Replication and Transcription Using a trVLP System
Source: Front Cell Infect Microbiol. 2017 Nov 21;7:479. doi: 10.3389/fcimb.2017.00479 (PMC5702449; doi:10.3389/fcimb.2017.00479)
Supplement: Table S2 — Differentially expressed circular RNAs. [file Table2.XLS]

## Sheet: circRNA_24hvs0h
AccID	24h	0h	Log2FC	FDR	Style	w24h1	w24h2	w24h3	w0h1	w0h2	w0h3	CHROM	start	end	strand	GeneName	OverlapInfo
chr17_51168343_51161160_-7183	156.84	0	20	0	up	0	0	308	0	0	0	chr17	51161159	51168343	+	NME2	w24h3
chrx_124037623_124022531_-15092	108.973	0	20	0	up	4	104	106	0	0	0	chrx	124022530	124037623	+	STAG2	w24h1_w24h2_w24h3_w48h1_w48h3_w72h1_w72h2_w72h3
chr1_244859374_244857598_-1776	0	127.305	-20	0	down	0	0	0	250	0	0	chr1	244857597	244859374	-	HNRNPU	w0h1_w96h2_w96h3
chrx_131749458_131749306_-152	199.615	0	20	0	up	392	0	0	0	0	0	chrx	131749305	131749458	-	FIRRE	w24h1
chr15_62013992_62007308_-6684	57.0328	7.1291	3	1.34337e-14	up	30	44	38	8	6	0	chr15	62007307	62013992	-	VPS13C	w0h1_w0h2_w24h1_w24h2_w24h3_w48h1_w48h2_w48h3_w72h1_w72h2_w72h3_w96h1_w96h2_w96h3
chrx_131794464_131749306_-45158	68.2357	0	20	2.35984e-10	up	0	0	134	0	0	0	chrx	131749305	131794464	-	FIRRE	w24h3_w48h3
chrx_131768696_131749306_-19390	0	64.1619	-20	5.10529e-08	down	0	0	0	0	4	122	chrx	131749305	131768696	-	FIRRE	w0h2_w0h3_w48h1_w48h3_w72h2_w72h3_w96h2
chr2_199433514_199368605_-64909	26.4795	4.07377	2.70044	6.63006e-05	up	18	12	22	0	2	6	chr2	199368604	199433514	-	SATB2	w0h2_w0h3_w24h1_w24h2_w24h3_w48h1_w48h2_w48h3_w72h1_w72h2_w72h3_w96h1_w96h2_w96h3
chr2_37317179_37316237_-942	53.9775	18.332	1.558	0.000132958	up	36	40	30	6	8	22	chr2	37316236	37317179	-	PRKD3	w0h1_w0h2_w0h3_w24h1_w24h2_w24h3_w48h1_w48h2_w48h3_w72h1_w72h2_w72h3_w96h1_w96h2_w96h3
chr8_18804898_18799295_-5603	45.83	4.07377	3.49185	0.00235998	up	26	48	16	8	0	0	chr8	18799294	18804898	-	PSD3	w0h1_w24h1_w24h2_w24h3_w48h1_w48h2_w48h3_w72h1_w72h2_w72h3_w96h1_w96h2_w96h3
chr9_33963791_33953285_-10506	71.291	24.4426	1.54432	0.00287088	up	52	40	48	30	18	0	chr9	33953284	33963791	-	UBAP2	w0h1_w0h2_w24h1_w24h2_w24h3_w48h1_w48h2_w48h3_w72h1_w72h2_w72h3_w96h1_w96h2_w96h3
chr7_24668660_24623666_-44994	75.3648	32.5902	1.20945	0.00425726	up	52	54	42	36	10	18	chr7	24623665	24668660	+	MPP6	w0h1_w0h2_w0h3_w24h1_w24h2_w24h3_w48h1_w48h2_w48h3_w72h1_w72h2_w72h3_w96h1_w96h2_w96h3
chr2_68545312_68490190_-55122	36.664	12.2213	1.58496	0.00441343	up	26	28	18	14	6	4	chr2	68490189	68545312	+	APLF	w0h1_w0h2_w0h3_w24h1_w24h2_w24h3_w48h1_w48h2_w48h3_w72h1_w72h2_w72h3_w96h1_w96h2_w96h3
chr9_96004701_95978061_-26640	20.3689	3.05533	2.73697	0.00627529	up	20	8	12	4	0	2	chr9	95978060	96004701	+	ERCC6L2	w0h1_w0h3_w24h1_w24h2_w24h3_w48h1_w48h2_w48h3_w72h1_w72h2_w72h3_w96h1_w96h2_w96h3
chr7_22318037_22308339_-9698	45.83	14.2582	1.6845	0.0087249	up	22	28	40	18	4	6	chr7	22308338	22318037	-	RAPGEF5	w0h1_w0h2_w0h3_w24h1_w24h2_w24h3_w48h1_w48h2_w48h3_w72h1_w72h2_w72h3_w96h1_w96h2_w96h3
chr4_106212835_106193609_-19226	23.4242	1.01844	4.52356	0.00984034	up	4	24	18	0	2	0	chr4	106193608	106212835	-	TBCK	w0h2_w24h1_w24h2_w24h3_w48h1_w48h2_w48h3_w72h1_w96h1_w96h2_w96h3
chr10_68014186_67954595_-59591	13.2398	1.01844	3.70044	0.0099874	up	4	10	12	0	0	2	chr10	67954594	68014186	-	HERC4	w0h3_w24h1_w24h2_w24h3_w48h3_w72h1_w72h3_w96h1_w96h2_w96h3
chr4_77066405_77055150_-11255	14.2582	1.01844	3.80735	0.010751	up	4	10	14	2	0	0	chr4	77055149	77066405	-	CCNI	w0h1_w24h1_w24h2_w24h3_w48h1_w48h2_w48h3_w72h1_w72h2_w72h3_w96h1_w96h2_w96h3
chr12_42398994_42351885_-47109	18.332	3.05533	2.58496	0.0113172	up	8	10	18	4	2	0	chr12	42351884	42398994	+	PPHLN1	w0h1_w0h2_w24h1_w24h2_w24h3_w48h2_w48h3_w72h1_w72h2_w72h3_w96h1_w96h2_w96h3
chr3_136423044_136377660_-45384	23.4242	2.03689	3.52356	0.0114158	up	16	6	24	0	4	0	chr3	136377659	136423044	-	STAG1	w0h2_w24h1_w24h2_w24h3_w48h1_w48h2_w48h3_w72h1_w72h3_w96h1_w96h2_w96h3
chr1_243843282_243545510_-297772	6.11066	30.5533	-2.32193	0.0142671	down	8	0	4	22	10	28	chr1	243545509	243843282	-	AKT3	w0h1_w0h2_w0h3_w24h1_w24h3_w48h1_w48h2_w72h3_w96h1_w96h2_w96h3
chr14_54702580_54702062_-518	23.4242	4.07377	2.52356	0.0154049	up	12	10	24	4	0	4	chr14	54702061	54702580	+	SAMD4A	w0h1_w0h3_w24h1_w24h2_w24h3_w48h1_w48h2_w48h3_w72h1_w72h2_w72h3_w96h1_w96h2_w96h3
chr2_61883548_61873002_-10546	70.2726	1.01844	6.10852	0.0178656	up	138	0	0	2	0	0	chr2	61873001	61883548	-	CCT4	w0h1_w24h1_w48h2_w48h3_w96h1_w96h2
chr1_22491533_22489880_-1653	21.3873	5.09222	2.07039	0.0262147	up	14	20	8	2	2	6	chr1	22489879	22491533	+	ZBTB40	w0h1_w0h2_w0h3_w24h1_w24h2_w24h3_w48h1_w48h2_w48h3_w72h1_w72h3_w96h1_w96h2_w96h3
chr2_178542361_178535732_-6629	5.09222	20.3689	-2	0.0376584	down	4	6	0	8	16	16	chr2	178535731	178542361	+	TTN-AS1	w0h1_w0h2_w0h3_w24h1_w24h2_w48h1_w48h2_w48h3_w72h1_w72h2_w72h3_w96h1_w96h2_w96h3
chr13_102834552_102807146_-27406	23.4242	6.11066	1.9386	0.0410438	up	18	14	14	0	12	0	chr13	102807145	102834552	+	BIVM-ERCC5	w0h2_w24h1_w24h2_w24h3_w48h1_w48h2_w48h3_w72h1_w72h2_w72h3_w96h1_w96h2_w96h3

## Sheet: circRNA_48hvs0h
AccID	48h	0h	Log2FC	FDR	Style	w48h1	w48h2	w48h3	w0h1	w0h2	w0h3	CHROM	start	end	strand	GeneName	OverlapInfo
chr1_156334918_156333547_-1371	78.4201	0	20	0	up	0	166	142	0	0	0	chr1	156333546	156334918	-	CCT3	w24h1_w48h2_w48h3_w72h1_w96h1_w96h2
chr20_37213865_37203885_-9980	0	49.9037	-20	0	down	0	0	0	56	0	42	chr20	37203884	37213865	+	RPN2	w0h1_w0h3_w24h2_w24h3_w72h1_w72h2_w72h3_w96h1_w96h2_w96h3
chr20_49070297_49066192_-4105	67.2173	0	20	0	up	0	12	252	0	0	0	chr20	49066191	49070297	+	CSE1L	w24h2_w24h3_w48h2_w48h3_w72h1_w72h2_w72h3_w96h3
chrx_131784039_131755598_-28441	0	180.264	-20	0	down	0	0	0	354	0	0	chrx	131755597	131784039	-	FIRRE	w0h1_w24h1_w72h1_w72h2_w96h2
chr1_244859374_244857598_-1776	0	127.305	-20	0	down	0	0	0	250	0	0	chr1	244857597	244859374	-	HNRNPU	w0h1_w96h2_w96h3
chr2_152669270_152662603_-6667	0	97.7706	-20	0	down	0	0	0	70	62	60	chr2	152662602	152669270	-	PRPF40A	w0h1_w0h2_w0h3_w24h1_w24h2_w24h3_w72h2_w72h3_w96h1
chr14_50913130_50908271_-4859	0	48.8853	-20	2.22045e-16	down	0	0	0	96	0	0	chr14	50908270	50913130	-	PYGL	w0h1
chr7_26197732_26195847_-1885	64.6712	0	20	2.22045e-15	up	0	254	0	0	0	0	chr7	26195846	26197732	-	HNRNPA2B1	w48h2
chr1_116390891_116384014_-6877	57.5421	0	20	1.38677e-10	up	226	0	0	0	0	0	chr1	116384013	116390891	+	ATP1A1	w48h1
chrx_53415169_53394778_-20391	0	39.7193	-20	1.97001e-08	down	0	0	0	0	0	78	chrx	53394777	53415169	-	SMC1A	w0h3_w72h2
chr1_114739890_114723883_-16007	51.9406	0	20	7.89889e-07	up	0	0	204	0	0	0	chr1	114723882	114739890	-	CSDE1	w48h3
chr9_100516771_100498765_-18006	17.3135	54.9959	-1.66742	1.46216e-06	down	20	18	30	24	44	40	chr9	100498764	100516771	+	TMEFF1	w0h1_w0h2_w0h3_w24h1_w24h2_w24h3_w48h1_w48h2_w48h3_w72h1_w72h2_w72h3_w96h1_w96h2_w96h3
chr16_47515601_47497399_-18202	26.9888	81.4755	-1.59401	1.7969e-05	down	54	22	30	52	68	40	chr16	47497398	47515601	+	PHKB	w0h1_w0h2_w0h3_w24h1_w24h2_w24h3_w48h1_w48h2_w48h3_w72h1_w72h2_w72h3_w96h1_w96h2_w96h3
chr5_53658624_53646233_-12391	0	35.6455	-20	9.6882e-05	down	0	0	0	70	0	0	chr5	53646232	53658624	+	NDUFS4	w0h1_w24h2_w72h2_w96h2_w96h3
chr6_133525115_133461114_-64001	2.03689	22.4058	-3.45943	0.000132364	down	0	8	0	6	16	22	chr6	133461113	133525115	+	EYA4	w0h1_w0h2_w0h3_w48h2_w72h2_w96h3
chr9_111534353_111527268_-7085	3.30994	17.3135	-2.38702	0.000283872	down	6	7	0	10	16	8	chr9	111527267	111534353	+	ZNF483	w0h1_w0h2_w0h3_w24h1_w48h1_w48h2_w72h2_w72h3_w96h1_w96h2_w96h3
chr3_154240579_154217869_-22710	0.509222	12.2213	-4.58496	0.000556478	down	0	0	2	4	10	10	chr3	154217868	154240579	+	ARHGEF26	w0h1_w0h2_w0h3_w24h1_w24h3_w48h3_w72h2_w72h3_w96h1_w96h2_w96h3
chr3_113270944_113088623_-182321	5.09222	20.3689	-2	0.000634301	down	6	2	12	12	18	10	chr3	113088622	113270944	+	BOC	w0h1_w0h2_w0h3_w24h1_w24h2_w24h3_w48h1_w48h2_w48h3_w72h1_w72h2_w72h3_w96h1_w96h2_w96h3
chr3_8948570_8935871_-12699	6.11066	26.4795	-2.11548	0.000674406	down	16	8	0	24	16	12	chr3	8935870	8948570	-	RAD18	w0h1_w0h2_w0h3_w24h1_w24h2_w24h3_w48h1_w48h2_w72h2_w72h3_w96h1_w96h2_w96h3
chr5_77464809_77449760_-15049	34.6271	5.09222	2.76553	0.0010715	up	62	36	38	10	0	0	chr5	77449759	77464809	-	WDR41	w0h1_w24h1_w24h3_w48h1_w48h2_w48h3_w72h1_w72h2_w72h3_w96h1_w96h2_w96h3
chr17_18882683_18865469_-17214	1.01844	11.2029	-3.45943	0.00160698	down	4	0	0	4	6	12	chr17	18865468	18882683	+	PRPSAP2	w0h1_w0h2_w0h3_w24h3_w48h1_w72h3_w96h1_w96h2_w96h3
chr1_243843282_243545510_-297772	5.60144	30.5533	-2.44746	0.00177593	down	4	18	0	22	10	28	chr1	243545509	243843282	-	AKT3	w0h1_w0h2_w0h3_w24h1_w24h3_w48h1_w48h2_w72h3_w96h1_w96h2_w96h3
chr2_178542361_178535732_-6629	5.60144	20.3689	-1.8625	0.00193326	down	6	12	4	8	16	16	chr2	178535731	178542361	+	TTN-AS1	w0h1_w0h2_w0h3_w24h1_w24h2_w48h1_w48h2_w48h3_w72h1_w72h2_w72h3_w96h1_w96h2_w96h3
chr8_108455930_108449823_-6107	0.509222	20.3689	-5.32193	0.00197879	down	2	0	0	22	0	18	chr8	108449822	108455930	+	EMC2	w0h1_w0h3_w48h1_w72h2_w96h2_w96h3
chr4_143543972_143543509_-463	2.54611	16.2951	-2.67807	0.00206016	down	4	0	6	4	14	14	chr4	143543508	143543972	+	SMARCA5	w0h1_w0h2_w0h3_w24h3_w48h1_w48h3_w72h2_w72h3_w96h2_w96h3
chr2_71370005_71348753_-21252	1.01844	12.2213	-3.58496	0.00375497	down	4	0	0	6	4	14	chr2	71348752	71370005	+	ZNF638	w0h1_w0h2_w0h3_w24h1_w48h1_w72h2_w72h3_w96h2_w96h3
chr6_131864571_131854926_-9645	0.509222	23.4242	-5.52356	0.00413136	down	2	0	0	46	0	0	chr6	131854925	131864571	+	ENPP1	w0h1_w48h1
chr1_230671640_230663141_-8499	4.07377	17.3135	-2.08746	0.00458762	down	2	12	2	16	8	10	chr1	230663140	230671640	+	COG2	w0h1_w0h2_w0h3_w24h1_w24h3_w48h1_w48h2_w48h3_w72h1_w72h2_w96h1_w96h2_w96h3
chr1_219988823_219988590_-233	0	33.6086	-20	0.00666522	down	0	0	0	0	0	66	chr1	219988589	219988823	-	EPRS	w0h3_w24h1
chr1_117414831_117402186_-12645	10.1844	39.7193	-1.96347	0.00792232	down	12	14	14	10	36	32	chr1	117402185	117414831	+	MAN1A2	w0h1_w0h2_w0h3_w24h1_w24h3_w48h1_w48h2_w48h3_w72h1_w72h2_w72h3_w96h1_w96h2_w96h3
chr5_170896115_170878097_-18018	20.3689	42.7746	-1.07039	0.00846438	down	34	28	18	26	36	22	chr5	170878096	170896115	+	RANBP17	w0h1_w0h2_w0h3_w24h1_w24h2_w24h3_w48h1_w48h2_w48h3_w72h1_w72h2_w72h3_w96h1_w96h2_w96h3
chr5_6746427_6737510_-8917	9.67521	30.5533	-1.65896	0.00902151	down	18	2	18	12	22	26	chr5	6737509	6746427	+	PAPD7	w0h1_w0h2_w0h3_w24h1_w24h2_w24h3_w48h1_w48h2_w48h3_w72h1_w72h2_w72h3_w96h1_w96h2_w96h3
chr1_42278672_42265115_-13557	5.85605	22.4058	-1.93587	0.0094692	down	17	0	6	10	14	20	chr1	42265114	42278672	-	FOXJ3	w0h1_w0h2_w0h3_w24h1_w24h2_w24h3_w48h1_w48h3_w72h1_w72h2_w72h3_w96h1_w96h2_w96h3
chr2_214797117_214767482_-29635	11.7121	1.01844	3.52356	0.0149663	up	20	18	8	0	0	2	chr2	214767481	214797117	-	BARD1	w0h3_w24h2_w24h3_w48h1_w48h2_w48h3_w72h2_w72h3_w96h1_w96h2_w96h3
chr15_101235577_101235082_-495	3.05533	13.2398	-2.11548	0.017068	down	6	2	4	10	4	12	chr15	101235081	101235577	-	CHSY1	w0h1_w0h2_w0h3_w24h1_w24h2_w24h3_w48h1_w48h2_w48h3_w72h1_w72h3_w96h1_w96h2_w96h3
chr1_236874846_236803428_-71418	65.1804	1.01844	6	0.0171206	up	0	0	256	0	2	0	chr1	236803427	236874846	+	MTR	w0h2_w48h3
chr6_57210445_57193842_-16603	2.03689	11.2029	-2.45943	0.0179292	down	8	0	0	10	8	4	chr6	57193841	57210445	-	RAB23	w0h1_w0h2_w0h3_w24h1_w24h2_w48h1_w72h1_w72h3_w96h1_w96h2_w96h3
chr7_83135656_83134250_-1406	0.509222	7.1291	-3.80735	0.0182857	down	2	0	0	2	4	8	chr7	83134249	83135656	-	PCLO	w0h1_w0h2_w0h3_w24h2_w24h3_w48h1_w72h1_w72h3_w96h1_w96h2_w96h3
chr2_168182090_168161787_-20303	10.6937	1.01844	3.39232	0.0185138	up	8	18	16	2	0	0	chr2	168161786	168182090	-	STK39	w0h1_w24h3_w48h1_w48h2_w48h3_w72h1_w72h3_w96h1
chr7_111521449_111487238_-34211	1.27305	9.67521	-2.926	0.018812	down	0	3	2	3	11	5	chr7	111487237	111521449	-	IMMP2L	w0h1_w0h2_w0h3_w48h2_w48h3_w72h1_w96h2_w96h3
chr13_75362607_75356147_-6460	1.01844	9.16599	-3.16993	0.0212805	down	0	0	4	6	10	2	chr13	75356146	75362607	-	TBC1D4	w0h1_w0h2_w0h3_w24h1_w48h3_w72h1_w96h1_w96h2
chr1_220618755_220579354_-39401	3.05533	14.2582	-2.22239	0.0221006	down	4	0	8	10	14	4	chr1	220579353	220618755	+	MARK1	w0h1_w0h2_w0h3_w24h1_w24h2_w24h3_w48h1_w48h3_w72h1_w72h2_w72h3_w96h1_w96h2_w96h3
chr6_35872728_35869010_-3718	1.01844	8.14755	-3	0.0275379	down	0	0	4	6	8	2	chr6	35869009	35872728	-	SRPK1	w0h1_w0h2_w0h3_w48h3_w72h1_w72h2_w96h2_w96h3
chr5_77489572_77449760_-39812	2.54611	14.2582	-2.48543	0.0299296	down	0	6	4	4	8	16	chr5	77449759	77489572	-	WDR41	w0h1_w0h2_w0h3_w24h1_w24h2_w24h3_w48h2_w48h3_w72h1_w72h2_w72h3
chr17_47674782_47663089_-11693	2.03689	17.3135	-3.08746	0.0308279	down	4	4	0	12	2	20	chr17	47663088	47674782	+	KPNB1	w0h1_w0h2_w0h3_w24h2_w24h3_w48h1_w48h2_w72h2_w72h3_w96h1_w96h3
chr22_29642285_29636751_-5534	9.16599	23.4242	-1.35364	0.0334989	down	14	12	10	10	22	14	chr22	29636750	29642285	+	NF2	w0h1_w0h2_w0h3_w24h1_w24h2_w24h3_w48h1_w48h2_w48h3_w72h1_w72h2_w72h3_w96h1_w96h2_w96h3
chr6_158461729_158448996_-12733	1.52767	9.16599	-2.58496	0.0345687	down	4	2	0	4	4	10	chr6	158448995	158461729	+	TULP4	w0h1_w0h2_w0h3_w24h1_w24h2_w24h3_w48h1_w48h2_w72h1_w72h2_w72h3_w96h2
chr2_121761524_121757240_-4284	14.2582	3.05533	2.22239	0.0368608	up	14	24	18	0	6	0	chr2	121757239	121761524	+	TSN	w0h2_w48h1_w48h2_w48h3_w72h2_w96h1_w96h2_w96h3
chr2_214797117_214752447_-44670	19.8596	1.01844	4.2854	0.0392741	up	44	16	18	0	2	0	chr2	214752446	214797117	-	BARD1	w0h2_w24h1_w24h2_w48h1_w48h2_w48h3_w72h2_w72h3_w96h1_w96h2_w96h3
chr2_232756334_232735155_-21179	1.01844	18.332	-4.16993	0.0406371	down	0	0	4	0	0	36	chr2	232735154	232756334	+	GIGYF2	w0h3_w24h3_w48h3_w96h1
chr3_33696933_33684359_-12574	17.0589	3.05533	2.48113	0.0407006	up	20	15	32	0	6	0	chr3	33684358	33696933	-	CLASP2	w0h2_w24h1_w24h2_w48h1_w48h2_w48h3_w72h1_w72h3_w96h1_w96h2_w96h3
chr1_176184692_176162869_-21823	0.509222	8.14755	-4	0.0424182	down	0	2	0	0	8	8	chr1	176162868	176184692	-	RFWD2	w0h2_w0h3_w24h3_w48h2_w72h1_w96h2_w96h3
chr10_12120267_12081472_-38795	11.7121	29.5349	-1.33442	0.0424772	down	10	10	26	22	12	24	chr10	12081471	12120267	+	DHTKD1	w0h1_w0h2_w0h3_w24h1_w24h2_w24h3_w48h1_w48h2_w48h3_w72h1_w72h2_w72h3_w96h1_w96h2_w96h3
chr20_37068186_37065424_-2762	15.7859	4.07377	1.9542	0.0468603	up	24	18	20	8	0	0	chr20	37065423	37068186	-	RBL1	w0h1_w24h1_w48h1_w48h2_w48h3_w72h3_w96h1_w96h2_w96h3
chr15_40185642_40183714_-1928	10.1844	1.01844	3.32193	0.0469991	up	12	8	20	0	0	2	chr15	40183713	40185642	+	BUB1B	w0h3_w24h1_w24h2_w48h1_w48h2_w48h3_w72h1_w72h2_w96h1_w96h3
chr5_39021136_38990949_-30187	2.54611	13.2398	-2.37851	0.049371	down	0	10	0	14	6	6	chr5	38990948	39021136	-	RICTOR	w0h1_w0h2_w0h3_w24h1_w24h2_w24h3_w48h2_w72h1_w72h2_w72h3_w96h1_w96h2_w96h3

## Sheet: circRNA_72hvs0h
AccID	72h	0h	Log2FC	FDR	Style	w72h1	w72h2	w72h3	w0h1	w0h2	w0h3	CHROM	start	end	strand	GeneName	OverlapInfo
chr17_41886308_41884193_-2115	69.7634	0	20	0	up	274	0	0	0	0	0	chr17	41884192	41886308	-	ACLY	w72h1
chr1_244859374_244857598_-1776	0	127.305	-20	0	down	0	0	0	250	0	0	chr1	244857597	244859374	-	HNRNPU	w0h1_w96h2_w96h3
chr14_50913130_50908271_-4859	0	48.8853	-20	1.00724e-10	down	0	0	0	96	0	0	chr14	50908270	50913130	-	PYGL	w0h1
chrx_131794464_131743096_-51368	73.0733	0	20	5.73744e-10	up	56	88	55	0	0	0	chrx	131743095	131794464	-	FIRRE	w72h1_w72h2_w72h3
chr5_77464809_77449760_-15049	47.3576	5.09222	3.21723	1.40723e-09	up	60	38	50	10	0	0	chr5	77449759	77464809	-	WDR41	w0h1_w24h1_w24h3_w48h1_w48h2_w48h3_w72h1_w72h2_w72h3_w96h1_w96h2_w96h3
chr1_243843282_243545510_-297772	1.01844	30.5533	-4.90689	3.58585e-08	down	0	0	4	22	10	28	chr1	243545509	243843282	-	AKT3	w0h1_w0h2_w0h3_w24h1_w24h3_w48h1_w48h2_w72h3_w96h1_w96h2_w96h3
chr20_49070297_49066192_-4105	90.3869	0	20	7.44051e-07	up	13	170	2	0	0	0	chr20	49066191	49070297	+	CSE1L	w24h2_w24h3_w48h2_w48h3_w72h1_w72h2_w72h3_w96h3
chr8_18804898_18799295_-5603	33.0994	4.07377	3.02237	3.20046e-06	up	50	24	32	8	0	0	chr8	18799294	18804898	-	PSD3	w0h1_w24h1_w24h2_w24h3_w48h1_w48h2_w48h3_w72h1_w72h2_w72h3_w96h1_w96h2_w96h3
chr13_41868477_41865736_-2741	11.2029	46.8484	-2.06413	2.99631e-05	down	22	0	22	34	22	36	chr13	41865735	41868477	-	VWA8	w0h1_w0h2_w0h3_w24h1_w24h2_w24h3_w48h1_w48h2_w48h3_w72h1_w72h3_w96h1_w96h2_w96h3
chr1_42278672_42265115_-13557	5.60144	22.4058	-2	0.000254275	down	6	6	4	10	14	20	chr1	42265114	42278672	-	FOXJ3	w0h1_w0h2_w0h3_w24h1_w24h2_w24h3_w48h1_w48h3_w72h1_w72h2_w72h3_w96h1_w96h2_w96h3
chrx_131784039_131755598_-28441	2.54611	180.264	-6.14568	0.000307726	down	6	2	0	354	0	0	chrx	131755597	131784039	-	FIRRE	w0h1_w24h1_w72h1_w72h2_w96h2
chr15_62013992_62007308_-6684	43.2838	7.1291	2.60204	0.000336984	up	56	38	38	8	6	0	chr15	62007307	62013992	-	VPS13C	w0h1_w0h2_w24h1_w24h2_w24h3_w48h1_w48h2_w48h3_w72h1_w72h2_w72h3_w96h1_w96h2_w96h3
chr4_143543972_143543509_-463	2.03689	16.2951	-3	0.00121727	down	0	2	4	4	14	14	chr4	143543508	143543972	+	SMARCA5	w0h1_w0h2_w0h3_w24h3_w48h1_w48h3_w72h2_w72h3_w96h2_w96h3
chr11_86031611_85996826_-34785	14.7674	1.01844	3.85798	0.0015697	up	12	12	22	2	0	0	chr11	85996825	86031611	-	PICALM	w0h1_w24h2_w24h3_w48h1_w48h2_w48h3_w72h1_w72h2_w72h3_w96h1_w96h2_w96h3
chr21_29329693_29321221_-8472	28.5164	58.0513	-1.02554	0.00500681	down	40	28	16	34	42	38	chr21	29321220	29329693	+	BACH1	w0h1_w0h2_w0h3_w24h1_w24h2_w24h3_w48h1_w48h2_w48h3_w72h1_w72h2_w72h3_w96h1_w96h2_w96h3
chrx_131768696_131749306_-19390	2.54611	64.1619	-4.65535	0.00518061	down	0	4	2	0	4	122	chrx	131749305	131768696	-	FIRRE	w0h2_w0h3_w48h1_w48h3_w72h2_w72h3_w96h2
chr8_102346395_102327742_-18653	0.509222	10.1844	-4.32193	0.00609224	down	0	0	2	2	10	8	chr8	102327741	102346395	-	UBR5	w0h1_w0h2_w0h3_w24h1_w24h2_w48h1_w48h2_w48h3_w72h3_w96h1_w96h3
chr11_6955782_6941571_-14211	35.9001	8.14755	2.13955	0.00686889	up	35	32	42	0	4	12	chr11	6941570	6955782	+	ZNF215	w0h2_w0h3_w24h1_w24h2_w24h3_w48h1_w48h2_w48h3_w72h1_w72h2_w72h3_w96h1_w96h2_w96h3
chr9_93476338_93471141_-5197	24.4426	5.60144	2.12553	0.00828289	up	42	10	34	9	2	0	chr9	93471140	93476338	+	FAM120A	w0h1_w0h2_w24h1_w24h2_w24h3_w48h1_w48h2_w48h3_w72h1_w72h2_w72h3_w96h1_w96h2_w96h3
chr10_103440850_103439746_-1104	1.01844	14.2582	-3.80735	0.00853467	down	4	0	0	8	4	16	chr10	103439745	103440850	+	PDCD11	w0h1_w0h2_w0h3_w24h1_w24h3_w48h1_w48h2_w72h1_w96h1_w96h2_w96h3
chr17_18882683_18865469_-17214	1.01844	11.2029	-3.45943	0.0106621	down	0	0	4	4	6	12	chr17	18865468	18882683	+	PRPSAP2	w0h1_w0h2_w0h3_w24h3_w48h1_w72h3_w96h1_w96h2_w96h3
chr9_111534353_111527268_-7085	4.583	17.3135	-1.91754	0.0125267	down	0	4	10	10	16	8	chr9	111527267	111534353	+	ZNF483	w0h1_w0h2_w0h3_w24h1_w48h1_w48h2_w72h2_w72h3_w96h1_w96h2_w96h3
chr16_4469465_4466153_-3312	1.01844	15.2767	-3.90689	0.0132074	down	2	0	2	8	4	18	chr16	4466152	4469465	-	NMRAL1	w0h1_w0h2_w0h3_w24h1_w24h2_w24h3_w48h1_w48h2_w48h3_w72h1_w72h3_w96h1_w96h2_w96h3
chr2_71370005_71348753_-21252	1.52767	12.2213	-3	0.0135698	down	0	2	2	6	4	14	chr2	71348752	71370005	+	ZNF638	w0h1_w0h2_w0h3_w24h1_w48h1_w72h2_w72h3_w96h2_w96h3
chr11_121060085_121045674_-14411	7.63833	21.3873	-1.48543	0.0195526	down	10	8	4	20	10	12	chr11	121045673	121060085	+	TBCEL	w0h1_w0h2_w0h3_w24h1_w24h2_w24h3_w48h1_w48h2_w48h3_w72h1_w72h2_w72h3_w96h1_w96h2_w96h3
chr6_138944622_138943513_-1109	26.9888	4.07377	2.72792	0.0225455	up	34	26	20	6	2	0	chr6	138943512	138944622	-	REPS1	w0h1_w0h2_w24h1_w24h2_w24h3_w48h1_w48h2_w48h3_w72h1_w72h2_w72h3_w96h1_w96h2_w96h3
chr3_123259589_123223559_-36030	2.54611	23.4242	-3.20163	0.0273961	down	0	0	10	26	14	6	chr3	123223558	123259589	+	SEC22A	w0h1_w0h2_w0h3_w24h1_w24h3_w72h3_w96h3
chr11_14789242_14771937_-17305	6.61988	19.3504	-1.54749	0.0281498	down	0	12	2	10	14	14	chr11	14771936	14789242	+	PDE3B	w0h1_w0h2_w0h3_w24h1_w24h2_w24h3_w48h1_w48h2_w48h3_w72h2_w72h3_w96h1_w96h2_w96h3
chr1_20942330_20893517_-48813	1.01844	8.14755	-3	0.0300828	down	0	2	0	8	6	2	chr1	20893516	20942330	-	EIF4G3	w0h1_w0h2_w0h3_w48h2_w48h3_w72h2_w96h1_w96h2_w96h3
chr18_76443211_76441245_-1966	1.01844	8.14755	-3	0.0300828	down	0	2	0	2	6	8	chr18	76441244	76443211	-	ZNF516	w0h1_w0h2_w0h3_w24h2_w24h3_w48h1_w48h2_w72h2_w96h2
chr3_128807671_128795360_-12311	2.03689	14.2582	-2.80735	0.0349857	down	8	0	0	14	10	4	chr3	128795359	128807671	+	RAB7A	w0h1_w0h2_w0h3_w24h1_w24h2_w24h3_w48h1_w48h3_w72h1_w96h1_w96h2_w96h3
chr16_31091342_31090775_-567	6.61988	25.4611	-1.94342	0.0416945	down	18	2	4	24	16	10	chr16	31090774	31091342	-	VKORC1	w0h1_w0h2_w0h3_w24h1_w24h2_w24h3_w48h1_w48h2_w48h3_w72h1_w72h2_w72h3_w96h1_w96h2_w96h3
chr3_128807671_128806372_-1299	10.6937	1.01844	3.39232	0.0468074	up	12	4	22	0	2	0	chr3	128806371	128807671	+	RAB7A	w0h2_w24h1_w24h2_w24h3_w48h1_w48h2_w48h3_w72h1_w72h2_w72h3_w96h1_w96h2_w96h3

## Sheet: circRNA_96hvs0h
AccID	96h	0h	Log2FC	FDR	Style	w96h1	w96h2	w96h3	w0h1	w0h2	w0h3	CHROM	start	end	strand	GeneName	OverlapInfo
chr11_6955782_6941571_-14211	66.3686	8.14755	3.02606	0	up	140	116	90	0	4	12	chr11	6941570	6955782	+	ZNF215	w0h2_w0h3_w24h1_w24h2_w24h3_w48h1_w48h2_w48h3_w72h1_w72h2_w72h3_w96h1_w96h2_w96h3
chr14_50913130_50908271_-4859	0	48.8853	-20	0	down	0	0	0	96	0	0	chr14	50908270	50913130	-	PYGL	w0h1
chr1_172570730_172551512_-19218	96.9219	0	20	0	up	182	164	150	0	0	0	chr1	172551511	172570730	+	SUCO	w24h1_w24h3_w48h1_w48h2_w48h3_w72h2_w72h3_w96h1_w96h2_w96h3
chrx_53415169_53394778_-20391	0	39.7193	-20	3.33067e-16	down	0	0	0	0	0	78	chrx	53394777	53415169	-	SMC1A	w0h3_w72h2
chr7_22318037_22308339_-9698	77.7412	14.2582	2.44689	9.65894e-15	up	132	164	108	18	4	6	chr7	22308338	22318037	-	RAPGEF5	w0h1_w0h2_w0h3_w24h1_w24h2_w24h3_w48h1_w48h2_w48h3_w72h1_w72h2_w72h3_w96h1_w96h2_w96h3
chr2_152669270_152662603_-6667	11.8818	97.7706	-3.04064	4.07008e-13	down	70	0	0	70	62	60	chr2	152662602	152669270	-	PRPF40A	w0h1_w0h2_w0h3_w24h1_w24h2_w24h3_w72h2_w72h3_w96h1
chr1_233376527_233346442_-30085	29.3651	2.03689	3.84967	9.72037e-11	up	68	48	38	0	0	4	chr1	233346441	233376527	+	KIAA1804	w0h3_w24h1_w24h2_w24h3_w48h1_w48h2_w48h3_w72h1_w72h2_w72h3_w96h1_w96h2_w96h3
chrx_131784039_131755598_-28441	0.339481	180.264	-9.05257	5.30965e-10	down	0	2	0	354	0	0	chrx	131755597	131784039	-	FIRRE	w0h1_w24h1_w72h1_w72h2_w96h2
chr4_87195690_87163558_-32132	1.69741	20.3689	-3.58496	6.14851e-10	down	2	8	0	12	18	10	chr4	87163557	87195690	-	KLHL8	w0h1_w0h2_w0h3_w24h1_w24h2_w24h3_w48h1_w48h3_w72h1_w72h2_w72h3_w96h1_w96h2
chr6_133525115_133461114_-64001	0.509222	22.4058	-5.45943	9.05955e-10	down	0	0	2	6	16	22	chr6	133461113	133525115	+	EYA4	w0h1_w0h2_w0h3_w48h2_w72h2_w96h3
chr1_219988823_219988590_-233	0	33.6086	-20	9.46079e-10	down	0	0	0	0	0	66	chr1	219988589	219988823	-	EPRS	w0h3_w24h1
chr3_123259589_123223559_-36030	0.509222	23.4242	-5.52356	7.58218e-08	down	0	0	2	26	14	6	chr3	123223558	123259589	+	SEC22A	w0h1_w0h2_w0h3_w24h1_w24h3_w72h3_w96h3
chr17_44860543_44859080_-1463	0	31.5717	-20	1.45562e-07	down	0	0	0	38	0	24	chr17	44859079	44860543	-	EFTUD2	w0h1_w0h3
chr20_2656895_2655325_-1570	0	31.5717	-20	1.45562e-07	down	0	0	0	0	0	62	chr20	2655324	2656895	+	NOP56	w0h3
chr1_66963160_66958059_-5101	2.03689	17.8228	-3.12928	1.8791e-07	down	12	0	0	12	14	9	chr1	66958058	66963160	+	MIER1	w0h1_w0h2_w0h3_w24h2_w24h3_w48h1_w48h3_w72h3_w96h1
chr15_62013992_62007308_-6684	72.1397	7.1291	3.339	1.90525e-07	up	110	132	122	8	6	0	chr15	62007307	62013992	-	VPS13C	w0h1_w0h2_w24h1_w24h2_w24h3_w48h1_w48h2_w48h3_w72h1_w72h2_w72h3_w96h1_w96h2_w96h3
chrx_131768696_131749306_-19390	0.339481	64.1619	-7.56224	3.81815e-07	down	0	2	0	0	4	122	chrx	131749305	131768696	-	FIRRE	w0h2_w0h3_w48h1_w48h3_w72h2_w72h3_w96h2
chr5_77464809_77449760_-15049	37.3429	5.09222	2.87447	5.45389e-07	up	78	58	56	10	0	0	chr5	77449759	77464809	-	WDR41	w0h1_w24h1_w24h3_w48h1_w48h2_w48h3_w72h1_w72h2_w72h3_w96h1_w96h2_w96h3
chr6_73482244_73480675_-1569	1.01844	12.2213	-3.58496	1.1426e-06	down	0	0	4	6	12	6	chr6	73480674	73482244	+	MTO1	w0h1_w0h2_w0h3_w24h1_w24h3_w48h1_w48h2_w72h1_w72h2_w72h3_w96h3
chr17_51079704_51047375_-32329	0	30.5533	-20	1.79843e-06	down	0	0	0	0	60	0	chr17	51047374	51079704	-	SPAG9	w0h2
chr3_18420991_18415111_-5880	3.39481	18.332	-2.43296	1.27e-05	down	0	14	4	14	8	14	chr3	18415110	18420991	-	SATB1	w0h1_w0h2_w0h3_w24h1_w24h2_w24h3_w48h1_w48h2_w48h3_w72h1_w72h3_w96h2_w96h3
chr14_96544258_96520055_-24203	0	29.5349	-20	2.21559e-05	down	0	0	0	20	24	14	chr14	96520054	96544258	+	PAPOLA	w0h1_w0h2_w0h3_w48h1_w48h2
chr1_243843282_243545510_-297772	6.95936	30.5533	-2.1343	4.18982e-05	down	12	8	14	22	10	28	chr1	243545509	243843282	-	AKT3	w0h1_w0h2_w0h3_w24h1_w24h3_w48h1_w48h2_w72h3_w96h1_w96h2_w96h3
chr15_51576181_51563381_-12800	1.35792	15.2767	-3.49185	4.92507e-05	down	8	0	0	16	8	6	chr15	51563380	51576181	-	DMXL2	w0h1_w0h2_w0h3_w96h1
chr19_48913564_48913011_-553	1.52767	11.2029	-2.87447	7.07446e-05	down	0	0	6	4	8	10	chr19	48913010	48913564	+	NUCB1	w0h1_w0h2_w0h3_w48h1_w72h3_w96h3
chr11_86031611_85996826_-34785	14.4279	1.01844	3.82443	0.0001016	up	36	22	18	2	0	0	chr11	85996825	86031611	-	PICALM	w0h1_w24h2_w24h3_w48h1_w48h2_w48h3_w72h1_w72h2_w72h3_w96h1_w96h2_w96h3
chr3_47678311_47610066_-68245	17.4833	2.03689	3.10154	0.000146645	up	24	40	26	2	2	0	chr3	47610065	47678311	-	SMARCC1	w0h1_w0h2_w24h1_w24h2_w24h3_w48h1_w48h2_w48h3_w72h1_w72h2_w72h3_w96h1_w96h2_w96h3
chr22_38562369_38272884_-289485	6.61988	21.3873	-1.69188	0.000315948	down	4	8	18	16	12	14	chr22	38272883	38562369	-	DDX17	w0h1_w0h2_w0h3_w24h1_w24h2_w24h3_w48h1_w48h2_w48h3_w72h1_w72h2_w72h3_w96h1_w96h2_w96h3
chr1_225043983_225038694_-5289	1.01844	10.1844	-3.32193	0.000318318	down	0	6	0	6	10	4	chr1	225038693	225043983	+	DNAH14	w0h1_w0h2_w0h3_w24h2_w48h1_w48h3_w72h1_w96h2
chr6_75678927_75634707_-44220	40.3983	12.7305	1.666	0.000387635	up	70	72	64	4	5	16	chr6	75634706	75678927	+	SENP6	w0h1_w0h2_w0h3_w24h1_w24h3_w48h1_w48h3_w72h1_w72h2_w72h3_w96h1_w96h2_w96h3
chr20_62860308_62854016_-6292	45.83	13.2398	1.79141	0.000397029	up	72	84	76	10	4	12	chr20	62854015	62860308	-	TCFL5	w0h1_w0h2_w0h3_w24h1_w24h2_w24h3_w48h1_w48h2_w48h3_w72h1_w72h2_w72h3_w96h1_w96h2_w96h3
chr6_158461729_158448996_-12733	0.678962	9.16599	-3.75489	0.000409023	down	0	4	0	4	4	10	chr6	158448995	158461729	+	TULP4	w0h1_w0h2_w0h3_w24h1_w24h2_w24h3_w48h1_w48h2_w72h1_w72h2_w72h3_w96h2
chr2_71370005_71348753_-21252	1.18818	12.2213	-3.36257	0.000531261	down	0	4	2	6	4	14	chr2	71348752	71370005	+	ZNF638	w0h1_w0h2_w0h3_w24h1_w48h1_w72h2_w72h3_w96h2_w96h3
chr17_61084564_61074920_-9644	1.35792	14.2582	-3.39232	0.000719418	down	0	8	0	16	6	6	chr17	61074919	61084564	+	BCAS3	w0h1_w0h2_w0h3_w24h2_w48h3_w96h2
chr2_44248398_43925067_-323331	0.339481	13.2398	-5.2854	0.000754811	down	2	0	0	12	14	0	chr2	43925066	44248398	-	LRPPRC	w0h1_w0h2_w48h1_w48h2_w48h3_w72h1_w96h1
chr2_232756334_232735155_-21179	0.339481	18.332	-5.75489	0.00084939	down	2	0	0	0	0	36	chr2	232735154	232756334	+	GIGYF2	w0h3_w24h3_w48h3_w96h1
chr3_113270944_113088623_-182321	6.11066	20.3689	-1.73697	0.00116727	down	6	12	12	12	18	10	chr3	113088622	113270944	+	BOC	w0h1_w0h2_w0h3_w24h1_w24h2_w24h3_w48h1_w48h2_w48h3_w72h1_w72h2_w72h3_w96h1_w96h2_w96h3
chr13_111244294_111217679_-26615	1.52767	12.2213	-3	0.00126198	down	0	0	6	14	6	4	chr13	111217678	111244294	+	ARHGEF7	w0h1_w0h2_w0h3_w24h1_w24h3_w48h1_w48h2_w48h3_w72h3_w96h3
chr18_76443211_76441245_-1966	0.678962	8.14755	-3.58496	0.00148229	down	0	4	0	2	6	8	chr18	76441244	76443211	-	ZNF516	w0h1_w0h2_w0h3_w24h2_w24h3_w48h1_w48h2_w72h2_w96h2
chr2_178542361_178535732_-6629	6.11066	20.3689	-1.73697	0.00150525	down	18	12	4	8	16	16	chr2	178535731	178542361	+	TTN-AS1	w0h1_w0h2_w0h3_w24h1_w24h2_w48h1_w48h2_w48h3_w72h1_w72h2_w72h3_w96h1_w96h2_w96h3
chr4_143543972_143543509_-463	3.22507	16.2951	-2.33703	0.00179467	down	0	10	6	4	14	14	chr4	143543508	143543972	+	SMARCA5	w0h1_w0h2_w0h3_w24h3_w48h1_w48h3_w72h2_w72h3_w96h2_w96h3
chr7_139717015_139715932_-1083	3.22507	15.2767	-2.24393	0.00183393	down	8	8	2	16	6	8	chr7	139715931	139717015	-	HIPK2	w0h1_w0h2_w0h3_w24h1_w24h2_w24h3_w48h1_w48h2_w48h3_w72h2_w72h3_w96h1_w96h2_w96h3
chr10_12120267_12081472_-38795	12.0516	29.5349	-1.2932	0.00196885	down	28	19	16	22	12	24	chr10	12081471	12120267	+	DHTKD1	w0h1_w0h2_w0h3_w24h1_w24h2_w24h3_w48h1_w48h2_w48h3_w72h1_w72h2_w72h3_w96h1_w96h2_w96h3
chr13_71573012_71557024_-15988	0.339481	10.1844	-4.90689	0.00220895	down	0	2	0	10	0	10	chr13	71557023	71573012	-	DACH1	w0h1_w0h3_w24h1_w24h2_w48h1_w48h3_w72h2_w96h2
chr17_47674782_47663089_-11693	1.69741	17.3135	-3.3505	0.00235008	down	4	0	4	12	2	20	chr17	47663088	47674782	+	KPNB1	w0h1_w0h2_w0h3_w24h2_w24h3_w48h1_w48h2_w72h2_w72h3_w96h1_w96h3
chr1_171523522_171522177_-1345	0.509222	17.3135	-5.08746	0.00261505	down	3	0	0	0	34	0	chr1	171522176	171523522	+	PRRC2C	w0h2_w24h1_w72h1_w96h1
chr3_8948570_8935871_-12699	10.0147	26.4795	-1.40276	0.00266055	down	22	22	10	24	16	12	chr3	8935870	8948570	-	RAD18	w0h1_w0h2_w0h3_w24h1_w24h2_w24h3_w48h1_w48h2_w72h2_w72h3_w96h1_w96h2_w96h3
chr1_231818517_231795242_-23275	23.0847	2.03689	3.5025	0.00274032	up	38	32	44	0	0	4	chr1	231795241	231818517	+	DISC1	w0h3_w24h1_w24h2_w48h2_w72h1_w72h2_w72h3_w96h1_w96h2_w96h3
chr16_4469465_4466153_-3312	1.86715	15.2767	-3.03242	0.00300965	down	2	6	2	8	4	18	chr16	4466152	4469465	-	NMRAL1	w0h1_w0h2_w0h3_w24h1_w24h2_w24h3_w48h1_w48h2_w48h3_w72h1_w72h3_w96h1_w96h2_w96h3
chr1_225097239_225007413_-89826	0.509222	10.1844	-4.32193	0.0036429	down	0	0	2	0	12	8	chr1	225007412	225097239	+	DNAH14	w0h2_w0h3_w24h1_w72h3_w96h3
chr22_31725610_31701656_-23954	0.509222	9.16599	-4.16993	0.00380847	down	0	0	2	0	10	8	chr22	31701655	31725610	-	PRR14L	w0h2_w0h3_w72h3_w96h3
chr8_102346395_102327742_-18653	1.69741	10.1844	-2.58496	0.00406241	down	4	0	4	2	10	8	chr8	102327741	102346395	-	UBR5	w0h1_w0h2_w0h3_w24h1_w24h2_w48h1_w48h2_w48h3_w72h3_w96h1_w96h3
chr14_23033674_23033368_-306	1.69741	10.1844	-2.58496	0.00406241	down	4	0	4	8	10	2	chr14	23033367	23033674	-	PSMB5	w0h1_w0h2_w0h3_w24h1_w24h3_w48h2_w48h3_w72h1_w72h2_w96h1_w96h3
chr9_37426654_37424845_-1809	13.4095	73.3279	-2.45111	0.00423435	down	38	20	14	28	34	82	chr9	37424844	37426654	+	GRHPR	w0h1_w0h2_w0h3_w24h1_w24h2_w24h3_w48h1_w48h2_w48h3_w72h1_w72h2_w72h3_w96h1_w96h2_w96h3
chr17_18882683_18865469_-17214	2.20663	11.2029	-2.34395	0.00471622	down	6	4	2	4	6	12	chr17	18865468	18882683	+	PRPSAP2	w0h1_w0h2_w0h3_w24h3_w48h1_w72h3_w96h1_w96h2_w96h3
chr14_30675065_30670256_-4809	3.22507	18.8412	-2.54649	0.00498482	down	4	15	0	20	7	10	chr14	30670255	30675065	+	SCFD1	w0h1_w0h2_w0h3_w24h1_w24h2_w24h3_w48h1_w48h2_w72h1_w72h2_w72h3_w96h1_w96h2
chr17_59738947_59731421_-7526	36.4942	15.2767	1.25634	0.00594045	up	68	60	58	10	6	14	chr17	59731420	59738947	+	VMP1	w0h1_w0h2_w0h3_w24h1_w24h2_w24h3_w48h1_w48h2_w48h3_w72h1_w72h2_w72h3_w96h1_w96h2_w96h3
chr18_13001582_12999421_-2161	0.678962	12.2213	-4.16993	0.00695864	down	4	0	0	10	0	14	chr18	12999420	13001582	+	CEP192	w0h1_w0h3_w24h3_w96h1
chr17_59773885_59731421_-42464	13.4095	2.03689	2.71882	0.00744637	up	28	18	22	0	0	4	chr17	59731420	59773885	+	VMP1	w0h3_w24h1_w24h2_w24h3_w48h1_w72h1_w72h2_w96h1_w96h2_w96h3
chr2_45562756_45546732_-16024	9.84495	31.5717	-1.68118	0.00846294	down	18	28	8	32	16	14	chr2	45546731	45562756	-	SRBD1	w0h1_w0h2_w0h3_w24h1_w24h2_w24h3_w48h1_w48h2_w48h3_w72h1_w72h2_w72h3_w96h1_w96h2_w96h3
chr6_157084905_157036835_-48070	10.8634	1.01844	3.41504	0.00962466	up	18	16	20	0	2	0	chr6	157036834	157084905	+	ARID1B	w0h2_w24h1_w24h2_w48h1_w48h3_w72h3_w96h1_w96h2_w96h3
chr2_168717978_168691034_-26944	1.01844	10.1844	-3.32193	0.0111565	down	0	6	0	6	2	12	chr2	168691033	168717978	+	CERS6	w0h1_w0h2_w0h3_w24h1_w24h2_w96h2
chr8_97691188_97661072_-30116	1.01844	8.14755	-3	0.011645	down	0	0	4	2	4	10	chr8	97661071	97691188	+	MTDH	w0h1_w0h2_w0h3_w48h1_w48h2_w48h3_w72h3_w96h3
chr7_111521449_111487238_-34211	1.86715	9.67521	-2.37346	0.0141353	down	0	2	6	3	11	5	chr7	111487237	111521449	-	IMMP2L	w0h1_w0h2_w0h3_w48h2_w48h3_w72h1_w96h2_w96h3
chr5_78165672_78089393_-76279	36.664	6.11066	2.58496	0.0144396	up	44	88	56	0	0	12	chr5	78089392	78165672	-	AP3B1	w0h3_w24h3_w48h1_w48h2_w48h3_w72h3_w96h1_w96h2_w96h3
chr12_28391411_28305649_-85762	1.86715	9.67521	-2.37346	0.0145529	down	6	2	2	11	4	4	chr12	28305648	28391411	+	CCDC91	w0h1_w0h2_w0h3_w24h1_w24h2_w24h3_w48h1_w48h3_w72h2_w96h1_w96h2_w96h3
chr3_136423044_136377660_-45384	18.6715	2.03689	3.1964	0.0149883	up	20	48	28	0	4	0	chr3	136377659	136423044	-	STAG1	w0h2_w24h1_w24h2_w24h3_w48h1_w48h2_w48h3_w72h1_w72h3_w96h1_w96h2_w96h3
chr13_41868477_41865736_-2741	22.4058	46.8484	-1.06413	0.0156852	down	48	48	24	34	22	36	chr13	41865735	41868477	-	VWA8	w0h1_w0h2_w0h3_w24h1_w24h2_w24h3_w48h1_w48h2_w48h3_w72h1_w72h3_w96h1_w96h2_w96h3
chr3_33696933_33684359_-12574	14.7674	3.05533	2.27302	0.0157905	up	29	34	16	0	6	0	chr3	33684358	33696933	-	CLASP2	w0h2_w24h1_w24h2_w48h1_w48h2_w48h3_w72h1_w72h3_w96h1_w96h2_w96h3
chr3_52916214_52912538_-3676	1.35792	16.2951	-3.58496	0.0167028	down	0	8	0	14	0	18	chr3	52912537	52916214	-	SFMBT1	w0h1_w0h3_w24h1_w24h3_w48h1_w48h2_w72h1_w72h3_w96h2
chr10_103440850_103439746_-1104	3.56455	14.2582	-2	0.0170702	down	6	6	6	8	4	16	chr10	103439745	103440850	+	PDCD11	w0h1_w0h2_w0h3_w24h1_w24h3_w48h1_w48h2_w72h1_w96h1_w96h2_w96h3
chr2_61880394_61872082_-8312	0.678962	9.16599	-3.75489	0.0173481	down	4	0	0	0	8	10	chr2	61872081	61880394	-	CCT4	w0h2_w0h3_w24h2_w24h3_w48h1_w48h2_w48h3_w72h1_w96h1
chr9_111534353_111527268_-7085	5.34683	17.3135	-1.69515	0.0183955	down	4	20	5	10	16	8	chr9	111527267	111534353	+	ZNF483	w0h1_w0h2_w0h3_w24h1_w48h1_w48h2_w72h2_w72h3_w96h1_w96h2_w96h3
chr3_72844423_72832369_-12054	0.678962	12.2213	-4.16993	0.0186593	down	4	0	0	16	8	0	chr3	72832368	72844423	-	SHQ1	w0h1_w0h2_w24h2_w72h1_w72h3_w96h1
chr5_145826200_145796442_-29758	10.3542	1.01844	3.34577	0.0190512	up	14	20	18	2	0	0	chr5	145796441	145826200	-	PRELID2	w0h1_w24h1_w24h2_w24h3_w48h1_w48h2_w72h1_w72h3_w96h1_w96h2_w96h3
chr18_62576652_62539681_-36971	24.1032	1.01844	4.56478	0.0208659	up	26	38	52	0	2	0	chr18	62539680	62576652	+	ZCCHC2	w0h2_w24h1_w48h1_w48h2_w48h3_w72h2_w72h3_w96h1_w96h2_w96h3
chr8_102345545_102329090_-16455	1.01844	11.2029	-3.45943	0.0211872	down	0	0	4	20	0	2	chr8	102329089	102345545	-	UBR5	w0h1_w0h3_w96h3
chr1_88786213_88770352_-15861	5.4317	15.7859	-1.53916	0.0213261	down	6	2	16	13	10	8	chr1	88770351	88786213	+	PKN2	w0h1_w0h2_w0h3_w24h1_w24h2_w24h3_w48h1_w48h2_w48h3_w72h1_w72h2_w72h3_w96h1_w96h2_w96h3
chr1_180006567_179986169_-20398	5.94092	18.332	-1.6256	0.0237486	down	20	0	10	12	8	16	chr1	179986168	180006567	+	CEP350	w0h1_w0h2_w0h3_w24h1_w24h3_w48h1_w48h2_w48h3_w72h1_w72h2_w72h3_w96h1_w96h3
chr1_230671640_230663141_-8499	3.39481	17.3135	-2.3505	0.0252891	down	4	10	4	16	8	10	chr1	230663140	230671640	+	COG2	w0h1_w0h2_w0h3_w24h1_w24h3_w48h1_w48h2_w48h3_w72h1_w72h2_w96h1_w96h2_w96h3
chr12_69262562_69251129_-11433	4.41325	17.3135	-1.97199	0.0270885	down	10	4	8	20	6	8	chr12	69251128	69262562	+	CPSF6	w0h1_w0h2_w0h3_w24h1_w24h2_w24h3_w48h1_w48h2_w48h3_w72h1_w72h2_w72h3_w96h1_w96h2_w96h3
chr22_24369320_24302195_-67125	12.0516	2.54611	2.24286	0.0272875	up	28	28	10	0	2	3	chr22	24302194	24369320	+	SPECC1L-ADORA2A	w0h2_w0h3_w24h1_w24h2_w24h3_w48h1_w48h2_w48h3_w72h1_w72h2_w72h3_w96h1_w96h2_w96h3
chr11_113854335_113840598_-13737	0.509222	7.1291	-3.80735	0.0282623	down	0	0	2	0	2	12	chr11	113840597	113854335	-	USP28	w0h2_w0h3_w72h1_w72h3_w96h3
chr6_152215060_152201824_-13236	11.8818	62.125	-2.38642	0.0285942	down	22	18	20	40	34	48	chr6	152201823	152215060	-	SYNE1	w0h1_w0h2_w0h3_w24h1_w24h2_w24h3_w48h1_w48h2_w48h3_w72h1_w72h2_w72h3_w96h1_w96h2_w96h3
chr4_88658491_88649840_-8651	0.339481	7.1291	-4.39232	0.0294428	down	2	0	0	12	0	2	chr4	88649839	88658491	+	HERC3	w0h1_w0h3_w48h1_w72h3_w96h1
chr7_5741815_5725324_-16491	0.339481	8.14755	-4.58496	0.0294938	down	2	0	0	0	16	0	chr7	5725323	5741815	-	RNF216	w0h2_w48h1_w96h1
chr8_141254629_141253989_-640	17.653	48.8853	-1.46949	0.0322343	down	36	44	16	40	14	42	chr8	141253988	141254629	-	SLC45A4	w0h1_w0h2_w0h3_w24h1_w24h2_w24h3_w48h1_w48h2_w48h3_w72h1_w72h2_w72h3_w96h1_w96h2_w96h3
chr3_45732151_45703438_-28713	1.35792	11.2029	-3.04439	0.0361179	down	2	0	4	8	0	14	chr3	45703437	45732151	+	SACM1L	w0h1_w0h3_w24h3_w48h1_w48h2_w48h3_w96h1_w96h3
chr2_121606180_121605701_-479	22.236	44.8115	-1.01097	0.0364555	down	34	46	34	34	16	38	chr2	121605700	121606180	-	CLASP1	w0h1_w0h2_w0h3_w24h1_w24h2_w24h3_w48h1_w48h2_w48h3_w72h1_w72h2_w72h3_w96h1_w96h2_w96h3
chr8_67116122_67105905_-10217	10.0147	1.01844	3.29768	0.0365795	up	28	22	6	2	0	0	chr8	67105904	67116122	+	CSPP1	w0h1_w24h2_w48h1_w48h2_w72h1_w96h1_w96h2_w96h3
chr12_124437996_124419957_-18039	9.84495	1.01844	3.27302	0.0369707	up	12	28	12	0	0	2	chr12	124419956	124437996	-	NCOR2	w0h3_w24h3_w48h1_w48h2_w48h3_w72h3_w96h1_w96h2_w96h3
chr1_155459898_155438327_-21571	15.6161	2.03689	2.9386	0.0370722	up	16	34	28	0	0	4	chr1	155438326	155459898	-	ASH1L	w0h3_w24h1_w24h2_w24h3_w48h1_w48h2_w48h3_w72h1_w72h2_w72h3_w96h1_w96h2_w96h3
chr2_61497007_61492035_-4972	1.01844	7.1291	-2.80735	0.0371423	down	0	6	0	8	4	2	chr2	61492034	61497007	-	XPO1	w0h1_w0h2_w0h3_w24h1_w24h2_w24h3_w48h3_w72h3_w96h2
chr5_6746427_6737510_-8917	14.2582	30.5533	-1.09954	0.0385448	down	22	38	16	12	22	26	chr5	6737509	6746427	+	PAPD7	w0h1_w0h2_w0h3_w24h1_w24h2_w24h3_w48h1_w48h2_w48h3_w72h1_w72h2_w72h3_w96h1_w96h2_w96h3
chr1_212885396_212863725_-21671	1.01844	9.16599	-3.16993	0.0388579	down	2	4	0	10	8	0	chr1	212863724	212885396	+	FLVCR1	w0h1_w0h2_w24h2_w24h3_w48h1_w48h2_w72h1_w72h2_w72h3_w96h1_w96h2
chr1_220020221_220018449_-1772	0	26.4795	-20	0.0390503	down	0	0	0	0	10	42	chr1	220018448	220020221	-	EPRS	w0h2_w0h3
chr12_48925678_48923782_-1896	0.509222	6.11066	-3.58496	0.0402135	down	0	0	2	0	4	8	chr12	48923781	48925678	-	FKBP11	w0h2_w0h3_w24h1_w24h2_w24h3_w48h1_w48h2_w96h3
chr12_2922402_2909529_-12873	0.509222	6.11066	-3.58496	0.0402135	down	0	0	2	0	8	4	chr12	2909528	2922402	+	TULP3	w0h2_w0h3_w48h2_w96h3
chr9_108912494_108896496_-15998	0.509222	6.11066	-3.58496	0.0402135	down	0	0	2	8	0	4	chr9	108896495	108912494	-	IKBKAP	w0h1_w0h3_w96h3
chr3_47686170_47678198_-7972	2.71585	21.8965	-3.01123	0.0404675	down	2	8	4	17	0	26	chr3	47678197	47686170	-	SMARCC1	w0h1_w0h3_w24h1_w24h2_w24h3_w48h1_w48h2_w48h3_w72h1_w72h2_w72h3_w96h1_w96h2_w96h3
chr3_47435137_47425485_-9652	1.18818	7.1291	-2.58496	0.0406418	down	2	2	2	2	4	8	chr3	47425484	47435137	-	SCAP	w0h1_w0h2_w0h3_w24h1_w24h2_w24h3_w48h1_w72h1_w72h3_w96h1_w96h2_w96h3
chr6_149638560_149623103_-15457	0.509222	7.1291	-3.80735	0.0419183	down	0	0	2	10	0	4	chr6	149623102	149638560	-	KATNA1	w0h1_w0h3_w24h1_w24h3_w48h2_w48h3_w72h1_w72h2_w96h3
chr5_65572286_65567513_-4773	15.6161	34.6271	-1.14886	0.0419531	down	38	42	8	22	18	28	chr5	65567512	65572286	+	PPWD1	w0h1_w0h2_w0h3_w24h1_w24h2_w24h3_w48h1_w48h2_w48h3_w72h1_w72h2_w72h3_w96h1_w96h2_w96h3
chr9_85646418_85596362_-50056	0.678962	8.14755	-3.58496	0.0422837	down	0	4	0	10	6	0	chr9	85596361	85646418	-	AGTPBP1	w0h1_w0h2_w24h1_w48h1_w48h3_w96h2
chr6_170549113_170537234_-11879	0.678962	8.14755	-3.58496	0.0422837	down	4	0	0	10	0	6	chr6	170537233	170549113	-	PSMB1	w0h1_w0h3_w24h1_w24h2_w24h3_w48h1_w48h2_w72h1_w96h1
chr2_200937966_200920222_-17744	0.339481	6.11066	-4.16993	0.0427146	down	2	0	0	8	0	4	chr2	200920221	200937966	-	ORC2	w0h1_w0h3_w96h1
chr8_67137603_67118248_-19355	0.339481	6.11066	-4.16993	0.0427146	down	0	2	0	4	8	0	chr8	67118247	67137603	+	CSPP1	w0h1_w0h2_w48h1_w48h2_w48h3_w72h3_w96h2
chr1_93901669_93894614_-7055	2.37637	10.6937	-2.16993	0.0429897	down	4	10	0	8	9	4	chr1	93894613	93901669	-	GCLM	w0h1_w0h2_w0h3_w24h2_w24h3_w48h1_w48h2_w96h1_w96h2
chr6_169658358_169632947_-25411	0.339481	5.60144	-4.04439	0.0430898	down	2	0	0	0	4	7	chr6	169632946	169658358	-	WDR27	w0h2_w0h3_w24h1_w96h1
chr6_154818592_154808070_-10522	10.1844	1.01844	3.32193	0.0437054	up	26	10	16	0	0	2	chr6	154808069	154818592	+	SCAF8	w0h3_w72h1_w72h2_w72h3_w96h1_w96h2_w96h3
chr5_624579_618990_-5589	0.678962	9.16599	-3.75489	0.0441411	down	4	0	0	12	0	6	chr5	618989	624579	+	CEP72	w0h1_w0h3_w24h2_w48h2_w48h3_w72h2_w96h1
chr21_39229436_39228500_-936	0.509222	6.11066	-3.58496	0.0450925	down	0	0	2	0	10	2	chr21	39228499	39229436	-	BRWD1	w0h2_w0h3_w24h3_w72h3_w96h3
chr14_30643405_30628209_-15196	0.509222	7.1291	-3.80735	0.0451799	down	0	0	2	0	0	14	chr14	30628208	30643405	+	SCFD1	w0h3_w72h3_w96h3
chr16_18850467_18834892_-15575	0.339481	7.1291	-4.39232	0.0453163	down	0	2	0	0	4	10	chr16	18834891	18850467	-	SMG1	w0h2_w0h3_w24h3_w48h1_w72h3_w96h2
chr2_24584560_24564295_-20265	0.678962	7.1291	-3.39232	0.045947	down	0	4	0	6	8	0	chr2	24564294	24584560	+	NCOA1	w0h1_w0h2_w24h2_w24h3_w48h1_w48h3_w72h2_w96h2
chr1_1734835_1669664_-65171	5.4317	50.9222	-3.22882	0.0459856	down	19	13	0	49	51	0	chr1	1669663	1734835	-	CDK11A	w0h1_w0h2_w24h1_w24h2_w48h1_w48h2_w72h1_w72h2_w72h3_w96h1_w96h2
chr4_114623702_114619423_-4279	0.509222	5.09222	-3.32193	0.046311	down	0	0	2	4	6	0	chr4	114619422	114623702	+	UGT8	w0h1_w0h2_w48h1_w48h2_w48h3_w72h2_w96h3
chrx_124031125_124022531_-8594	0.339481	7.1291	-4.39232	0.0465663	down	0	2	0	0	14	0	chrx	124022530	124031125	+	STAG2	w0h2_w24h1_w24h2_w48h3_w72h1_w96h2
chr2_144211579_144208603_-2976	0.339481	6.11066	-4.16993	0.0468578	down	0	2	0	2	10	0	chr2	144208602	144211579	-	GTDC1	w0h1_w0h2_w24h3_w48h3_w96h2
chr15_49328130_49235851_-92279	0.339481	6.11066	-4.16993	0.0468578	down	0	2	0	10	0	2	chr15	49235850	49328130	+	GALK2	w0h1_w0h3_w24h2_w48h2_w48h3_w72h3_w96h2
chr9_137267346_137265877_-1469	0.339481	5.09222	-3.90689	0.0472253	down	0	2	0	4	6	0	chr9	137265876	137267346	+	NELFB	w0h1_w0h2_w48h3_w72h1_w96h2
chr8_47599196_47595811_-3385	0.339481	5.09222	-3.90689	0.0472253	down	2	0	0	0	4	6	chr8	47595810	47599196	+	SPIDR	w0h2_w0h3_w24h2_w48h1_w48h2_w72h1_w72h2_w96h1
chr12_102153976_102148230_-5746	0.339481	5.09222	-3.90689	0.0472253	down	0	2	0	4	0	6	chr12	102148229	102153976	+	PARPBP	w0h1_w0h3_w96h2
chr14_55630097_55612019_-18078	0.339481	5.09222	-3.90689	0.0472253	down	0	2	0	4	0	6	chr14	55612018	55630097	+	KTN1	w0h1_w0h3_w24h2_w96h2
chr13_75362607_75356147_-6460	1.69741	9.16599	-2.43296	0.0499966	down	2	8	0	6	10	2	chr13	75356146	75362607	-	TBC1D4	w0h1_w0h2_w0h3_w24h1_w48h3_w72h1_w96h1_w96h2
