# Supplementary material for: Genome-Wide Search for Competing Endogenous RNAs Responsible for the Effects Induced by Ebola Virus Replication and Transcription Using a trVLP System
Source: Front Cell Infect Microbiol. 2017 Nov 21;7:479. doi: 10.3389/fcimb.2017.00479 (PMC5702449; doi:10.3389/fcimb.2017.00479)
Supplement: Table S3 — Differentially expressed messenger RNAs. [file Table3.XLS]

## Sheet: mRNA_24hvs0h
AccID	24h	0h	FoldChange	Log2FC	P-Value	FDR	Style	w24h1	w24h2	w24h3	w0h1	w0h2	w0h3	Symbol	KeggID	Description	type_of_gene
ANKRD1	684.57	20.9131	32.7341	5.03272	3.74695e-150	8.9908e-146	up	662	549	670	22	10	22	ANKRD1	hsa:27063	Ankyrin repeat domain-containing protein 1	protein-coding
DNAH17	408.246	34.8897	11.701	3.54856	5.56779e-112	6.67996e-108	up	427	336	360	29	23	38	DNAH17	hsa:8632	DNAH17 variant protein	protein-coding
ARFGEF3	2311.36	896.559	2.57803	1.36627	1.05886e-87	8.4691e-84	up	2298	2002	2047	779	715	812	ARFGEF3	hsa:57221	KIAA1244	protein-coding
MARCKSL1	1422.02	3321.86	0.42808	-1.22405	2.98286e-82	1.78934e-78	down	1297	1289	1310	2782	2837	2919	MARCKSL1	hsa:65108	MARCKS-related protein	protein-coding
SLFN5	753.164	212.472	3.54476	1.82569	5.06504e-67	2.43071e-63	up	712	658	696	167	190	189	SLFN5	hsa:162394	cDNA FLJ52100	protein-coding
ZGRF1	5161.72	2527.84	2.04195	1.02995	4.31591e-66	1.726e-62	up	5168	4203	4818	2095	2175	2227	ZGRF1	hsa:55345	Protein ZGRF1	protein-coding
MYEF2	1641.45	679.699	2.41496	1.272	6.46888e-66	2.21744e-62	up	1627	1384	1498	606	538	604	MYEF2	hsa:50804	Myelin expression factor 2, isoform CRA_c	protein-coding
ACTB	6907.84	14709.7	0.469611	-1.09046	3.17808e-63	9.53225e-60	down	6163	6317	6436	12279	12470	13064	ACTB	hsa:60	Beta-actin	protein-coding
CA2	1232.47	3086.14	0.399358	-1.32425	2.40988e-61	6.425e-58	down	1100	1126	1149	2764	2472	2699	CA2	hsa:760	Carbonic anhydrase 2	protein-coding
PRSS23	921.396	351.868	2.61858	1.38879	1.94967e-56	4.25294e-53	up	869	792	867	306	281	318	PRSS23	hsa:11098	cDNA PSEC0048 fis, clone NT2RP2000028, highly similar to Serine protease 23	protein-coding
SEMA3C	612.492	215.297	2.84487	1.50836	1.3134e-52	2.62625e-49	up	577	556	546	199	181	173	SEMA3C	hsa:10512	cDNA FLJ55486, highly similar to Semaphorin-3C	protein-coding
AKNA	1407.94	492.402	2.85933	1.51568	1.78938e-52	3.30279e-49	up	1314	1173	1377	407	415	444	AKNA	hsa:80709	AT-hook-containing transcription factor	protein-coding
HIST1H4H	967.316	2288.34	0.422714	-1.24224	3.5412e-49	5.66474e-46	down	949	850	856	2068	1838	1977	HIST1H4H	hsa:8365	Histone H4	protein-coding
BCL2	1105.73	481.735	2.29531	1.19869	7.24983e-49	1.08725e-45	up	1051	954	1029	405	393	441	BCL2	hsa:596	B-cell CLL/lymphoma 2, isoform CRA_a	protein-coding
ETV5	189.715	29.5264	6.42527	2.68376	7.57519e-44	9.08834e-41	up	191	166	164	28	21	27	ETV5	hsa:2119	ETS translocation variant 5	protein-coding
SPRED2	577.533	229.557	2.51586	1.33105	1.15142e-39	1.20123e-36	up	582	445	562	207	188	195	SPRED2	hsa:200734	cDNA FLJ31917 fis, clone NT2RP7004925, highly similar to Sprouty-related, EVH1 domain-containing protein 2	protein-coding
HSPB8	212.714	40.34	5.27304	2.39863	2.76347e-39	2.76289e-36	up	210	185	189	49	19	36	HSPB8	hsa:26353	Heat shock protein beta-8	protein-coding
TFPI	665.759	291.836	2.28128	1.18984	5.30604e-37	4.39029e-34	up	641	599	586	240	275	234	TFPI	hsa:7035	Tissue factor pathway inhibitor (Lipoprotein-associated coagulation inhibitor) variant	protein-coding
KIF1A	1105.32	545.399	2.02662	1.01908	6.58143e-37	5.26405e-34	up	1022	982	1026	482	426	495	KIF1A	hsa:547	Kinesin-like protein KIF1A	protein-coding
KIAA0408	1142.31	567.402	2.01323	1.00951	4.93237e-36	3.58643e-33	up	1025	1031	1073	474	493	491	KIAA0408	hsa:9729	Uncharacterized protein KIAA0408	protein-coding
OVGP1	647.001	279.298	2.31653	1.21196	8.86343e-36	6.25524e-33	up	647	537	594	256	223	239	OVGP1	hsa:5016	cDNA, FLJ94743, highly similar to Homo sapiens oviductal glycoprotein 1, 120kDa (mucin 9, oviductin) (OVGP1), mRNA	protein-coding
TNXB	424.794	80.8117	5.25659	2.39413	9.22294e-36	6.32299e-33	up	460	336	374	62	66	80	TNXB	hsa:7148	Growth-inhibiting protein 45	protein-coding
CREBRF	1187.81	531.453	2.23502	1.16029	1.05271e-35	7.01659e-33	up	1170	991	1102	457	425	485	CREBRF	hsa:153222	cDNA FLJ76882, highly similar to Homo sapiens adult retina protein, mRNA	protein-coding
POP1	307.231	674.363	0.455587	-1.1342	4.75723e-35	2.81954e-32	down	311	265	268	578	553	603	POP1	hsa:10940	Ribonucleases P/MRP protein subunit POP1	protein-coding
TNFRSF12A	217.209	56.2948	3.85841	1.94801	2.11408e-34	1.17971e-31	up	216	177	204	62	33	50	TNFRSF12A	hsa:51330	Tumor necrosis factor receptor superfamily member 12A	protein-coding
INSC	213.623	45.4201	4.70326	2.23366	3.05283e-34	1.66484e-31	up	226	171	191	42	31	44	INSC	hsa:387755	Protein inscuteable homolog	protein-coding
HIST2H3D	367.808	945.693	0.38893	-1.36242	6.41346e-34	3.4198e-31	down	329	341	337	861	761	809	HIST2H3D	hsa:653604	histone cluster 2, H3d	protein-coding
MAFF	144.198	24.9048	5.78997	2.53355	8.72008e-34	4.54866e-31	up	145	126	125	27	18	19	MAFF	hsa:23764	Transcription factor MafF	protein-coding
GPX1	438.714	885.372	0.495514	-1.013	1.2137e-33	6.19631e-31	down	438	376	391	747	745	784	GPX1	hsa:2876	Glutathione peroxidase 1 isoform A	protein-coding
CITED1	379.557	775.962	0.489143	-1.03167	3.04429e-33	1.52183e-30	down	342	358	339	659	645	691	CITED1	hsa:4435	Cbp/p300-interacting transactivator, with Glu/Asp-rich carboxy-terminal domain, 1, isoform CRA_b	protein-coding
HIST1H3A	670.762	1551.2	0.432414	-1.20952	2.81319e-32	1.35005e-29	down	577	668	588	1383	1255	1350	HIST1H3A	hsa:8350	Histone H3.1	protein-coding
HIST1H4D	2048.85	4727.35	0.433403	-1.20622	4.48485e-32	2.11008e-29	down	1902	1859	1854	4204	3992	3950	HIST1H4D	hsa:8360	histone cluster 1, H4d	protein-coding
LGALS3BP	325.1	742.845	0.437642	-1.19218	2.85978e-30	1.20387e-27	down	289	301	300	684	584	642	LGALS3BP	hsa:3959	cDNA FLJ31415 fis, clone NT2NE2000284, highly similar to Galectin-3-binding protein	protein-coding
AHNAK2	301.286	635.935	0.473768	-1.07775	3.43437e-29	1.37346e-26	down	320	228	282	514	522	600	AHNAK2	hsa:113146	Protein AHNAK2	protein-coding
BAX	249.461	542.723	0.459647	-1.1214	4.16153e-29	1.63698e-26	down	249	197	240	436	494	464	BAX	hsa:581	Apoptosis regulator BAX	protein-coding
CLGN	670.926	326.687	2.05373	1.03824	9.21357e-28	3.20405e-25	up	629	589	622	253	305	281	CLGN	hsa:1047	cDNA FLJ78187, highly similar to Homo sapiens calmegin, mRNA	protein-coding
HIST2H2BF	2551.24	5888.71	0.433243	-1.20675	1.48389e-27	4.94526e-25	down	2324	2408	2253	4846	5386	4889	HIST2H2BF	hsa:440689	Histone H2B type 2-F	protein-coding
HIST1H2AB	358.033	777.26	0.460635	-1.1183	5.53332e-27	1.68066e-24	down	334	331	316	692	635	671	HIST1H2AB	hsa:8335	Histone H2A	protein-coding
LURAP1L	179.94	40.044	4.49356	2.16786	1.34393e-26	3.88525e-24	up	182	141	172	38	30	35	LURAP1L	hsa:286343	leucine rich adaptor protein 1-like	protein-coding
HIST1H3J	41.5715	197.303	0.210699	-2.24674	9.24474e-24	2.13296e-21	down	51	29	35	160	174	173	HIST1H3J	hsa:8356	histone cluster 1, H3j	protein-coding
DMGDH	154.939	31.395	4.93516	2.3031	2.74813e-23	6.22089e-21	up	152	121	153	32	17	32	DMGDH	hsa:29958	cDNA FLJ33079 fis, clone TRACH2000306, highly similar to Dimethylglycine dehydrogenase, mitochondrial (EC 1.5.99.2)	protein-coding
SOGA3	1872.2	907.535	2.06296	1.04471	5.35121e-23	1.178e-20	up	1662	1677	1789	714	814	804	SOGA3	hsa:387104	C6orf174 protein	protein-coding
PYCRL	123.7	298.352	0.41461	-1.27017	6.0458e-23	1.31881e-20	down	129	107	104	261	245	261	PYCRL	hsa:65263	Pyrroline-5-carboxylate reductase 3	protein-coding
PMAIP1	2379.66	1117.45	2.12954	1.09054	2.85862e-22	5.81294e-20	up	2248	2049	2232	960	922	991	PMAIP1	hsa:5366	Phorbol-12-myristate-13-acetate-induced protein 1	protein-coding
TNFRSF9	114.095	21.4634	5.31579	2.41028	4.2822e-22	8.2864e-20	up	104	95	114	23	19	13	TNFRSF9	hsa:3604	Tumor necrosis factor receptor superfamily member 9	protein-coding
MAP2K6	135.342	359.502	0.376471	-1.40939	1.50454e-21	2.65452e-19	down	128	103	141	288	336	299	MAP2K6	hsa:5608	Mitogen-activated protein kinase kinase 6, isoform CRA_a	protein-coding
SHC2	328.844	141.136	2.32997	1.22031	5.1117e-21	8.34389e-19	up	327	285	291	117	116	130	SHC2	hsa:25759	SHC-transforming protein 2	protein-coding
C3orf35	232.993	85.9606	2.71046	1.43854	1.49779e-20	2.30382e-18	up	223	209	207	60	79	82	C3orf35	hsa:339883	AP20 region protein 1	protein-coding
RHEBL1	95.8174	16.6916	5.74045	2.52116	1.744e-20	2.63191e-18	up	94	84	85	16	11	16	RHEBL1	hsa:121268	GTPase RhebL1	protein-coding
MVP	295.769	116.175	2.54589	1.34817	1.86484e-20	2.7793e-18	up	304	250	259	85	119	94	MVP	hsa:9961	Major vault protein isoform A	protein-coding
FILIP1L	66.6026	7.35674	9.05327	3.17844	1.05997e-19	1.46172e-17	up	63	52	68	5	5	9	FILIP1L	hsa:11259	Filamin A-interacting protein 1-like	protein-coding
MYH15	163.275	49.7558	3.28153	1.71437	1.55894e-19	2.07815e-17	up	165	131	153	33	45	50	MYH15	hsa:22989	cDNA FLJ30874 fis, clone FEBRA2004329, moderately similar to MYOSIN HEAVY CHAIN, CARDIAC MUSCLE ISOFORM	protein-coding
PCYT2	95.5432	224.12	0.426304	-1.23004	4.11564e-18	4.46854e-16	down	100	75	88	190	191	195	PCYT2	hsa:5833	cDNA FLJ36009 fis, clone TESTI2015675, highly similar to Ethanolamine-phosphate cytidylyltransferase (EC 2.7.7.14)	protein-coding
FAM122C	700.251	336.272	2.0824	1.05824	4.67429e-18	5.05223e-16	up	717	606	601	292	309	262	FAM122C	hsa:159091	family with sequence similarity 122C	protein-coding
CCDC85B	50.7537	153.63	0.330364	-1.59787	5.21847e-18	5.59005e-16	down	49	50	40	138	123	134	CCDC85B	hsa:11007	Coiled-coil domain-containing protein 85B	protein-coding
TICAM2	212.986	87.432	2.43602	1.28453	9.80224e-18	1.00515e-15	up	198	208	177	85	62	78	TICAM2	hsa:353376	TIR domain-containing adapter molecule 2	protein-coding
HIST1H2AH	926.844	2586.59	0.358327	-1.48065	1.05965e-17	1.07738e-15	down	858	840	842	2367	2119	2161	HIST1H2AH	hsa:85235	Histone H2A type 1-H	protein-coding
DLEC1	259.032	94.1021	2.75267	1.46083	1.41486e-17	1.4087e-15	up	257	230	224	75	101	65	DLEC1	hsa:9940	Deleted in lung and esophageal cancer protein 1	protein-coding
ARVCF	373.859	182.246	2.0514	1.03661	3.1333e-17	2.95368e-15	up	406	291	333	160	139	170	ARVCF	hsa:421	Armadillo repeat gene deletes in velocardiofacial syndrome, isoform CRA_b	protein-coding
LARP6	1067.34	510.915	2.08907	1.06286	3.30966e-17	3.09009e-15	up	927	964	1031	438	413	463	LARP6	hsa:55323	La-related protein 6	protein-coding
IGFN1	76.9038	11.1982	6.86749	2.77978	7.05598e-17	6.24754e-15	up	87	61	64	4	8	17	IGFN1	hsa:91156	Immunoglobulin-like and fibronectin type III domain-containing protein 1	protein-coding
DPP3	142.914	287.595	0.496928	-1.00889	1.07374e-16	9.16886e-15	down	123	133	135	238	230	272	DPP3	hsa:10072	cDNA FLJ53282, highly similar to Dipeptidyl-peptidase 3 (EC 3.4.14.4)	protein-coding
CUBN	202.885	78.1071	2.59752	1.37714	1.37666e-16	1.15905e-14	up	202	158	198	61	64	76	CUBN	hsa:8029	cDNA FLJ90055 fis, clone HEMBA1003047, highly similar to Cubilin	protein-coding
FUT3	172.136	12.8856	13.3588	3.73972	3.30367e-16	2.68717e-14	up	186	138	150	10	14	9	FUT3	hsa:2525	Galactoside 3(4)-L-fucosyltransferase	protein-coding
OPTN	388.548	159.245	2.43994	1.28684	5.75003e-16	4.4942e-14	up	420	310	340	116	131	163	OPTN	hsa:10133	Optineurin	protein-coding
GS1-259H13.2	184.161	73.7762	2.49621	1.31974	1.74774e-15	1.27857e-13	up	170	160	175	53	60	77	GS1-259H13.2	hsa:100289187	transmembrane protein 225-like	protein-coding
KCNQ2	129.462	263.624	0.491086	-1.02595	2.03674e-15	1.47648e-13	down	118	111	126	217	197	265	KCNQ2	hsa:3785	cDNA FLJ60440, highly similar to Potassium voltage-gated channel subfamily KQT member 2	protein-coding
YPEL3	155.356	56.1438	2.76711	1.46838	2.40406e-15	1.71173e-13	up	154	126	147	46	55	43	YPEL3	hsa:83719	Protein yippee-like 3	protein-coding
INHBA	55.6935	3.88991	14.3174	3.8397	2.42212e-15	1.71949e-13	up	70	42	42	2	4	4	INHBA	hsa:3624	cDNA FLJ75379, highly similar to Homo sapiens inhibin, beta A (activin A, activin AB alpha polypeptide), mRNA	protein-coding
MAP2	81.5316	16.7476	4.86824	2.2834	7.49709e-15	4.98318e-13	up	78	65	81	18	13	12	MAP2	hsa:4133	Microtubule-associated protein 2	protein-coding
RAPGEF3	347.395	117.934	2.94566	1.55859	1.21258e-14	7.82144e-13	up	377	272	308	115	94	94	RAPGEF3	hsa:10411	cDNA FLJ30940 fis, clone FEBRA2007436, highly similar to Rap guanine nucleotide exchange factor 3	protein-coding
COL12A1	91.1427	26.1282	3.48828	1.80252	1.27548e-14	8.16137e-13	up	90	84	76	23	25	19	COL12A1	hsa:1303	Collagen, type XII, alpha 1	protein-coding
THAP2	283.139	140.111	2.02082	1.01494	1.41247e-14	8.94251e-13	up	281	255	241	116	123	121	THAP2	hsa:83591	DKFZP564I0422 protein	protein-coding
WIPI1	181.23	79.647	2.27541	1.18613	1.90658e-14	1.18213e-12	up	176	166	155	77	56	72	WIPI1	hsa:55062	WD repeat domain phosphoinositide-interacting protein 1	protein-coding
AOC2	256.065	123.545	2.07264	1.05147	2.45976e-14	1.49423e-12	up	249	219	235	110	92	116	AOC2	hsa:314	Retina-specific copper amine oxidase	protein-coding
ISOC2	110.356	224.839	0.490821	-1.02673	3.08168e-14	1.84862e-12	down	115	102	86	207	179	192	ISOC2	hsa:79763	Isochorismatase domain-containing protein 2, mitochondrial	protein-coding
SAT1	625.817	238.542	2.62351	1.3915	4.87861e-14	2.78057e-12	up	570	558	587	218	217	177	SAT1	hsa:6303	Spermidine/spermine N1-acetyltransferase, isoform CRA_a	protein-coding
ABCA1	313.115	154.425	2.02763	1.01979	7.91123e-14	4.37396e-12	up	308	305	245	124	133	140	ABCA1	hsa:19	ABCA1 protein	protein-coding
CALCB	288.727	107.241	2.69232	1.42885	9.93048e-14	5.36671e-12	up	297	237	260	100	78	98	CALCB	hsa:797	Calcitonin gene-related peptide 2	protein-coding
ETS1	156.527	64.6732	2.42028	1.27517	1.07614e-13	5.76384e-12	up	143	139	147	56	59	51	ETS1	hsa:2113	cDNA FLJ75737, highly similar to Homo sapiens v-ets erythroblastosis virus E26 oncogene homolog 1 (avian) (ETS1), mRNA	protein-coding
CFB	52.6557	6.96426	7.56084	2.91855	1.12868e-13	6.01835e-12	up	54	39	52	9	2	7	CFB	hsa:629	Complement factor B	protein-coding
TF	84.3106	19.4369	4.33766	2.11692	1.1584e-13	6.15909e-12	up	94	74	64	14	17	19	TF	hsa:7018	TF protein	protein-coding
AOC3	178.353	61.7319	2.88915	1.53064	1.40917e-13	7.35068e-12	up	205	138	149	58	42	59	AOC3	hsa:8639	Membrane primary amine oxidase	protein-coding
ENO2	188.141	88.3751	2.1289	1.0901	2.20091e-13	1.11651e-11	up	173	161	182	96	66	65	ENO2	hsa:2026	cDNA FLJ77877, highly similar to Human ENO2 neuron specific (gamma) enolase	protein-coding
LSMEM1	169.145	75.5427	2.23907	1.1629	2.69008e-13	1.34757e-11	up	183	131	152	72	63	59	LSMEM1	hsa:286006	Leucine-rich single-pass membrane protein 1	protein-coding
C2	217.002	102.105	2.12529	1.08766	5.77702e-13	2.75586e-11	up	225	175	197	91	72	100	C2	hsa:717	cDNA FLJ38939 fis, clone NT2NE2015747, highly similar to COMPLEMENT C2 (EC 3.4.21.43)	protein-coding
GEM	222.887	89.4329	2.49223	1.31744	8.16476e-13	3.76033e-11	up	207	199	205	81	70	79	GEM	hsa:2669	GTP binding protein overexpressed in skeletal muscle, isoform CRA_a	protein-coding
ZBTB12	101.752	209.89	0.484788	-1.04457	1.03903e-12	4.67757e-11	down	95	90	94	171	192	176	ZBTB12	hsa:221527	Zinc finger and BTB domain-containing protein 12	protein-coding
SLC24A4	118.082	242.394	0.487149	-1.03756	1.39548e-12	6.03326e-11	down	124	94	107	193	213	217	SLC24A4	hsa:123041	cDNA FLJ55577, highly similar to Sodium/potassium/calcium exchanger 4	protein-coding
SUSD4	44.0677	7.00493	6.29095	2.65328	1.79724e-12	7.65981e-11	up	50	45	26	6	6	6	SUSD4	hsa:55061	Sushi domain-containing protein 4	protein-coding
ALDH8A1	248.696	60.1635	4.13366	2.04742	2.00076e-12	8.45214e-11	up	286	173	228	52	64	38	ALDH8A1	hsa:64577	Aldehyde dehydrogenase family 8 member A1	protein-coding
RRP9	183.45	375.006	0.489192	-1.03153	2.24792e-12	9.4134e-11	down	198	150	157	311	319	334	RRP9	hsa:9136	U3 small nucleolar RNA-interacting protein 2	protein-coding
PPP1R32	202.961	86.491	2.34662	1.23058	6.4373e-12	2.46314e-10	up	190	170	197	80	76	66	PPP1R32	hsa:220004	Protein phosphatase 1 regulatory subunit 32	protein-coding
SPRY4	32.6306	2.72242	11.9859	3.58327	1.14309e-11	4.2328e-10	up	37	25	28	1	3	3	SPRY4	hsa:81848	Protein sprouty homolog 4	protein-coding
RCAN2	111.31	42.5265	2.61742	1.38815	1.42057e-11	5.15683e-10	up	115	94	97	37	42	30	RCAN2	hsa:10231	Calcipressin-2	protein-coding
LOC100130370	109.3	37.6147	2.90577	1.53892	1.46546e-11	5.29575e-10	up	111	100	89	32	25	40	LOC100130370	hsa:100130370	uncharacterized LOC100130370	protein-coding
SORCS1	181.409	83.7404	2.16632	1.11525	1.5358e-11	5.50844e-10	up	175	175	147	71	76	68	SORCS1	hsa:114815	VPS10 domain-containing receptor SorCS1	protein-coding
FOSL2	274.487	107.583	2.5514	1.35129	1.57977e-11	5.64086e-10	up	287	227	241	112	69	96	FOSL2	hsa:2355	Fos-related antigen 2	protein-coding
ABCG1	81.4783	24.1604	3.37239	1.75377	2.25128e-11	7.76141e-10	up	78	62	84	25	20	17	ABCG1	hsa:9619	cDNA FLJ77585, highly similar to Homo sapiens ATP-binding cassette, sub-family G (WHITE), member 1 (ABCG1), transcript variant 2, mRNA	protein-coding
CXCL8	36.4489	5.09819	7.14938	2.83782	2.70729e-11	9.17454e-10	up	34	31	35	7	5	1	CXCL8	hsa:3576	C-X-C motif chemokine	protein-coding
HIST2H4B	32.8402	102.959	0.318965	-1.64853	3.99103e-11	1.30776e-09	down	18	37	34	95	75	95	HIST2H4B	hsa:554313	Histone H4	protein-coding
SRPX2	41.0044	6.20203	6.61144	2.72497	5.30181e-11	1.69397e-09	up	48	35	30	7	3	6	SRPX2	hsa:27286	Sushi repeat-containing protein SRPX2	protein-coding
TLCD1	71.3777	150.92	0.472951	-1.08024	6.12446e-11	1.92603e-09	down	72	63	61	133	123	132	TLCD1	hsa:116238	Calfacilitin	protein-coding
CFAP43	170.979	78.046	2.19075	1.13142	7.07817e-11	2.21147e-09	up	154	162	152	62	60	79	CFAP43	hsa:80217	Cilia- and flagella-associated protein 43	protein-coding
HID1	180.006	83.2283	2.1628	1.1129	9.86771e-11	3.03558e-09	up	194	137	165	72	68	74	HID1	hsa:283987	Protein HID1	protein-coding
LOC105378423	59.9509	16.5923	3.61317	1.85326	1.14293e-10	3.48027e-09	up	65	50	50	15	6	22	LOC105378423		uncharacterized LOC105378423	protein-coding
GOLGA8N	157.758	72.5929	2.17319	1.11981	1.42712e-10	4.25919e-09	up	157	141	135	58	76	52	GOLGA8N	hsa:643699	Golgin subfamily A member 8N	protein-coding
MFSD6	233.621	101.791	2.2951	1.19856	1.95327e-10	5.66047e-09	up	189	249	199	94	74	94	MFSD6	hsa:54842	cDNA FLJ52807	protein-coding
POLR2L	113.603	240.885	0.471606	-1.08435	2.01419e-10	5.82996e-09	down	120	105	87	222	197	200	POLR2L	hsa:5441	DNA-directed RNA polymerases I, II, and III subunit RPABC5	protein-coding
SIGLEC1	22.6162	0.379825	59.5439	5.89588	2.56498e-10	7.30958e-09	up	19	18	25	0	0	1	SIGLEC1	hsa:6614	Sialoadhesin	protein-coding
PIWIL2	28.4672	2.73262	10.4176	3.38095	2.59887e-10	7.38862e-09	up	38	18	23	2	3	2	PIWIL2	hsa:55124	Piwi-like RNA-mediated gene silencing 2	protein-coding
SH2D3C	36.0644	6.63027	5.43936	2.44344	2.80474e-10	7.88053e-09	up	35	31	33	10	4	3	SH2D3C	hsa:10044	cDNA FLJ78051, highly similar to Homo sapiens SH2 domain containing 3C, mRNA	protein-coding
ZNF488	51.4159	115.953	0.443419	-1.17326	2.93673e-10	8.21291e-09	down	55	32	55	86	106	106	ZNF488	hsa:118738	Zinc finger protein 488	protein-coding
SYT2	56.1771	120.236	0.467225	-1.09781	3.89133e-10	1.06834e-08	down	53	51	50	84	113	112	SYT2	hsa:127833	Synaptotagmin II, isoform CRA_a	protein-coding
ACRC	205.323	98.3368	2.08795	1.06209	6.41067e-10	1.69037e-08	up	227	178	160	80	80	93	ACRC	hsa:93953	Acidic repeat-containing protein	protein-coding
PLA2G4C	72.3029	21.6854	3.33418	1.73733	7.19672e-10	1.88521e-08	up	73	75	50	18	13	25	PLA2G4C	hsa:8605	Phospholipase A2, group IVC (Cytosolic, calcium-independent), isoform CRA_d	protein-coding
CYP2E1	129.017	55.0713	2.34272	1.22818	1.27487e-09	3.1733e-08	up	125	114	115	59	30	53	CYP2E1	hsa:1571	cDNA FLJ75676, highly similar to Homo sapiens cytochrome P450, family 2, subfamily E, polypeptide 1(CYP2E1), mRNA	protein-coding
KSR2	89.2698	192.961	0.462631	-1.11207	1.29167e-09	3.21177e-08	down	76	87	81	155	189	151	KSR2	hsa:283455	Kinase suppressor of Ras 2	protein-coding
RBM44	102.615	44.061	2.32893	1.21967	1.41719e-09	3.49492e-08	up	111	94	77	35	44	34	RBM44	hsa:375316	RNA-binding protein 44	protein-coding
UNC5CL	185.036	81.0615	2.28266	1.19072	1.47282e-09	3.60685e-08	up	206	145	159	83	68	57	UNC5CL	hsa:222643	MUXA protein	protein-coding
ETV4	18.1572	0.769848	23.5855	4.55983	1.4731e-09	3.60685e-08	up	21	16	13	1	0	1	ETV4	hsa:2118	ETS translocation variant 4	protein-coding
GABRR2	52.5402	12.4041	4.23573	2.08261	1.54719e-09	3.77668e-08	up	61	40	44	14	6	12	GABRR2	hsa:2570	cDNA FLJ57909, highly similar to Gamma-aminobutyric-acid receptor rho-2 subunit	protein-coding
NEB	169.821	83.3809	2.0367	1.02623	2.18756e-09	5.18682e-08	up	184	129	155	66	80	68	NEB	hsa:4703	Nebulin	protein-coding
TNNI3K	56.7823	14.4686	3.92453	1.97252	2.59402e-09	6.05814e-08	up	54	45	57	11	17	9	TNNI3K	hsa:51086	Serine/threonine-protein kinase TNNI3K	protein-coding
DRP2	205.472	90.4063	2.27276	1.18445	2.89497e-09	6.67932e-08	up	237	156	174	81	82	69	DRP2	hsa:1821	Dystrophin related protein 2, isoform CRA_a	protein-coding
HIST2H2AA4	61.8745	135.059	0.458129	-1.12617	4.24527e-09	9.5828e-08	down	59	49	62	124	112	111	HIST2H2AA4	hsa:723790	histone cluster 2, H2aa4	protein-coding
GPRIN2	88.1465	23.421	3.76356	1.9121	4.61268e-09	1.03634e-07	up	77	66	99	20	24	16	GPRIN2	hsa:9721	G protein-regulated inducer of neurite outgrowth 2	protein-coding
CYR61	489.245	137.856	3.54896	1.8274	6.07145e-09	1.32924e-07	up	471	458	412	116	103	136	CYR61	hsa:3491	cDNA FLJ58182, highly similar to Protein CYR61	protein-coding
HCFC1R1	38.5692	91.431	0.42184	-1.24523	6.22032e-09	1.36059e-07	down	35	28	43	68	83	84	HCFC1R1	hsa:54985	Host cell factor C1 regulator 1	protein-coding
LRRC66	88.7532	33.3933	2.65781	1.41024	6.72101e-09	1.46477e-07	up	91	74	79	26	26	34	LRRC66	hsa:339977	Leucine-rich repeat-containing protein 66	protein-coding
OSTN	107.025	32.1674	3.32711	1.73427	7.29724e-09	1.57603e-07	up	98	102	93	35	16	32	OSTN	hsa:344901	Osteocrin	protein-coding
MGAM	36.5542	5.43218	6.72918	2.75043	8.14538e-09	1.73886e-07	up	43	26	32	6	3	5	MGAM	hsa:8972	Maltase-glucoamylase (Alpha-glucosidase), isoform CRA_a	protein-coding
GAB2	477.603	224.537	2.12705	1.08886	8.23234e-09	1.7512e-07	up	475	383	455	171	204	202	GAB2	hsa:9846	GRB2-associated-binding protein 2	protein-coding
C16orf74	40.795	100.557	0.405691	-1.30155	8.47781e-09	1.79704e-07	down	37	32	43	87	94	77	C16orf74	hsa:404550	chromosome 16 open reading frame 74	protein-coding
SCARA5	32.335	6.62523	4.88059	2.28706	1.09882e-08	2.27883e-07	up	38	30	21	13	2	2	SCARA5	hsa:286133	cDNA FLJ57441, highly similar to Homo sapiens scavenger receptor class A, member 5 (SCARA5), mRNA	protein-coding
CDHR4	23.8686	2.71996	8.77536	3.13346	1.15308e-08	2.38107e-07	up	30	18	18	6	0	1	CDHR4	hsa:389118	Cadherin-related family member 4	protein-coding
CASS4	60.6995	17.9049	3.3901	1.76133	1.26701e-08	2.58961e-07	up	65	51	51	18	14	14	CASS4	hsa:57091	cDNA FLJ53493, highly similar to HEF-like protein	protein-coding
SMCO2	39.4752	8.52681	4.62954	2.21087	1.55625e-08	3.11445e-07	up	45	28	36	8	5	9	SMCO2	hsa:341346	Single-pass membrane and coiled-coil domain-containing protein 2	protein-coding
DCT	48.5989	13.6071	3.5716	1.83657	1.65708e-08	3.30796e-07	up	55	38	41	8	13	14	DCT	hsa:1638	L-dopachrome tautomerase	protein-coding
ANKK1	80.1257	28.4225	2.81909	1.49523	1.70426e-08	3.39368e-07	up	76	66	78	28	23	22	ANKK1	hsa:255239	Ankyrin repeat and protein kinase domain-containing protein 1	protein-coding
TMEM178A	41.5385	9.71973	4.27362	2.09546	2.31315e-08	4.46173e-07	up	49	25	41	8	8	9	TMEM178A	hsa:130733	Transmembrane protein 178A	protein-coding
SLC6A13	28.9964	3.49485	8.29691	3.05257	3.61101e-08	6.67022e-07	up	35	24	21	4	2	3	SLC6A13	hsa:6540	Sodium- and chloride-dependent GABA transporter 2	protein-coding
LOC101927509	44.5091	10.4743	4.24935	2.08724	4.10179e-08	7.48459e-07	up	54	33	36	11	6	10	LOC101927509	hsa:101927509	formin-like protein 18-like	protein-coding
TMEM236	40.7368	8.23865	4.9446	2.30585	4.25235e-08	7.72993e-07	up	33	45	33	10	9	2	TMEM236	hsa:653567	Transmembrane protein 236	protein-coding
ROS1	29.5675	4.32576	6.83521	2.77299	4.26943e-08	7.74339e-07	up	27	27	27	4	6	1	ROS1	hsa:6098	Proto-oncogene tyrosine-protein kinase ROS	protein-coding
METTL7B	32.1409	78.3468	0.410239	-1.28546	4.43497e-08	8.00731e-07	down	29	30	29	56	59	87	METTL7B	hsa:196410	Methyltransferase-like protein 7B	protein-coding
FREM1	55.9386	115.67	0.483604	-1.0481	4.81152e-08	8.62873e-07	down	51	56	46	92	108	97	FREM1	hsa:158326	FRAS1-related extracellular matrix protein 1	protein-coding
C10orf10	147.647	64.5182	2.28845	1.19437	4.94508e-08	8.84841e-07	up	161	111	135	74	40	52	C10orf10	hsa:11067	Protein DEPP	protein-coding
PTGS2	84.7777	37.0663	2.28719	1.19358	6.87269e-08	1.183e-06	up	76	81	75	30	38	27	PTGS2	hsa:5743	Prostaglandin-endoperoxidase synthase 2	protein-coding
PPP1R15A	1094.63	458.14	2.38928	1.25658	7.08961e-08	1.21338e-06	up	1044	877	1086	379	384	415	PPP1R15A	hsa:23645	Protein phosphatase 1 regulatory subunit 15A	protein-coding
ARHGAP30	19.0011	0.787664	24.1233	4.59236	7.37305e-08	1.25295e-06	up	16	17	19	1	1	0	ARHGAP30	hsa:257106	Rho GTPase-activating protein 30	protein-coding
HBEGF	158.85	68.1144	2.33211	1.22163	7.68519e-08	1.30138e-06	up	184	108	147	53	62	60	HBEGF	hsa:1839	Proheparin-binding EGF-like growth factor	protein-coding
TMEM59L	89.1021	34.0664	2.61554	1.38711	7.90278e-08	1.33729e-06	up	90	72	83	28	20	40	TMEM59L	hsa:25789	Transmembrane protein 59-like	protein-coding
C6orf48	1994.27	989.317	2.0158	1.01136	8.24236e-08	1.3879e-06	up	1899	1746	1826	870	838	834	C6orf48	hsa:50854	chromosome 6 open reading frame 48	protein-coding
ATP6V0D2	50.6178	6.65816	7.60237	2.92645	1.02265e-07	1.68302e-06	up	66	40	34	4	9	4	ATP6V0D2	hsa:245972	ATPase, H+ transporting, lysosomal 38kDa, V0 subunit d2, isoform CRA_a	protein-coding
CHRD	122.856	61.1046	2.01058	1.00761	1.07211e-07	1.75599e-06	up	142	94	103	57	50	50	CHRD	hsa:8646	Chordin	protein-coding
PLCD4	52.7634	13.9793	3.77441	1.91625	1.17234e-07	1.90455e-06	up	61	32	53	9	12	15	PLCD4	hsa:84812	cDNA FLJ59122, highly similar to Homo sapiens phospholipase C, delta 4 (PLCD4), mRNA	protein-coding
SCN3B	86.86	37.2831	2.32974	1.22017	1.26145e-07	2.02736e-06	up	79	78	81	21	34	41	SCN3B	hsa:55800	Sodium channel, voltage-gated, type III, beta, isoform CRA_a	protein-coding
ANPEP	18.9617	1.54731	12.2546	3.61525	1.36387e-07	2.16873e-06	up	19	18	15	1	1	2	ANPEP	hsa:290	Alanyl (Membrane) aminopeptidase (Aminopeptidase N, aminopeptidase M, microsomal aminopeptidase, CD13, p150), isoform CRA_a	protein-coding
FNDC1	26.5374	66.0982	0.401484	-1.31658	1.44233e-07	2.2844e-06	down	19	33	20	52	56	62	FNDC1	hsa:84624	Fibronectin type III domain-containing protein 1	protein-coding
FUT5	79.2005	10.5989	7.47249	2.90159	1.50058e-07	2.36417e-06	up	97	57	65	4	17	6	FUT5	hsa:2527	Alpha-(1,3)-fucosyltransferase 5	protein-coding
HIST2H2BE	815.915	1723.14	0.473506	-1.07855	1.70335e-07	2.6523e-06	down	707	770	755	1132	1626	1672	HIST2H2BE	hsa:8349	Histone H2B type 2-E	protein-coding
MMP14	93.2883	38.0657	2.45072	1.2932	2.3828e-07	3.60955e-06	up	85	76	95	25	33	40	MMP14	hsa:4323	cDNA, FLJ93047, highly similar to Homo sapiens matrix metallopeptidase 14 (membrane-inserted) (MMP14), mRNA	protein-coding
C11orf96	78.9291	28.1039	2.80848	1.48979	2.39491e-07	3.62561e-06	up	85	70	62	34	23	15	C11orf96	hsa:387763	chromosome 11 open reading frame 96	protein-coding
NECAB2	45.4305	95.7901	0.474272	-1.07621	2.5445e-07	3.82366e-06	down	36	45	43	84	84	78	NECAB2	hsa:54550	N-terminal EF-hand calcium-binding protein 2	protein-coding
FDXACB1	45.1956	92.9403	0.486287	-1.04012	2.94084e-07	4.36938e-06	down	39	35	50	74	79	86	FDXACB1	hsa:91893	Ferredoxin-fold anticodon-binding domain-containing protein 1	protein-coding
ABHD8	60.8518	21.7999	2.79138	1.48098	3.67298e-07	5.31563e-06	up	57	51	59	17	20	19	ABHD8	hsa:79575	cDNA, FLJ96412, highly similar to Homo sapiens abhydrolase domain containing 8 (ABHD8), mRNA	protein-coding
FPGT-TNNI3K	82.5861	35.4503	2.32963	1.2201	3.89531e-07	5.61369e-06	up	83	68	76	31	32	28	FPGT-TNNI3K	hsa:100526835	Protein FPGT-TNNI3K	protein-coding
SCO2	43.81	91.9307	0.476555	-1.06929	4.25768e-07	6.0739e-06	down	35	35	50	78	84	74	SCO2	hsa:9997	Protein SCO2 homolog, mitochondrial	protein-coding
HIST2H2AA3	106.313	240.863	0.441383	-1.1799	6.20159e-07	8.54231e-06	down	97	102	92	196	168	257	HIST2H2AA3	hsa:8337	Histone H2A type 2-A	protein-coding
CAPN12	34.6901	9.75537	3.556	1.83026	6.59266e-07	9.05501e-06	up	44	25	27	8	10	7	CAPN12	hsa:147968	Calpain-12	protein-coding
SH3BGR	98.1473	42.0168	2.3359	1.22398	7.11402e-07	9.66563e-06	up	76	93	99	33	37	38	SH3BGR	hsa:6450	SH3 domain-binding glutamic acid-rich protein	protein-coding
N4BP2L1	92.0867	43.8447	2.10029	1.07059	7.31234e-07	9.89061e-06	up	98	84	71	33	33	47	N4BP2L1	hsa:90634	NEDD4 binding protein 2-like 1	protein-coding
NOG	35.1166	82.9707	0.423241	-1.24045	7.58936e-07	1.02422e-05	down	30	34	32	77	72	64	NOG	hsa:9241	cDNA, FLJ94753, highly similar to Homo sapiens noggin (NOG), mRNA	protein-coding
MYO1A	45.9368	13.2248	3.47354	1.79641	8.96562e-07	1.18676e-05	up	45	42	39	13	10	11	MYO1A	hsa:4640	cDNA, FLJ92777, highly similar to Homo sapiens myosin IA (MYO1A), mRNA	protein-coding
CALY	14.8021	0.787664	18.7924	4.23208	9.12163e-07	1.20459e-05	up	17	8	16	1	1	0	CALY	hsa:50632	Neuron-specific vesicular protein calcyon	protein-coding
SGK2	85.6798	35.5065	2.41308	1.27087	9.37542e-07	1.23335e-05	up	97	72	67	40	30	21	SGK2	hsa:10110	cDNA FLJ78226, highly similar to Homo sapiens serum/glucocorticoid regulated kinase 2 (SGK2), transcript variant 1, mRNA	protein-coding
INHBE	223.852	106.609	2.09975	1.07022	1.33556e-06	1.69649e-05	up	199	183	232	109	80	85	INHBE	hsa:83729	Inhibin beta E chain	protein-coding
C6orf141	77.3201	36.7711	2.10274	1.07227	1.48003e-06	1.86129e-05	up	89	66	58	29	22	44	C6orf141	hsa:135398	chromosome 6 open reading frame 141	protein-coding
L1CAM	50.0176	19.822	2.52334	1.33533	1.50155e-06	1.88539e-05	up	61	42	35	25	11	15	L1CAM	hsa:3897	Neural cell adhesion molecule L1	protein-coding
SHOX2	113.901	53.8169	2.11645	1.08165	1.77552e-06	2.18257e-05	up	117	98	98	39	35	65	SHOX2	hsa:6474	Short stature homeobox protein 2	protein-coding
IKBKE	22.7164	57.0898	0.397907	-1.3295	2.1444e-06	2.59611e-05	down	32	17	14	48	43	56	IKBKE	hsa:9641	Inhibitor of nuclear factor kappa-B kinase subunit epsilon	protein-coding
CPA4	9.45357	0	Inf	20	2.60448e-06	3.08158e-05	up	10	8	8	0	0	0	CPA4	hsa:51200	Carboxypeptidase A4, isoform CRA_a	protein-coding
LMCD1	42.6896	15.9116	2.68293	1.42381	2.68185e-06	3.156e-05	up	40	39	38	14	11	16	LMCD1	hsa:29995	cDNA FLJ52480, highly similar to LIM and cysteine-rich domains protein 1	protein-coding
FIGNL2	57.7519	22.9037	2.52151	1.33429	2.80869e-06	3.28914e-05	up	48	52	58	17	18	24	FIGNL2	hsa:401720	Putative fidgetin-like protein 2	protein-coding
HSPA1B	587.053	1357.22	0.432542	-1.20909	2.95371e-06	3.4405e-05	down	556	521	533	1229	1093	1167	HSPA1B	hsa:3304	cDNA FLJ54328, highly similar to Heat shock 70 kDa protein 1	protein-coding
GNG2	37.1392	76.8532	0.483249	-1.04916	3.0014e-06	3.48928e-05	down	38	33	31	69	53	76	GNG2	hsa:54331	Guanine nucleotide-binding protein subunit gamma	protein-coding
REC8	59.3545	23.2378	2.55422	1.35288	3.11167e-06	3.61221e-05	up	57	49	57	23	12	25	REC8	hsa:9985	Meiotic recombination protein REC8 homolog	protein-coding
GNGT1	42.7429	13.7141	3.11672	1.64003	3.2465e-06	3.75602e-05	up	40	42	35	15	15	5	GNGT1	hsa:2792	Guanine nucleotide-binding protein subunit gamma	protein-coding
ALDH4A1	48.2717	100.407	0.48076	-1.05661	3.30829e-06	3.81463e-05	down	45	50	37	77	70	112	ALDH4A1	hsa:8659	Aldehyde dehydrogenase 4 family, member A1, isoform CRA_a	protein-coding
SCN2B	9.39772	36.5413	0.257181	-1.95914	3.74496e-06	4.24872e-05	down	12	7	7	21	35	38	SCN2B	hsa:6327	Sodium channel subunit beta-2	protein-coding
NPC1L1	32.8666	9.28646	3.5392	1.82342	3.97461e-06	4.4796e-05	up	41	22	28	8	5	11	NPC1L1	hsa:29881	Niemann-Pick C1-like protein 1	protein-coding
SYNGR3	90.6591	43.9873	2.06103	1.04336	4.15079e-06	4.66502e-05	up	85	72	92	40	37	36	SYNGR3	hsa:9143	Synaptogyrin-3	protein-coding
PTRH1	19.6939	49.8018	0.395445	-1.33845	4.39198e-06	4.91079e-05	down	18	17	19	41	43	44	PTRH1	hsa:138428	Probable peptidyl-tRNA hydrolase	protein-coding
HIST2H3C	48.971	119.713	0.409069	-1.28958	4.50871e-06	5.02025e-05	down	34	57	42	116	108	83	HIST2H3C	hsa:126961	Histone H3.2	protein-coding
TBX19	91.7376	44.4716	2.06284	1.04463	4.70801e-06	5.21073e-05	up	85	71	96	45	40	29	TBX19	hsa:9095	cDNA FLJ34085 fis, clone FCBBF3004842, highly similar to TBX19 PROTEIN	protein-coding
RDH16	86.6519	42.8198	2.02364	1.01695	5.0477e-06	5.54322e-05	up	89	77	72	39	36	35	RDH16	hsa:8608	Retinol dehydrogenase 16	protein-coding
DNAJB13	88.2379	36.6253	2.40921	1.26856	5.4189e-06	5.89957e-05	up	97	72	74	24	38	32	DNAJB13	hsa:374407	DnaJ homolog subfamily B member 13	protein-coding
IRAK3	33.1611	8.51415	3.89482	1.96156	5.43433e-06	5.90832e-05	up	33	30	28	12	2	8	IRAK3	hsa:11213	cDNA, FLJ94700, highly similar to Homo sapiens interleukin-1 receptor-associated kinase 3 (IRAK3), mRNA	protein-coding
STRC	55.5033	20.6172	2.69209	1.42873	5.68065e-06	6.15105e-05	up	50	51	51	18	17	18	STRC	hsa:161497	Stereocilin	protein-coding
UNC79	66.5113	28.7516	2.31331	1.20996	5.84373e-06	6.31054e-05	up	57	61	64	37	15	22	UNC79	hsa:57578	Protein unc-79 homolog	protein-coding
ESRP1	15.3275	0.75965	20.1771	4.33465	5.9416e-06	6.39896e-05	up	17	17	8	0	0	2	ESRP1	hsa:54845	Epithelial-splicing regulatory protein 1	protein-coding
HTRA3	47.6295	96.3784	0.494193	-1.01685	6.26933e-06	6.70676e-05	down	53	43	35	73	102	72	HTRA3	hsa:94031	Serine protease HTRA3	protein-coding
LOC101929748	21.1875	51.316	0.412882	-1.2762	7.03067e-06	7.42848e-05	down	21	22	15	44	41	47	LOC101929748	hsa:101929748	synaptojanin-1-like	protein-coding
CD72	87.6112	42.8809	2.04313	1.03078	7.76437e-06	8.10731e-05	up	77	77	86	38	40	32	CD72	hsa:971	B-cell differentiation antigen CD72	protein-coding
TMEM37	29.8821	65.8838	0.453558	-1.14064	8.30175e-06	8.61593e-05	down	25	22	35	49	67	53	TMEM37	hsa:140738	Voltage-dependent calcium channel gamma-like subunit	protein-coding
DNAH12	42.0334	14.0531	2.99104	1.58065	8.95393e-06	9.22498e-05	up	45	28	43	11	15	10	DNAH12	hsa:201625	Dynein heavy chain 12, axonemal	protein-coding
IFIT1	38.2711	77.8242	0.491764	-1.02396	9.32126e-06	9.55011e-05	down	38	35	32	74	62	64	IFIT1	hsa:3434	Interferon-induced protein with tetratricopeptide repeats 1	protein-coding
SHC3	57.2036	23.4567	2.43869	1.28611	1.02135e-05	0.000103669	up	52	46	59	20	26	14	SHC3	hsa:53358	SHC-transforming protein 3	protein-coding
SLC16A13	44.046	94.5841	0.46568	-1.10259	1.04564e-05	0.000105821	down	61	35	26	67	90	86	SLC16A13	hsa:201232	Monocarboxylate transporter 13	protein-coding
ANXA3	80.9023	38.9706	2.07598	1.0538	1.07657e-05	0.000108539	up	60	72	89	34	36	30	ANXA3	hsa:306	Annexin A3	protein-coding
LRRC39	97.4554	43.0369	2.26446	1.17917	1.07702e-05	0.000108539	up	89	68	111	44	24	43	LRRC39	hsa:127495	leucine rich repeat containing 39	protein-coding
UFSP1	25.3166	56.8807	0.445083	-1.16786	1.15672e-05	0.000115793	down	19	26	24	56	48	42	UFSP1	hsa:402682	Inactive Ufm1-specific protease 1	protein-coding
TGM2	30.6829	64.4059	0.476399	-1.06976	1.24305e-05	0.000123303	down	26	27	31	56	44	66	TGM2	hsa:7052	cDNA FLJ58187, highly similar to Protein-glutamine gamma-glutamyltransferase 2(EC 2.3.2.13)	protein-coding
SH3RF2	70.993	31.0201	2.28861	1.19447	1.27155e-05	0.000125662	up	81	51	64	22	23	35	SH3RF2	hsa:153769	SH3 domain containing ring finger 2	protein-coding
CCDC103	23.5438	55.6825	0.422822	-1.24188	1.35165e-05	0.000132813	down	26	16	23	45	51	47	CCDC103	hsa:388389	Coiled-coil domain-containing protein 103	protein-coding
PAGE2B	28.0536	7.37456	3.80411	1.92756	1.36158e-05	0.000133734	up	26	23	28	5	6	8	PAGE2B	hsa:389860	P antigen family, member 2B	protein-coding
IL10RA	29.4761	8.51145	3.46311	1.79207	1.3921e-05	0.000136285	up	29	24	28	3	7	12	IL10RA	hsa:3587	Interleukin-10 receptor subunit alpha	protein-coding
SLC43A2	29.4037	62.6109	0.469627	-1.09041	1.4751e-05	0.000143649	down	30	21	30	40	59	62	SLC43A2	hsa:124935	Large neutral amino acids transporter small subunit 4	protein-coding
RANBP3L	18.1039	3.1074	5.82604	2.54252	1.87498e-05	0.000177476	up	21	13	16	5	1	2	RANBP3L	hsa:202151	Ran-binding protein 3-like	protein-coding
FAM57B	38.3663	12.7685	3.00476	1.58725	1.96044e-05	0.000184836	up	33	35	37	9	8	16	FAM57B	hsa:83723	Family with sequence similarity 57, member B, isoform CRA_b	protein-coding
GPRC5A	112.444	52.6802	2.13447	1.09388	2.06982e-05	0.000193929	up	121	82	107	48	30	58	GPRC5A	hsa:9052	cDNA FLJ78217	protein-coding
APOE	42.3266	17.1656	2.46579	1.30205	2.27045e-05	0.000210427	up	38	37	41	13	18	13	APOE	hsa:348	MRNA for apolipoprotein E (apo E)	protein-coding
ABCA10	54.2317	21.0275	2.57909	1.36686	2.35687e-05	0.000217094	up	48	39	62	14	21	19	ABCA10	hsa:10349	cDNA FLJ51271, highly similar to Homo sapiens ATP-binding cassette, sub-family A (ABC1), member 10 (ABCA10), mRNA	protein-coding
PAMR1	22.247	5.04216	4.4122	2.1415	2.44837e-05	0.000223975	up	22	21	18	5	3	5	PAMR1	hsa:25891	Inactive serine protease PAMR1	protein-coding
AMER2	67.2562	27.1989	2.47276	1.30612	2.49001e-05	0.000227178	up	60	65	59	18	24	28	AMER2	hsa:219287	APC membrane recruitment protein 2	protein-coding
ARID3C	23.3053	5.80439	4.01511	2.00544	2.51533e-05	0.000229226	up	24	21	19	7	2	6	ARID3C	hsa:138715	AT-rich interactive domain-containing protein 3C	protein-coding
ELSPBP1	18.6877	2.75301	6.78808	2.763	2.67667e-05	0.000242365	up	17	21	13	4	3	0	ELSPBP1	hsa:64100	Epididymal sperm-binding protein 1	protein-coding
EPS8L2	64.1662	28.8024	2.22781	1.15563	2.68968e-05	0.000243268	up	73	49	55	28	23	23	EPS8L2	hsa:64787	cDNA FLJ55025, highly similar to Epidermal growth factor receptor kinase substrate 8-like protein 2	protein-coding
UGT3A2	31.6803	64.8289	0.488676	-1.03305	2.7295e-05	0.00024622	down	34	30	23	48	51	68	UGT3A2	hsa:167127	cDNA FLJ50320, highly similar to Homo sapiens UDP glycosyltransferase 3 family, polypeptide A2 (UGT3A2), mRNA	protein-coding
PLAU	54.7203	26.5105	2.0641	1.04551	3.04497e-05	0.000271311	up	49	47	54	18	28	22	PLAU	hsa:5328	Plasminogen activator, urokinase, isoform CRA_a	protein-coding
DOK3	20.5174	46.4063	0.442126	-1.17747	3.06443e-05	0.000272539	down	15	19	22	45	42	32	DOK3	hsa:79930	Docking protein 3, isoform CRA_a	protein-coding
IFITM10	53.8194	19.7558	2.72424	1.44585	3.72897e-05	0.000323891	up	57	46	45	22	9	20	IFITM10	hsa:402778	Interferon-induced transmembrane protein 10	protein-coding
DUOXA1	22.3612	4.67253	4.78567	2.25872	3.96306e-05	0.000342433	up	16	21	24	6	3	3	DUOXA1	hsa:90527	Homolog of Drosophila Numb-interacting protein, isoform CRA_b	protein-coding
ASB11	86.4897	43.1895	2.00256	1.00185	4.07289e-05	0.000351291	up	75	94	67	38	36	37	ASB11	hsa:140456	Putative uncharacterized protein DKFZp779E2460	protein-coding
SFRP1	26.3799	55.1346	0.478464	-1.06352	4.32815e-05	0.000370114	down	17	22	33	39	45	58	SFRP1	hsa:6422	cDNA FLJ77519, highly similar to Homo sapiens secreted frizzled related protein mRNA	protein-coding
COL4A3	25.5881	6.62769	3.86079	1.9489	4.38574e-05	0.000374638	up	23	25	22	8	5	4	COL4A3	hsa:1285	Collagen, type IV, alpha 3 (Goodpasture antigen), isoform CRA_d	protein-coding
SLC37A2	130.627	62.7646	2.08121	1.05743	4.49648e-05	0.000383279	up	158	96	107	65	32	65	SLC37A2	hsa:219855	Solute carrier family 37 (Glycerol-3-phosphate transporter), member 2, isoform CRA_b	protein-coding
HSPA1A	15.4277	41.9404	0.367849	-1.44281	4.78419e-05	0.000404213	down	8	13	21	29	35	44	HSPA1A	hsa:3303	Heat shock 70kDa protein 1B	protein-coding
RAMP1	14.5115	41.4557	0.350048	-1.51437	5.02762e-05	0.000423142	down	14	9	17	35	47	24	RAMP1	hsa:10267	Receptor activity-modifying protein 1	protein-coding
BSPRY	44.6907	16.3601	2.73169	1.44979	5.45631e-05	0.000455104	up	51	40	32	12	16	14	BSPRY	hsa:54836	B box and SPRY domain-containing protein	protein-coding
CSRNP1	394.218	190.91	2.06494	1.0461	5.55651e-05	0.000461823	up	374	333	375	182	165	143	CSRNP1	hsa:64651	AXIN1 up-regulated 1, isoform CRA_a	protein-coding
DNAH8	23.8369	5.47543	4.35342	2.12215	5.58154e-05	0.000463121	up	27	13	26	5	6	3	DNAH8	hsa:1769	Dynein heavy chain 8, axonemal	protein-coding
SLC9B1	49.9325	19.9236	2.5062	1.3255	5.95742e-05	0.000490786	up	58	34	46	14	23	14	SLC9B1	hsa:150159	Sodium/hydrogen exchanger 9B1	protein-coding
CADM2	75.772	36.9977	2.04802	1.03423	5.95815e-05	0.000490786	up	79	71	58	39	29	27	CADM2	hsa:253559	cDNA FLJ61287, highly similar to Mus musculus cell adhesion molecule 2 (Cadm2), mRNA	protein-coding
C8orf4	10.2391	0.397641	25.7495	4.68647	6.06576e-05	0.000498452	up	9	10	9	0	1	0	C8orf4	hsa:56892	Uncharacterized protein C8orf4	protein-coding
UBA7	66.5647	32.3328	2.05873	1.04176	6.22851e-05	0.000509905	up	57	64	61	32	27	24	UBA7	hsa:7318	Ubiquitin-like modifier-activating enzyme 7	protein-coding
ATF3	3239.55	1483.99	2.183	1.12631	6.49915e-05	0.000528097	up	3088	2845	2954	1390	1124	1303	ATF3	hsa:467	Cyclic AMP-dependent transcription factor ATF-3	protein-coding
RHOXF1	28.2528	8.17242	3.45709	1.78956	6.80258e-05	0.000549589	up	31	19	28	7	7	7	RHOXF1	hsa:158800	Rhox homeobox family member 1	protein-coding
FAM50B	19.7853	46.2254	0.428018	-1.22426	7.02506e-05	0.000565659	down	16	20	18	29	41	49	FAM50B	hsa:26240	Family with sequence similarity 50, member B, isoform CRA_a	protein-coding
PAPPA2	17.6091	1.97039	8.93687	3.15977	7.32757e-05	0.000587258	up	17	22	9	0	4	1	PAPPA2	hsa:60676	Pappalysin-2variant	protein-coding
WNT9A	50.4301	22.106	2.28129	1.18985	7.50718e-05	0.000600049	up	44	47	47	22	13	22	WNT9A	hsa:7483	Protein Wnt-9a	protein-coding
KCNS3	44.9139	20.5993	2.18036	1.12456	7.5441e-05	0.000602398	up	51	32	41	18	16	19	KCNS3	hsa:3790	Potassium voltage-gated channel subfamily S member 3	protein-coding
CORIN	61.2652	17.1453	3.5733	1.83726	7.56079e-05	0.000603329	up	77	34	59	18	14	12	CORIN	hsa:10699	Atrial natriuretic peptide-converting enzyme	protein-coding
GCNT4	34.8602	13.6453	2.55474	1.35318	8.0159e-05	0.000633953	up	36	26	34	10	14	11	GCNT4	hsa:51301	Beta-1,3-galactosyl-O-glycosyl-glycoprotein beta-1,6-N-acetylglucosaminyltransferase 4	protein-coding
CDC20B	29.0192	8.11135	3.57761	1.839	8.58605e-05	0.000673275	up	31	21	28	8	3	10	CDC20B	hsa:166979	cell division cycle 20B	protein-coding
HAPLN2	61.5129	29.8655	2.05966	1.04241	8.77439e-05	0.000686922	up	56	46	67	31	17	29	HAPLN2	hsa:60484	cDNA FLJ54346, highly similar to Hyaluronan and proteoglycan link protein 2	protein-coding
RTN4RL1	32.2348	67.3141	0.478872	-1.06229	9.19155e-05	0.000715611	down	25	31	32	56	58	59	RTN4RL1	hsa:146760	Reticulon-4 receptor-like 1	protein-coding
G0S2	136.391	65.4455	2.08403	1.05938	9.64067e-05	0.00074646	up	122	135	116	52	62	54	G0S2	hsa:50486	G0/G1 switch protein 2	protein-coding
FAM222A	24.0768	50.793	0.474017	-1.07699	0.000100353	0.000774264	down	20	19	27	41	56	33	FAM222A	hsa:84915	family with sequence similarity 222, member A	protein-coding
BASP1	80.5013	32.0167	2.51436	1.33019	0.000105368	0.000807957	up	82	73	66	33	30	19	BASP1	hsa:10409	Brain acid soluble protein 1	protein-coding
SIRT4	59.3659	29.5645	2.00802	1.00577	0.000120083	0.000906671	up	62	55	46	23	26	27	SIRT4	hsa:23409	NAD-dependent protein deacetylase sirtuin-4	protein-coding
CDH7	26.0868	56.1156	0.464876	-1.10508	0.000122653	0.000923456	down	16	25	30	38	58	48	CDH7	hsa:1005	Cadherin 7, type 2, isoform CRA_a	protein-coding
LOC105371899	34.0874	12.7838	2.66646	1.41493	0.00013054	0.00097307	up	41	29	24	7	10	16	LOC105371899		uncharacterized LOC105371899	protein-coding
MESP2	7.33827	23.4262	0.313251	-1.67461	0.000133028	0.000988853	down	5	7	8	24	22	14	MESP2	hsa:145873	Mesoderm posterior protein 2	protein-coding
GADD45A	712.573	353.805	2.01403	1.01008	0.000136979	0.0010157	up	667	670	615	291	313	305	GADD45A	hsa:1647	Growth arrest and DNA damage-inducible protein GADD45 alpha	protein-coding
LOC102724064	8.33944	27.3108	0.305353	-1.71145	0.000154493	0.00112882	down	10	7	6	15	32	23	LOC102724064	hsa:102724064	uncharacterized LOC102724064	protein-coding
FGF19	30.9519	10.464	2.95793	1.56459	0.000165146	0.00119899	up	32	28	25	3	10	14	FGF19	hsa:9965	Fibroblast growth factor 19	protein-coding
MYO15A	47.7271	19.0852	2.50074	1.32235	0.000174246	0.00125594	up	54	29	49	22	14	13	MYO15A	hsa:51168	Unconventional myosin-XV	protein-coding
TRPC5OS	8.32292	0	Inf	20	0.000175551	0.00126383	up	9	5	9	0	0	0	TRPC5OS	hsa:100329135	TRPC5 opposite strand	protein-coding
CHRNE	19.2941	4.60631	4.18863	2.06648	0.000177519	0.00127532	up	17	14	22	3	1	8	CHRNE	hsa:1145	Acetylcholine receptor subunit epsilon	protein-coding
TBC1D26	29.4393	10.1504	2.9003	1.5362	0.00017763	0.00127535	up	30	23	28	6	12	8	TBC1D26	hsa:353149	Uncharacterized protein	protein-coding
COL6A5	18.9998	5.04978	3.7625	1.91169	0.000208391	0.00146896	up	17	18	17	4	4	5	COL6A5	hsa:256076	Collagen alpha-5(VI) chain	protein-coding
TMEM173	7.68594	23.4032	0.328414	-1.60641	0.000208883	0.00146994	down	5	6	10	20	23	17	TMEM173	hsa:340061	Stimulator of interferon genes protein	protein-coding
CCDC78	22.1899	46.5978	0.476201	-1.07036	0.000216937	0.0015185	down	25	21	15	44	32	44	CCDC78	hsa:124093	Coiled-coil domain-containing protein 78	protein-coding
LOC105376906	22.2077	5.84248	3.80107	1.92641	0.000218763	0.00152771	up	25	22	14	2	7	6	LOC105376906		endogenous retrovirus group K member 19 Pol protein	protein-coding
CATSPERD	27.8836	8.588	3.24681	1.69902	0.000222572	0.0015489	up	34	22	21	14	5	3	CATSPERD	hsa:257062	Cation channel sperm-associated protein subunit delta	protein-coding
NXPH3	21.5718	6.9489	3.10435	1.63429	0.000239549	0.00165409	up	28	10	22	4	4	10	NXPH3	hsa:11248	Neurexophilin-3	protein-coding
LOC93432	10.1299	0.390023	25.9725	4.69891	0.000245605	0.00169299	up	11	6	11	1	0	0	MGAM2	hsa:93432	Probable maltase-glucoamylase-like protein LOC93432	protein-coding
SOX30	16.1866	2.71738	5.9567	2.57451	0.000250431	0.00172269	up	14	21	9	4	1	2	SOX30	hsa:11063	Transcription factor SOX-30	protein-coding
DISP2	11.2605	31.1882	0.361051	-1.46973	0.000252259	0.00173338	down	12	9	10	28	29	23	DISP2	hsa:85455	Protein dispatched homolog 2	protein-coding
FUT9	9.43705	0.795282	11.8663	3.5688	0.000276398	0.00187895	up	9	6	11	0	2	0	FUT9	hsa:10690	Fucosyltransferase 9 (Alpha (1,3) fucosyltransferase), isoform CRA_a	protein-coding
DGKA	54.6049	26.8955	2.03026	1.02167	0.000280436	0.00190301	up	56	48	46	22	26	21	DGKA	hsa:1606	cDNA FLJ58783, highly similar to Diacylglycerol kinase alpha (EC 2.7.1.107)	protein-coding
CLIC5	26.6109	9.00333	2.95567	1.56348	0.000281923	0.00191202	up	25	23	25	7	11	5	CLIC5	hsa:53405	cDNA, FLJ95199, highly similar to Homo sapiens chloride intracellular channel 5 (CLIC5), mRNA	protein-coding
C1orf116	41.0778	15.9904	2.5689	1.36115	0.000286582	0.00193815	up	54	25	35	13	16	12	C1orf116	hsa:79098	Specifically androgen-regulated gene protein	protein-coding
SLC9A2	15.7551	36.1285	0.436085	-1.19732	0.000287328	0.0019421	down	10	13	20	30	28	35	SLC9A2	hsa:6549	Na+/H+ exchanger isoform NHE-2	protein-coding
SCG5	48.9416	23.2633	2.10381	1.07301	0.000296135	0.00199432	up	59	41	35	22	14	24	SCG5	hsa:6447	Secretory granule, neuroendocrine protein 1 (7B2 protein), isoform CRA_a	protein-coding
CTGF	124.886	57.3699	2.17686	1.12225	0.000304142	0.00204023	up	136	99	109	51	57	39	CTGF	hsa:1490	cDNA, FLJ96197, highly similar to Homo sapiens connective tissue growth factor (CTGF), mRNA	protein-coding
SYT11	27.0677	9.7808	2.76743	1.46855	0.000311627	0.00208171	up	23	26	25	7	12	6	SYT11	hsa:23208	cDNA FLJ50786, highly similar to Synaptotagmin-11	protein-coding
TMIE	10.6794	29.5288	0.36166	-1.46729	0.000337139	0.00223409	down	6	11	12	23	24	29	TMIE	hsa:259236	Transmembrane inner ear expressed protein	protein-coding
TFAP2E	50.6699	24.14	2.099	1.0697	0.000363474	0.00238676	up	45	41	53	23	20	19	TFAP2E	hsa:339488	Transcription factor AP-2-epsilon	protein-coding
PTPRH	21.7357	5.88573	3.69295	1.88477	0.000363559	0.00238676	up	17	28	14	1	10	4	PTPRH	hsa:5794	Receptor-type tyrosine-protein phosphatase H	protein-coding
TMEM179	16.75	39.8525	0.4203	-1.25051	0.000384801	0.00250837	down	20	18	8	39	40	23	TMEM179	hsa:388021	Transmembrane protein 179	protein-coding
FLVCR2	15.292	40.1865	0.380525	-1.39394	0.000420565	0.00271248	down	17	15	10	38	38	27	FLVCR2	hsa:55640	Feline leukemia virus subgroup C receptor-related protein 2	protein-coding
PPEF1	45.1969	21.8253	2.07085	1.05022	0.000429545	0.00276103	up	38	34	52	16	22	18	PPEF1	hsa:5475	cDNA, FLJ79458, highly similar to Serine/threonine-protein phosphatase withEF-hands 1	protein-coding
LOC101928868	28.4774	9.62549	2.95854	1.56489	0.000430913	0.00276834	up	22	22	34	4	5	16	LOC101928868	hsa:101928868	uncharacterized LOC101928868	protein-coding
FRZB	18.6863	2.72758	6.85086	2.77628	0.000436652	0.00280072	up	26	10	16	5	1	1	FRZB	hsa:2487	cDNA, FLJ93149, highly similar to Homo sapiens frizzled-related protein (FRZB), mRNA	protein-coding
HRH4	40.1111	17.4284	2.30148	1.20256	0.000439282	0.00281532	up	42	40	28	19	8	18	HRH4	hsa:59340	Histamine H4 receptor isoform 67	protein-coding
SDCBP2	20.0568	6.19687	3.2366	1.69448	0.000442805	0.00283488	up	20	19	16	3	5	8	SDCBP2	hsa:27111	Syntenin-2	protein-coding
KCNH2	32.8021	13.6148	2.4093	1.26861	0.000444536	0.00284444	up	20	37	32	14	10	11	KCNH2	hsa:3757	Potassium voltage-gated channel, subfamily H (Eag-related), member 2, isoform CRA_c	protein-coding
GOLGA6C	13.5066	2.30696	5.85469	2.54959	0.000447856	0.00286263	up	12	12	13	1	1	4	GOLGA6C	hsa:653641	Putative golgin subfamily A member 6C	protein-coding
IQCA1L	11.9343	1.55751	7.66243	2.9378	0.000465467	0.00296021	up	15	9	9	2	1	1	IQCA1L	hsa:392843	Putative IQ and AAA domain-containing protein 1-like	protein-coding
PTX3	65.2956	31.8102	2.05266	1.03749	0.000478049	0.00302899	up	75	53	52	18	27	37	PTX3	hsa:5806	Pentraxin-related protein PTX3	protein-coding
BTN1A1	9.83806	1.17511	8.37205	3.06558	0.00050395	0.00316552	up	9	8	10	0	2	1	BTN1A1	hsa:696	Butyrophilin subfamily 1 member A1	protein-coding
SORBS2	20.8982	43.8754	0.476307	-1.07004	0.000536898	0.00335055	down	17	22	18	43	29	41	SORBS2	hsa:8470	cDNA FLJ32196 fis, clone PLACE6002668, highly similar to Homo sapiens sorbin and SH3 domain containing 2 (SORBS2), transcript variant 1, mRNA	protein-coding
FRMD1	15.1828	4.27489	3.55162	1.82848	0.000552724	0.00343058	up	19	11	12	6	2	3	FRMD1	hsa:79981	cDNA FLJ54974, highly similar to FERM domain-containing protein 1	protein-coding
PCDHGC3	17.7955	38.9426	0.456968	-1.12983	0.000555025	0.0034416	down	18	13	18	33	35	32	PCDHGC3	hsa:5098	Protocadherin gamma-C3	protein-coding
APLN	15.8262	35.1722	0.449964	-1.15212	0.000555074	0.0034416	down	10	17	16	27	40	23	APLN	hsa:8862	Apelin	protein-coding
KCNMA1	37.1202	16.5948	2.23686	1.16147	0.000560044	0.00346704	up	39	33	30	10	9	24	KCNMA1	hsa:3778	Calcium-activated potassium channel subunit alpha-1	protein-coding
FAM90A1	18.9617	5.05998	3.74739	1.90589	0.000632066	0.00384642	up	19	18	15	5	4	4	FAM90A1	hsa:55138	Protein FAM90A1	protein-coding
KCNH4	5.43991	19.0622	0.285376	-1.80906	0.000639411	0.00388422	down	5	3	7	18	15	16	KCNH4	hsa:23415	Potassium voltage-gated channel subfamily H member 4	protein-coding
LCAT	33.4186	14.6677	2.27839	1.18802	0.000653666	0.00396079	up	34	25	33	9	8	21	LCAT	hsa:3931	Phosphatidylcholine-sterol acyltransferase	protein-coding
AIFM2	38.5692	16.7068	2.30859	1.20701	0.00066631	0.00402419	up	35	28	43	14	13	16	AIFM2	hsa:84883	Apoptosis-inducing factor 2	protein-coding
VWA5B2	22.5083	6.9693	3.22964	1.69137	0.000670411	0.00404692	up	20	13	29	6	4	8	VWA5B2	hsa:90113	von Willebrand factor A domain containing 5B2	protein-coding
EFCAB5	36.3017	15.8811	2.28584	1.19273	0.000698151	0.00419537	up	38	27	35	18	7	16	EFCAB5	hsa:374786	EF-hand calcium-binding domain-containing protein 5	protein-coding
HAVCR2	15.5698	3.47961	4.47458	2.16175	0.000703474	0.00422313	up	16	9	18	6	0	3	HAVCR2	hsa:84868	Hepatitis A virus cellular receptor 2	protein-coding
GOLGA8M	23.181	5.50849	4.20824	2.07322	0.000712256	0.00426625	up	16	26	21	3	9	2	GOLGA8M	hsa:653720	Golgin subfamily A member 8M	protein-coding
FAM131B	19.5263	6.57928	2.96786	1.56942	0.000724527	0.00433325	up	24	14	16	5	4	8	FAM131B	hsa:9715	Protein FAM131B	protein-coding
PRG2	8.46892	0.379825	22.2969	4.47877	0.000733827	0.00438123	up	6	10	7	0	0	1	PRG2	hsa:5553	Bone marrow proteoglycan	protein-coding
ALPL	20.6951	48.0043	0.431109	-1.21388	0.000742903	0.00442719	down	23	17	17	30	55	38	ALPL	hsa:249	Alkaline phosphatase, tissue-nonspecific isozyme	protein-coding
ADGRG4	7.21005	0	Inf	20	0.000748255	0.00445518	up	8	3	9	0	0	0	ADGRG4	hsa:139378	Probable G-protein coupled receptor 112	protein-coding
NKX2-8	3.94129	15.1926	0.259422	-1.94663	0.000770531	0.00457986	down	6	2	3	11	15	13	NKX2-8	hsa:26257	Homeobox protein Nkx-2.8	protein-coding
TMEM27	64.8847	26.8624	2.41544	1.27229	0.000825774	0.00486363	up	53	68	56	24	23	22	TMEM27	hsa:57393	Collectrin	protein-coding
TMEM253	20.2763	5.40159	3.75376	1.90834	0.000831298	0.00489256	up	23	14	19	3	3	8	TMEM253	hsa:643382	Transmembrane protein 253	protein-coding
LOC105369174	17.3399	5.07018	3.41999	1.77399	0.000857827	0.00502651	up	19	9	20	6	4	3	LOC105369174		uncharacterized LOC105369174	protein-coding
FUT6	14.5661	2.76567	5.26675	2.39691	0.00093586	0.00542228	up	13	11	16	0	6	1	FUT6	hsa:2528	cDNA, FLJ93618, highly similar to Homo sapiens fucosyltransferase 6 (alpha (1,3) fucosyltransferase) (FUT6), mRNA	protein-coding
CDHR2	15.8427	3.51266	4.51018	2.17318	0.000978174	0.00561917	up	11	19	13	4	3	2	CDHR2	hsa:54825	Cadherin-related family member 2	protein-coding
COL28A1	16.2994	4.31556	3.77689	1.9172	0.000993358	0.00569413	up	17	10	18	3	6	2	COL28A1	hsa:340267	Collagen alpha-1(XXVIII) chain	protein-coding
ICAM3	11.008	26.4572	0.41607	-1.2651	0.00103316	0.00589831	down	7	10	13	25	21	22	ICAM3	hsa:3385	HCG2033729, isoform CRA_a	protein-coding
PPEF2	12.1196	1.93734	6.25583	2.6452	0.00107542	0.00611197	up	9	13	11	2	1	2	PPEF2	hsa:5470	Serine/threonine-protein phosphatase with EF-hands 2	protein-coding
RPRM	23.2317	8.09858	2.86861	1.52035	0.00107599	0.00611374	up	26	19	19	5	4	12	RPRM	hsa:56475	Protein reprimo	protein-coding
B3GAT2	8.61365	28.6038	0.301137	-1.73151	0.00109573	0.00620975	down	4	16	3	26	13	35	B3GAT2	hsa:135152	Galactosylgalactosylxylosylprotein 3-beta-glucuronosyltransferase 2	protein-coding
SNX32	33.6914	13.9793	2.4101	1.26909	0.00116091	0.0065405	up	37	23	33	9	12	15	SNX32	hsa:254122	Uncharacterized protein	protein-coding
GOLGA8R	36.6861	15.965	2.29791	1.20032	0.00117326	0.00659617	up	37	27	37	14	14	13	GOLGA8R	hsa:101059918	golgin A8 family, member R	protein-coding
DNAJC5G	37.3219	16.3322	2.28517	1.1923	0.00125988	0.00699303	up	42	27	34	18	11	13	DNAJC5G	hsa:285126	DnaJ homolog subfamily C member 5G	protein-coding
CYP1A1	44.2237	22.1084	2.00031	1.00022	0.00127474	0.00706279	up	39	42	40	17	16	24	CYP1A1	hsa:1543	Cytochrome P450 1A1	protein-coding
HIST2H4A	17.0443	41.8331	0.407437	-1.29535	0.00131265	0.0072357	down	20	14	13	40	44	23	HIST2H4A	hsa:8370	histone cluster 2, H4a	protein-coding
LOC105372824	16.7195	35.797	0.467064	-1.09831	0.00133525	0.00735013	down	16	12	18	26	33	33	LOC105372824		uncharacterized protein C21orf124	protein-coding
C10orf107	39.6085	18.305	2.1638	1.11357	0.00135351	0.00743872	up	38	28	43	13	18	16	C10orf107	hsa:219621	chromosome 10 open reading frame 107	protein-coding
LOC101929163	14.4709	3.9103	3.70071	1.8878	0.0014372	0.00782519	up	18	11	11	4	4	2	LOC101929163	hsa:101929163	uncharacterized LOC101929163	protein-coding
MTTP	16.0204	3.88991	4.11844	2.0421	0.00149808	0.00811083	up	19	17	8	2	4	4	MTTP	hsa:4547	cDNA FLJ51770, highly similar to Microsomal triglyceride transfer protein large subunit	protein-coding
JOSD2	23.4182	46.9926	0.498339	-1.0048	0.00150524	0.00813699	down	19	22	23	28	42	51	JOSD2	hsa:126119	Josephin domain containing 2, isoform CRA_a	protein-coding
ACHE	33.6356	15.9039	2.11492	1.0806	0.00151263	0.00816913	up	39	22	32	15	10	16	ACHE	hsa:43	Acetylcholinesterase (Yt blood group), isoform CRA_a	protein-coding
CYP26A1	17.9415	36.8909	0.486341	-1.03996	0.00151644	0.00818607	down	15	18	16	39	23	33	CYP26A1	hsa:1592	Cytochrome P450 26A1	protein-coding
CYB5R2	7.68594	0.75965	10.1177	3.33882	0.00157562	0.00845986	up	5	6	10	0	0	2	CYB5R2	hsa:51700	NADH-cytochrome b5 reductase 2	protein-coding
DKK1	18.4706	6.21727	2.97085	1.57088	0.00157917	0.00847702	up	20	12	19	5	5	6	DKK1	hsa:22943	Dickkopf-like protein 1	protein-coding
IL21R	13.1258	32.6896	0.40153	-1.31642	0.00158995	0.00852342	down	10	9	17	21	32	31	IL21R	hsa:50615	cDNA, FLJ93262, highly similar to Homo sapiens interleukin 21 receptor (IL21R), mRNA	protein-coding
THSD7A	16.5381	36.1717	0.45721	-1.12907	0.00160223	0.00858159	down	11	17	17	29	31	33	THSD7A	hsa:221981	Thrombospondin type-1 domain-containing protein 7A	protein-coding
LOC730183	13.5053	30.7167	0.439673	-1.1855	0.00164757	0.00879889	down	13	13	11	26	25	28	LOC730183	hsa:730183	uncharacterized LOC730183	protein-coding
IL17RE	26.4839	10.1098	2.61964	1.38937	0.00167304	0.00891706	up	27	18	28	9	8	9	IL17RE	hsa:132014	Interleukin-17 receptor E	protein-coding
CCDC13	40.8228	19.8474	2.05683	1.04042	0.00168984	0.00898584	up	51	28	34	24	13	14	CCDC13	hsa:152206	Coiled-coil domain-containing protein 13	protein-coding
GABRQ	12.1209	2.74282	4.41914	2.14377	0.00170053	0.00903085	up	8	12	13	3	3	1	GABRQ	hsa:55879	Gamma aminobutyric acid receptor beta4 subunit-like	protein-coding
NRG4	36.9667	74.9542	0.49319	-1.01979	0.00170079	0.00903085	down	48	34	20	76	49	68	NRG4	hsa:145957	Pro-neuregulin-4, membrane-bound isoform	protein-coding
GALNT14	10.9497	26.001	0.421124	-1.24768	0.00170129	0.00903149	down	11	11	8	28	15	24	GALNT14	hsa:79623	Polypeptide N-acetylgalactosaminyltransferase 14	protein-coding
OSGIN1	9.63496	1.55751	6.18612	2.62904	0.00171547	0.00909393	up	15	3	9	2	1	1	OSGIN1	hsa:29948	Oxidative stress-induced growth inhibitor 1	protein-coding
CFAP61	21.28	5.85526	3.63433	1.86169	0.00173171	0.00916662	up	26	12	21	5	6	4	CFAP61	hsa:26074	cilia and flagella associated protein 61	protein-coding
PVRL4	32.066	14.7823	2.16922	1.11718	0.00174912	0.00924047	up	32	29	27	15	11	12	PVRL4	hsa:81607	Nectin-4	protein-coding
KIAA1045	40.5387	17.1352	2.36581	1.24234	0.00176766	0.00932405	up	35	36	40	24	10	10	PHF24	hsa:23349	Protein KIAA1045	protein-coding
TRPA1	5.84091	17.8565	0.327103	-1.61219	0.00182677	0.00959364	down	5	5	6	15	13	18	TRPA1	hsa:8989	Transient receptor potential cation channel subfamily A member 1	protein-coding
ME3	13.1399	2.71738	4.83548	2.27366	0.00189417	0.0098827	up	13	13	10	4	1	2	ME3	hsa:10873	NADP-dependent malic enzyme, mitochondrial	protein-coding
SCNN1A	13.504	3.11244	4.33873	2.11727	0.0020492	0.0105516	up	14	14	9	2	3	3	SCNN1A	hsa:6337	Amiloride-sensitive sodium channel subunit alpha 1	protein-coding
MOBP	11.2415	2.31716	4.85141	2.2784	0.00230967	0.0117061	up	13	9	9	2	1	3	MOBP	hsa:4336	Myelin-associated oligodendrocyte basic protein, isoform CRA_b	protein-coding
FNDC7	33.1369	12.0319	2.7541	1.46158	0.00231292	0.0117184	up	46	22	24	13	7	11	FNDC7	hsa:163479	Fibronectin type III domain-containing protein 7	protein-coding
MMP10	4.32578	0	Inf	20	0.00237227	0.011992	up	5	2	5	0	0	0	MMP10	hsa:4319	Stromelysin-2	protein-coding
FBXO43	26.8684	10.0919	2.66236	1.41271	0.00253881	0.0127126	up	26	18	30	9	7	10	FBXO43	hsa:286151	F-box only protein 43	protein-coding
PCDH15	13.1601	3.11244	4.22824	2.08006	0.00263998	0.013107	up	11	12	13	2	3	3	PCDH15	hsa:65217	cDNA FLJ44975 fis, clone BRAWH3001783, highly similar to Protocadherin-15	protein-coding
SLC23A1	7.57424	0.390023	19.42	4.27947	0.00267256	0.0132359	up	9	4	8	1	0	0	SLC23A1	hsa:9963	cDNA FLJ76272, highly similar to Homo sapiens solute carrier family 23 (nucleobase transporters), member 1 (SLC23A1), transcript variant 2, mRNA	protein-coding
KLRD1	7.29894	0.769848	9.48102	3.24504	0.00276159	0.0135982	up	8	8	4	1	0	1	KLRD1	hsa:3824	Natural killer cells antigen CD94	protein-coding
LVRN	33.1256	15.519	2.13452	1.09391	0.00282474	0.0138552	up	33	28	30	11	12	17	LVRN	hsa:206338	Aminopeptidase Q	protein-coding
CC2D2B	1.46054	9.39839	0.155403	-2.68591	0.00284259	0.0139285	down	1	1	2	5	13	6	CC2D2B	hsa:387707	coiled-coil and C2 domain containing 2B	protein-coding
BIRC3	24.5539	10.5176	2.33456	1.22315	0.00286633	0.0140305	up	16	21	30	10	9	8	BIRC3	hsa:330	Baculoviral IAP repeat-containing protein 3	protein-coding
CDH22	2.22826	10.9611	0.203288	-2.2984	0.00305528	0.0148246	down	0	2	4	11	12	5	CDH22	hsa:64405	cDNA FLJ76999, highly similar to Homo sapiens cadherin-like 22 (CDH22), mRNA	protein-coding
CATSPERB	29.6068	12.4423	2.37953	1.25068	0.00308868	0.0149632	up	24	26	31	16	7	9	CATSPERB	hsa:79820	Cation channel sperm-associated protein subunit beta	protein-coding
CNN1	7.59076	1.13947	6.66164	2.73588	0.00331689	0.0158733	up	10	6	5	0	0	3	CNN1	hsa:1264	Calponin-1	protein-coding
PKD1L2	17.7752	6.59709	2.6944	1.42997	0.00349426	0.0165636	up	20	14	15	5	5	7	PKD1L2	hsa:114780	Polycystic kidney disease protein 1-like 2	protein-coding
RHCE	28.0852	8.55728	3.28203	1.71459	0.00368042	0.0173126	up	37	16	25	4	9	9	RHCE	hsa:6006	Rh blood group, CcEe antigens, isoform CRA_b	protein-coding
CHADL	18.2892	5.41437	3.3779	1.75613	0.00382982	0.0179136	up	15	17	18	6	2	6	CHADL	hsa:150356	Chondroadherin-like protein	protein-coding
DCAF4L1	52.5909	25.6084	2.05365	1.03819	0.00414217	0.0191727	up	71	33	42	25	16	25	DCAF4L1	hsa:285429	DDB1 and CUL4 associated factor 4-like 1	protein-coding
MBP	32.0305	15.5978	2.05352	1.0381	0.00414463	0.0191804	up	32	27	29	10	17	13	MBP	hsa:4155	Myelin basic protein, isoform CRA_a	protein-coding
SYT13	12.0638	27.9842	0.431093	-1.21393	0.00415381	0.0192118	down	11	12	10	31	18	23	SYT13	hsa:57586	Synaptotagmin-13	protein-coding
KCNJ9	6.93726	0.397641	17.446	4.12483	0.00420517	0.0194194	up	5	5	9	0	1	0	KCNJ9	hsa:3765	G protein-activated inward rectifier potassium channel 3	protein-coding
PTHLH	16.113	5.4296	2.96762	1.56931	0.00431071	0.0198114	up	16	19	9	4	4	6	PTHLH	hsa:5744	Parathyroid hormone-like hormone, isoform CRA_b	protein-coding
TSPAN11	11.2428	26.5361	0.423678	-1.23896	0.00437152	0.0200448	down	12	8	11	24	26	18	TSPAN11	hsa:441631	Tetraspanin-11	protein-coding
TAC3	6.59085	0.379825	17.3523	4.11706	0.00448053	0.0204431	up	4	5	9	0	0	1	TAC3	hsa:6866	Tachykinin 3 (Neuromedin K, neurokinin beta), isoform CRA_c	protein-coding
NPY4R	7.3002	0.390023	18.7174	4.22631	0.00451253	0.0205657	up	7	7	6	1	0	0	NPY4R	hsa:5540	Neuropeptide Y receptor type 4	protein-coding
CTSZ	9.08812	1.15729	7.85293	2.97323	0.00457756	0.020791	up	10	8	7	0	1	2	CTSZ	hsa:1522	Cathepsin Z	protein-coding
SLC6A20	14.5611	3.45664	4.2125	2.07468	0.00464738	0.0210523	up	17	15	8	2	1	6	SLC6A20	hsa:54716	Sodium- and chloride-dependent transporter XTRP3	protein-coding
NPR3	17.7409	6.20203	2.8605	1.51627	0.00467827	0.0211563	up	19	11	19	7	3	6	NPR3	hsa:4883	cDNA FLJ77482, highly similar to Human atrial natriuretic peptide clearance receptor (ANP C-receptor) mRNA	protein-coding
HHIPL1	20.2219	5.79419	3.49002	1.80324	0.00471377	0.0212967	up	16	24	15	6	2	7	HHIPL1	hsa:84439	HHIP-like protein 1	protein-coding
SMPD3	9.45483	1.96277	4.81708	2.26816	0.00480693	0.0216443	up	9	7	10	1	3	1	SMPD3	hsa:55512	Sphingomyelin phosphodiesterase 3	protein-coding
ADAMTS16	5.09349	0	Inf	20	0.00484723	0.0218012	up	4	3	7	0	0	0	ADAMTS16	hsa:170690	ADAM metallopeptidase with thrombospondin type 1 motif, 16	protein-coding
RAB38	9.69206	2.32736	4.1644	2.05811	0.00494317	0.0221579	up	12	3	12	3	1	2	RAB38	hsa:23682	RAB38, member RAS oncogene family, isoform CRA_a	protein-coding
LAMC2	30.7337	15.2358	2.0172	1.01235	0.00516706	0.0230239	up	28	32	24	10	18	11	LAMC2	hsa:3918	Laminin subunit gamma-2	protein-coding
HPCA	24.2899	10.4922	2.31506	1.21105	0.00517704	0.0230641	up	28	19	20	11	7	9	HPCA	hsa:3208	Neuron-specific calcium-binding protein hippocalcin	protein-coding
LRRC4	14.5826	4.99633	2.91867	1.54531	0.00538731	0.0238392	up	14	13	13	4	1	8	LRRC4	hsa:64101	Leucine-rich repeat-containing protein 4	protein-coding
CYP2C18	22.7761	9.25341	2.46137	1.29946	0.00540083	0.0238881	up	27	15	21	10	2	12	CYP2C18	hsa:1562	Cytochrome P450 2C18	protein-coding
SLITRK6	0.36545	6.62769	0.0551399	-4.18076	0.00541838	0.0239392	down	0	0	1	8	5	4	SLITRK6	hsa:84189	SLIT and NTRK-like protein 6	protein-coding
C10orf131	2.55438	10.8286	0.235891	-2.0838	0.0055452	0.0244097	down	3	3	1	5	8	15	C10orf131	hsa:100127889	chromosome 10 open reading frame 131	protein-coding
RASA4	146.325	55.078	2.65668	1.40963	0.00561102	0.0246361	up	163	121	119	41	62	38	RASA4	hsa:10156	cDNA FLJ59070, weakly similar to Ras GTPase-activating protein 4	protein-coding
PALMD	6.9906	18.9628	0.368647	-1.43969	0.00566505	0.024837	down	5	8	6	10	14	25	PALMD	hsa:54873	Palmdelphin	protein-coding
LOC389895	5.03639	15.1901	0.331557	-1.59267	0.00578873	0.02525	down	7	3	4	16	12	11	LOC389895	hsa:389895	chromosome 16 open reading frame 72-like	protein-coding
ECT2L	9.45357	1.96277	4.81644	2.26797	0.00590874	0.0257174	up	10	8	8	1	3	1	ECT2L	hsa:345930	cDNA FLJ50042	protein-coding
ELF3	9.12493	1.55751	5.85866	2.55057	0.00600517	0.0260615	up	9	9	7	2	1	1	ELF3	hsa:1999	E74-like factor 3 (Ets domain transcription factor, epithelial-specific ), isoform CRA_b	protein-coding
TLL2	14.7425	29.7121	0.496176	-1.01108	0.00608536	0.0263618	down	22	10	9	27	32	17	TLL2	hsa:7093	Tolloid-like protein 2	protein-coding
KLHDC1	27.1604	12.0623	2.25167	1.17099	0.00611456	0.0264644	up	20	28	26	9	11	11	KLHDC1	hsa:122773	Kelch domain-containing protein 1	protein-coding
LOC105376544	11.7529	25.3098	0.464362	-1.10668	0.00643686	0.02764	down	10	14	8	12	28	25	LOC105376544		uncharacterized LOC105376544	protein-coding
GPR19	72.6364	34.6854	2.09415	1.06636	0.00668166	0.0284873	up	56	55	88	20	38	31	GPR19	hsa:2842	G protein-coupled receptor 19	protein-coding
FGF18	12.7033	3.47703	3.65349	1.86927	0.00669727	0.0285437	up	13	9	13	4	1	4	FGF18	hsa:8817	Fibroblast growth factor 18	protein-coding
LOC102724258	18.1585	7.42543	2.44544	1.2901	0.00687191	0.0291637	up	20	15	15	3	10	6	LOC102724258	hsa:102724258	uncharacterized LOC102724258	protein-coding
SPOCK1	10.7543	23.4159	0.459273	-1.12258	0.00693871	0.0294004	down	3	12	14	16	26	18	SPOCK1	hsa:6695	Sparc/osteonectin, cwcv and kazal-like domains proteoglycan (Testican) 1, isoform CRA_a	protein-coding
HKDC1	7.68091	0.379825	20.2222	4.33787	0.00696375	0.0294753	up	9	10	2	0	0	1	HKDC1	hsa:80201	cDNA FLJ77931	protein-coding
LOC105377206	13.4139	27.6882	0.484463	-1.04554	0.00714185	0.0301016	down	15	10	12	20	29	22	LOC105377206		5E5 antigen-like	protein-coding
UPB1	30.1537	14.4329	2.08923	1.06297	0.0073072	0.0306425	up	29	21	33	11	15	11	UPB1	hsa:51733	Ureidopropionase, beta, isoform CRA_b	protein-coding
LSAMP	22.4677	9.24321	2.43073	1.28139	0.00733997	0.030753	up	24	15	23	9	2	13	LSAMP	hsa:4045	Limbic system-associated membrane protein	protein-coding
CFAP45	19.3081	8.65656	2.23046	1.15734	0.00743188	0.0310947	up	20	18	15	5	14	3	CFAP45	hsa:25790	Protein CFAP45, mitochondrial	protein-coding
CHST4	4.38037	14.489	0.302325	-1.72583	0.00762171	0.031756	down	4	4	4	13	17	7	CHST4	hsa:10164	Carbohydrate sulfotransferase 4	protein-coding
XKRX	28.0599	12.0928	2.32038	1.21436	0.00784339	0.0325609	up	21	18	38	5	15	11	XKRX	hsa:402415	XK-related protein 2	protein-coding
GIPC2	22.0592	9.34249	2.36117	1.2395	0.00787025	0.0326498	up	30	19	12	10	7	7	GIPC2	hsa:54810	PDZ domain-containing protein GIPC2	protein-coding
LGI4	22.7216	9.791	2.32067	1.21454	0.00787801	0.0326764	up	20	25	17	8	12	5	LGI4	hsa:163175	Leucine-rich repeat LGI family member 4	protein-coding
YPEL4	5.85869	0.75965	7.71236	2.94717	0.00788878	0.0327154	up	5	6	5	0	0	2	YPEL4	hsa:219539	Protein yippee-like 4	protein-coding
CLCN1	7.88259	1.1853	6.65026	2.73341	0.00789032	0.0327161	up	12	4	6	1	2	0	CLCN1	hsa:1180	Chloride channel protein 1	protein-coding
TRIM54	21.4628	8.95505	2.39672	1.26106	0.00790054	0.0327359	up	22	18	19	11	6	6	TRIM54	hsa:57159	Tripartite motif-containing protein 54	protein-coding
B3GAT1	29.8897	14.4812	2.06403	1.04546	0.00806748	0.0333237	up	41	19	23	7	20	10	B3GAT1	hsa:27087	cDNA FLJ55820, highly similar to Galactosylgalactosylxylosylprotein 3-beta-glucuronosyltransferase 1 (EC 2.4.1.135)	protein-coding
PKD1L1	41.7719	20.8646	2.00204	1.00147	0.00813647	0.0335685	up	55	24	37	19	9	26	PKD1L1	hsa:168507	Polycystic kidney disease protein 1-like 1	protein-coding
GDF15	24.1301	10.5583	2.28542	1.19246	0.00817098	0.0336877	up	20	22	24	7	13	7	GDF15	hsa:9518	Growth/differentiation factor 15	protein-coding
LOC105378949	17.3945	36.3221	0.478896	-1.06222	0.00857457	0.0351223	down	18	11	19	42	32	19	LOC105378949		basic salivary proline-rich protein 2-like	protein-coding
STX1B	20.119	8.53701	2.35668	1.23675	0.008632	0.0353033	up	13	15	27	9	5	8	STX1B	hsa:112755	Syntaxin-1B	protein-coding
HSD17B3	4.38163	0	Inf	20	0.00864712	0.0353531	up	3	3	6	0	0	0	HSD17B3	hsa:3293	Testosterone 17-beta-dehydrogenase 3	protein-coding
AIM1L	4.96402	13.9182	0.356657	-1.48739	0.00874738	0.0357118	down	8	0	6	10	8	18	AIM1L	hsa:55057	Absent in melanoma 1-like protein	protein-coding
TGFBI	4.03521	0	Inf	20	0.00878708	0.0358216	up	2	3	6	0	0	0	TGFBI	hsa:7045	Transforming growth factor beta	protein-coding
UTS2	4.41844	0	Inf	20	0.00899696	0.0365097	up	2	4	6	0	0	0	UTS2	hsa:10911	UTS2 protein	protein-coding
OVOL1	9.41802	1.95515	4.81702	2.26814	0.0090099	0.0365561	up	10	6	10	2	2	1	OVOL1	hsa:5017	cDNA FLJ77811, highly similar to Homo sapiens ovo-like 1(Drosophila) (OVOL1), mRNA	protein-coding
EVA1A	9.72887	23.8263	0.408325	-1.29221	0.00924854	0.0373475	down	11	4	12	19	26	16	EVA1A	hsa:84141	Protein eva-1 homolog A	protein-coding
SPANXN3	0	3.48207	0	-20	0.00940461	0.037825	down	0	0	0	1	3	5	SPANXN3	hsa:139067	SPANX family, member N3	protein-coding
C9orf152	5.18238	0.390023	13.2874	3.73198	0.00969725	0.0387939	up	4	8	2	1	0	0	C9orf152	hsa:401546	chromosome 9 open reading frame 152	protein-coding
DUOX2	13.1779	4.25954	3.09375	1.62936	0.00975626	0.0389714	up	11	13	12	1	4	6	DUOX2	hsa:50506	Dual oxidase 2 variant	protein-coding
GOLGA7B	10.7669	2.70718	3.97714	1.99173	0.00979897	0.0391095	up	15	5	10	3	1	3	GOLGA7B	hsa:401647	Golgin subfamily A member 7B	protein-coding
IL32	15.2602	5.41941	2.81584	1.49357	0.00984707	0.0392753	up	14	10	18	3	4	7	IL32	hsa:9235	Interleukin-32 theta	protein-coding
ESX1	9.85332	21.7973	0.452043	-1.14547	0.00997309	0.0397119	down	11	11	5	15	21	20	ESX1	hsa:80712	Extraembryonic spermatogenesis homeobox 1-like protein	protein-coding
SOX21	12.4064	26.47	0.468699	-1.09327	0.00998964	0.0397502	down	15	15	4	28	20	20	SOX21	hsa:11166	Transcription factor SOX-21	protein-coding
CNTD2	10.1629	2.3426	4.33832	2.11714	0.0102601	0.0405586	up	13	10	5	1	3	2	CNTD2	hsa:79935	Cyclin N-terminal domain-containing protein 2	protein-coding
FOXQ1	8.10347	1.54731	5.23712	2.38877	0.0103185	0.0407427	up	6	10	6	1	1	2	FOXQ1	hsa:94234	Forkhead box protein Q1	protein-coding
AMDHD1	35.9807	16.7808	2.14416	1.10041	0.0103684	0.0409193	up	23	34	41	23	12	8	AMDHD1	hsa:144193	Amidohydrolase domain containing 1, isoform CRA_a	protein-coding
HPX	11.9534	3.5483	3.36876	1.75222	0.0106289	0.0417963	up	14	9	10	4	5	0	HPX	hsa:3263	cDNA FLJ56652, highly similar to Hemopexin	protein-coding
LOC101928841	10.2035	3.1176	3.27287	1.71056	0.0106819	0.0419707	up	9	8	11	6	1	1	LOC101928841	hsa:101928841	collagen alpha-1(II) chain-like	protein-coding
IL31RA	5.03764	0.397641	12.6688	3.66321	0.0108075	0.0423666	up	6	2	6	0	1	0	IL31RA	hsa:133396	Interleukin-31 receptor subunit alpha	protein-coding
FOLH1	3.34238	10.9178	0.30614	-1.70774	0.0109707	0.0428942	down	0	3	6	12	9	7	FOLH1	hsa:2346	Glutamate carboxypeptidase 2	protein-coding
RAD51AP2	9.43705	1.93734	4.87115	2.28426	0.011026	0.0430545	up	9	6	11	2	1	2	RAD51AP2	hsa:729475	RAD51 associated protein 2	protein-coding
TTC6	27.083	13.1891	2.05343	1.03803	0.0116523	0.0451398	up	25	29	20	13	8	13	TTC6	hsa:319089	tetratricopeptide repeat domain 6	protein-coding
GRIK2	13.4177	4.30795	3.11463	1.63906	0.0117196	0.0453274	up	12	7	18	4	5	2	GRIK2	hsa:2898	Glutamate receptor ionotropic, kainate 2	protein-coding
DUSP6	21.7724	10.0615	2.16394	1.11366	0.011828	0.045688	up	24	17	19	13	3	10	DUSP6	hsa:1848	Dual specificity protein phosphatase	protein-coding
KCNJ10	3.57584	0	Inf	20	0.0119411	0.0460479	up	6	2	2	0	0	0	KCNJ10	hsa:3766	cDNA, FLJ92713, highly similar to Homo sapiens potassium inwardly-rectifying channel, subfamily J, member 10 (KCNJ10), mRNA	protein-coding
TP53I3	11.6653	27.0999	0.430456	-1.21606	0.011955	0.0460822	down	9	8	15	31	11	28	TP53I3	hsa:9540	Tumor protein p53 inducible protein 3, isoform CRA_c	protein-coding
FAM46B	3.65073	10.8898	0.335243	-1.57672	0.0119876	0.0461854	down	3	3	4	11	8	9	FAM46B	hsa:115572	family with sequence similarity 46, member B	protein-coding
AGMAT	11.3913	22.9675	0.495973	-1.01167	0.0122054	0.0468164	down	7	11	13	25	17	17	AGMAT	hsa:79814	Agmatine ureohydrolase (Agmatinase), isoform CRA_a	protein-coding
TJP3	13.4672	5.07276	2.65482	1.40861	0.0122847	0.0470503	up	15	13	9	8	3	2	TJP3	hsa:27134	Tight junction protein ZO-3	protein-coding
SDR9C7	6.84209	0.777466	8.8005	3.13759	0.0122867	0.0470508	up	10	5	4	0	1	1	SDR9C7	hsa:121214	Short-chain dehydrogenase/reductase family 9C member 7	protein-coding
ABCC9	14.7108	4.66234	3.15525	1.65775	0.0124452	0.0475514	up	11	17	12	5	3	4	ABCC9	hsa:10060	ATP-binding cassette, sub-family C (CFTR/MRP), member 9, isoform CRA_b	protein-coding
PM20D1	5.96787	14.7721	0.403996	-1.30759	0.0125217	0.0478054	down	3	10	3	14	11	13	PM20D1	hsa:148811	Probable carboxypeptidase PM20D1	protein-coding
GPR179	14.636	5.00653	2.92337	1.54763	0.0126362	0.0481586	up	14	16	10	5	1	7	GPR179	hsa:440435	Probable G-protein-coupled receptor 179	protein-coding
SPDYA	14.8351	5.0676	2.92745	1.54964	0.0126405	0.0481672	up	19	12	10	4	5	4	SPDYA	hsa:245711	Speedy protein A	protein-coding
SCN3A	0	3.49989	0	-20	0.0128071	0.0486862	down	0	0	0	1	4	4	SCN3A	hsa:6328	cDNA FLJ60859, highly similar to Sodium channel protein type 3 subunit alpha	protein-coding
NAALADL1	15.6396	6.25302	2.50113	1.32258	0.0129072	0.0490045	up	17	14	12	12	3	1	NAALADL1	hsa:10004	N-acetylated-alpha-linked acidic dipeptidase-like protein	protein-coding
GDF10	1.13191	6.2631	0.180726	-2.46812	0.0129667	0.0491994	down	0	2	1	6	7	3	GDF10	hsa:2662	Bone morphogenetic protein 3B	protein-coding
KCND2	4.39815	11.9885	0.366864	-1.44668	0.0131006	0.0495763	down	4	5	3	7	8	16	KCND2	hsa:3751	Potassium voltage-gated channel, Shal-related subfamily, member 2	protein-coding
CYP4F3	6.95253	0.769848	9.03104	3.17489	0.0131012	0.0495763	up	7	8	4	1	0	1	CYP4F3	hsa:4051	Cytochrome P450, family 4, subfamily F, polypeptide 3, isoform CRA_b	protein-coding
SFN	4.78138	0.390023	12.2592	3.6158	0.0131296	0.0496524	up	4	6	3	1	0	0	SFN	hsa:2810	14-3-3 protein sigma	protein-coding
WDR49	9.30506	2.33498	3.98508	1.99461	0.0132147	0.0498957	up	15	5	6	2	2	2	WDR49	hsa:151790	WD repeat-containing protein 49	protein-coding

## Sheet: mRNA_48hvs0h
AccID	48h	0h	FoldChange	Log2FC	P-Value	FDR	Style	w48h1	w48h2	w48h3	w0h1	w0h2	w0h3	Symbol	KeggID	Description	type_of_gene
LRP1	1217.73	3757.94	0.324041	-1.62575	2.07508e-117	4.97687e-113	down	1834	1599	1815	3302	3224	3128	LRP1	hsa:4035	Prolow-density lipoprotein receptor-related protein 1	protein-coding
ALDH1L2	2257.98	6141.51	0.367659	-1.44356	1.31769e-108	1.58017e-104	down	3551	3044	3151	5146	5248	5391	ALDH1L2	hsa:160428	Mitochondrial 10-formyltetrahydrofolate dehydrogenase	protein-coding
DDIT4	1136.17	3094.07	0.367208	-1.44533	1.98759e-104	1.58901e-100	down	1694	1511	1691	2564	2712	2674	DDIT4	hsa:54541	DNA-damage-inducible transcript 4, isoform CRA_a	protein-coding
PHGDH	4762.49	10994.2	0.433183	-1.20695	2.57812e-80	1.54584e-76	down	7254	6490	6797	9383	9390	9480	PHGDH	hsa:26227	cDNA FLJ35987 fis, clone TESTI2014269, highly similar to D-3-phosphoglycerate dehydrogenase (EC 1.1.1.95)	protein-coding
DNAH17	247.19	34.8897	7.08488	2.82474	9.44756e-66	4.5318e-62	up	369	394	305	29	23	38	DNAH17	hsa:8632	DNAH17 variant protein	protein-coding
UNC5B	888.515	2179.54	0.407661	-1.29456	2.89549e-63	1.15742e-59	down	1331	1222	1278	1750	1989	1859	UNC5B	hsa:219699	Netrin receptor UNC5B	protein-coding
SULF1	671.404	1567.58	0.428305	-1.22329	4.50396e-61	1.54319e-57	down	939	905	1045	1239	1404	1385	SULF1	hsa:23213	Sulfatase 1, isoform CRA_a	protein-coding
PAN2	728.947	1559.67	0.467374	-1.09735	2.01484e-54	4.83238e-51	down	1140	1034	974	1303	1328	1378	PAN2	hsa:9924	cDNA FLJ10370 fis, clone NT2RM2001886, highly similar to Homo sapiens ubiquitin specific peptidase 52 (USP52), mRNA	protein-coding
ETV5	214.334	29.5264	7.25908	2.85979	3.12107e-51	6.80506e-48	up	345	319	263	28	21	27	ETV5	hsa:2119	ETS translocation variant 5	protein-coding
TTN	8.10981	408.359	0.0198595	-5.65403	4.67412e-51	9.34202e-48	down	11	14	10	333	409	305	TTN	hsa:7273	Cellular titin isoform PEVK variant 4	protein-coding
RRP12	1871.38	887.919	2.10761	1.0756	3.65211e-49	6.73787e-46	up	2800	2796	2482	789	736	757	RRP12	hsa:23223	RRP12-like protein	protein-coding
R3HDM2	1410.79	2977.78	0.473771	-1.07774	4.15662e-49	7.12088e-46	down	2066	1958	2056	2542	2529	2582	R3HDM2	hsa:22864	R3H domain-containing protein 2	protein-coding
AKNA	156.754	492.402	0.318344	-1.65134	1.28025e-47	2.04703e-44	down	246	222	209	407	415	444	AKNA	hsa:80709	AT-hook-containing transcription factor	protein-coding
DHX37	1994.91	973.699	2.04879	1.03477	9.04769e-46	1.20555e-42	up	3005	2963	2644	858	821	823	DHX37	hsa:57647	Probable ATP-dependent RNA helicase DHX37	protein-coding
METTL7A	549.091	1309.11	0.419439	-1.25347	3.30633e-45	4.17363e-42	down	811	764	792	1071	1212	1078	METTL7A	hsa:25840	Methyltransferase like 7A, isoform CRA_a	protein-coding
PPM1M	156.914	456.148	0.343998	-1.53953	3.77826e-45	4.53088e-42	down	227	217	232	392	414	365	PPM1M	hsa:132160	Protein phosphatase 2C eta-2	protein-coding
IGFBP5	414.671	1181.01	0.351116	-1.50998	5.20396e-44	5.94342e-41	down	640	538	610	1053	1025	955	IGFBP5	hsa:3488	Insulin-like growth factor binding protein 5, isoform CRA_a	protein-coding
ANKRD1	160.095	20.9131	7.65529	2.93646	2.45765e-43	2.56279e-40	up	283	230	181	22	10	22	ANKRD1	hsa:27063	Ankyrin repeat domain-containing protein 1	protein-coding
TXNIP	304.598	1501.23	0.202899	-2.30117	1.2297e-42	1.22888e-39	down	388	487	436	1253	1296	1309	TXNIP	hsa:10628	Thioredoxin interacting protein, isoform CRA_a	protein-coding
HSP90AA1	49223.4	24354.3	2.02114	1.01517	3.99751e-42	3.83505e-39	up	71748	71797	68713	20745	19845	22042	HSP90AA1	hsa:3320	cDNA FLJ57431, highly similar to Heat shock protein HSP 90-alpha	protein-coding
VLDLR	468.186	1000.01	0.468182	-1.09486	5.00103e-41	4.28374e-38	down	717	647	656	910	797	864	VLDLR	hsa:7436	cDNA FLJ78222	protein-coding
ADI1	1380.57	648.125	2.1301	1.09092	4.1551e-40	3.43641e-37	up	2082	2095	1785	592	522	552	ADI1	hsa:55256	1,2-dihydroxy-3-keto-5-methylthiopentene dioxygenase	protein-coding
SEMA3C	526.811	215.297	2.4469	1.29096	1.26408e-38	9.77993e-36	up	786	814	675	199	181	173	SEMA3C	hsa:10512	cDNA FLJ55486, highly similar to Semaphorin-3C	protein-coding
ARRDC4	710.67	1931.04	0.368025	-1.44212	2.72098e-38	1.97758e-35	down	1079	947	1038	1636	1665	1661	ARRDC4	hsa:91947	Arrestin domain-containing protein 4	protein-coding
DDR2	3306.3	8337.18	0.396573	-1.33434	2.38898e-37	1.63707e-34	down	4826	4523	4896	7008	7268	7145	DDR2	hsa:4921	Discoidin domain receptor family, member 2, isoform CRA_a	protein-coding
SCUBE1	35.9608	164.379	0.218768	-2.19252	2.53965e-37	1.69197e-34	down	54	48	53	141	149	132	SCUBE1	hsa:80274	Signal peptide, CUB and EGF-like domain-containing protein 1	protein-coding
ANXA1	552.161	227.232	2.42994	1.28092	2.8521e-37	1.84878e-34	up	826	791	765	199	190	195	ANXA1	hsa:301	Annexin A1	protein-coding
ASNS	3724.03	10553.3	0.352877	-1.50276	7.57906e-37	4.5444e-34	down	5692	5180	5196	9452	8655	9018	ASNS	hsa:440	Asparagine synthetase [glutamine-hydrolyzing]	protein-coding
KCTD12	2688.83	1336.74	2.01149	1.00826	7.36527e-36	4.10811e-33	up	4122	4037	3456	1124	1155	1156	KCTD12	hsa:115207	cDNA FLJ46506 fis, clone THYMU3030752, highly similar to BTB/POZ domain-containing protein KCTD12	protein-coding
SPRED2	539.991	229.557	2.35232	1.23408	4.60869e-34	2.35181e-31	up	835	807	691	207	188	195	SPRED2	hsa:200734	cDNA FLJ31917 fis, clone NT2RP7004925, highly similar to Sprouty-related, EVH1 domain-containing protein 2	protein-coding
GAL	524.154	209.926	2.49685	1.32011	5.08397e-34	2.48845e-31	up	780	754	727	174	171	195	GAL	hsa:51083	Galanin peptides	protein-coding
PCK2	683.03	1797.69	0.379948	-1.39613	9.41791e-34	4.429e-31	down	1019	876	1047	1563	1556	1499	PCK2	hsa:5106	Phosphoenolpyruvate carboxykinase [GTP], mitochondrial	protein-coding
ACSF2	217.899	493.86	0.441217	-1.18044	9.89632e-34	4.56449e-31	down	302	308	328	437	437	394	ACSF2	hsa:80221	cDNA FLJ50666, weakly similar to Long-chain-fatty-acid--CoA ligase (EC 6.2.1.3)	protein-coding
STON1	255.662	546.971	0.467413	-1.09723	1.38919e-33	6.17006e-31	down	367	349	385	472	456	478	STON1	hsa:11037	cDNA, FLJ95267, highly similar to Homo sapiens stoned B-like factor (SBLF), mRNA	protein-coding
ZCCHC12	574.246	244.133	2.35218	1.234	2.42333e-33	1.05675e-30	up	828	825	822	253	191	183	ZCCHC12	hsa:170261	Zinc finger CCHC domain-containing protein 12	protein-coding
RBMS3	85.7354	253.481	0.338233	-1.56391	7.91048e-33	3.32851e-30	down	125	132	113	228	197	227	RBMS3	hsa:27303	RNA-binding motif, single-stranded-interacting protein 3	protein-coding
HSPH1	5742.69	2217.58	2.58962	1.37274	1.63272e-32	6.63715e-30	up	8649	8528	7614	2018	1775	1908	HSPH1	hsa:10808	Heat shock 105kDa/110kDa protein 1, isoform CRA_a	protein-coding
NOL6	1883.8	750.985	2.50844	1.32679	9.68593e-32	3.68742e-29	up	2713	2896	2518	721	572	638	NOL6	hsa:65083	Nucleolar protein 6	protein-coding
CD3EAP	543.165	220.442	2.46399	1.30099	3.32421e-31	1.22658e-28	up	755	783	801	189	177	201	CD3EAP	hsa:10849	DNA-directed RNA polymerase I subunit RPA34	protein-coding
CHAC1	91.6562	359.569	0.254905	-1.97197	5.84451e-31	2.06139e-28	down	144	133	119	318	280	327	CHAC1	hsa:79094	Glutathione-specific gamma-glutamylcyclotransferase 1	protein-coding
ZNF862	258.209	590.242	0.437463	-1.19277	6.55168e-31	2.24479e-28	down	400	371	344	522	511	483	ZNF862	hsa:643641	Zinc finger protein 862	protein-coding
ZC3H6	328.059	778.741	0.421268	-1.24719	3.74663e-30	1.167e-27	down	484	406	522	690	634	678	ZC3H6	hsa:376940	Zinc finger CCCH domain-containing protein 6	protein-coding
APOLD1	86.8353	247.202	0.351273	-1.50934	7.3857e-30	2.24226e-27	down	120	128	126	242	199	194	APOLD1	hsa:81575	Apolipoprotein L domain containing 1	protein-coding
SLFN5	76.7309	212.472	0.361133	-1.4694	3.04939e-29	8.50426e-27	down	119	102	110	167	190	189	SLFN5	hsa:162394	cDNA FLJ52100	protein-coding
QPRT	273.195	598.989	0.456093	-1.1326	8.15506e-29	2.24817e-26	down	425	349	404	547	476	517	QPRT	hsa:23475	cDNA FLJ58446, highly similar to Nicotinate-nucleotide pyrophosphorylase (carboxylating) (EC 2.4.2.19)	protein-coding
NHSL1	1460.74	3009.45	0.485384	-1.0428	2.83562e-28	7.31285e-26	down	2122	2075	2099	2482	2529	2727	NHSL1	hsa:57224	NHS-like 1	protein-coding
ADAMTS13	297.263	603.26	0.492761	-1.02104	3.01047e-28	7.68119e-26	down	471	393	419	534	510	506	ADAMTS13	hsa:11093	ADAM metallopeptidase with thrombospondin type 1 motif, 13, isoform CRA_a	protein-coding
MSH5	227.615	477.577	0.476604	-1.06914	6.50422e-28	1.64208e-25	down	351	309	322	386	405	437	MSH5	hsa:4439	MutS homolog 5 (E. coli), isoform CRA_e	protein-coding
HMCN1	251.315	527.182	0.476714	-1.0688	1.18931e-27	2.82421e-25	down	346	363	373	431	456	468	HMCN1	hsa:83872	Hemicentin-1	protein-coding
SELENBP1	251.634	513.968	0.489591	-1.03035	6.30593e-27	1.37492e-24	down	346	379	359	468	418	435	SELENBP1	hsa:8991	cDNA FLJ52715, highly similar to Selenium-binding protein 1	protein-coding
ADGRA2	251.684	569.925	0.44161	-1.17916	2.37675e-26	5.00034e-24	down	385	351	350	513	527	422	ADGRA2	hsa:25960	G protein-coupled receptor 124, isoform CRA_a	protein-coding
DDIT3	125.283	313.652	0.399433	-1.32397	3.1927e-26	6.54475e-24	down	193	182	166	286	258	262	DDIT3	hsa:1649	DNA damage-inducible transcript 3 protein	protein-coding
SERPINF1	474.406	1156.14	0.410337	-1.28512	4.91539e-26	9.66316e-24	down	677	678	689	939	1016	1016	SERPINF1	hsa:5176	Pigment epithelium-derived factor	protein-coding
PLA2G6	180.32	398.032	0.453027	-1.14233	1.5724e-25	2.87882e-23	down	288	228	262	354	329	340	PLA2G6	hsa:8398	cDNA FLJ78736, highly similar to Homo sapiens phospholipase A2, group VI (cytosolic, calcium-independent) (PLA2G6), transcript variant 2, mRNA	protein-coding
CCBL1	148.388	333.086	0.445495	-1.16652	2.25246e-25	4.00076e-23	down	241	175	224	305	272	279	CCBL1	hsa:883	cDNA, FLJ95217, Homo sapiens cysteine conjugate-beta lyase; cytoplasmic (glutaminetransaminase K, kyneurenine aminotransferase) (CCBL1), mRNA	protein-coding
SLC2A12	290.563	630.516	0.460833	-1.11768	5.65765e-25	9.62362e-23	down	453	372	428	553	494	575	SLC2A12	hsa:154091	Solute carrier family 2, facilitated glucose transporter member 12	protein-coding
UTP20	4355.06	2146.47	2.02894	1.02072	6.10939e-25	1.03188e-22	up	6451	6600	5747	1894	1756	1868	UTP20	hsa:27340	Small subunit processome component 20 homolog	protein-coding
TSC22D3	3175.5	8099.69	0.392051	-1.35089	1.68483e-23	2.34936e-21	down	4802	4245	4643	7340	6646	6830	TSC22D3	hsa:1831	cDNA, FLJ92096, highly similar to Homo sapiens delta sleep inducing peptide, immunoreactor (DSIPI), mRNA	protein-coding
ALPK2	28.7765	123.323	0.233343	-2.09948	5.48309e-23	7.22563e-21	down	43	38	43	94	110	113	ALPK2	hsa:115701	Alpha-protein kinase 2	protein-coding
INHBE	16.5248	106.609	0.155004	-2.68962	7.32858e-23	9.34939e-21	down	23	20	28	109	80	85	INHBE	hsa:83729	Inhibin beta E chain	protein-coding
INA	306.3	122.538	2.49964	1.32172	1.07487e-22	1.35682e-20	up	465	465	393	109	100	106	INA	hsa:9118	cDNA FLJ57501, highly similar to Alpha-internexin	protein-coding
CCDC86	1559.26	762.903	2.04385	1.03129	1.28045e-22	1.59121e-20	up	2197	2346	2178	650	642	669	CCDC86	hsa:79080	Coiled-coil domain-containing protein 86	protein-coding
SLC7A3	55.0245	165.307	0.332862	-1.587	9.56063e-22	1.08674e-19	down	79	76	82	150	132	143	SLC7A3	hsa:84889	Cationic amino acid transporter 3	protein-coding
ACTA2	48.3417	147.373	0.328022	-1.60813	1.17337e-21	1.32746e-19	down	72	57	79	128	140	110	ACTA2	hsa:59	cDNA FLJ52761, highly similar to Actin, aortic smooth muscle	protein-coding
PI15	136.231	284.627	0.47863	-1.06302	5.51001e-21	5.77083e-19	down	187	209	191	249	249	233	PI15	hsa:51050	Peptidase inhibitor 15	protein-coding
TFRC	10543.4	3711.79	2.84052	1.50616	6.7786e-21	7.03801e-19	up	15597	15751	14150	3237	2952	3358	TFRC	hsa:7037	cDNA FLJ75881, highly similar to Homo sapiens transferrin receptor (p90, CD71) (TFRC), mRNA	protein-coding
BCL6B	491.061	244.86	2.00548	1.00395	1.33174e-20	1.3477e-18	up	700	756	662	223	185	222	BCL6B	hsa:255877	B-cell CLL/lymphoma 6, member B (Zinc finger protein), isoform CRA_a	protein-coding
REPS2	115.812	255.178	0.45385	-1.13971	2.70125e-20	2.69945e-18	down	163	170	166	225	230	200	REPS2	hsa:9185	cDNA FLJ60806, highly similar to RalBP1-associated Eps domain-containing protein 2	protein-coding
BMF	91.0859	212.434	0.428772	-1.22172	5.62269e-20	5.37269e-18	down	127	125	140	165	189	192	BMF	hsa:90427	Bcl-2-modifying factor	protein-coding
DEPTOR	127.274	274.724	0.46328	-1.11004	6.51237e-20	6.1252e-18	down	179	178	191	220	264	221	DEPTOR	hsa:64798	DEP domain-containing mTOR-interacting protein	protein-coding
ENPP2	40.7762	128.393	0.317588	-1.65477	1.07459e-19	9.83699e-18	down	68	48	60	107	110	113	ENPP2	hsa:5168	cDNA FLJ55077, highly similar to Ectonucleotidepyrophosphatase/phosphodiesterase 2	protein-coding
TTLL1	79.5097	195.531	0.406635	-1.2982	1.43095e-19	1.29509e-17	down	118	92	132	169	176	157	TTLL1	hsa:25809	Tubulin tyrosine ligase-like family, member 1, isoform CRA_a	protein-coding
PARK2	44.2426	129.938	0.34049	-1.55432	3.09527e-19	2.7193e-17	down	61	76	54	106	112	116	PARK2	hsa:5071	E3 ubiquitin-protein ligase parkin	protein-coding
ETV1	116.575	27.5611	4.22969	2.08055	4.47023e-19	3.82907e-17	up	186	172	146	32	15	24	ETV1	hsa:2115	Ets variant gene 1, isoform CRA_a	protein-coding
THBS3	212.019	455.297	0.465672	-1.10261	4.81387e-19	4.10875e-17	down	355	244	316	340	396	435	THBS3	hsa:7059	cDNA FLJ90315 fis, clone NT2RP2001480, highly similar to Thrombospondin-3	protein-coding
MRC2	296.731	598.756	0.495579	-1.01281	1.26021e-18	1.02111e-16	down	425	410	443	520	521	497	MRC2	hsa:9902	Putative uncharacterized protein	protein-coding
GLDN	76.8751	190.255	0.404064	-1.30735	1.3299e-18	1.07164e-16	down	102	95	133	176	153	160	GLDN	hsa:342035	Gliomedin	protein-coding
TENM4	136.613	294.144	0.464444	-1.10642	1.33151e-18	1.07164e-16	down	215	192	183	226	242	289	TENM4	hsa:26011	Teneurin-4	protein-coding
ETV4	40.5183	0.769848	52.6316	5.71786	1.61706e-18	1.27998e-16	up	55	73	47	1	0	1	ETV4	hsa:2118	ETS translocation variant 4	protein-coding
ABI3BP	28.0824	101.962	0.275421	-1.86029	1.63447e-18	1.28866e-16	down	43	35	43	95	83	84	ABI3BP	hsa:25890	Target of Nesh-SH3	protein-coding
PER2	347.891	169.044	2.05799	1.04124	1.88306e-18	1.4522e-16	up	494	551	456	130	140	165	PER2	hsa:8864	cDNA FLJ60515, highly similar to Period circadian protein 2	protein-coding
PCDH17	302.11	140.476	2.15062	1.10475	5.68429e-18	4.09482e-16	up	500	410	396	118	121	122	PCDH17	hsa:27253	Protocadherin-17	protein-coding
MFSD2A	164.723	58.5172	2.81495	1.49311	9.62003e-18	6.8061e-16	up	234	244	232	64	50	36	MFSD2A	hsa:84879	Sodium-dependent lysophosphatidylcholine symporter 1	protein-coding
FAM129A	177.099	361.366	0.490082	-1.0289	9.65245e-18	6.80895e-16	down	277	232	255	280	296	354	FAM129A	hsa:116496	Chromosome 1 open reading frame 24, isoform CRA_a	protein-coding
COL3A1	49.1954	137.568	0.357609	-1.48355	1.26539e-17	8.82244e-16	down	72	68	72	118	107	129	COL3A1	hsa:1281	Collagen alpha-1(III) chain	protein-coding
HSPA8	35318.4	15228.7	2.31921	1.21363	2.35832e-17	1.58882e-15	up	52354	53106	46972	13646	12056	13460	HSPA8	hsa:3312	cDNA FLJ38781 fis, clone LIVER2000216, highly similar to HEAT SHOCK COGNATE 71 kDa PROTEIN	protein-coding
LANCL2	432.864	202.626	2.13627	1.0951	2.75959e-17	1.84664e-15	up	651	629	588	146	161	215	LANCL2	hsa:55915	cDNA FLJ38538 fis, clone HCHON2001407, highly similar to LanC-like protein 2	protein-coding
JDP2	97.5722	226.903	0.430018	-1.21753	3.27054e-17	2.16687e-15	down	131	145	144	169	210	204	JDP2	hsa:122953	Jun dimerization protein 2, isoform CRA_a	protein-coding
NFATC4	125.013	250.638	0.498779	-1.00353	3.82454e-17	2.52693e-15	down	187	172	180	203	201	241	NFATC4	hsa:4776	cDNA FLJ55193, highly similar to Nuclear factor of activated T-cells, cytoplasmic 4	protein-coding
RIMKLA	236.522	102.956	2.29731	1.19995	6.97549e-17	4.45237e-15	up	352	334	334	79	84	102	RIMKLA	hsa:284716	N-acetylaspartylglutamate synthase A	protein-coding
ABCB1	245.907	112.071	2.1942	1.1337	6.98423e-17	4.45237e-15	up	366	336	358	97	95	96	ABCB1	hsa:5243	ATP-binding cassette, sub-family B (MDR/TAP), member 1	protein-coding
EDIL3	61.1136	146.23	0.417929	-1.25867	9.35546e-17	5.81299e-15	down	85	84	94	148	107	121	EDIL3	hsa:10085	cDNA FLJ50929, highly similar to EGF-like repeat and discoidin I-likedomain-containing protein 3	protein-coding
PIGW	931.796	459.115	2.02955	1.02116	1.35974e-16	8.27718e-15	up	1380	1484	1161	403	361	417	PIGW	hsa:284098	Phosphatidylinositol glycan, class W, isoform CRA_a	protein-coding
LMOD1	43.6967	120.353	0.36307	-1.46168	1.52651e-16	9.22211e-15	down	56	44	87	113	103	93	LMOD1	hsa:25802	cDNA FLJ44510 fis, clone UTERU3001652, highly similar to Leiomodin-1	protein-coding
SLIT3	37.8958	111.564	0.339677	-1.55776	1.65637e-16	9.95651e-15	down	55	46	62	102	85	100	SLIT3	hsa:6586	Slit homolog 3 protein	protein-coding
TNFRSF13C	51.2652	136.091	0.376697	-1.40852	1.88462e-16	1.12161e-14	down	81	62	78	103	118	129	TNFRSF13C	hsa:115650	Tumor necrosis factor receptor superfamily, member 13C	protein-coding
USH1C	101.972	215.919	0.472269	-1.08232	1.90753e-16	1.13243e-14	down	148	133	158	168	191	196	USH1C	hsa:10083	cDNA FLJ51329, highly similar to Harmonin	protein-coding
FUT1	83.493	253.064	0.329928	-1.59978	3.54179e-16	2.02253e-14	down	137	117	107	229	237	183	FUT1	hsa:2523	Fucosyltransferase 1	protein-coding
STON1-GTF2A1L	86.5511	187.833	0.460787	-1.11783	3.58078e-16	2.03994e-14	down	117	114	141	162	153	168	STON1-GTF2A1L	hsa:286749	Protein STON1-GTF2A1L	protein-coding
DOC2A	124.484	253.944	0.490201	-1.02855	3.94008e-16	2.21828e-14	down	175	151	209	224	204	225	DOC2A	hsa:8448	Double C2-like domain-containing protein alpha	protein-coding
RUNX1	256.755	124.653	2.05975	1.04247	6.89576e-16	3.76738e-14	up	405	386	319	90	123	107	RUNX1	hsa:861	Runt-related transcription factor 1/NDC1 transmembrane nucleoporin fusion protein	protein-coding
PRKAR1B	362.983	167.729	2.16411	1.11377	7.00734e-16	3.81964e-14	up	550	557	461	139	125	168	PRKAR1B	hsa:5575	Protein kinase, cAMP-dependent, regulatory, type I, beta, isoform CRA_b	protein-coding
RRP9	809.534	375.006	2.15872	1.11018	8.59092e-16	4.64065e-14	up	1090	1300	1099	311	319	334	RRP9	hsa:9136	U3 small nucleolar RNA-interacting protein 2	protein-coding
SGK1	195.41	53.7045	3.63861	1.86339	8.82208e-16	4.74414e-14	up	320	301	225	46	46	46	SGK1	hsa:6446	cDNA FLJ52914, highly similar to Serine/threonine-protein kinase Sgk1 (EC 2.7.11.1)	protein-coding
C1QTNF6	438.242	882.133	0.496798	-1.00927	9.02851e-16	4.83348e-14	down	681	616	595	704	801	761	C1QTNF6	hsa:114904	C1q and tumor necrosis factor related protein 6, isoform CRA_a	protein-coding
GLI1	46.8346	122.893	0.381102	-1.39175	1.1632e-15	6.15854e-14	down	69	68	65	124	90	102	GLI1	hsa:2735	Glioma-associated oncogene 1	protein-coding
C1orf95	120.136	246.46	0.487445	-1.03669	1.57543e-15	8.12582e-14	down	195	162	162	228	208	197	C1orf95	hsa:375057	Protein stum homolog	protein-coding
C2	37.7693	102.105	0.369907	-1.43477	2.40733e-15	1.21552e-13	down	41	60	61	91	72	100	C2	hsa:717	cDNA FLJ38939 fis, clone NT2NE2015747, highly similar to COMPLEMENT C2 (EC 3.4.21.43)	protein-coding
NUPR1	35.4761	105.744	0.335489	-1.57566	3.15455e-15	1.57622e-13	down	46	39	67	83	89	100	NUPR1	hsa:26471	Nuclear protein 1	protein-coding
PNO1	827.99	412.195	2.00873	1.00629	4.46916e-15	2.20099e-13	up	1238	1307	1032	367	349	343	PNO1	hsa:56902	cDNA, FLJ93703, highly similar to Homo sapiens putatative 28 kDa protein (LOC56902), mRNA	protein-coding
RAPGEF3	32.7219	117.934	0.277458	-1.84966	5.03784e-15	2.47597e-13	down	44	52	45	115	94	94	RAPGEF3	hsa:10411	cDNA FLJ30940 fis, clone FEBRA2007436, highly similar to Rap guanine nucleotide exchange factor 3	protein-coding
SSPO	77.6707	201.654	0.385167	-1.37644	5.27434e-15	2.56592e-13	down	116	110	109	184	170	164	SSPO	hsa:23145	SCO-spondin	protein-coding
SLC9A9	74.3496	173.459	0.428629	-1.2222	5.65682e-15	2.73534e-13	down	116	104	101	162	135	149	SLC9A9	hsa:285195	Sodium/hydrogen exchanger 9	protein-coding
COL12A1	89.8621	26.1282	3.43927	1.7821	9.27857e-15	4.29609e-13	up	159	116	114	23	25	19	COL12A1	hsa:1303	Collagen, type XII, alpha 1	protein-coding
OTOG	68.901	159.12	0.433013	-1.20752	9.40913e-15	4.33978e-13	down	124	79	95	127	139	143	OTOG	hsa:340990	Otogelin	protein-coding
MYOM2	125.516	251.953	0.498173	-1.00528	1.07537e-14	4.91232e-13	down	194	181	167	233	215	199	MYOM2	hsa:9172	Myomesin-2	protein-coding
TMEM91	57.9452	140.481	0.412477	-1.27761	1.46536e-14	6.47239e-13	down	104	76	71	122	119	120	TMEM91	hsa:641649	Transmembrane protein 91	protein-coding
CXCL8	44.6759	5.09819	8.76309	3.13144	1.90568e-14	8.3253e-13	up	79	72	43	7	5	1	CXCL8	hsa:3576	C-X-C motif chemokine	protein-coding
ANK1	275.706	132.737	2.07709	1.05456	2.48534e-14	1.07596e-12	up	389	381	417	125	109	107	ANK1	hsa:286	cDNA FLJ44690 fis, clone BRACE3013418, highly similar to Homo sapiens ankyrin 1, erythrocytic (ANK1), transcript variant 2, mRNA	protein-coding
SYNPO	47.4054	117.567	0.40322	-1.31036	4.27783e-14	1.78124e-12	down	84	56	65	104	101	97	SYNPO	hsa:11346	SYNPO protein	protein-coding
MVP	46.6285	116.175	0.401365	-1.31701	4.41857e-14	1.83348e-12	down	54	68	78	85	119	94	MVP	hsa:9961	Major vault protein isoform A	protein-coding
MAFF	78.228	24.9048	3.14108	1.65126	6.73876e-14	2.72092e-12	up	154	105	81	27	18	19	MAFF	hsa:23764	Transcription factor MafF	protein-coding
KNDC1	32.4823	107.631	0.301794	-1.72836	1.20391e-13	4.71608e-12	down	45	50	45	80	90	107	KNDC1	hsa:85442	cDNA FLJ56427, highly similar to Homo sapiens kinase non-catalytic C-lobe domain containing 1, transcript variant 1, mRNA	protein-coding
MYH2	0.685865	24.0992	0.0284601	-5.13492	1.23902e-13	4.83986e-12	down	1	2	0	19	20	23	MYH2	hsa:4620	cDNA FLJ51537, highly similar to Myosin heavy chain, skeletal muscle, adult 2	protein-coding
ASS1	866.108	2073.9	0.417622	-1.25973	2.75294e-13	1.01268e-11	down	1323	1136	1275	1777	1779	1773	ASS1	hsa:445	cDNA FLJ78448, highly similar to Homo sapiens argininosuccinate synthetase (ASS), transcript variant 1, mRNA	protein-coding
HSPA1B	5157.93	1357.22	3.80038	1.92614	5.63631e-13	1.97633e-11	up	8775	7481	6080	1229	1093	1167	HSPA1B	hsa:3304	cDNA FLJ54328, highly similar to Heat shock 70 kDa protein 1	protein-coding
SORCS2	5.12473	36.2481	0.14138	-2.82235	7.37331e-13	2.53718e-11	down	7	6	9	26	37	30	SORCS2	hsa:57537	cDNA FLJ51207, highly similar to VPS10 domain-containing receptor SorCS2	protein-coding
FAXDC2	20.9329	65.1266	0.321419	-1.63747	7.55441e-13	2.58466e-11	down	29	27	34	44	70	53	FAXDC2	hsa:10826	Fatty acid hydroxylase domain-containing protein 2	protein-coding
TFPI2	49.6417	6.65816	7.45577	2.89836	8.69231e-13	2.95292e-11	up	69	77	68	4	9	4	TFPI2	hsa:7980	TFPI2 variant	protein-coding
TUBB2A	195.126	91.6331	2.12943	1.09047	1.47094e-12	4.81296e-11	up	300	294	249	89	61	86	TUBB2A	hsa:7280	TUBB2A protein	protein-coding
HOXB2	173.057	82.3413	2.10171	1.07156	1.71745e-12	5.52905e-11	up	274	231	242	70	62	80	HOXB2	hsa:3212	Homeobox B2, isoform CRA_b	protein-coding
DPH2	919.077	444.029	2.06986	1.04953	1.84839e-12	5.93464e-11	up	1291	1471	1203	445	343	353	DPH2	hsa:1802	cDNA FLJ33984 fis, clone DFNES2005540, highly similar to Homo sapiens DPH2 homolog (DPH2), transcript variant 1, mRNA	protein-coding
SYT14	166.618	73.1439	2.27795	1.18773	2.80702e-12	8.80045e-11	up	250	266	204	62	62	64	SYT14	hsa:255928	Synaptotagmin-14	protein-coding
DOK3	132.665	46.4063	2.85876	1.51539	5.15259e-12	1.54668e-10	up	180	216	176	45	42	32	DOK3	hsa:79930	Docking protein 3, isoform CRA_a	protein-coding
INPP5D	22.8721	72.7592	0.314353	-1.66954	9.28776e-12	2.65504e-10	down	27	30	41	72	56	59	INPP5D	hsa:3635	cDNA FLJ56795, highly similar to Homo sapiens inositol polyphosphate-5-phosphatase, 145kDa (INPP5D), transcript variant 1, mRNA	protein-coding
HLF	143.194	65.2012	2.19619	1.135	3.50722e-11	9.23349e-10	up	210	219	189	56	46	66	HLF	hsa:3131	cDNA FLJ61122, highly similar to Hepatic leukemia factor	protein-coding
ATP6AP1L	207.982	426.914	0.487174	-1.03749	3.98518e-11	1.03442e-09	down	297	271	327	317	415	364	ATP6AP1L	hsa:92270	Uncharacterized protein	protein-coding
KLHL41	98.1962	214.366	0.458077	-1.12634	4.87535e-11	1.24926e-09	down	152	117	154	163	192	196	KLHL41	hsa:10324	Kelch-like protein 41	protein-coding
ADAMTS2	52.5898	117.052	0.449285	-1.1543	5.01559e-11	1.28109e-09	down	80	76	71	96	98	107	ADAMTS2	hsa:9509	A disintegrin and metalloproteinase with thrombospondin motifs 2	protein-coding
NANOS1	140.324	61.7674	2.27181	1.18384	5.97756e-11	1.50911e-09	up	187	234	184	51	48	60	NANOS1	hsa:340719	Nanos homolog 1	protein-coding
GPM6A	82.9221	188.78	0.439254	-1.18687	8.04719e-11	1.99384e-09	down	127	120	111	171	137	178	GPM6A	hsa:2823	Neuronal membrane glycoprotein M6-a	protein-coding
POLE4	203.874	101.691	2.00483	1.00348	8.12894e-11	2.00684e-09	up	294	300	285	90	92	79	POLE4	hsa:56655	DNA polymerase epsilon subunit 4	protein-coding
CDH1	49.5391	113.552	0.436266	-1.19672	9.95838e-11	2.42233e-09	down	74	78	62	102	90	100	CDH1	hsa:999	Cadherin-1	protein-coding
MT1X	82.4435	28.8074	2.86189	1.51697	1.19327e-10	2.84487e-09	up	127	96	132	25	25	24	MT1X	hsa:4501	Metallothionein-1X	protein-coding
GADD45B	194.75	71.5534	2.72175	1.44453	1.36703e-10	3.21756e-09	up	322	291	230	62	58	64	GADD45B	hsa:4616	Growth arrest and DNA damage-inducible protein GADD45 beta	protein-coding
DUSP5	106.375	46.1822	2.30338	1.20376	2.00806e-10	4.58242e-09	up	154	164	141	37	34	48	DUSP5	hsa:1847	Dual specificity protein phosphatase 5	protein-coding
TMEM187	59.0534	126.509	0.466791	-1.09915	2.40495e-10	5.40078e-09	down	93	82	80	98	116	111	TMEM187	hsa:8269	Transmembrane protein 187	protein-coding
BTN3A3	121.011	289.136	0.418526	-1.25661	2.5205e-10	5.6339e-09	down	208	171	145	250	267	225	BTN3A3	hsa:10384	Butyrophilin subfamily 3 member A3	protein-coding
TPM2	59.6658	122.145	0.488483	-1.03362	2.92489e-10	6.46549e-09	down	96	64	97	92	109	113	TPM2	hsa:7169	Tropomyosin beta chain	protein-coding
FAM167A	38.6264	94.0977	0.410492	-1.28457	3.57757e-10	7.73013e-09	down	55	69	43	81	76	85	FAM167A	hsa:83648	family with sequence similarity 167, member A	protein-coding
PPP1R32	34.427	86.491	0.398041	-1.32901	3.93542e-10	8.37508e-09	down	58	49	42	80	76	66	PPP1R32	hsa:220004	Protein phosphatase 1 regulatory subunit 32	protein-coding
SPRY4	26.8983	2.72242	9.88031	3.30456	6.96859e-10	1.42184e-08	up	52	40	25	1	3	3	SPRY4	hsa:81848	Protein sprouty homolog 4	protein-coding
LLPH	294.407	141.301	2.08354	1.05904	8.19217e-10	1.64695e-08	up	390	464	414	100	135	128	LLPH	hsa:84298	Protein LLP homolog	protein-coding
LOC100132874	33.5611	80.1489	0.418734	-1.25589	8.84192e-10	1.75987e-08	down	52	50	43	68	68	70	LOC100132874	hsa:100132874	uncharacterized LOC100132874	protein-coding
TMEM132B	7.39108	38.216	0.193403	-2.37032	1.02328e-09	2.00838e-08	down	14	8	10	31	38	29	TMEM132B	hsa:114795	Transmembrane protein 132B	protein-coding
G0S2	17.2723	65.4455	0.263919	-1.92183	1.10317e-09	2.15635e-08	down	19	25	30	52	62	54	G0S2	hsa:50486	G0/G1 switch protein 2	protein-coding
ZSCAN5A	96.2594	34.2496	2.81052	1.49084	1.25906e-09	2.42743e-08	up	135	148	132	25	32	31	ZSCAN5A	hsa:79149	Zinc finger and SCAN domain containing 5, isoform CRA_a	protein-coding
RDH16	13.1668	42.8198	0.307494	-1.70137	1.54739e-09	2.92917e-08	down	20	23	14	39	36	35	RDH16	hsa:8608	Retinol dehydrogenase 16	protein-coding
CD70	16.1518	50.1103	0.322325	-1.63341	1.8901e-09	3.52231e-08	down	29	22	19	41	39	49	CD70	hsa:970	CD70 antigen	protein-coding
LOC285423	19.4011	58.4178	0.332109	-1.59027	2.47438e-09	4.51544e-08	down	34	26	24	56	49	45	LOC285423	hsa:285423	uncharacterized LOC285423	protein-coding
C3	42.3141	88.729	0.476892	-1.06827	2.52763e-09	4.60658e-08	down	66	43	73	69	80	79	C3	hsa:718	cDNA FLJ57339, highly similar to Complement C3	protein-coding
GRID2	25.4724	67.3192	0.378383	-1.40208	4.28172e-09	7.50677e-08	down	24	41	44	53	60	60	GRID2	hsa:2895	Glutamate receptor ionotropic, delta-2	protein-coding
WDR31	65.1672	132.599	0.491461	-1.02485	5.35815e-09	9.24531e-08	down	96	93	92	133	118	89	WDR31	hsa:114987	WD repeat domain 31	protein-coding
MROH7	3.48061	23.7373	0.14663	-2.76974	8.75996e-09	1.45498e-07	down	5	5	5	26	17	18	MROH7	hsa:374977	Maestro heat-like repeat-containing protein family member 7	protein-coding
PAX5	34.1751	4.64194	7.36224	2.88015	9.31687e-09	1.53895e-07	up	58	50	40	3	3	6	PAX5	hsa:5079	B cell specific activator protein variant B delta 3/4	protein-coding
AMT	33.7452	85.5117	0.394626	-1.34144	9.45284e-09	1.55926e-07	down	59	43	44	73	89	57	AMT	hsa:275	cDNA FLJ34419 fis, clone HEART2008257, highly similar to Aminomethyltransferase, mitochondrial (EC 2.1.2.10)	protein-coding
RHBDL1	39.0506	100.47	0.388679	-1.36335	1.12482e-08	1.82775e-07	down	49	62	57	89	88	81	RHBDL1	hsa:9028	cDNA FLJ50740, highly similar to Rhomboid-related protein 1 (EC 3.4.21.105)	protein-coding
LRRC4	33.661	4.99633	6.73715	2.75214	1.18768e-08	1.92209e-07	up	63	44	39	4	1	8	LRRC4	hsa:64101	Leucine-rich repeat-containing protein 4	protein-coding
XYLT1	57.7077	140.42	0.410966	-1.28291	1.35217e-08	2.16203e-07	down	101	81	68	148	122	90	XYLT1	hsa:64131	Xylosyltransferase 1	protein-coding
SETSIP	89.456	32.2463	2.77415	1.47204	2.52649e-08	3.80863e-07	up	132	110	143	34	21	28	SETSIP	hsa:646817	Protein SETSIP	protein-coding
GDAP1L1	5.34176	28.8074	0.18543	-2.43105	2.57901e-08	3.88293e-07	down	5	12	6	25	25	24	GDAP1L1	hsa:78997	ganglioside induced differentiation associated protein 1-like 1	protein-coding
IQSEC3	4.15622	23.7932	0.174681	-2.51721	3.89518e-08	5.6757e-07	down	6	8	4	21	23	17	IQSEC3	hsa:440073	IQ motif and SEC7 domain-containing protein 3	protein-coding
FAAH	38.4894	85.2496	0.451491	-1.14723	4.10555e-08	5.95587e-07	down	51	66	49	77	72	70	FAAH	hsa:2166	Fatty-acid amide hydrolase 1	protein-coding
CADM2	11.2755	36.9977	0.304762	-1.71425	6.17085e-08	8.67027e-07	down	8	17	23	39	29	27	CADM2	hsa:253559	cDNA FLJ61287, highly similar to Mus musculus cell adhesion molecule 2 (Cadm2), mRNA	protein-coding
SLC43A3	10.6075	45.4048	0.233621	-2.09776	6.32254e-08	8.86264e-07	down	18	17	11	37	33	47	SLC43A3	hsa:29015	HCG39762, isoform CRA_c	protein-coding
SLC5A12	25.0542	61.7318	0.405856	-1.30096	6.44497e-08	9.01319e-07	down	38	33	37	51	46	62	SLC5A12	hsa:159963	Sodium-coupled monocarboxylate transporter 2	protein-coding
SLC6A17	62.9434	20.6883	3.04246	1.60524	6.46988e-08	9.04275e-07	up	97	96	79	11	25	17	SLC6A17	hsa:388662	cDNA FLJ58911, highly similar to Orphan sodium- and chloride-dependent neurotransmitter transporter NTT4	protein-coding
ULBP1	37.3059	80.526	0.463277	-1.11005	8.78653e-08	1.19533e-06	down	58	51	52	59	73	75	ULBP1	hsa:80329	NKG2D ligand 1	protein-coding
NRAP	0.241618	12.3963	0.0194911	-5.68104	1.00842e-07	1.358e-06	down	0	0	1	8	9	15	NRAP	hsa:4892	Nebulin-related-anchoring protein	protein-coding
PLCXD1	31.1044	94.218	0.330132	-1.59888	1.27795e-07	1.69245e-06	down	45	43	46	87	58	98	PLCXD1	hsa:55344	PI-PLC X domain-containing protein 1	protein-coding
MST1	41.5873	85.2751	0.487684	-1.03598	1.29311e-07	1.70969e-06	down	60	54	65	76	74	69	MST1	hsa:4485	Macrophage stimulating 1 (Hepatocyte growth factor-like), isoform CRA_b	protein-coding
FMN1	32.0011	68.0763	0.470077	-1.08903	1.67442e-07	2.16026e-06	down	46	48	44	58	57	60	FMN1	hsa:342184	Formin-1	protein-coding
SLC2A6	134.767	67.192	2.00569	1.0041	1.95833e-07	2.50233e-06	up	212	189	181	58	50	65	SLC2A6	hsa:11182	cDNA FLJ58880, highly similar to Solute carrier family 2, facilitated glucose transporter member 6	protein-coding
CCDC183	21.5593	52.7482	0.408721	-1.29081	2.39933e-07	3.01127e-06	down	31	33	29	43	58	34	CCDC183	hsa:84960	coiled-coil domain containing 183	protein-coding
MMP10	12.9252	0	Inf	20	3.02388e-07	3.71921e-06	up	20	23	13	0	0	0	MMP10	hsa:4319	Stromelysin-2	protein-coding
HSPA1A	119.891	41.9404	2.85861	1.51531	3.64044e-07	4.38535e-06	up	159	180	177	29	35	44	HSPA1A	hsa:3303	Heat shock 70kDa protein 1B	protein-coding
NOG	35.1518	82.9707	0.423665	-1.239	3.83474e-07	4.59113e-06	down	63	40	49	77	72	64	NOG	hsa:9241	cDNA, FLJ94753, highly similar to Homo sapiens noggin (NOG), mRNA	protein-coding
ATP1B2	39.9145	89.6566	0.445193	-1.1675	4.72725e-07	5.55503e-06	down	54	63	55	68	90	72	ATP1B2	hsa:482	Sodium/potassium-transporting ATPase subunit beta-2	protein-coding
ZNF467	28.7683	74.041	0.388546	-1.36384	4.99654e-07	5.83432e-06	down	39	46	39	58	72	60	ZNF467	hsa:168544	Zinc finger protein 467	protein-coding
MROH6	45.8887	12.9009	3.55703	1.83067	5.01712e-07	5.85266e-06	up	64	75	59	8	16	9	MROH6	hsa:642475	maestro heat-like repeat family member 6	protein-coding
SLCO2A1	15.0177	45.8813	0.327315	-1.61125	6.06887e-07	6.93784e-06	down	25	22	18	36	39	43	SLCO2A1	hsa:6578	cDNA FLJ50336, highly similar to Solute carrier organic anion transporter family member 2A1	protein-coding
C20orf203	2.98712	17.0358	0.175344	-2.51174	6.09462e-07	6.96396e-06	down	5	6	2	16	9	19	C20orf203	hsa:284805	Uncharacterized protein C20orf203	protein-coding
IL21R	7.42599	32.6896	0.227167	-2.13818	6.5216e-07	7.39546e-06	down	11	10	11	21	32	31	IL21R	hsa:50615	cDNA, FLJ93262, highly similar to Homo sapiens interleukin 21 receptor (IL21R), mRNA	protein-coding
MYOF	14.637	42.7817	0.342133	-1.54737	7.07535e-07	7.93813e-06	down	20	21	22	44	31	35	MYOF	hsa:26509	cDNA FLJ36571 fis, clone TRACH2012242, highly similar to Myoferlin	protein-coding
DMGDH	10.6506	31.395	0.339244	-1.5596	7.76518e-07	8.64894e-06	down	19	11	16	32	17	32	DMGDH	hsa:29958	cDNA FLJ33079 fis, clone TRACH2000306, highly similar to Dimethylglycine dehydrogenase, mitochondrial (EC 1.5.99.2)	protein-coding
MYH1	0.223143	10.9076	0.0204575	-5.61122	7.82411e-07	8.70378e-06	down	1	0	0	11	9	8	MYH1	hsa:4619	Myosin-1	protein-coding
PADI2	20.896	51.3211	0.407163	-1.29632	1.05687e-06	1.14283e-05	down	26	36	28	41	43	48	PADI2	hsa:11240	Peptidyl arginine deiminase, type II, isoform CRA_a	protein-coding
MYO15B	71.0632	152.444	0.46616	-1.1011	1.13433e-06	1.21999e-05	down	128	73	106	123	129	140	MYO15B	hsa:80022	Putative uncharacterized protein DKFZp667C0210	protein-coding
IFI44L	21.7824	51.5069	0.422902	-1.2416	1.35621e-06	1.42977e-05	down	37	24	33	40	54	38	IFI44L	hsa:10964	cDNA, FLJ79131, highly similar to Homo sapiens interferon-induced protein 44-like (IFI44L), mRNA	protein-coding
FBLN2	22.7509	54.6499	0.416303	-1.26429	1.38498e-06	1.45563e-05	down	33	31	34	45	57	38	FBLN2	hsa:2199	cDNA FLJ50237, highly similar to Homo sapiens fibulin 2 (FBLN2), transcript variant 1, mRNA	protein-coding
APOBEC3B	64.9508	28.3283	2.29279	1.1971	1.5266e-06	1.58452e-05	up	86	85	108	24	20	29	APOBEC3B	hsa:9582	DNA dC->dU-editing enzyme APOBEC-3B	protein-coding
PTGS2	76.5235	37.0663	2.0645	1.04579	1.59194e-06	1.64291e-05	up	133	97	101	30	38	27	PTGS2	hsa:5743	Prostaglandin-endoperoxidase synthase 2	protein-coding
GABBR2	95.6823	45.9754	2.08116	1.05739	1.76064e-06	1.7969e-05	up	132	139	141	33	46	39	GABBR2	hsa:9568	Gamma-aminobutyric acid (GABA) B receptor, 2, isoform CRA_b	protein-coding
ALDH1A1	3.93926	21.6624	0.181848	-2.4592	2.0973e-06	2.1144e-05	down	3	11	3	14	14	28	ALDH1A1	hsa:216	cDNA FLJ51786, highly similar to Retinal dehydrogenase 1 (EC 1.2.1.36)	protein-coding
C1S	38.1451	80.6999	0.472678	-1.08107	2.38282e-06	2.37431e-05	down	66	49	50	72	54	82	C1S	hsa:716	Complement C1s subcomponent	protein-coding
SUSD4	25.4574	7.00493	3.63421	1.86164	3.09157e-06	3.01416e-05	up	44	30	36	6	6	6	SUSD4	hsa:55061	Sushi domain-containing protein 4	protein-coding
MYH4	0.231361	9.71212	0.0238219	-5.39157	3.41759e-06	3.29451e-05	down	0	1	0	9	7	9	MYH4	hsa:4622	Myosin-4	protein-coding
LMCD1	40.9419	15.9116	2.57309	1.3635	3.91087e-06	3.7192e-05	up	66	59	52	14	11	16	LMCD1	hsa:29995	cDNA FLJ52480, highly similar to LIM and cysteine-rich domains protein 1	protein-coding
IL1R1	47.3712	17.4691	2.71172	1.43921	4.97799e-06	4.61687e-05	up	70	61	73	16	12	17	IL1R1	hsa:3554	Interleukin-1 receptor type 1	protein-coding
EPHX4	75.6045	35.7537	2.11459	1.08038	5.21274e-06	4.81968e-05	up	111	132	84	27	30	35	EPHX4	hsa:253152	Epoxide hydrolase 4	protein-coding
C1QTNF3	24.612	56.7914	0.433376	-1.20631	6.92922e-06	6.26661e-05	down	38	29	39	42	51	53	C1QTNF3	hsa:114899	C1q and tumor necrosis factor related protein 3 variant	protein-coding
ANKRD24	23.8625	65.9372	0.361898	-1.46635	7.10144e-06	6.4151e-05	down	41	26	36	49	70	50	ANKRD24	hsa:170961	ankyrin repeat domain 24	protein-coding
SAMD9	94.0702	46.9978	2.00159	1.00115	7.13745e-06	6.4452e-05	up	153	117	136	32	40	49	SAMD9	hsa:54809	Sterile alpha motif domain-containing protein 9	protein-coding
CKM	0	6.99731	0	-20	7.47914e-06	6.71331e-05	down	0	0	0	7	5	6	CKM	hsa:1158	cDNA, FLJ93793, highly similar to Homo sapiens creatine kinase, muscle (CKM), mRNA	protein-coding
CYP2E1	26.6558	55.0713	0.484024	-1.04685	7.82345e-06	6.98836e-05	down	32	29	53	59	30	53	CYP2E1	hsa:1571	cDNA FLJ75676, highly similar to Homo sapiens cytochrome P450, family 2, subfamily E, polypeptide 1(CYP2E1), mRNA	protein-coding
HSPA6	87.6002	8.54979	10.2459	3.35697	8.12782e-06	7.2119e-05	up	181	132	69	12	4	6	HSPA6	hsa:3310	cDNA, FLJ93166, highly similar to Homo sapiens heat shock 70kDa protein 6 (HSP70B') (HSPA6), mRNA	protein-coding
CDHR4	16.058	2.71996	5.90377	2.56164	9.32127e-06	8.16811e-05	up	21	22	26	6	0	1	CDHR4	hsa:389118	Cadherin-related family member 4	protein-coding
HAPLN2	11.1113	29.8655	0.372043	-1.42646	1.10257e-05	9.47817e-05	down	18	15	15	31	17	29	HAPLN2	hsa:60484	cDNA FLJ54346, highly similar to Hyaluronan and proteoglycan link protein 2	protein-coding
ITIH5	20.4983	46.7097	0.438845	-1.18822	1.42088e-05	0.000119197	down	40	26	23	41	40	39	ITIH5	hsa:80760	Inter-alpha-trypsin inhibitor heavy chain H5	protein-coding
DDN	44.1138	14.8382	2.97299	1.57192	1.42326e-05	0.000119277	up	56	74	60	10	17	11	DDN	hsa:23109	Dendrin	protein-coding
LGR6	1.37581	12.8016	0.107472	-3.21797	1.5784e-05	0.000130946	down	4	0	2	7	11	15	LGR6	hsa:59352	Leucine-rich repeat-containing G-protein coupled receptor 6	protein-coding
INHBA	19.5325	3.88991	5.02133	2.32807	1.6981e-05	0.000139668	up	23	33	28	2	4	4	INHBA	hsa:3624	cDNA FLJ75379, highly similar to Homo sapiens inhibin, beta A (activin A, activin AB alpha polypeptide), mRNA	protein-coding
CD72	19.2929	42.8809	0.449919	-1.15226	2.19769e-05	0.000176522	down	24	31	28	38	40	32	CD72	hsa:971	B-cell differentiation antigen CD72	protein-coding
LGALS9	10.8635	30.742	0.353375	-1.50073	2.30825e-05	0.000184291	down	20	12	15	18	31	30	LGALS9	hsa:3965	cDNA FLJ52790, highly similar to Galectin-9	protein-coding
CALCRL	27.6485	62.6163	0.441554	-1.17934	2.65646e-05	0.00020921	down	37	41	41	58	49	54	CALCRL	hsa:10203	Calcitonin gene-related peptide type 1 receptor	protein-coding
ADM2	14.2271	39.5241	0.359959	-1.47409	2.7762e-05	0.000217312	down	33	14	15	33	25	44	ADM2	hsa:79924	ADM2	protein-coding
SERPING1	14.8704	40.8927	0.363646	-1.45939	3.06065e-05	0.000237255	down	21	20	23	38	35	32	SERPING1	hsa:710	Plasma protease C1 inhibitor	protein-coding
PSMB10	61.8646	28.0961	2.20189	1.13874	3.13646e-05	0.000242505	up	95	87	85	28	26	18	PSMB10	hsa:5699	Proteasome subunit beta type-10	protein-coding
IFI27	12.9703	32.6007	0.397854	-1.32969	3.455e-05	0.000263564	down	22	15	19	35	19	30	IFI27	hsa:3429	Interferon alpha-inducible protein 27, mitochondrial	protein-coding
HAL	45.4937	17.4997	2.59969	1.37834	3.52899e-05	0.000268611	up	62	70	64	19	12	14	HAL	hsa:3034	cDNA FLJ57123, highly similar to Histidine ammonia-lyase (EC 4.3.1.3)	protein-coding
LRRC10B	21.3546	3.91546	5.45392	2.44729	3.76178e-05	0.000283958	up	29	33	30	8	2	0	LRRC10B	hsa:390205	leucine rich repeat containing 10B	protein-coding
LOC100130370	16.9486	37.6147	0.450583	-1.15014	3.84067e-05	0.000289214	down	24	24	25	32	25	40	LOC100130370	hsa:100130370	uncharacterized LOC100130370	protein-coding
LOC105371026	18.8323	43.5309	0.432618	-1.20884	4.437e-05	0.000328042	down	25	27	29	29	39	44	LOC105371026		uncharacterized LOC105371026	protein-coding
DCN	0	6.62511	0	-20	5.03898e-05	0.0003679	down	0	0	0	6	6	5	DCN	hsa:1634	Decorin, isoform CRA_f	protein-coding
CRB1	5.74492	21.7236	0.264455	-1.9189	5.30902e-05	0.000385503	down	11	9	5	20	14	22	CRB1	hsa:23418	Protein crumbs homolog 1	protein-coding
FBN3	24.0241	50.2732	0.477872	-1.0653	5.44374e-05	0.000394211	down	42	32	30	36	51	42	FBN3	hsa:84467	Fibrillin 3	protein-coding
FMNL1	15.8794	36.299	0.43746	-1.19278	7.32644e-05	0.000514094	down	34	16	19	31	37	25	FMNL1	hsa:752	Formin-like protein 1	protein-coding
RAG1	16.2975	35.7944	0.45531	-1.13508	7.45051e-05	0.000521579	down	25	15	30	24	34	34	RAG1	hsa:5896	V(D)J recombination-activating protein 1	protein-coding
RHEBL1	37.9425	16.6916	2.27315	1.18469	7.57309e-05	0.00052831	up	60	56	48	16	11	16	RHEBL1	hsa:121268	GTPase RhebL1	protein-coding
VGF	9.00646	0	Inf	20	7.60647e-05	0.00053033	up	17	10	12	0	0	0	VGF	hsa:7425	Neurosecretory protein VGF	protein-coding
GABRR2	33.1716	12.4041	2.67425	1.41914	7.75139e-05	0.000539806	up	65	41	38	14	6	12	GABRR2	hsa:2570	cDNA FLJ57909, highly similar to Gamma-aminobutyric-acid receptor rho-2 subunit	protein-coding
KANK3	19.6899	42.44	0.463947	-1.10797	9.5729e-05	0.000648211	down	32	25	28	39	36	34	KANK3	hsa:256949	KN motif and ankyrin repeat domains 3	protein-coding
ZP3	20.3717	49.4677	0.411819	-1.27992	9.59124e-05	0.00064927	down	31	31	26	35	49	43	ZP3	hsa:7784	Zona pellucida sperm-binding protein 3	protein-coding
SPINT2	10.3762	28.9322	0.358637	-1.47941	0.000100158	0.000673084	down	18	16	11	32	28	14	SPINT2	hsa:10653	Kunitz-type protease inhibitor 2	protein-coding
L1CAM	42.011	19.822	2.11941	1.08366	0.000104276	0.000697813	up	66	49	66	25	11	15	L1CAM	hsa:3897	Neural cell adhesion molecule L1	protein-coding
RAI2	40.4593	15.6082	2.59219	1.37417	0.000107867	0.000720233	up	49	66	59	18	13	9	RAI2	hsa:10742	Retinoic acid-induced protein 2	protein-coding
STX11	45.9194	20.5791	2.23137	1.15793	0.000110911	0.0007383	up	69	63	66	23	12	18	STX11	hsa:8676	Syntaxin-11	protein-coding
CLIP3	2.76805	17.1224	0.161662	-2.62894	0.000111752	0.00074266	down	6	2	4	21	11	12	CLIP3	hsa:25999	cDNA FLJ33413 fis, clone BRACE2019528, highly similar to Cytoplasmic linker protein 170-related 59 kDa protein	protein-coding
DCDC5	11.1892	29.2102	0.38306	-1.38436	0.000119272	0.000788485	down	16	11	21	29	24	22	DCDC5	hsa:100506627	Doublecortin domain-containing protein 1	protein-coding
CORO1A	35.9383	13.2197	2.71853	1.44283	0.000119698	0.00079043	up	53	52	50	16	8	10	CORO1A	hsa:11151	Coronin-1A	protein-coding
DSCAML1	1.85701	10.0767	0.184287	-2.43997	0.000125388	0.000823019	down	3	2	3	11	5	10	DSCAML1	hsa:57453	Down syndrome cell adhesion molecule-like protein 1	protein-coding
GAL3ST4	9.05781	24.5427	0.369063	-1.43806	0.000127245	0.000833837	down	12	14	13	20	23	20	GAL3ST4	hsa:79690	cDNA FLJ35048 fis, clone OCBBF2017893, highly similar to Galactose-3-O-sulfotransferase 4 (EC 2.8.2.-)	protein-coding
FILIP1L	21.4668	7.35674	2.91798	1.54497	0.000128293	0.000839326	up	41	24	28	5	5	9	FILIP1L	hsa:11259	Filamin A-interacting protein 1-like	protein-coding
PDE7B	8.10363	25.2795	0.320562	-1.64133	0.000131997	0.000861212	down	13	11	11	23	20	22	PDE7B	hsa:27115	cAMP-specific 3',5'-cyclic phosphodiesterase 7B	protein-coding
ARHGEF19	30.4042	9.73251	3.12398	1.64339	0.000133676	0.000871458	up	42	46	43	11	7	7	ARHGEF19	hsa:128272	cDNA FLJ60716, highly similar to Homo sapiens Rho guanine nucleotide exchange factor (GEF) 19 (ARHGEF19), mRNA	protein-coding
SLC35D3	42.2034	18.2033	2.31845	1.21316	0.000133999	0.000873089	up	62	61	59	17	10	20	SLC35D3	hsa:340146	cDNA, FLJ78994, highly similar to Homo sapiens solute carrier family 35, member D3 (SLC35D3), mRNA	protein-coding
SAMD15	60.1568	28.0018	2.14832	1.10321	0.000135204	0.000879266	up	97	85	78	17	27	28	SAMD15	hsa:161394	sterile alpha motif domain containing 15	protein-coding
MYBPC1	3.25543	15.9242	0.204433	-2.2903	0.000135867	0.000882862	down	3	7	4	10	14	17	MYBPC1	hsa:4604	Myosin-binding protein C, slow-type	protein-coding
ACTRT3	43.3171	17.3978	2.4898	1.31603	0.000140649	0.000909009	up	66	63	58	16	8	21	ACTRT3	hsa:84517	Actin-related protein T3	protein-coding
PKD1L1	56.3942	20.8646	2.70286	1.43449	0.000141553	0.000913158	up	75	91	77	19	9	26	PKD1L1	hsa:168507	Polycystic kidney disease protein 1-like 1	protein-coding
ZNF365	44.9591	19.4649	2.30975	1.20774	0.000184051	0.00114806	up	67	66	61	15	18	17	ZNF365	hsa:22891	Protein ZNF365	protein-coding
MYL1	0	5.46524	0	-20	0.000186909	0.00116497	down	0	0	0	4	6	4	MYL1	hsa:4632	Myosin light chain 1/3, skeletal muscle isoform	protein-coding
APC2	29.778	7.33635	4.05897	2.02111	0.000199935	0.00123652	up	30	58	40	3	5	11	APC2	hsa:10297	Adenomatous polyposis coli protein 2	protein-coding
ACPP	4.66615	17.1147	0.27264	-1.87493	0.000210548	0.00129548	down	4	9	7	15	14	15	ACPP	hsa:55	ACPP protein	protein-coding
LGI1	3.51552	13.6326	0.257876	-1.95525	0.000213642	0.00131216	down	2	7	6	14	11	10	LGI1	hsa:9211	Leucine-rich glioma-inactivated protein 1	protein-coding
LOC101927254	7.88049	22.1797	0.355302	-1.49288	0.000214253	0.00131558	down	12	11	11	17	20	20	LOC101927254	hsa:101927254	uncharacterized LOC101927254	protein-coding
SNX32	3.72019	13.9793	0.266122	-1.90984	0.000218389	0.00133721	down	4	7	5	9	12	15	SNX32	hsa:254122	Uncharacterized protein	protein-coding
KCNK13	13.2838	1.94495	6.82987	2.77186	0.000219667	0.00134435	up	17	17	23	1	2	2	KCNK13	hsa:56659	Potassium channel subfamily K member 13	protein-coding
SEPT1	16.8315	37.1173	0.453469	-1.14093	0.000230816	0.00140327	down	32	21	20	35	38	22	SEPT1	hsa:1731	cDNA FLJ61013, highly similar to Septin-1	protein-coding
CHGA	14.3215	2.31716	6.18064	2.62776	0.000255259	0.00153321	up	24	21	17	2	1	3	CHGA	hsa:1113	Chromogranin-A	protein-coding
CEBPD	27.7976	9.26606	2.99994	1.58493	0.00027087	0.00161686	up	47	32	41	6	5	13	CEBPD	hsa:1052	CCAAT/enhancer-binding protein delta	protein-coding
PIK3IP1	18.7461	38.9147	0.481724	-1.05372	0.000278886	0.00165893	down	23	39	19	39	30	31	PIK3IP1	hsa:113791	HGFL gene, isoform CRA_a	protein-coding
PTGIS	13.3797	31.0201	0.431324	-1.21316	0.000285069	0.00169193	down	21	24	13	22	23	35	PTGIS	hsa:5740	Prostacyclin synthase	protein-coding
NME9	10.7978	27.6298	0.390802	-1.35549	0.000287621	0.00170539	down	23	13	11	30	20	21	NME9	hsa:347736	Thioredoxin domain-containing protein 6	protein-coding
NMUR1	9.35072	25.4042	0.368078	-1.44192	0.000301476	0.00177874	down	12	9	19	23	27	15	NMUR1	hsa:10316	cDNA FLJ60151, highly similar to Neuromedin U receptor 1	protein-coding
PRSS27	29.0079	67.309	0.430967	-1.21435	0.000313264	0.00183677	down	33	57	35	52	60	61	PRSS27	hsa:83886	cDNA FLJ31014 fis, clone HLUNG2000255, highly similar to Protease serine 27 (EC 3.4.21.-)	protein-coding
SERTM1	31.3029	11.1703	2.80232	1.48662	0.000341702	0.00198483	up	49	40	46	10	3	16	SERTM1	hsa:400120	Serine-rich and transmembrane domain-containing protein 1	protein-coding
ZC2HC1C	13.4186	1.54731	8.67222	3.1164	0.000368853	0.00212556	up	25	13	20	1	1	2	ZC2HC1C	hsa:79696	Zinc finger C2HC domain-containing protein 1C	protein-coding
MOBP	13.5618	2.31716	5.85275	2.54911	0.000372643	0.0021443	up	27	19	13	2	1	3	MOBP	hsa:4336	Myelin-associated oligodendrocyte basic protein, isoform CRA_b	protein-coding
COL1A2	0	6.63272	0	-20	0.000378281	0.00217206	down	0	0	0	5	7	5	COL1A2	hsa:1278	cDNA FLJ56576, highly similar to Collagen alpha-2(I) chain	protein-coding
ABLIM3	18.8281	38.1499	0.49353	-1.01879	0.000380229	0.0021822	down	28	22	31	35	32	31	ABLIM3	hsa:22885	Actin-binding LIM protein 3	protein-coding
HES7	27.695	55.4558	0.499407	-1.00171	0.000382409	0.00219297	down	52	33	35	35	44	64	HES7	hsa:84667	Transcription factor HES-7	protein-coding
PTGER2	43.6731	20.7572	2.10399	1.07313	0.000423413	0.00239621	up	69	70	50	23	22	8	PTGER2	hsa:5732	Prostaglandin E2 receptor EP2 subtype	protein-coding
TSPAN11	9.42408	26.5361	0.355142	-1.49353	0.000436447	0.00246126	down	15	20	6	24	26	18	TSPAN11	hsa:441631	Tetraspanin-11	protein-coding
IL1RAPL1	3.02407	13.3113	0.227181	-2.13809	0.000507954	0.00280903	down	3	6	4	11	16	7	IL1RAPL1	hsa:11141	Interleukin-1 receptor accessory protein-like 1	protein-coding
LOC105376855	19.4709	40.3982	0.481974	-1.05297	0.000525666	0.00289896	down	28	30	26	32	32	40	LOC105376855		uncharacterized LOC105376855	protein-coding
SYT15	18.6112	39.2434	0.474249	-1.07628	0.000562027	0.00307755	down	25	25	30	27	34	40	SYT15	hsa:83849	Synaptotagmin-15	protein-coding
ITGB3	26.1885	9.74775	2.68662	1.42579	0.000577095	0.00314712	up	37	42	34	9	9	7	ITGB3	hsa:3690	Integrin beta	protein-coding
KCNN2	30.3097	12.3733	2.4496	1.29255	0.000673929	0.00360712	up	51	39	41	4	10	18	KCNN2	hsa:3781	Small conductance calcium-activated potassium channel protein 2	protein-coding
MT2A	38.7283	19.0214	2.03604	1.02576	0.000722445	0.00383513	up	67	61	40	14	15	20	MT2A	hsa:4502	Metallothionein-2	protein-coding
TNNI3K	4.8749	14.4686	0.33693	-1.56948	0.000743192	0.00392961	down	8	5	8	11	17	9	TNNI3K	hsa:51086	Serine/threonine-protein kinase TNNI3K	protein-coding
CPA4	4.67227	0	Inf	20	0.000758053	0.00399498	up	7	3	10	0	0	0	CPA4	hsa:51200	Carboxypeptidase A4, isoform CRA_a	protein-coding
PEX11G	20.6789	41.6547	0.496438	-1.01032	0.000765396	0.0040266	down	33	21	35	26	42	39	PEX11G	hsa:92960	Peroxisomal membrane protein 11C	protein-coding
LOC105376906	0.696123	5.84248	0.119148	-3.06917	0.000790946	0.004151	down	1	1	1	2	7	6	LOC105376906		endogenous retrovirus group K member 19 Pol protein	protein-coding
LOC105372487	0.927484	6.9795	0.132887	-2.91173	0.000804688	0.00421482	down	1	2	1	7	4	7	LOC105372487		transformer-2 protein homolog alpha-like	protein-coding
COL9A3	17.1162	37.2984	0.458899	-1.12375	0.000852618	0.00442815	down	33	15	26	26	32	38	COL9A3	hsa:1299	Collagen alpha-3(IX) chain	protein-coding
LOC105373071	16.0417	34.6957	0.462353	-1.11293	0.000868908	0.00449814	down	18	29	22	28	34	27	LOC105373071		uncharacterized LOC105373071	protein-coding
NTN5	7.07969	21.8052	0.32468	-1.62291	0.00087419	0.00452353	down	15	13	3	28	14	14	NTN5	hsa:126147	Netrin-5	protein-coding
GABRD	6.74216	19.8141	0.34027	-1.55525	0.000894862	0.00461457	down	11	6	12	12	18	21	GABRD	hsa:2563	cDNA FLJ75677, highly similar to Homo sapiens gamma-aminobutyric acid (GABA) A receptor, delta (GABRD), mRNA	protein-coding
ZIK1	23.087	7.79002	2.96366	1.56738	0.000901396	0.00464327	up	29	29	41	5	8	7	ZIK1	hsa:284307	cDNA FLJ35219 fis, clone PROST2000717, highly similar to Homo sapiens zinc finger protein interacting with K protein 1 (ZIK1), mRNA	protein-coding
RNF180	59.6686	29.4933	2.02312	1.01658	0.000930282	0.0047726	up	75	78	103	30	18	28	RNF180	hsa:285671	E3 ubiquitin-protein ligase RNF180	protein-coding
DNLZ	41.0568	19.944	2.05861	1.04167	0.000933705	0.00478867	up	62	55	60	16	23	12	DNLZ	hsa:728489	DNL-type zinc finger protein	protein-coding
SNAI1	18.7727	6.22231	3.017	1.59311	0.000936877	0.00480229	up	31	22	28	2	7	7	SNAI1	hsa:6615	Zinc finger protein SNAI1	protein-coding
DCLK3	6.02966	0	Inf	20	0.000977512	0.00498186	up	7	12	7	0	0	0	DCLK3	hsa:85443	cDNA FLJ16746 fis, clone FCBBF2003102, moderately similar to Mus musculus doublecortin-like kinase 3 (Dclk3), mRNA	protein-coding
RNF112	8.54374	21.0096	0.406658	-1.29811	0.00105415	0.0053249	down	17	8	12	14	20	20	RNF112	hsa:7732	cDNA FLJ52256, highly similar to Zinc finger protein 179	protein-coding
FAM228A	12.5692	27.1785	0.462469	-1.11257	0.00117942	0.00588338	down	17	16	21	16	24	30	FAM228A	hsa:653140	family with sequence similarity 228, member A	protein-coding
LOC105377170	5.79212	16.3346	0.354591	-1.49577	0.00119214	0.005932	down	9	8	8	13	14	15	LOC105377170		uncharacterized LOC105377170	protein-coding
GAL3ST2	6.45333	19.3911	0.3328	-1.58727	0.00125351	0.00620134	down	13	7	8	13	15	22	GAL3ST2	hsa:64090	Galactose-3-O-sulfotransferase 2	protein-coding
DKK1	18.5988	6.21727	2.99147	1.58086	0.00125546	0.00620845	up	29	19	32	5	5	6	DKK1	hsa:22943	Dickkopf-like protein 1	protein-coding
CTRL	34.1997	14.7797	2.31397	1.21037	0.00126883	0.00626682	up	55	53	40	13	12	13	CTRL	hsa:1506	HCG2026222, isoform CRA_c	protein-coding
GALNT8	17.1614	35.2186	0.487284	-1.03717	0.00139781	0.00680849	down	25	25	24	24	23	44	GALNT8	hsa:26290	Probable polypeptide N-acetylgalactosaminyltransferase 8	protein-coding
ICAM4	5.17404	15.6284	0.331066	-1.59481	0.00144626	0.00701602	down	1	12	9	13	17	10	ICAM4	hsa:3386	Intercellular adhesion molecule 4 isoform 3	protein-coding
DCT	29.0017	13.6071	2.13137	1.09178	0.00153226	0.00736467	up	40	45	40	8	13	14	DCT	hsa:1638	L-dopachrome tautomerase	protein-coding
MIOX	6.49029	19.409	0.334396	-1.58037	0.00157986	0.00756707	down	11	7	10	20	12	18	MIOX	hsa:55586	Inositol oxygenase	protein-coding
ITGA10	35.6823	15.9879	2.23183	1.15823	0.00159322	0.00762407	up	56	48	50	11	17	13	ITGA10	hsa:8515	cDNA FLJ52401, highly similar to Integrin alpha-10	protein-coding
CNBD2	30.4823	11.7003	2.60525	1.38142	0.00167158	0.00794044	up	30	60	41	9	12	9	CNBD2	hsa:140894	Cyclic nucleotide-binding domain-containing protein 2	protein-coding
GPRIN2	9.69029	23.421	0.413743	-1.27319	0.00168633	0.00800257	down	17	14	11	20	24	16	GPRIN2	hsa:9721	G protein-regulated inducer of neurite outgrowth 2	protein-coding
OR8A1	6.71757	18.3204	0.366672	-1.44744	0.00169329	0.0080308	down	9	12	8	18	16	13	OR8A1	hsa:390275	Olfactory receptor 8A1	protein-coding
NEU4	2.32999	11.2951	0.206284	-2.2773	0.00175396	0.00828058	down	3	3	4	10	10	9	NEU4	hsa:129807	cDNA FLJ78468, highly similar to Homo sapiens sialidase 4 (NEU4), mRNA	protein-coding
PTGFR	10.9045	24.5249	0.44463	-1.16932	0.0017603	0.00830265	down	20	8	19	20	22	21	PTGFR	hsa:5737	Prostaglandin F2-alpha receptor	protein-coding
LOC105375383	34.6794	15.6386	2.21755	1.14897	0.00181008	0.00849733	up	46	46	57	14	17	9	LOC105375383		uncharacterized LOC105375383	protein-coding
ST8SIA6	15.0566	31.1448	0.48344	-1.04859	0.0018304	0.00857428	down	24	20	21	22	30	28	ST8SIA6	hsa:338596	Alpha-2,8-sialyltransferase 8F variant 1	protein-coding
GPR3	21.3054	6.15878	3.45935	1.7905	0.00187418	0.00875106	up	30	36	26	8	0	8	GPR3	hsa:2827	G protein-coupled receptor 3	protein-coding
CPAMD8	8.75459	22.6361	0.386754	-1.37051	0.00189633	0.00884337	down	17	11	10	28	18	12	CPAMD8	hsa:27151	C3 and PZP-like alpha-2-macroglobulin domain-containing protein 8	protein-coding
FOXQ1	10.2351	1.54731	6.61474	2.72568	0.00192719	0.00895075	up	17	8	19	1	1	2	FOXQ1	hsa:94234	Forkhead box protein Q1	protein-coding
PLXDC1	10.6445	25.5906	0.415952	-1.26551	0.00215142	0.00983599	down	16	17	13	25	15	26	PLXDC1	hsa:57125	Plexin domain-containing protein 1	protein-coding
CDCP2	9.27885	22.952	0.404272	-1.3066	0.00228137	0.0103356	down	17	7	16	13	23	23	CDCP2	hsa:200008	CUB domain-containing protein 2	protein-coding
SLC6A13	12.7472	3.49485	3.64744	1.86688	0.00233712	0.0105562	up	16	24	15	4	2	3	SLC6A13	hsa:6540	Sodium- and chloride-dependent GABA transporter 2	protein-coding
PDE4C	8.85926	21.053	0.420807	-1.24877	0.00234221	0.0105732	down	13	8	17	20	19	15	PDE4C	hsa:5143	cDNA FLJ57814, highly similar to cAMP-specific 3',5'-cyclic phosphodiesterase 4C (EC 3.1.4.17)	protein-coding
LOC105371566	0.241618	3.89249	0.062073	-4.00989	0.00249032	0.0111599	down	0	0	1	4	3	3	LOC105371566		uncharacterized LOC105371566	protein-coding
TEKT3	9.98319	22.2155	0.449381	-1.15399	0.00256198	0.0114447	down	17	9	17	24	18	15	TEKT3	hsa:64518	Tektin-3	protein-coding
LOC642574	6.72165	18.305	0.367202	-1.44535	0.00260919	0.0116274	down	11	8	10	13	18	16	LOC642574	hsa:642574	IQ motif and ankyrin repeat domain-containing protein LOC642574	protein-coding
COL6A3	6.03374	18.6927	0.322786	-1.63135	0.0026905	0.0119233	down	9	8	9	26	11	11	COL6A3	hsa:1293	cDNA FLJ57023, highly similar to Homo sapiens collagen, type VI, alpha 3 (COL6A3), transcript variant 3, mRNA	protein-coding
LOC105371935	1.42098	8.21321	0.173011	-2.53106	0.00272376	0.0120507	down	1	1	4	11	7	3	LOC105371935		collagen alpha-4(IV) chain-like	protein-coding
FERMT1	31.8109	13.9997	2.27226	1.18413	0.00273021	0.012077	up	41	52	44	11	12	13	FERMT1	hsa:55612	Fermitin family homolog 1	protein-coding
PALMD	6.71961	18.9628	0.354357	-1.49672	0.00280022	0.0123434	down	10	10	9	10	14	25	PALMD	hsa:54873	Palmdelphin	protein-coding
SMPD3	9.84775	1.96277	5.01727	2.3269	0.00283226	0.0124594	up	21	15	7	1	3	1	SMPD3	hsa:55512	Sphingomyelin phosphodiesterase 3	protein-coding
ATOH8	14.8582	36.4984	0.407091	-1.29658	0.00284292	0.0124972	down	20	23	21	43	20	31	ATOH8	hsa:84913	Atonal homolog 8 (Drosophila), isoform CRA_a	protein-coding
SH2D3C	16.2319	6.63027	2.44816	1.2917	0.00285325	0.0125329	up	23	25	22	10	4	3	SH2D3C	hsa:10044	cDNA FLJ78051, highly similar to Homo sapiens SH2 domain containing 3C, mRNA	protein-coding
LIMS2	5.31093	15.1646	0.350219	-1.51367	0.00289921	0.0127027	down	10	6	7	10	14	15	LIMS2	hsa:55679	LIM and senescent cell antigen-like domains 2, isoform CRA_a	protein-coding
CLUL1	13.0729	28.7667	0.454447	-1.13782	0.00292868	0.0128028	down	17	14	25	28	21	25	CLUL1	hsa:27098	Clusterin-like protein 1	protein-coding
FUT5	2.30125	10.5989	0.217121	-2.20343	0.0029459	0.0128697	down	4	4	2	4	17	6	FUT5	hsa:2527	Alpha-(1,3)-fucosyltransferase 5	protein-coding
RASA4B	20.8528	47.5945	0.438136	-1.19055	0.00313498	0.0135794	down	35	24	31	62	35	25	RASA4B	hsa:100271927	cDNA FLJ50902, moderately similar to Ras GTPase-activating protein 4	protein-coding
OSMR	15.6378	5.02176	3.114	1.63877	0.00344428	0.0147646	up	34	16	18	3	3	7	OSMR	hsa:9180	cDNA FLJ61046, highly similar to Homo sapiens oncostatin M receptor (OSMR), mRNA	protein-coding
ZNF517	25.7525	54.7801	0.470106	-1.08894	0.00344658	0.0147691	down	35	41	35	31	51	59	ZNF517	hsa:340385	Zinc finger protein 517, isoform CRA_a	protein-coding
FAM131B	17.0368	6.57928	2.58946	1.37265	0.00344795	0.0147723	up	22	19	32	5	4	8	FAM131B	hsa:9715	Protein FAM131B	protein-coding
FAM71F2	29.7389	13.5894	2.1884	1.12987	0.00352317	0.0150222	up	36	51	41	15	8	12	FAM71F2	hsa:346653	family with sequence similarity 71, member F2	protein-coding
RSPO2	10.372	2.75805	3.76063	1.91097	0.00354603	0.0151008	up	21	11	13	1	5	1	RSPO2	hsa:340419	cDNA FLJ41031 fis, clone DFNES2000146, highly similar to R-spondin-2	protein-coding
CD226	10.6835	1.96277	5.44305	2.44442	0.00370042	0.0156389	up	15	15	16	1	3	1	CD226	hsa:10666	CD226 antigen	protein-coding
MYH13	0	3.54572	0	-20	0.0038557	0.0161924	down	0	0	0	2	6	1	MYH13	hsa:8735	cDNA FLJ51822, highly similar to Myosin-13	protein-coding
ZNF491	2.09041	8.96008	0.233302	-2.09973	0.00387195	0.0162493	down	4	1	4	8	8	7	ZNF491	hsa:126069	cDNA FLJ56992, highly similar to Zinc finger protein 491	protein-coding
C9orf43	24.6449	10.8897	2.26314	1.17833	0.00388313	0.0162849	up	34	33	39	4	12	12	C9orf43	hsa:257169	chromosome 9 open reading frame 43	protein-coding
TULP2	24.5053	10.9076	2.24662	1.16776	0.00415661	0.0172728	up	41	34	31	11	9	8	TULP2	hsa:7288	Tubby-related protein 2	protein-coding
LOC390937	4.18495	12.0903	0.34614	-1.53057	0.00417079	0.0173176	down	5	7	6	10	12	9	LOC390937	hsa:390937	Ets2 repressor factor-like	protein-coding
CYP3A43	2.3505	10.5634	0.222513	-2.16804	0.00425432	0.0176226	down	3	1	6	11	11	5	CYP3A43	hsa:64816	Cytochrome P450 3A43	protein-coding
LOC102724385	3.25951	11.6495	0.279799	-1.83754	0.00429916	0.0177938	down	5	3	6	11	8	11	LOC102724385	hsa:102724385	uncharacterized LOC102724385	protein-coding
PCK1	7.43624	17.1223	0.434302	-1.20323	0.00431252	0.0178378	down	11	9	12	14	15	15	PCK1	hsa:5105	cDNA FLJ50350, highly similar to Phosphoenolpyruvate carboxykinase, cytosolic (GTP) (EC 4.1.1.32)	protein-coding
CRHR1	7.93796	17.8896	0.44372	-1.17228	0.0043316	0.0178996	down	10	9	15	13	16	17	CRHR1	hsa:1394	Corticotropin releasing hormone receptor 1, isoform CRA_b	protein-coding
JAKMIP3	10.9169	23.7474	0.459707	-1.12121	0.00444231	0.0182909	down	16	14	17	20	21	20	JAKMIP3	hsa:282973	Janus kinase and microtubule-interacting protein 3	protein-coding
LOC101927401	7.93796	18.6366	0.425935	-1.2313	0.00450634	0.01851	down	10	9	15	17	13	18	LOC101927401	hsa:101927401	uncharacterized LOC101927401	protein-coding
CD44	18.4229	7.85366	2.34578	1.23006	0.00450909	0.018515	up	21	27	31	6	11	3	CD44	hsa:960	cDNA FLJ76654, highly similar to Homo sapiens CD44 antigen (homing function and Indian blood group system) (CD44), transcript variant 4, mRNA	protein-coding
ZNF208	13.7137	3.89507	3.52079	1.8159	0.00452778	0.0185854	up	16	24	19	6	2	2	ZNF208	hsa:7757	Zinc finger protein 208	protein-coding
C19orf73	13.3023	26.8371	0.495667	-1.01256	0.00460839	0.0188646	down	16	17	24	32	17	20	C19orf73	hsa:55150	chromosome 19 open reading frame 73	protein-coding
VASN	14.557	4.31814	3.37113	1.75323	0.00484325	0.0196582	up	21	27	15	5	5	1	VASN	hsa:114990	Vasorin	protein-coding
CCDC24	26.7846	12.0751	2.21817	1.14937	0.00489274	0.0198256	up	32	40	43	12	10	9	CCDC24	hsa:149473	coiled-coil domain containing 24	protein-coding
ZNF114	31.3522	15.5572	2.01529	1.01099	0.00490701	0.0198762	up	43	46	46	13	13	14	ZNF114	hsa:163071	Zinc finger protein 114	protein-coding
AIM1	16.9506	35.8504	0.472815	-1.08065	0.00490773	0.0198762	down	25	22	26	26	36	30	AIM1	hsa:202	Absent in melanoma 1 protein	protein-coding
FOS	127.319	51.798	2.458	1.29748	0.00494655	0.0200106	up	223	165	163	61	37	35	FOS	hsa:2353	Proto-oncogene c-Fos	protein-coding
TRG	24.3095	10.1123	2.40394	1.2654	0.00494676	0.0200106	up	26	33	45	11	7	8	TRG		T cell receptor gamma locus	protein-coding
MAGEH1	5.07549	0	Inf	20	0.00503224	0.0202948	up	8	9	5	0	0	0	MAGEH1	hsa:28986	Melanoma-associated antigen H1	protein-coding
EGR2	19.9459	7.81041	2.55376	1.35262	0.00511331	0.0205837	up	29	29	28	7	8	5	EGR2	hsa:1959	E3 SUMO-protein ligase EGR2	protein-coding
SMCO2	19.5817	8.52681	2.29649	1.19943	0.00529509	0.0212406	up	27	21	36	8	5	9	SMCO2	hsa:341346	Single-pass membrane and coiled-coil domain-containing protein 2	protein-coding
RGS11	2.30947	8.88882	0.259818	-1.94443	0.00532384	0.0213309	down	3	5	2	8	4	11	RGS11	hsa:8786	cDNA FLJ60431, highly similar to Regulator of G-protein signaling 11	protein-coding
C2CD4A	5.91671	0.379825	15.5775	3.96139	0.00557757	0.0222103	up	17	5	4	0	0	1	C2CD4A	hsa:145741	C2 calcium-dependent domain-containing protein 4A	protein-coding
MZB1	2.54491	10.9813	0.231749	-2.10937	0.00564377	0.0224255	down	5	2	4	6	16	6	MZB1	hsa:51237	cDNA FLJ32987 fis, clone THYMU1000032	protein-coding
NR2E3	10.4664	22.0906	0.473795	-1.07766	0.00570483	0.0226269	down	17	9	19	17	15	25	NR2E3	hsa:10002	Nuclear receptor subfamily 2, group E, member 3, isoform CRA_b	protein-coding
LOC101928841	10.5973	3.1176	3.39917	1.76518	0.0058463	0.0231001	up	18	18	10	6	1	1	LOC101928841	hsa:101928841	collagen alpha-1(II) chain-like	protein-coding
PIWIL2	9.31587	2.73262	3.40914	1.76941	0.00593961	0.0233956	up	10	16	14	2	3	2	PIWIL2	hsa:55124	Piwi-like RNA-mediated gene silencing 2	protein-coding
PTCHD4	5.08982	13.156	0.386883	-1.37003	0.00598943	0.023568	down	10	4	8	8	9	17	PTCHD4	hsa:442213	C6orf138 protein	protein-coding
PRR25	0.454504	5.88327	0.0772536	-3.69425	0.00603291	0.0237086	down	1	1	0	6	7	2	PRR25	hsa:388199	proline rich 25	protein-coding
P4HA3	10.6075	22.111	0.479739	-1.05968	0.00609069	0.0239082	down	18	17	11	19	15	23	P4HA3	hsa:283208	Prolyl 4-hydroxylase subunit alpha-3	protein-coding
KCNJ10	4.12131	0	Inf	20	0.0061047	0.0239553	up	9	6	3	0	0	0	KCNJ10	hsa:3766	cDNA, FLJ92713, highly similar to Homo sapiens potassium inwardly-rectifying channel, subfamily J, member 10 (KCNJ10), mRNA	protein-coding
CCNA1	9.49384	1.92972	4.91981	2.2986	0.00610829	0.0239643	up	14	15	12	3	0	2	CCNA1	hsa:8900	cDNA, FLJ95009, highly similar to Homo sapiens cyclin A1 (CCNA1), mRNA	protein-coding
PECAM1	6.48825	0.777466	8.34538	3.06098	0.00620568	0.0242643	up	10	9	9	0	1	1	PECAM1	hsa:5175	Platelet endothelial cell adhesion molecule	protein-coding
IL17F	5.82907	0.379825	15.3467	3.93986	0.00637457	0.0248396	up	7	8	10	0	0	1	IL17F	hsa:112744	Mutant IL-17F	protein-coding
FCRLB	17.2334	6.23508	2.76394	1.46672	0.00639192	0.0248991	up	15	36	23	5	6	5	FCRLB	hsa:127943	Fc receptor-like B	protein-coding
HES5	0.935702	5.85526	0.159805	-2.64561	0.00699406	0.0269211	down	0	3	1	5	6	4	HES5	hsa:388585	HES5 protein	protein-coding
CATSPERD	20.6908	8.588	2.40927	1.26859	0.00705316	0.0271094	up	36	38	16	14	5	3	CATSPERD	hsa:257062	Cation channel sperm-associated protein subunit delta	protein-coding
DUSP2	26.1556	11.2874	2.31723	1.2124	0.00712907	0.0273443	up	41	38	34	11	9	9	DUSP2	hsa:1844	Dual specificity protein phosphatase 2	protein-coding
DYSF	18.5332	39.944	0.463979	-1.10787	0.00716089	0.0274531	down	27	29	24	34	48	20	DYSF	hsa:8291	cDNA FLJ55344, highly similar to Dysferlin	protein-coding
MAGEA3	26.5978	12.8526	2.06945	1.04925	0.00717101	0.02747	up	46	33	36	12	11	10	MAGEA3	hsa:4102	Melanoma-associated antigen 3	protein-coding
DES	3.29238	10.0945	0.326155	-1.61637	0.00718465	0.0275091	down	1	7	6	11	6	9	DES	hsa:1674	Mutant desmin	protein-coding
LOC105371414	18.2649	7.38476	2.47332	1.30645	0.00767165	0.0290307	up	29	28	22	6	6	7	LOC105371414		keratin-associated protein 5-2-like	protein-coding
C12orf50	5.97832	0.390023	15.3281	3.93811	0.00769233	0.0290906	up	12	8	6	1	0	0	C12orf50	hsa:160419	chromosome 12 open reading frame 50	protein-coding
SCN2B	18.2403	36.5413	0.499169	-1.0024	0.00770142	0.0291066	down	27	34	18	21	35	38	SCN2B	hsa:6327	Sodium channel subunit beta-2	protein-coding
ANO2	14.0963	2.32736	6.05677	2.59855	0.00771629	0.0291491	up	27	14	20	3	1	2	ANO2	hsa:57101	Anoctamin-2	protein-coding
DEGS2	4.67227	12.8806	0.362737	-1.463	0.00809646	0.0303937	down	7	3	10	13	12	8	DEGS2	hsa:123099	Sphingolipid delta(4)-desaturase/C4-hydroxylase DES2	protein-coding
MYO1G	21.1725	8.60324	2.46099	1.29924	0.00851924	0.0317374	up	28	29	34	12	7	3	MYO1G	hsa:64005	Unconventional myosin-Ig	protein-coding
RND1	31.8191	15.659	2.03199	1.0229	0.00853334	0.031785	up	40	53	44	16	17	7	RND1	hsa:27289	Rho-related GTP-binding protein Rho6	protein-coding
TNFAIP8L3	15.4948	5.85784	2.64513	1.40334	0.00862822	0.0320786	up	22	28	17	7	5	3	TNFAIP8L3	hsa:388121	tumor necrosis factor, alpha-induced protein 8-like 3	protein-coding
LSMEM2	0	2.725	0	-20	0.00865499	0.0321682	down	0	0	0	3	2	2	LSMEM2	hsa:132228	Leucine-rich single-pass membrane protein 2	protein-coding
BTK	13.9347	4.7132	2.95653	1.56391	0.00907638	0.0334698	up	21	17	22	3	7	2	BTK	hsa:695	Tyrosine-protein kinase BTK	protein-coding
SLC6A12	13.7828	4.66234	2.9562	1.56374	0.00930535	0.0341828	up	32	12	16	5	3	4	SLC6A12	hsa:6539	Sodium- and chloride-dependent betaine transporter	protein-coding
B3GNT3	19.2677	8.16222	2.36059	1.23915	0.00945384	0.0346646	up	39	30	15	6	7	8	B3GNT3	hsa:10331	cDNA PSEC0159 fis, clone PLACE1008994, highly similar to UDP-GlcNAc:betaGalbeta-1,3-N-acetylglucosaminyltransferase 3 (EC 2.4.1.-)	protein-coding
FGD5	20.3943	8.9779	2.27161	1.18372	0.00948395	0.0347644	up	27	36	25	8	9	6	FGD5	hsa:152273	FYVE, RhoGEF and PH domain containing 5	protein-coding
SFN	4.82565	0.390023	12.3727	3.62909	0.0100119	0.0364546	up	9	8	4	1	0	0	SFN	hsa:2810	14-3-3 protein sigma	protein-coding
SLC12A5	12.4789	26.0137	0.479706	-1.05978	0.0100402	0.0365355	down	18	23	13	24	18	25	SLC12A5	hsa:57468	Solute carrier family 12 member 5	protein-coding
GRM2	9.04341	1.93734	4.66796	2.22279	0.0104307	0.0377071	up	15	10	14	2	1	2	GRM2	hsa:2912	cDNA FLJ78161, highly similar to Homo sapiens glutamate receptor, metabotropic 2 (GRM2), mRNA	protein-coding
SLC9C2	9.69233	1.91694	5.05615	2.33804	0.0104322	0.0377071	up	18	12	12	0	1	4	SLC9C2	hsa:284525	cDNA FLJ46225 fis, clone TESTI4014415, weakly similar to Mus musculus solute carrier family 9, isoform 10 (Slc9a10), mRNA	protein-coding
CPO	14.3092	5.09303	2.80957	1.49035	0.0104762	0.037829	up	23	24	15	3	7	3	CPO	hsa:130749	Carboxypeptidase O	protein-coding
PTAFR	26.5363	12.4601	2.1297	1.09065	0.0107819	0.0387407	up	41	48	26	16	8	8	PTAFR	hsa:5724	cDNA FLJ78286, highly similar to Homo sapiens platelet-activating factor receptor (PTAFR), mRNA	protein-coding
HSD17B1	10.6855	21.7108	0.492174	-1.02276	0.0108745	0.0390148	down	16	13	17	17	15	24	HSD17B1	hsa:3292	Estradiol 17-beta-dehydrogenase 1	protein-coding
NLRP11	6.70317	0.390023	17.1866	4.10321	0.0110029	0.0394341	up	12	8	9	1	0	0	NLRP11	hsa:204801	NACHT, LRR and PYD domains-containing protein 11	protein-coding
HBB	0	2.75301	0	-20	0.0110216	0.0394892	down	0	0	0	4	3	0	HBB	hsa:3043	Truncated beta-globin	protein-coding
TNFRSF8	9.07629	1.54731	5.86584	2.55234	0.0113825	0.0405825	up	11	14	14	1	1	2	TNFRSF8	hsa:943	TNFRSF8 protein	protein-coding
SHBG	4.13978	0	Inf	20	0.0115942	0.041227	up	8	6	4	0	0	0	SHBG	hsa:6462	Sex hormone binding globulin	protein-coding
NUP210L	12.0634	3.45664	3.48993	1.8032	0.0116571	0.0414198	up	16	20	16	2	1	6	NUP210L	hsa:91181	Nuclear pore membrane glycoprotein 210-like	protein-coding
FABP6	2.11506	7.78498	0.271685	-1.87999	0.011739	0.041686	down	1	4	4	8	6	6	FABP6	hsa:2172	Gastrotropin	protein-coding
NPC1L1	19.4812	9.28646	2.0978	1.06888	0.0117991	0.0418563	up	28	29	27	8	5	11	NPC1L1	hsa:29881	Niemann-Pick C1-like protein 1	protein-coding
PHLDA2	20.8242	9.34753	2.22777	1.1556	0.0121095	0.0427358	up	31	34	25	7	9	8	PHLDA2	hsa:7262	Pleckstrin homology-like domain family A member 2	protein-coding
CYP4F3	6.9941	0.769848	9.08504	3.18349	0.0126115	0.0441305	up	6	14	10	1	0	1	CYP4F3	hsa:4051	Cytochrome P450, family 4, subfamily F, polypeptide 3, isoform CRA_b	protein-coding
ITGAM	5.76339	0.795282	7.24698	2.85738	0.012769	0.0445651	up	10	9	6	0	2	0	ITGAM	hsa:3684	cDNA FLJ45735 fis, clone JCMLC2000273, highly similar to Integrin alpha-M	protein-coding
INSM2	6.71757	1.16749	5.75386	2.52453	0.0128477	0.0447813	up	9	12	8	1	1	1	INSM2	hsa:84684	Insulinoma-associated protein 2	protein-coding
RGS9	8.0133	16.7451	0.478547	-1.06327	0.013023	0.045267	down	19	9	7	16	14	13	RGS9	hsa:8787	cDNA FLJ76703, highly similar to Homo sapiens regulator of G-protein signaling 9L (RGS9)	protein-coding
GAD2	9.8237	1.96535	4.99845	2.32148	0.0132829	0.0460373	up	12	10	20	3	2	0	GAD2	hsa:2572	Glutamate decarboxylase 2 (Pancreatic islets and brain, 65kDa), isoform CRA_b	protein-coding

## Sheet: mRNA_72hvs0h
AccID	72h	0h	FoldChange	Log2FC	P-Value	FDR	Style	w72h2	w72h3	w72h1	w0h1	w0h2	w0h3	Symbol	KeggID	Description	type_of_gene
SESN2	810.65	2184.58	0.371078	-1.43021	3.08674e-65	7.40601e-61	down	582	754	1132	1841	1900	1872	SESN2	hsa:83667	Sestrin-2	protein-coding
ALDH1L2	3028.98	6141.51	0.493197	-1.01976	3.33631e-57	2.66827e-53	down	2515	2755	3868	5146	5248	5391	ALDH1L2	hsa:160428	Mitochondrial 10-formyltetrahydrofolate dehydrogenase	protein-coding
SLC1A4	158.822	484.852	0.327568	-1.61014	3.95541e-47	1.89804e-43	down	129	113	244	394	425	427	SLC1A4	hsa:6509	Neutral amino acid transporter A	protein-coding
SLC7A11	2219.94	6290.17	0.352922	-1.50258	6.43798e-47	2.57444e-43	down	1656	1670	3491	5231	5442	5492	SLC7A11	hsa:23657	Cystine/glutamate transporter	protein-coding
CHAC1	60.269	359.569	0.167614	-2.57678	3.91377e-44	1.17379e-40	down	23	57	109	318	280	327	CHAC1	hsa:79094	Glutathione-specific gamma-glutamylcyclotransferase 1	protein-coding
SLC7A5	2856.17	6106.71	0.46771	-1.09631	1.14838e-42	2.50483e-39	down	2183	2575	3916	5138	5175	5384	SLC7A5	hsa:8140	Large neutral amino acids transporter small subunit 1	protein-coding
HIST1H4H	1119.64	2288.34	0.489279	-1.03127	7.47733e-36	1.19602e-32	down	1117	1066	1133	2068	1838	1977	HIST1H4H	hsa:8365	Histone H4	protein-coding
SLC6A9	236.511	728.39	0.324703	-1.62281	2.73371e-34	3.64388e-31	down	166	205	353	630	635	606	SLC6A9	hsa:6536	cDNA, FLJ78832, highly similar to Sodium- and chloride-dependent glycine transporter 1	protein-coding
ANKRD1	131.93	20.9131	6.3085	2.6573	6.14869e-34	7.37628e-31	up	110	135	150	22	10	22	ANKRD1	hsa:27063	Ankyrin repeat domain-containing protein 1	protein-coding
TRIB3	267.338	661.357	0.404226	-1.30676	5.76766e-33	6.58969e-30	down	206	264	337	633	559	506	TRIB3	hsa:57761	cDNA FLJ59723, highly similar to Tribbles homolog 3	protein-coding
TNC	668.325	313.349	2.13285	1.09278	2.24008e-31	1.85332e-28	up	621	653	715	279	245	282	TNC	hsa:3371	Tenascin	protein-coding
AKNA	197.653	492.402	0.401405	-1.31687	7.07243e-31	5.47384e-28	down	145	204	248	407	415	444	AKNA	hsa:80709	AT-hook-containing transcription factor	protein-coding
NDRG1	1748.94	691.728	2.52837	1.33821	2.18103e-30	1.63529e-27	up	1540	1880	1776	589	562	628	NDRG1	hsa:10397	cDNA FLJ42719 fis, clone BRAMY3010492, highly similar to Protein NDRG1	protein-coding
HIST1H3H	1929.48	3897.45	0.495062	-1.01432	3.71619e-30	2.70189e-27	down	1815	1865	2060	3532	3376	3100	HIST1H3H	hsa:8357	histone cluster 1, H3h	protein-coding
SREBF1	368.985	746.682	0.494167	-1.01693	4.89174e-30	3.45198e-27	down	294	365	452	665	597	658	SREBF1	hsa:6720	cDNA FLJ33812 fis, clone CTONG2002270, highly similar to Sterol regulatory element-binding protein 1	protein-coding
RHOB	2976.51	1175.47	2.5322	1.34039	6.10224e-25	3.25358e-22	up	2070	3183	3748	1048	994	978	RHOB	hsa:388	Rho-related GTP-binding protein RhoB	protein-coding
PCK2	790.387	1797.69	0.439668	-1.18552	1.00922e-24	5.04462e-22	down	594	672	1145	1563	1556	1499	PCK2	hsa:5106	Phosphoenolpyruvate carboxykinase [GTP], mitochondrial	protein-coding
ANXA1	468.691	227.232	2.06261	1.04447	2.29803e-24	1.10273e-21	up	455	434	505	199	190	195	ANXA1	hsa:301	Annexin A1	protein-coding
ENO2	232.032	88.3751	2.62553	1.39261	2.58324e-22	9.83806e-20	up	206	202	290	96	66	65	ENO2	hsa:2026	cDNA FLJ77877, highly similar to Human ENO2 neuron specific (gamma) enolase	protein-coding
INHBE	15.1198	106.609	0.141825	-2.81782	1.04326e-21	3.79256e-19	down	8	8	32	109	80	85	INHBE	hsa:83729	Inhibin beta E chain	protein-coding
KCNC1	112.848	263.633	0.42805	-1.22415	8.29084e-20	2.48653e-17	down	96	112	130	212	243	222	KCNC1	hsa:3746	Potassium voltage-gated channel subfamily C member 1	protein-coding
ALDOC	259.269	103.843	2.49674	1.32005	1.15341e-19	3.37485e-17	up	237	257	278	81	90	96	ALDOC	hsa:230	Fructose-bisphosphate aldolase C	protein-coding
NDRG4	239.47	100.141	2.39132	1.25781	1.45111e-19	4.14482e-17	up	207	255	251	87	92	78	NDRG4	hsa:65009	Protein NDRG4	protein-coding
BHLHE41	244.949	102.469	2.39046	1.25729	1.85305e-19	5.23061e-17	up	220	240	271	93	70	101	BHLHE41	hsa:79365	Basic helix-loop-helix domain containing, class B, 3, isoform CRA_a	protein-coding
DNAH17	110.567	34.8897	3.16904	1.66405	2.01918e-19	5.63328e-17	up	99	93	141	29	23	38	DNAH17	hsa:8632	DNAH17 variant protein	protein-coding
ALPK2	31.1609	123.323	0.252677	-1.98463	2.71001e-19	7.38878e-17	down	26	23	46	94	110	113	ALPK2	hsa:115701	Alpha-protein kinase 2	protein-coding
FUT1	70.9871	253.064	0.28051	-1.83387	6.67312e-19	1.70328e-16	down	41	50	131	229	237	183	FUT1	hsa:2523	Fucosyltransferase 1	protein-coding
HIST1H4B	906.852	1998.79	0.453701	-1.14019	9.71895e-19	2.37946e-16	down	957	786	943	1892	1569	1677	HIST1H4B	hsa:8366	histone cluster 1, H4b	protein-coding
DDIT3	142.204	313.652	0.453382	-1.1412	1.76956e-18	4.16244e-16	down	100	109	229	286	258	262	DDIT3	hsa:1649	DNA damage-inducible transcript 3 protein	protein-coding
ZDHHC14	84.146	206.029	0.408418	-1.29188	5.76283e-18	1.26851e-15	down	93	68	88	187	158	185	ZDHHC14	hsa:79683	Palmitoyltransferase	protein-coding
ASNS	5253.17	10553.3	0.497773	-1.00644	9.3756e-18	2.04499e-15	down	4109	4347	7546	9452	8655	9018	ASNS	hsa:440	Asparagine synthetase [glutamine-hydrolyzing]	protein-coding
TTN	73.1876	408.359	0.179224	-2.48017	4.43205e-17	8.86152e-15	down	100	81	26	333	409	305	TTN	hsa:7273	Cellular titin isoform PEVK variant 4	protein-coding
IL6R	247.523	102.451	2.41601	1.27262	2.77633e-15	4.35376e-13	up	214	253	272	111	80	72	IL6R	hsa:3570	Interleukin-6 receptor subunit alpha	protein-coding
TNFRSF12A	139.376	56.2948	2.47582	1.3079	8.37064e-15	1.23973e-12	up	120	149	146	62	33	50	TNFRSF12A	hsa:51330	Tumor necrosis factor receptor superfamily member 12A	protein-coding
CLU	248.35	122.668	2.02457	1.01762	1.23108e-14	1.79013e-12	up	236	246	255	120	101	94	CLU	hsa:1191	cDNA FLJ57622, highly similar to Clusterin	protein-coding
JDP2	103.245	226.903	0.455018	-1.136	2.20759e-14	3.07946e-12	down	79	101	132	169	210	204	JDP2	hsa:122953	Jun dimerization protein 2, isoform CRA_a	protein-coding
C10orf10	198.921	64.5182	3.08317	1.62441	5.1429e-14	6.70617e-12	up	148	217	233	74	40	52	C10orf10	hsa:11067	Protein DEPP	protein-coding
SAT1	617.846	238.542	2.59009	1.373	1.23764e-13	1.53066e-11	up	515	668	660	218	217	177	SAT1	hsa:6303	Spermidine/spermine N1-acetyltransferase, isoform CRA_a	protein-coding
LBH	180.185	82.0761	2.19534	1.13445	1.41244e-13	1.73788e-11	up	150	182	208	76	65	70	LBH	hsa:81606	Protein LBH	protein-coding
SLC7A3	70.4542	165.307	0.426203	-1.23039	2.03705e-13	2.41955e-11	down	46	80	87	150	132	143	SLC7A3	hsa:84889	Cationic amino acid transporter 3	protein-coding
RHEBL1	64.117	16.6916	3.84127	1.94158	4.64087e-12	4.48986e-10	up	35	82	77	16	11	16	RHEBL1	hsa:121268	GTPase RhebL1	protein-coding
TMBIM1	106.748	40.8954	2.61027	1.3842	4.69633e-12	4.51001e-10	up	92	108	119	47	30	28	TMBIM1	hsa:64114	Transmembrane BAX inhibitor motif containing 1, isoform CRA_a	protein-coding
COLQ	68.8946	160.889	0.428211	-1.22361	8.62764e-12	7.93115e-10	down	76	76	48	130	130	154	COLQ	hsa:8292	Collagen-like tail subunit (Single strand of homotrimer) of asymmetric acetylcholinesterase, isoform CRA_e	protein-coding
JUN	5747.99	2606.71	2.20508	1.14083	1.63202e-11	1.44491e-09	up	4302	6310	6653	2236	2172	2293	JUN	hsa:3725	Transcription factor AP-1	protein-coding
ITIH4	70.0037	149.854	0.467146	-1.09805	2.31595e-11	1.96544e-09	down	72	60	76	128	130	127	ITIH4	hsa:3700	Inter-alpha (Globulin) inhibitor H4 (Plasma Kallikrein-sensitive glycoprotein)	protein-coding
PCK1	74.8547	17.1223	4.37176	2.12822	3.9947e-11	3.2271e-09	up	62	83	78	14	15	15	PCK1	hsa:5105	cDNA FLJ50350, highly similar to Phosphoenolpyruvate carboxykinase, cytosolic (GTP) (EC 4.1.1.32)	protein-coding
HIST1H2AC	1074.51	2212.13	0.485733	-1.04177	4.11539e-11	3.31344e-09	down	1041	992	1164	1592	1990	2106	HIST1H2AC	hsa:8334	Histone H2A type 1-C	protein-coding
LOC101927147	48.3274	134.656	0.358896	-1.47836	7.63671e-11	5.79835e-09	down	48	47	48	92	129	125	LOC101927147	hsa:101927147	uncharacterized LOC101927147	protein-coding
NUPR1	41.5013	105.744	0.392468	-1.34935	9.11288e-11	6.83267e-09	down	32	32	63	83	89	100	NUPR1	hsa:26471	Nuclear protein 1	protein-coding
KSR2	86.7932	192.961	0.449796	-1.15266	1.30012e-10	9.42408e-09	down	102	76	76	155	189	151	KSR2	hsa:283455	Kinase suppressor of Ras 2	protein-coding
LOC100507462	86.1166	172.406	0.499499	-1.00145	1.40369e-10	1.00835e-08	down	88	74	94	146	149	148	GVQW2	hsa:100507462	uncharacterized LOC100507462	protein-coding
MYH2	1.3319	24.0992	0.0552673	-4.17743	2.65136e-10	1.76706e-08	down	2	0	2	19	20	23	MYH2	hsa:4620	cDNA FLJ51537, highly similar to Myosin heavy chain, skeletal muscle, adult 2	protein-coding
HIST1H2AK	123.615	323.146	0.382538	-1.38633	3.13752e-10	2.01819e-08	down	135	122	105	220	317	293	HIST1H2AK	hsa:8330	Histone H2A type 1-J	protein-coding
PGA3	67.0527	0	Inf	20	3.28848e-10	2.09842e-08	up	89	97	0	0	0	0	PGA3	hsa:643834	cDNA FLJ60006, highly similar to Pepsin A (EC 3.4.23.1)	protein-coding
DERL3	61.6736	136.291	0.452514	-1.14397	4.42735e-10	2.71676e-08	down	43	58	87	129	93	129	DERL3	hsa:91319	Derlin-3	protein-coding
SUSD4	36.537	7.00493	5.21589	2.38291	8.2257e-10	4.73284e-08	up	35	38	35	6	6	6	SUSD4	hsa:55061	Sushi domain-containing protein 4	protein-coding
PCBD2	66.5139	139.905	0.475421	-1.07272	1.04279e-09	5.9148e-08	down	53	62	86	122	108	130	PCBD2	hsa:84105	Pterin-4-alpha-carbinolamine dehydratase 2	protein-coding
L1CAM	61.7751	19.822	3.1165	1.63992	1.18576e-09	6.64716e-08	up	53	66	65	25	11	15	L1CAM	hsa:3897	Neural cell adhesion molecule L1	protein-coding
TMEM79	43.8366	103.331	0.424235	-1.23706	1.7873e-09	9.4455e-08	down	45	39	46	96	74	96	TMEM79	hsa:84283	Transmembrane protein 79	protein-coding
MT1X	78.7889	28.8074	2.73502	1.45155	1.86684e-09	9.77973e-08	up	73	85	75	25	25	24	MT1X	hsa:4501	Metallothionein-1X	protein-coding
GEM	191.249	89.4329	2.13846	1.09658	2.96396e-09	1.4693e-07	up	164	187	222	81	70	79	GEM	hsa:2669	GTP binding protein overexpressed in skeletal muscle, isoform CRA_a	protein-coding
HIST1H3J	88.1723	197.303	0.446888	-1.16202	3.4156e-09	1.65892e-07	down	98	96	62	160	174	173	HIST1H3J	hsa:8356	histone cluster 1, H3j	protein-coding
F8	63.5644	163.906	0.387809	-1.36658	4.84517e-09	2.26608e-07	down	64	61	63	104	165	152	F8	hsa:2157	Truncated coagulation factor VIII	protein-coding
CEBPB	141.848	300.13	0.47262	-1.08125	6.78318e-09	3.07654e-07	down	114	103	217	305	213	254	CEBPB	hsa:1051	CCAAT/enhancer-binding protein beta	protein-coding
LIPF	95.6387	0	Inf	20	7.0662e-09	3.17489e-07	up	104	163	0	0	0	0	LIPF	hsa:8513	Gastric triacylglycerol lipase	protein-coding
PGC	88.5638	0	Inf	20	1.75571e-08	7.13978e-07	up	104	141	2	0	0	0	PGC	hsa:5225	cDNA FLJ51342, highly similar to Gastricsin (EC 3.4.23.3)	protein-coding
SCARA5	31.0721	6.62523	4.68997	2.22958	2.00114e-08	8.01558e-07	up	23	31	40	13	2	2	SCARA5	hsa:286133	cDNA FLJ57441, highly similar to Homo sapiens scavenger receptor class A, member 5 (SCARA5), mRNA	protein-coding
PLAU	66.9159	26.5105	2.52413	1.33579	2.317e-08	9.21919e-07	up	49	75	77	18	28	22	PLAU	hsa:5328	Plasminogen activator, urokinase, isoform CRA_a	protein-coding
PPP2R2C	91.2707	40.1126	2.27536	1.18609	3.21532e-08	1.22647e-06	up	78	92	103	36	35	32	PPP2R2C	hsa:5522	Serine/threonine-protein phosphatase 2A 55 kDa regulatory subunit B gamma isoform	protein-coding
EMP3	166.489	63.2251	2.63327	1.39685	3.62844e-08	1.3624e-06	up	118	198	183	56	63	43	EMP3	hsa:2014	Epithelial membrane protein 3, isoform CRA_a	protein-coding
ETV4	15.0212	0.769848	19.5119	4.28629	3.9937e-08	1.47394e-06	up	12	16	17	1	0	1	ETV4	hsa:2118	ETS translocation variant 4	protein-coding
HIST2H4B	41.9902	102.959	0.407836	-1.29394	6.13864e-08	2.15494e-06	down	37	49	38	95	75	95	HIST2H4B	hsa:554313	Histone H4	protein-coding
ZBED3	50.3775	112.508	0.44777	-1.15917	6.66591e-08	2.31455e-06	down	40	38	76	88	82	120	ZBED3	hsa:84327	Zinc finger BED domain-containing protein 3	protein-coding
BEST1	25.8952	65.8661	0.39315	-1.34685	6.67691e-08	2.31502e-06	down	23	22	33	56	62	51	BEST1	hsa:7439	Bestrophin-1	protein-coding
SYNGR3	101.755	43.9873	2.31328	1.20994	7.79288e-08	2.64836e-06	up	80	125	97	40	37	36	SYNGR3	hsa:9143	Synaptogyrin-3	protein-coding
MYBPC1	0.64009	15.9242	0.040196	-4.6368	8.50299e-08	2.85255e-06	down	0	1	1	10	14	17	MYBPC1	hsa:4604	Myosin-binding protein C, slow-type	protein-coding
TAS2R10	35.1918	90.0196	0.390934	-1.355	9.64044e-08	3.19921e-06	down	39	29	36	92	54	86	TAS2R10	hsa:50839	Taste receptor type 2 member 10	protein-coding
MAFF	60.4852	24.9048	2.42865	1.28016	1.07784e-07	3.54255e-06	up	60	64	54	27	18	19	MAFF	hsa:23764	Transcription factor MafF	protein-coding
KCNS3	56.5319	20.5993	2.74435	1.45647	1.10463e-07	3.62069e-06	up	50	55	64	18	16	19	KCNS3	hsa:3790	Potassium voltage-gated channel subfamily S member 3	protein-coding
SH2D3C	28.214	6.63027	4.25533	2.08927	1.18368e-07	3.83783e-06	up	18	29	39	10	4	3	SH2D3C	hsa:10044	cDNA FLJ78051, highly similar to Homo sapiens SH2 domain containing 3C, mRNA	protein-coding
RAPGEF3	49.781	117.934	0.422108	-1.24432	1.19519e-07	3.86992e-06	down	33	48	71	115	94	94	RAPGEF3	hsa:10411	cDNA FLJ30940 fis, clone FEBRA2007436, highly similar to Rap guanine nucleotide exchange factor 3	protein-coding
GAB2	451.059	224.537	2.00884	1.00636	1.5517e-07	4.87941e-06	up	375	528	435	171	204	202	GAB2	hsa:9846	GRB2-associated-binding protein 2	protein-coding
CAPN12	37.1637	9.75537	3.80957	1.92963	1.56933e-07	4.9284e-06	up	41	30	39	8	10	7	CAPN12	hsa:147968	Calpain-12	protein-coding
NOVA2	111.601	55.6315	2.00607	1.00437	2.01789e-07	6.12075e-06	up	109	102	121	40	51	52	NOVA2	hsa:4858	RNA-binding protein Nova-2	protein-coding
CHRNA10	39.622	87.62	0.452203	-1.14496	2.04743e-07	6.17134e-06	down	44	33	40	65	84	76	CHRNA10	hsa:57053	CHRNA10 protein	protein-coding
GDAP1L1	5.76662	28.8074	0.200179	-2.32064	2.90734e-07	8.3241e-06	down	5	7	5	25	25	24	GDAP1L1	hsa:78997	ganglioside induced differentiation associated protein 1-like 1	protein-coding
NEB	40.3486	83.3809	0.483907	-1.0472	2.98202e-07	8.50743e-06	down	43	37	39	66	80	68	NEB	hsa:4703	Nebulin	protein-coding
MMP14	91.4017	38.0657	2.40116	1.26373	3.56221e-07	9.9151e-06	up	67	100	108	25	33	40	MMP14	hsa:4323	cDNA, FLJ93047, highly similar to Homo sapiens matrix metallopeptidase 14 (membrane-inserted) (MMP14), mRNA	protein-coding
TMEM232	13.9104	45.4479	0.306074	-1.70805	3.77638e-07	1.04506e-05	down	9	11	23	29	40	48	TMEM232	hsa:642987	Transmembrane protein 232	protein-coding
TECTA	47.017	95.2727	0.493499	-1.01888	4.10045e-07	1.12052e-05	down	49	43	47	74	82	89	TECTA	hsa:7007	Alpha-tectorin	protein-coding
SLC2A3	505.535	162.261	3.11557	1.63949	4.37193e-07	1.18795e-05	up	573	507	393	158	127	132	SLC2A3	hsa:6515	cDNA FLJ57557, highly similar to Solute carrier family 2, facilitated glucose transporter member 3	protein-coding
HSPA1B	3374.48	1357.22	2.48633	1.31402	5.61399e-07	1.4737e-05	up	3257	3758	2905	1229	1093	1167	HSPA1B	hsa:3304	cDNA FLJ54328, highly similar to Heat shock 70 kDa protein 1	protein-coding
RANBP3L	22.7081	3.1074	7.30774	2.86943	5.84034e-07	1.52478e-05	up	17	26	25	5	1	2	RANBP3L	hsa:202151	Ran-binding protein 3-like	protein-coding
CDHR4	19.365	2.71996	7.1196	2.8318	5.95828e-07	1.54883e-05	up	18	17	23	6	0	1	CDHR4	hsa:389118	Cadherin-related family member 4	protein-coding
NUTM2A	20.4308	54.0764	0.377814	-1.40425	9.47158e-07	2.31653e-05	down	21	16	24	33	53	53	NUTM2A	hsa:728118	NUT family member 2A	protein-coding
MYH1	0	10.9076	0	-20	1.27997e-06	2.99905e-05	down	0	0	0	11	9	8	MYH1	hsa:4619	Myosin-1	protein-coding
GKN1	24.4741	0	Inf	20	2.46235e-06	5.33813e-05	up	31	37	0	0	0	0	GKN1	hsa:56287	Foveolin	protein-coding
FRMD1	22.192	4.27489	5.19123	2.37608	2.61372e-06	5.62431e-05	up	27	23	14	6	2	3	FRMD1	hsa:79981	cDNA FLJ54974, highly similar to FERM domain-containing protein 1	protein-coding
COL12A1	58.2953	26.1282	2.23112	1.15777	3.56218e-06	7.32996e-05	up	60	51	62	23	25	19	COL12A1	hsa:1303	Collagen, type XII, alpha 1	protein-coding
MYH4	0	9.71212	0	-20	4.79436e-06	9.42877e-05	down	0	0	0	9	7	9	MYH4	hsa:4622	Myosin-4	protein-coding
C6orf141	74.0248	36.7711	2.01313	1.00944	5.14042e-06	0.000100272	up	69	58	96	29	22	44	C6orf141	hsa:135398	chromosome 6 open reading frame 141	protein-coding
CXCR4	191.66	57.3243	3.34343	1.74133	5.23147e-06	0.000101799	up	235	179	142	64	47	36	CXCR4	hsa:7852	C-X-C chemokine receptor type 4	protein-coding
SCN11A	13.429	43.9211	0.305753	-1.70956	5.85173e-06	0.000111962	down	16	13	10	37	35	41	SCN11A	hsa:11280	Sodium channel protein type 11 subunit alpha	protein-coding
NTRK2	86.2364	42.4525	2.03136	1.02245	6.95075e-06	0.000129836	up	77	87	93	28	43	38	NTRK2	hsa:4915	Tyrosine-protein kinase receptor	protein-coding
APOBEC3B	62.6613	28.3283	2.21197	1.14533	6.98206e-06	0.000130164	up	56	67	63	24	20	29	APOBEC3B	hsa:9582	DNA dC->dU-editing enzyme APOBEC-3B	protein-coding
LMCD1	40.456	15.9116	2.54255	1.34628	7.24013e-06	0.000134037	up	35	35	52	14	11	16	LMCD1	hsa:29995	cDNA FLJ52480, highly similar to LIM and cysteine-rich domains protein 1	protein-coding
ETV5	60.2561	29.5264	2.04076	1.0291	8.28569e-06	0.000150605	up	62	57	59	28	21	27	ETV5	hsa:2119	ETS translocation variant 5	protein-coding
TOR4A	20.2498	51.3289	0.394511	-1.34186	8.39965e-06	0.00015254	down	14	23	24	54	36	42	TOR4A	hsa:54863	Torsin-4A	protein-coding
LOC105378423	42.8113	16.5923	2.58019	1.36748	8.71514e-06	0.000157338	up	44	43	39	15	6	22	LOC105378423		uncharacterized LOC105378423	protein-coding
C11orf96	69.0962	28.1039	2.4586	1.29784	8.9317e-06	0.000159805	up	66	63	77	34	23	15	C11orf96	hsa:387763	chromosome 11 open reading frame 96	protein-coding
PGA5	18.3491	0	Inf	20	1.11785e-05	0.000193093	up	23	28	0	0	0	0	PGA5	hsa:5222	Pepsinogen 5, group I (Pepsinogen A)	protein-coding
LOC105377643	8.16431	27.4922	0.296968	-1.75162	1.47298e-05	0.000244576	down	10	6	8	20	18	33	LOC105377643		uncharacterized LOC105377643	protein-coding
RSPO2	17.3155	2.75805	6.27815	2.65034	1.52755e-05	0.000252239	up	13	19	20	1	5	1	RSPO2	hsa:340419	cDNA FLJ41031 fis, clone DFNES2000146, highly similar to R-spondin-2	protein-coding
ISM2	71.7875	33.5208	2.14158	1.09867	1.5914e-05	0.000260454	up	55	75	86	42	24	20	ISM2	hsa:145501	Isthmin-2	protein-coding
CXCL8	20.4139	5.09819	4.00414	2.00149	1.71654e-05	0.000277153	up	16	23	22	7	5	1	CXCL8	hsa:3576	C-X-C motif chemokine	protein-coding
CDC42BPG	71.5112	31.9759	2.23641	1.16119	1.72112e-05	0.000277706	up	53	73	90	29	30	23	CDC42BPG	hsa:55561	Serine/threonine-protein kinase MRCK gamma	protein-coding
MAB21L1	57.6818	26.0443	2.21476	1.14715	2.40491e-05	0.000364274	up	48	68	55	27	18	22	MAB21L1	hsa:4081	Protein mab-21-like 1	protein-coding
IER3	139.291	67.9848	2.04885	1.03482	3.03611e-05	0.000442291	up	128	167	114	63	49	63	IER3	hsa:8870	Apoptosis inhibitor	protein-coding
CD44	26.1502	7.85366	3.32968	1.73538	3.03898e-05	0.000442441	up	22	28	28	6	11	3	CD44	hsa:960	cDNA FLJ76654, highly similar to Homo sapiens CD44 antigen (homing function and Indian blood group system) (CD44), transcript variant 4, mRNA	protein-coding
SCN2B	11.4165	36.5413	0.312427	-1.67841	3.21782e-05	0.000464811	down	12	9	13	21	35	38	SCN2B	hsa:6327	Sodium channel subunit beta-2	protein-coding
HIST1H2AJ	7.92851	27.2448	0.291009	-1.78086	3.41851e-05	0.000488217	down	10	7	6	26	22	22	HIST1H2AJ	hsa:8331	histone cluster 1, H2aj	protein-coding
FILIP1L	23.3941	7.35674	3.17996	1.66901	3.5067e-05	0.000497648	up	14	27	30	5	5	9	FILIP1L	hsa:11259	Filamin A-interacting protein 1-like	protein-coding
NPPA	19.2522	0	Inf	20	4.42799e-05	0.000606743	up	31	22	0	0	0	0	NPPA	hsa:4878	Natriuretic peptides A	protein-coding
IL21R	9.24435	32.6896	0.282792	-1.82219	4.5182e-05	0.000615589	down	4	8	17	21	32	31	IL21R	hsa:50615	cDNA, FLJ93262, highly similar to Homo sapiens interleukin 21 receptor (IL21R), mRNA	protein-coding
PLEKHA4	68.4244	34.1912	2.00123	1.00089	4.70149e-05	0.000637665	up	60	65	80	28	27	33	PLEKHA4	hsa:57664	Pleckstrin homology domain-containing family A member 4	protein-coding
PLGLB2	5.94183	22.9954	0.258392	-1.95237	5.98352e-05	0.000781081	down	7	2	9	19	22	18	PLGLB2	hsa:5342	Plasminogen-like protein B	protein-coding
SULT2B1	29.9649	9.03135	3.31787	1.73026	6.20581e-05	0.000807025	up	21	35	34	8	12	3	SULT2B1	hsa:6820	Sulfotransferase family cytosolic 2B member 1	protein-coding
GPRC5A	109.739	52.6802	2.08312	1.05875	6.61687e-05	0.000853549	up	113	115	94	48	30	58	GPRC5A	hsa:9052	cDNA FLJ78217	protein-coding
PIGR	20.0897	1.16749	17.2077	4.10498	6.93047e-05	0.000888036	up	23	33	0	1	1	1	PIGR	hsa:5284	Polymeric immunoglobulin receptor	protein-coding
GCNT4	35.2398	13.6453	2.58257	1.3688	7.87364e-05	0.000993229	up	30	43	31	10	14	11	GCNT4	hsa:51301	Beta-1,3-galactosyl-O-glycosyl-glycoprotein beta-1,6-N-acetylglucosaminyltransferase 4	protein-coding
KIAA0825	17.0449	40.3727	0.42219	-1.24404	8.71334e-05	0.00108537	down	16	15	20	26	34	44	KIAA0825	hsa:285600	KIAA0825	protein-coding
COX6B2	19.4627	4.27993	4.54743	2.18505	9.7562e-05	0.0011998	up	17	15	27	3	4	4	COX6B2	hsa:125965	Cytochrome c oxidase subunit 6B2	protein-coding
ADM2	14.7796	39.5241	0.373939	-1.41912	9.84407e-05	0.00120751	down	7	19	19	33	25	44	ADM2	hsa:79924	ADM2	protein-coding
CPA4	6.45843	0	Inf	20	0.000101588	0.00123788	up	7	6	6	0	0	0	CPA4	hsa:51200	Carboxypeptidase A4, isoform CRA_a	protein-coding
FGF21	1.59801	11.6698	0.136935	-2.86844	0.000105614	0.00127657	down	1	1	3	13	8	9	FGF21	hsa:26291	Fibroblast growth factor 21	protein-coding
TMEM132B	14.6272	38.216	0.38275	-1.38552	0.000122862	0.00144786	down	15	15	13	31	38	29	TMEM132B	hsa:114795	Transmembrane protein 132B	protein-coding
AMER2	60.2303	27.1989	2.21444	1.14694	0.000123687	0.00145258	up	38	50	98	18	24	28	AMER2	hsa:219287	APC membrane recruitment protein 2	protein-coding
TUBA4A	43.4452	19.5159	2.22614	1.15455	0.000131529	0.00152526	up	29	45	58	20	18	12	TUBA4A	hsa:7277	Tubulin alpha-4A chain	protein-coding
IGJ	22.2775	0.777466	28.654	4.84066	0.000138535	0.00159045	up	29	32	1	0	1	1	JCHAIN	hsa:3512	Immunoglobulin J chain	protein-coding
FUT9	9.83409	0.795282	12.3655	3.62825	0.000158617	0.00177245	up	9	6	15	0	2	0	FUT9	hsa:10690	Fucosyltransferase 9 (Alpha (1,3) fucosyltransferase), isoform CRA_a	protein-coding
RAB38	14.0633	2.32736	6.0426	2.59517	0.000161094	0.00179439	up	11	16	15	3	1	2	RAB38	hsa:23682	RAB38, member RAS oncogene family, isoform CRA_a	protein-coding
APOE	38.2571	17.1656	2.22871	1.15621	0.000167499	0.00185541	up	29	41	45	13	18	13	APOE	hsa:348	MRNA for apolipoprotein E (apo E)	protein-coding
YPEL4	9.79262	0.75965	12.891	3.68829	0.000169049	0.00187084	up	10	9	10	0	0	2	YPEL4	hsa:219539	Protein yippee-like 4	protein-coding
HIST2H3C	59.414	119.713	0.496302	-1.01071	0.00017838	0.00195182	down	62	68	43	116	108	83	HIST2H3C	hsa:126961	Histone H3.2	protein-coding
IGF2	56.4534	27.9689	2.01844	1.01324	0.000181104	0.0019778	up	50	64	53	26	20	26	IGF2	hsa:3481	Insulin-like growth factor 2	protein-coding
DCT	33.8531	13.6071	2.48791	1.31493	0.000186286	0.00202555	up	35	37	27	8	13	14	DCT	hsa:1638	L-dopachrome tautomerase	protein-coding
FLJ20712	7.06822	25.2364	0.280081	-1.83608	0.000193481	0.00209485	down	8	5	8	31	13	21	FLJ20712	hsa:55025	uncharacterized FLJ20712	protein-coding
VSTM2B	17.2481	3.10986	5.54627	2.47152	0.000214985	0.00229047	up	13	23	15	0	4	4	VSTM2B	hsa:342865	V-set and transmembrane domain-containing protein 2B	protein-coding
LOC105373071	14.1498	34.6957	0.407825	-1.29398	0.000228785	0.00242136	down	10	19	13	28	34	27	LOC105373071		uncharacterized LOC105373071	protein-coding
DRICH1	24.6351	51.0482	0.482586	-1.05114	0.000230945	0.00243778	down	19	21	35	41	49	41	DRICH1	hsa:51233	aspartate-rich 1	protein-coding
PTX3	67.8796	31.8102	2.13389	1.09349	0.000231749	0.00244519	up	55	73	75	18	27	37	PTX3	hsa:5806	Pentraxin-related protein PTX3	protein-coding
KDR	16.6563	3.5177	4.73498	2.24336	0.00023974	0.00251953	up	14	11	26	1	5	3	KDR	hsa:3791	Receptor protein-tyrosine kinase	protein-coding
TNFSF4	15.1144	36.3912	0.415331	-1.26767	0.00025017	0.00261198	down	13	11	22	29	22	43	TNFSF4	hsa:7292	Tumor necrosis factor (Ligand) superfamily, member 4 (Tax-transcriptionally activated glycoprotein 1, 34kDa), isoform CRA_a	protein-coding
ARID3C	19.3548	5.80439	3.33451	1.73747	0.000287947	0.00292246	up	15	16	28	7	2	6	ARID3C	hsa:138715	AT-rich interactive domain-containing protein 3C	protein-coding
GLS2	26.6521	8.9677	2.97201	1.57144	0.00029581	0.00297968	up	21	28	31	7	9	7	GLS2	hsa:27165	Glutaminase liver isoform, mitochondrial	protein-coding
ARTN	17.6347	38.071	0.463205	-1.11028	0.000309155	0.00309839	down	21	13	18	36	27	35	ARTN	hsa:9048	Artemin, isoform CRA_b	protein-coding
FAM131B	20.6585	6.57928	3.13994	1.65074	0.00031055	0.00310978	up	12	28	22	5	4	8	FAM131B	hsa:9715	Protein FAM131B	protein-coding
ANPEP	10.1305	1.54731	6.54715	2.71087	0.000322521	0.0032069	up	7	9	15	1	1	2	ANPEP	hsa:290	Alanyl (Membrane) aminopeptidase (Aminopeptidase N, aminopeptidase M, microsomal aminopeptidase, CD13, p150), isoform CRA_a	protein-coding
TSNAXIP1	10.4541	28.8226	0.362706	-1.46313	0.000324355	0.00322246	down	13	6	12	23	27	24	TSNAXIP1	hsa:55815	Translin-associated factor X interacting protein 1, isoform CRA_a	protein-coding
ITGB3	27.8057	9.74775	2.85253	1.51224	0.000333859	0.00330867	up	30	25	27	9	9	7	ITGB3	hsa:3690	Integrin beta	protein-coding
TRPV3	37.3108	16.0515	2.32444	1.21688	0.000337031	0.00333134	up	38	37	35	12	20	9	TRPV3	hsa:162514	cDNA FLJ45401 fis, clone BRHIP3028742, highly similar to Transient receptor potential cation channel subfamily V member 3	protein-coding
NACAD	50.7157	24.8461	2.04119	1.02941	0.000338764	0.00334622	up	37	64	50	16	21	27	NACAD	hsa:23148	NAC-alpha domain-containing protein 1	protein-coding
NGFR	33.3263	10.0308	3.32241	1.73223	0.000355571	0.00349211	up	32	32	35	3	7	16	NGFR	hsa:4804	Tumor necrosis factor receptor superfamily member 16	protein-coding
LOC105374089	18.5712	40.4084	0.459586	-1.12159	0.000405789	0.00389911	down	19	17	19	33	32	39	LOC105374089		uncharacterized LOC105374089	protein-coding
HHIPL2	6.83241	21.0428	0.324691	-1.62286	0.000414152	0.00396835	down	8	6	6	19	19	16	HHIPL2	hsa:79802	HHIP-like protein 2	protein-coding
CALCRL	30.2039	62.6163	0.482365	-1.0518	0.000443348	0.00420278	down	22	17	55	58	49	54	CALCRL	hsa:10203	Calcitonin gene-related peptide type 1 receptor	protein-coding
NXPH3	20.68	6.9489	2.976	1.57338	0.000470577	0.00440521	up	15	24	23	4	4	10	NXPH3	hsa:11248	Neurexophilin-3	protein-coding
ATG9B	18.6371	5.43722	3.42769	1.77724	0.000530964	0.00487354	up	12	18	27	3	5	6	ATG9B	hsa:285973	Autophagy-related protein 9B	protein-coding
MUC5AC	14.4422	1.58295	9.12361	3.1896	0.000628616	0.00562565	up	20	20	0	1	3	0	MUC5AC	hsa:4586	Mucin 5AC, oligomeric mucus/gel-forming	protein-coding
ZNF705E	15.6657	34.1505	0.458727	-1.12429	0.000708182	0.00620804	down	10	20	17	31	23	34	ZNF705E	hsa:100131539	Putative zinc finger protein 705E	protein-coding
CFB	19.85	6.96426	2.85026	1.5111	0.000714319	0.0062527	up	12	24	24	9	2	7	CFB	hsa:629	Complement factor B	protein-coding
CFAP54	25.0091	51.298	0.487526	-1.03645	0.000742363	0.00644877	down	20	21	35	30	48	54	CFAP54	hsa:144535	Cilia- and flagella-associated protein 54	protein-coding
DMGDH	14.9133	31.395	0.475023	-1.07393	0.000767809	0.00663618	down	10	17	18	32	17	32	DMGDH	hsa:29958	cDNA FLJ33079 fis, clone TRACH2000306, highly similar to Dimethylglycine dehydrogenase, mitochondrial (EC 1.5.99.2)	protein-coding
MT2A	39.8689	19.0214	2.096	1.06764	0.000791519	0.00681108	up	34	52	31	14	15	20	MT2A	hsa:4502	Metallothionein-2	protein-coding
ALS2CR12	7.22201	21.0071	0.34379	-1.5404	0.000805794	0.00690232	down	7	4	11	12	21	21	ALS2CR12	hsa:130540	Amyotrophic lateral sclerosis 2 chromosomal region candidate gene 12 protein	protein-coding
SRPX2	18.0532	6.20203	2.91085	1.54144	0.000849974	0.00720626	up	12	18	25	7	3	6	SRPX2	hsa:27286	Sushi repeat-containing protein SRPX2	protein-coding
KCND3	24.5433	8.60569	2.85198	1.51197	0.000893006	0.0074942	up	25	21	27	7	10	5	KCND3	hsa:3752	Potassium voltage-gated channel, Shal-related subfamily, member 3, isoform CRA_b	protein-coding
MYL1	0	5.46524	0	-20	0.000895528	0.00751272	down	0	0	0	4	6	4	MYL1	hsa:4632	Myosin light chain 1/3, skeletal muscle isoform	protein-coding
FOXQ1	10.7042	1.54731	6.91791	2.79034	0.000933493	0.0077553	up	4	8	22	1	1	2	FOXQ1	hsa:94234	Forkhead box protein Q1	protein-coding
LOC105372493	12.7069	29.3093	0.433545	-1.20575	0.000983376	0.0080996	down	15	12	10	23	33	19	LOC105372493		uncharacterized LOC105372493	protein-coding
MTUS2	26.0579	10.0894	2.58271	1.36889	0.000984989	0.00811011	up	18	27	34	7	8	11	MTUS2	hsa:23281	Microtubule-associated tumor suppressor candidate 2	protein-coding
CDRT1	8.77854	23.2937	0.376863	-1.40789	0.00106155	0.0086514	down	9	8	9	18	18	24	CDRT1	hsa:374286	CMT1A duplicated region transcript 1 protein	protein-coding
DLK2	30.9272	13.574	2.27841	1.18803	0.00115565	0.00926724	up	20	38	35	10	10	15	DLK2	hsa:65989	EGF-like-domain, multiple 9, isoform CRA_a	protein-coding
IL1R1	36.5873	17.4691	2.09441	1.06654	0.00127902	0.0100846	up	30	41	38	16	12	17	IL1R1	hsa:3554	Interleukin-1 receptor type 1	protein-coding
PTPRH	19.2171	5.88573	3.26503	1.70709	0.00165347	0.012495	up	24	16	16	1	10	4	PTPRH	hsa:5794	Receptor-type tyrosine-protein phosphatase H	protein-coding
ACAN	21.8893	8.52927	2.56637	1.35973	0.00169044	0.0127303	up	14	21	32	3	8	11	ACAN	hsa:176	Aggrecan core protein	protein-coding
NEDD9	41.6295	19.1869	2.16968	1.11748	0.00169568	0.0127578	up	30	58	35	18	22	9	NEDD9	hsa:4739	Enhancer of filamentation 1	protein-coding
CLDN18	5.42874	0	Inf	20	0.00176787	0.0132221	up	8	7	0	0	0	0	CLDN18	hsa:51208	cDNA FLJ55115, highly similar to Claudin-18	protein-coding
MIOX	6.16066	19.409	0.317412	-1.65557	0.00202971	0.0147931	down	2	8	9	20	12	18	MIOX	hsa:55586	Inositol oxygenase	protein-coding
LOC646670	5.25002	17.4385	0.301059	-1.73188	0.00203764	0.0148419	down	5	3	8	13	12	20	LOC646670	hsa:646670	COMM domain-containing protein 4-like	protein-coding
IGH	43.6698	15.1137	2.88941	1.53078	0.00204511	0.0148918	up	52	57	15	12	10	17	IGH		UGa8H	protein-coding
CNN1	8.19905	1.13947	7.19547	2.84709	0.00214167	0.0154634	up	7	11	6	0	0	3	CNN1	hsa:1264	Calponin-1	protein-coding
MSTN	3.36005	14.3693	0.233835	-2.09644	0.00223219	0.0159872	down	4	2	4	10	12	15	MSTN	hsa:2660	Myostatin	protein-coding
SLC35D3	36.894	18.2033	2.02678	1.01919	0.00227825	0.0162685	up	31	45	33	17	10	20	SLC35D3	hsa:340146	cDNA, FLJ78994, highly similar to Homo sapiens solute carrier family 35, member D3 (SLC35D3), mRNA	protein-coding
TAS2R9	0	5.07521	0	-20	0.00233887	0.016637	down	0	0	0	3	6	4	TAS2R9	hsa:50835	Taste receptor type 2 member 9	protein-coding
LYZ	14.468	0.795282	18.1923	4.18526	0.0023806	0.0168738	up	21	19	0	0	2	0	LYZ	hsa:4069	Lysozyme C	protein-coding
SMIM24	6.39202	0.379825	16.8289	4.07287	0.00239659	0.0169321	up	4	4	12	0	0	1	SMIM24	hsa:284422	Small integral membrane protein 24	protein-coding
BMP10	5.82859	0	Inf	20	0.00247172	0.0173717	up	10	6	0	0	0	0	BMP10	hsa:27302	Bone morphogenetic protein 10	protein-coding
TREX2	16.4151	36.8831	0.445057	-1.16794	0.00247184	0.0173717	down	19	15	14	33	26	36	TREX2	hsa:11219	3'-5' exonuclease TREX2 long form	protein-coding
C17orf107	9.29959	22.8987	0.406119	-1.30003	0.00268467	0.0185415	down	7	15	5	20	16	23	C17orf107	hsa:100130311	chromosome 17 open reading frame 107	protein-coding
HES2	17.9253	5.84506	3.06674	1.6167	0.00275674	0.0189629	up	14	18	22	4	6	5	HES2	hsa:54626	Transcription factor HES-2	protein-coding
INHBA	13.1054	3.88991	3.36907	1.75235	0.00292444	0.0199109	up	10	16	13	2	4	4	INHBA	hsa:3624	cDNA FLJ75379, highly similar to Homo sapiens inhibin, beta A (activin A, activin AB alpha polypeptide), mRNA	protein-coding
NRAP	2.94015	12.3963	0.237179	-2.07595	0.0030303	0.0204979	down	6	2	0	8	9	15	NRAP	hsa:4892	Nebulin-related-anchoring protein	protein-coding
LOC105372824	17.5107	35.797	0.489168	-1.0316	0.00304329	0.0205601	down	11	15	28	26	33	33	LOC105372824		uncharacterized protein C21orf124	protein-coding
LOC105369174	16.0816	5.07018	3.17181	1.66531	0.00319527	0.0213371	up	20	18	8	6	4	3	LOC105369174		uncharacterized LOC105369174	protein-coding
IL11	17.0133	6.26052	2.71755	1.44231	0.00348745	0.0228744	up	10	18	24	4	8	4	IL11	hsa:3589	cDNA, FLJ96313, Homo sapiens interleukin 11 (IL11), mRNA	protein-coding
HIST2H4A	18.8226	41.8331	0.449945	-1.15218	0.00398046	0.0254404	down	17	14	26	40	44	23	HIST2H4A	hsa:8370	histone cluster 2, H4a	protein-coding
LOC105371899	27.4348	12.7838	2.14607	1.10169	0.00402828	0.0256708	up	20	33	29	7	10	16	LOC105371899		uncharacterized LOC105371899	protein-coding
SIGLEC1	5.10511	0.379825	13.4407	3.74854	0.00407341	0.0258788	up	2	10	3	0	0	1	SIGLEC1	hsa:6614	Sialoadhesin	protein-coding
CLUL1	12.2157	28.7667	0.424648	-1.23566	0.00407709	0.0258788	down	6	6	27	28	21	25	CLUL1	hsa:27098	Clusterin-like protein 1	protein-coding
KIAA1257	25.6527	11.3307	2.264	1.17887	0.00415881	0.0262803	up	21	31	24	10	12	7	KIAA1257	hsa:57501	KIAA1257	protein-coding
TMEM139	5.3882	0.379825	14.186	3.8264	0.00472748	0.029196	up	6	4	6	0	0	1	TMEM139	hsa:135932	Transmembrane protein 139	protein-coding
FIBCD1	18.745	6.9693	2.68965	1.42742	0.00490739	0.0301365	up	14	17	26	6	4	8	FIBCD1	hsa:84929	Fibrinogen C domain-containing protein 1	protein-coding
CYB5R2	6.43257	0.75965	8.46781	3.08199	0.00503833	0.0308065	up	6	7	6	0	0	2	CYB5R2	hsa:51700	NADH-cytochrome b5 reductase 2	protein-coding
TJP3	14.6214	5.07276	2.88233	1.52724	0.00512013	0.0311609	up	10	17	17	8	3	2	TJP3	hsa:27134	Tight junction protein ZO-3	protein-coding
SLC8A2	17.6908	6.26052	2.82578	1.49865	0.00517104	0.0313509	up	21	14	17	4	8	4	SLC8A2	hsa:6543	cDNA FLJ58522, highly similar to Sodium/calcium exchanger 2	protein-coding
CFAP45	19.6703	8.65656	2.2723	1.18416	0.00533222	0.0320642	up	12	26	21	5	14	3	CFAP45	hsa:25790	Protein CFAP45, mitochondrial	protein-coding
HLA-DRB5	26.6735	12.376	2.15525	1.10786	0.00542877	0.0325562	up	24	24	32	13	5	14	HLA-DRB5	hsa:3127	HLA-DRB5 protein	protein-coding
CPNE5	27.5324	12.8932	2.13542	1.09452	0.00548723	0.0328317	up	19	31	33	9	15	9	CPNE5	hsa:57699	Putative uncharacterized protein DKFZp666C234	protein-coding
DISP2	15.0515	31.1882	0.482603	-1.05109	0.00572394	0.0339853	down	11	18	16	28	29	23	DISP2	hsa:85455	Protein dispatched homolog 2	protein-coding
OSMR	14.9695	5.02176	2.98092	1.57576	0.00584351	0.0345498	up	10	18	17	3	3	7	OSMR	hsa:9180	cDNA FLJ61046, highly similar to Homo sapiens oncostatin M receptor (OSMR), mRNA	protein-coding
MUC6	6.60242	0	Inf	20	0.0060934	0.0357892	up	13	5	0	0	0	0	MUC6	hsa:4588	Mucin-6	protein-coding
C7	4.65492	0	Inf	20	0.00618449	0.036209	up	5	8	0	0	0	0	C7	hsa:730	cDNA FLJ78207, highly similar to Human complement protein component C7 mRNA	protein-coding
TSPAN10	25.5979	51.8488	0.493703	-1.01829	0.00690331	0.0394266	down	28	25	22	59	41	33	TSPAN10	hsa:83882	Tetraspanin-10	protein-coding
GABRQ	10.2531	2.74282	3.73815	1.90232	0.00738069	0.0414719	up	10	12	8	3	3	1	GABRQ	hsa:55879	Gamma aminobutyric acid receptor beta4 subunit-like	protein-coding
HSPA6	34.1318	8.54979	3.99212	1.99715	0.00754634	0.0421952	up	41	28	31	12	4	6	HSPA6	hsa:3310	cDNA, FLJ93166, highly similar to Homo sapiens heat shock 70kDa protein 6 (HSP70B') (HSPA6), mRNA	protein-coding
TFPI2	16.268	6.65816	2.44332	1.28884	0.0078256	0.0433741	up	22	8	18	4	9	4	TFPI2	hsa:7980	TFPI2 variant	protein-coding
PAX5	13.5267	4.64194	2.91401	1.543	0.00792942	0.0438063	up	15	11	14	3	3	6	PAX5	hsa:5079	B cell specific activator protein variant B delta 3/4	protein-coding
LOC101927989	10.5923	22.5901	0.468891	-1.09268	0.00801585	0.0442023	down	14	7	10	20	20	18	LOC101927989	hsa:101927989	uncharacterized LOC101927989	protein-coding
LOC101928841	10.2339	3.1176	3.28263	1.71485	0.00879911	0.0475061	up	11	5	15	6	1	1	LOC101928841	hsa:101928841	collagen alpha-1(II) chain-like	protein-coding
GLIPR1	7.6722	1.54989	4.95015	2.30747	0.00883697	0.0476569	up	4	6	14	3	0	1	GLIPR1	hsa:11010	Glioma pathogenesis-related protein 1	protein-coding
GPR35	9.77793	21.7466	0.449631	-1.15319	0.00904903	0.0485061	down	9	5	16	24	13	19	GPR35	hsa:2859	cDNA FLJ77971	protein-coding
AGR2	4.33265	0	Inf	20	0.00927898	0.0494845	up	6	6	0	0	0	0	AGR2	hsa:10551	Anterior gradient protein 2 homolog	protein-coding

## Sheet: mRNA_96hvs0h
AccID	96h	0h	FoldChange	Log2FC	P-Value	FDR	Style	w96h1	w96h2	w96h3	w0h1	w0h2	w0h3	Symbol	KeggID	Description	type_of_gene
HIST1H2AM	1225.14	5339.24	0.229459	-2.12369	4.81401e-245	1.1544e-240	down	1256	1106	1050	4601	4447	4677	HIST1H2AM	hsa:8336	histone cluster 1, H2am	protein-coding
HIST1H1E	1382.94	5659.94	0.244339	-2.03305	7.37032e-231	8.83701e-227	down	1440	1254	1161	4784	4690	5079	HIST1H1E	hsa:3008	Liver histone H1e	protein-coding
HIST1H4H	303.279	2288.34	0.132532	-2.91559	8.99876e-211	7.19301e-207	down	302	296	247	2068	1838	1977	HIST1H4H	hsa:8365	Histone H4	protein-coding
ND6	1711.87	12537.2	0.136543	-2.87257	4.77048e-207	2.8599e-203	down	2176	1017	1595	9533	10826	11885	ND6	hsa:4541	NADH-ubiquinone oxidoreductase chain 6	protein-coding
ELK4	9857.78	2847.47	3.46194	1.79158	2.879e-200	1.38077e-196	up	9994	9336	8140	2442	2286	2596	ELK4	hsa:2005	ELK4, ETS-domain protein (SRF accessory protein 1), isoform CRA_a	protein-coding
HIST1H4C	1357.44	5373.65	0.252611	-1.98501	1.64798e-198	6.58642e-195	down	1329	1271	1175	4748	4375	4692	HIST1H4C	hsa:8364	histone cluster 1, H4c	protein-coding
DDIT4	753.529	3094.07	0.24354	-2.03777	3.35159e-191	1.00464e-187	down	774	738	591	2564	2712	2674	DDIT4	hsa:54541	DNA-damage-inducible transcript 4, isoform CRA_a	protein-coding
HIST2H2AC	1462.45	5463.84	0.26766	-1.90153	6.51136e-158	1.73492e-154	down	1455	1338	1275	4963	4411	4671	HIST2H2AC	hsa:8338	Histone H2A type 2-C	protein-coding
ZNF678	4712.91	1456.73	3.23527	1.69389	3.77005e-156	9.04057e-153	up	4653	4551	3918	1235	1260	1248	ZNF678	hsa:339500	Zinc finger protein 678	protein-coding
MEGF8	598.195	2148.23	0.278459	-1.84446	5.08497e-147	1.01615e-143	down	647	462	556	1946	1761	1814	MEGF8	hsa:1954	Multiple epidermal growth factor-like domains protein 8	protein-coding
MARS	2292.75	6609.15	0.346906	-1.52738	4.15815e-143	7.12232e-140	down	2344	2174	1874	5758	5520	5709	MARS	hsa:4141	Methionine-tRNA synthetase, isoform CRA_a	protein-coding
PPP3CA	359.266	1453.7	0.247139	-2.0166	6.78796e-143	1.08517e-139	down	375	345	283	1208	1212	1318	PPP3CA	hsa:5530	Serine/threonine-protein phosphatase 2B catalytic subunit alpha isoform	protein-coding
PPP1R10	368.224	1465.6	0.251244	-1.99284	7.25673e-141	1.0876e-137	down	411	316	302	1252	1258	1256	PPP1R10	hsa:5514	Protein phosphatase 1, regulatory subunit 10	protein-coding
PRMT6	158.329	877.674	0.180396	-2.47076	2.94304e-140	4.15142e-137	down	195	122	127	765	729	762	PRMT6	hsa:55170	Protein arginine N-methyltransferase 6	protein-coding
CLK1	3960.85	1293.32	3.06254	1.61473	9.07329e-136	1.20876e-132	up	3938	3689	3395	1127	1040	1159	CLK1	hsa:1195	Dual-specificity protein kinase CLK1	protein-coding
ADAMTS1	8118.56	2963.71	2.73932	1.45382	8.6418e-133	1.09069e-129	up	7920	7732	6931	2705	2307	2610	ADAMTS1	hsa:9510	cDNA, FLJ95281, highly similar to Homo sapiens a disintegrin-like and metalloprotease (reprolysintype) with thrombospondin type 1 motif, 1 (ADAMTS1), mRNA	protein-coding
NUFIP2	22596.9	7622.67	2.96443	1.56776	9.08953e-132	1.08983e-128	up	21738	22155	18967	6777	6224	6594	NUFIP2	hsa:57532	Nuclear fragile X mental retardation-interacting protein 2	protein-coding
HIST1H3H	799.307	3897.45	0.205084	-2.28571	5.72245e-130	6.53449e-127	down	713	843	664	3532	3376	3100	HIST1H3H	hsa:8357	histone cluster 1, H3h	protein-coding
CFAP44	138.925	955.142	0.14545	-2.78141	4.00371e-129	4.36404e-126	down	148	116	123	793	776	888	CFAP44	hsa:55779	Cilia- and flagella-associated protein 44	protein-coding
HOMEZ	79.4196	633.07	0.125452	-2.9948	1.08421e-128	1.1304e-125	down	81	70	70	531	522	575	HOMEZ	hsa:57594	cDNA FLJ54438, highly similar to Homeobox and leucine zipper protein Homez	protein-coding
PSPH	386.924	1468.98	0.263397	-1.92469	2.34213e-126	2.34017e-123	down	453	329	302	1287	1193	1297	PSPH	hsa:5723	Phosphoserine phosphatase, isoform CRA_a	protein-coding
HIST1H3A	244.883	1551.2	0.157866	-2.66322	5.09326e-124	4.88545e-121	down	228	238	214	1383	1255	1350	HIST1H3A	hsa:8350	Histone H3.1	protein-coding
PFAS	869.08	2589.16	0.335661	-1.57492	2.55077e-119	2.3526e-116	down	920	751	751	2214	2159	2283	PFAS	hsa:5198	Phosphoribosylformylglycinamidine synthase (FGAR amidotransferase), isoform CRA_b	protein-coding
SLC38A10	140.898	735.385	0.191597	-2.38385	2.96169e-119	2.63042e-116	down	149	113	130	631	622	637	SLC38A10	hsa:124565	Putative sodium-coupled neutral amino acid transporter 10	protein-coding
SESN2	554.208	2184.58	0.25369	-1.97886	5.62468e-119	4.81713e-116	down	598	423	521	1841	1900	1872	SESN2	hsa:83667	Sestrin-2	protein-coding
PRKAB2	5968.53	2240.36	2.66409	1.41365	1.29338e-118	1.06949e-115	up	5917	5840	4870	1991	1875	1891	PRKAB2	hsa:5565	cDNA, FLJ79082, weakly similar to 5'-AMP-activated protein kinase subunit beta-2	protein-coding
GOLT1B	2932.83	990.661	2.96048	1.56583	7.10188e-117	5.67677e-114	up	2935	2773	2459	882	800	865	GOLT1B	hsa:51026	Vesicle transport protein GOT1B	protein-coding
HIST1H2AB	119.3	777.26	0.153487	-2.70381	1.5335e-114	1.18624e-111	down	107	120	104	692	635	671	HIST1H2AB	hsa:8335	Histone H2A	protein-coding
POLR3H	362.015	1277.64	0.283346	-1.81936	1.37832e-113	1.03288e-110	down	406	257	345	1093	1075	1116	POLR3H	hsa:171568	Polymerase (RNA) III (DNA directed) polypeptide H (22.9kD), isoform CRA_a	protein-coding
HIST1H2AG	1544.99	5393.35	0.286462	-1.80358	1.86487e-113	1.35514e-110	down	1474	1554	1271	4819	4630	4404	HIST1H2AG	hsa:8969	Histone H2A	protein-coding
NCOA5	180.166	786.618	0.229039	-2.12633	3.36105e-109	2.37053e-106	down	198	113	189	679	656	687	NCOA5	hsa:57727	Nuclear receptor coactivator 5	protein-coding
HIST1H2AD	168.742	822.72	0.205102	-2.28558	2.76388e-108	1.89365e-105	down	172	155	143	654	714	747	HIST1H2AD	hsa:3013	Histone H2A type 1-D	protein-coding
HIST1H3B	2124.15	6715.55	0.316303	-1.66062	2.23974e-107	1.49192e-104	down	2087	2068	1759	5485	5807	5969	HIST1H3B	hsa:8358	histone cluster 1, H3b	protein-coding
HIST1H3D	183.632	831.295	0.220899	-2.17854	7.17256e-106	4.64859e-103	down	197	157	158	665	720	752	HIST1H3D	hsa:8351	histone cluster 1, H3d	protein-coding
TTPAL	249.73	944.102	0.264516	-1.91857	1.05129e-104	6.63419e-102	down	284	206	208	815	762	851	TTPAL	hsa:79183	cDNA, FLJ94708	protein-coding
SEC24D	2541.23	902.535	2.81566	1.49347	2.45613e-100	1.51021e-97	up	2484	2427	2159	843	694	784	SEC24D	hsa:9871	cDNA FLJ78676, highly similar to Homo sapiens SEC24 related gene family, member D (SEC24D), mRNA	protein-coding
CALU	11969.6	5191.09	2.30579	1.20526	1.05674e-99	6.33518e-97	up	11712	11782	9834	4550	4283	4511	CALU	hsa:813	Calumenin, isoform CRA_a	protein-coding
HIST2H3D	155.367	945.693	0.164289	-2.60569	1.79105e-99	1.04754e-96	down	139	156	136	861	761	809	HIST2H3D	hsa:653604	histone cluster 2, H3d	protein-coding
ZUFSP	1914	650.551	2.94212	1.55686	4.45673e-99	2.54458e-96	up	1881	1891	1559	572	563	536	ZUFSP	hsa:221302	Zinc finger with UFM1-specific peptidase domain protein	protein-coding
PRRC1	5622.02	2318.1	2.42527	1.27814	1.51406e-98	8.44351e-96	up	5623	5465	4578	1994	1909	2057	PRRC1	hsa:133619	Protein PRRC1	protein-coding
ZNF594	78.55	616.829	0.127345	-2.97319	3.91025e-97	2.13109e-94	down	94	62	64	494	527	565	ZNF594	hsa:84622	ZNF594 protein	protein-coding
RORA	1865.19	631.345	2.95431	1.56282	8.30262e-97	4.42437e-94	up	1889	1721	1584	544	503	577	RORA	hsa:6095	Retinoid-related orphan receptor alpha	protein-coding
CENPB	233.342	858.244	0.271883	-1.87894	5.72136e-94	2.98257e-91	down	243	178	227	733	744	728	CENPB	hsa:1059	Major centromere autoantigen B	protein-coding
POP1	161.497	674.363	0.23948	-2.06202	2.53607e-93	1.29394e-90	down	197	116	139	578	553	603	POP1	hsa:10940	Ribonucleases P/MRP protein subunit POP1	protein-coding
SEC13	3630.34	1476.11	2.4594	1.29831	6.7129e-91	3.28521e-88	up	3571	3492	3042	1240	1215	1341	SEC13	hsa:6396	Protein SEC13 homolog	protein-coding
ANLN	6604.56	2877.28	2.29541	1.19875	2.02711e-90	9.72204e-88	up	6418	6522	5445	2475	2363	2560	ANLN	hsa:54443	Anillin, actin binding protein (Scraps homolog, Drosophila), isoform CRA_e	protein-coding
CSRP2	2103.4	772.092	2.72429	1.44588	5.15195e-90	2.42243e-87	up	1978	2064	1803	624	661	700	CSRP2	hsa:1466	Cysteine and glycine-rich protein 2, isoform CRA_a	protein-coding
UFM1	2829.88	1115.02	2.53797	1.34367	4.56712e-89	2.10614e-86	up	2740	2752	2381	921	957	988	UFM1	hsa:51569	Ubiquitin-fold modifier 1	protein-coding
CA2	996.236	3086.14	0.32281	-1.63124	7.33371e-89	3.31816e-86	down	1041	882	853	2764	2472	2699	CA2	hsa:760	Carbonic anhydrase 2	protein-coding
SLC7A5	2027.86	6106.71	0.332071	-1.59043	3.87866e-88	1.72241e-85	down	2215	1671	1769	5138	5175	5384	SLC7A5	hsa:8140	Large neutral amino acids transporter small subunit 1	protein-coding
CHAC1	17.0719	359.569	0.0474788	-4.39657	1.11503e-87	4.77472e-85	down	22	13	13	318	280	327	CHAC1	hsa:79094	Glutathione-specific gamma-glutamylcyclotransferase 1	protein-coding
ZNF805	2159.73	813.693	2.65424	1.4083	2.51643e-87	1.05867e-84	up	2182	2000	1832	721	638	734	ZNF805	hsa:390980	Zinc finger protein 805	protein-coding
UHMK1	7972.82	2741.83	2.90785	1.53995	4.28238e-87	1.77054e-84	up	7650	7940	6595	2479	2262	2305	UHMK1	hsa:127933	Serine/threonine-protein kinase Kist	protein-coding
TMF1	3831.43	1608.49	2.38201	1.25218	8.22168e-87	3.34162e-84	up	3865	3477	3321	1315	1354	1467	TMF1	hsa:7110	TATA element modulatory factor 1, isoform CRA_a	protein-coding
PTAR1	9328.27	4009.58	2.3265	1.21816	4.48352e-86	1.79191e-83	up	9037	9197	7728	3466	3354	3486	PTAR1	hsa:375743	Protein prenyltransferase alpha subunit repeat-containing protein 1	protein-coding
PRKAA2	7061.26	3151.92	2.24031	1.1637	7.23844e-86	2.84554e-83	up	6731	7028	5883	2724	2648	2729	PRKAA2	hsa:5563	5'-AMP-activated protein kinase catalytic subunit alpha-2	protein-coding
TRAK2	655.455	1747.77	0.375023	-1.41495	7.74869e-86	2.99699e-83	down	635	602	584	1550	1405	1539	TRAK2	hsa:66008	Trafficking kinesin-binding protein 2	protein-coding
HIST1H2BC	1433.9	5167.42	0.277488	-1.8495	9.60069e-86	3.65436e-83	down	1427	1399	1169	4821	4164	4295	HIST1H2BC	hsa:8347	histone cluster 1, H2bc	protein-coding
HECA	4135.34	1765.45	2.34237	1.22797	1.64354e-85	6.15815e-83	up	4026	4090	3397	1531	1513	1492	HECA	hsa:51696	Headcase protein homolog	protein-coding
COPB1	7042.37	3000.97	2.3467	1.23063	5.55855e-85	2.05068e-82	up	6794	6957	5846	2676	2432	2607	COPB1	hsa:1315	Coatomer subunit beta	protein-coding
PNISR	6932.34	3113.85	2.22629	1.15464	1.1406e-84	4.14417e-82	up	6731	6686	5868	2544	2597	2867	PNISR	hsa:25957	Arginine/serine-rich protein PNISR	protein-coding
CREB5	6541.47	2954	2.21445	1.14695	2.3638e-83	8.33588e-81	up	6575	6350	5307	2614	2368	2614	CREB5	hsa:9586	Cyclic AMP-responsive element-binding protein 5	protein-coding
BTN2A2	2354.03	925.698	2.54298	1.34652	3.33154e-83	1.15783e-80	up	2307	2289	1957	829	723	829	BTN2A2	hsa:10385	Butyrophilin, subfamily 2, member A2, isoform CRA_a	protein-coding
PRKACB	381.649	1125.83	0.338993	-1.56067	3.64371e-82	1.24823e-79	down	384	360	319	1025	886	984	PRKACB	hsa:5567	cAMP-dependent protein kinase catalytic subunit beta isoform 2	protein-coding
BRCC3	519.321	1500.11	0.346189	-1.53037	5.4864e-82	1.85301e-79	down	543	458	446	1276	1241	1340	BRCC3	hsa:79184	Lys-63-specific deubiquitinase BRCC36	protein-coding
RHOB	7079.5	1175.47	6.02271	2.59041	8.2317e-82	2.74161e-79	up	7217	6807	5717	1048	994	978	RHOB	hsa:388	Rho-related GTP-binding protein RhoB	protein-coding
MXD1	982.708	250.231	3.92721	1.9735	1.99674e-81	6.55914e-79	up	945	982	808	262	187	194	MXD1	hsa:4084	cDNA FLJ51335, moderately similar to MAD protein	protein-coding
WDR26	12667	6007.33	2.10859	1.07628	2.74591e-81	8.89824e-79	up	12613	12323	10354	5350	4848	5247	WDR26	hsa:80232	WD repeat-containing protein 26	protein-coding
IRS4	16789.7	42801	0.392273	-1.35007	1.08576e-80	3.47153e-78	down	17401	15930	13511	35379	36694	37942	IRS4	hsa:8471	Insulin receptor substrate 4	protein-coding
PHC3	6134.69	2793.61	2.19597	1.13486	1.62238e-80	5.11903e-78	up	6034	5781	5252	2320	2339	2524	PHC3	hsa:80012	PHC3 protein	protein-coding
INTS5	96.2708	462.112	0.208328	-2.26307	2.85789e-80	8.78617e-78	down	94	67	105	424	368	396	INTS5	hsa:80789	Integrator complex subunit 5	protein-coding
SEMA3C	770.325	215.297	3.57796	1.83914	5.37752e-80	1.63231e-77	up	739	747	656	199	181	173	SEMA3C	hsa:10512	cDNA FLJ55486, highly similar to Semaphorin-3C	protein-coding
STAG1	589.036	1555.38	0.378708	-1.40084	7.72287e-80	2.31493e-77	down	572	573	494	1298	1325	1375	STAG1	hsa:10274	Cohesin subunit SA-1	protein-coding
TEX15	826.923	2045.12	0.40434	-1.30636	3.30761e-79	9.79216e-77	down	839	750	713	1790	1627	1843	TEX15	hsa:56154	TEX15 protein	protein-coding
HIST1H2BO	1887.8	4290.2	0.440026	-1.18434	3.62633e-79	1.06048e-76	down	1855	1838	1563	3883	3474	3671	HIST1H2BO	hsa:8348	Histone H2B type 1-O	protein-coding
ZSWIM5	84.0375	433.505	0.193856	-2.36694	2.54408e-78	7.35026e-76	down	75	83	75	361	376	377	ZSWIM5	hsa:57643	Zinc finger SWIM domain-containing protein 5	protein-coding
ZC3H4	527.023	1497.34	0.351974	-1.50646	3.68521e-78	1.05204e-75	down	565	418	484	1158	1345	1345	ZC3H4	hsa:23211	Zinc finger CCCH domain-containing protein 4	protein-coding
KLHL24	3126.5	1334.15	2.34344	1.22863	9.04774e-78	2.55253e-75	up	2993	3021	2678	1137	1109	1184	KLHL24	hsa:54800	Kelch-like protein 24	protein-coding
TRAF6	2112.26	843.99	2.5027	1.32349	2.03726e-77	5.68065e-75	up	2140	1961	1782	689	694	788	TRAF6	hsa:7189	TNF receptor-associated factor 6	protein-coding
DLG4	716.975	184.264	3.89102	1.96015	2.20759e-77	6.08482e-75	up	700	704	592	153	171	149	DLG4	hsa:1742	cDNA FLJ50646, highly similar to Discs large homolog 4	protein-coding
TFPI	949.028	291.836	3.25193	1.70129	3.23322e-77	8.81052e-75	up	917	950	775	240	275	234	TFPI	hsa:7035	Tissue factor pathway inhibitor (Lipoprotein-associated coagulation inhibitor) variant	protein-coding
ZBTB41	3001.17	1281.12	2.34261	1.22812	5.6932e-77	1.53396e-74	up	2911	2915	2524	1069	1092	1132	ZBTB41	hsa:360023	Zinc finger and BTB domain-containing protein 41	protein-coding
SGTB	2486.64	1042.82	2.38454	1.25371	1.49664e-76	3.9877e-74	up	2502	2414	2015	842	915	923	SGTB	hsa:54557	small glutamine-rich tetratricopeptide repeat (TPR)-containing, beta	protein-coding
PGM3	3774.14	1683.85	2.24138	1.16439	4.25089e-76	1.108e-73	up	3864	3541	3115	1455	1389	1485	PGM3	hsa:5238	cDNA FLJ13370 fis, clone PLACE1000653, highly similar to Phosphoacetylglucosamine mutase (EC 5.4.2.3)	protein-coding
CD55	2767.57	1176.56	2.35226	1.23405	7.9505e-76	2.05003e-73	up	2684	2729	2290	1027	982	1015	CD55	hsa:1604	Complement decay-accelerating factor	protein-coding
LOC105369195	290.478	940.836	0.308745	-1.69551	1.05213e-75	2.68404e-73	down	345	254	216	749	851	817				protein-coding
ZNF800	5939.09	2777.55	2.13825	1.09643	1.3094e-75	3.3052e-73	up	5788	5743	4995	2367	2327	2446	ZNF800	hsa:168850	Zinc finger protein 800	protein-coding
PDE3B	299.619	1202.05	0.249257	-2.00429	2.56433e-75	6.33944e-73	down	321	279	237	1024	986	1081	PDE3B	hsa:5140	Phosphodiesterase 3B, cGMP-inhibited	protein-coding
FOXRED2	1379.58	3129.6	0.440815	-1.18175	4.30692e-75	1.05388e-72	down	1446	1320	1086	2624	2732	2685	FOXRED2	hsa:80020	FAD-dependent oxidoreductase domain-containing protein 2	protein-coding
WARS	1123.45	2597.91	0.432444	-1.20941	2.50707e-74	6.07269e-72	down	1131	1180	827	2229	2130	2321	WARS	hsa:7453	Tryptophanyl-tRNA synthetase, isoform CRA_a	protein-coding
ARL5B	9759.77	3816.59	2.5572	1.35456	3.01867e-74	7.23876e-72	up	9453	9778	7943	3276	3205	3329	ARL5B	hsa:221079	ADP-ribosylation factor-like 5B	protein-coding
D2HGDH	176.716	630.735	0.280175	-1.8356	5.39916e-74	1.26933e-71	down	180	146	165	515	528	579	D2HGDH	hsa:728294	cDNA, FLJ96169	protein-coding
SLC35A4	320.87	952.864	0.336743	-1.57028	9.45684e-74	2.2017e-71	down	357	241	296	803	813	833	SLC35A4	hsa:113829	Probable UDP-sugar transporter protein SLC35A4	protein-coding
ANKRD11	1451.89	3341.04	0.434563	-1.20236	1.65623e-73	3.81888e-71	down	1485	1242	1311	2628	2808	3158	ANKRD11	hsa:29123	Ankyrin repeat domain 11 variant	protein-coding
CNBP	13488.7	5339.13	2.52639	1.33708	2.87093e-73	6.55666e-71	up	12848	13650	11038	4647	4350	4731	CNBP	hsa:7555	Cellular nucleic acid-binding protein	protein-coding
SOX4	9297.46	4530.37	2.05225	1.03721	3.99678e-73	9.04178e-71	up	9399	8753	7749	3900	3876	3865	SOX4	hsa:6659	Transcription factor SOX-4	protein-coding
ZGRF1	5361.45	2527.84	2.12097	1.08472	8.68536e-73	1.9465e-70	up	5298	5131	4496	2095	2175	2227	ZGRF1	hsa:55345	Protein ZGRF1	protein-coding
CREBRF	1689.82	531.453	3.17963	1.66886	1.20702e-72	2.65544e-70	up	1595	1719	1387	457	425	485	CREBRF	hsa:153222	cDNA FLJ76882, highly similar to Homo sapiens adult retina protein, mRNA	protein-coding
PDCD5	1405.63	522.701	2.68918	1.42716	8.41067e-72	1.83353e-69	up	1385	1381	1149	428	462	453	PDCD5	hsa:9141	Programmed cell death protein 5	protein-coding
EIF1B	2807.14	1239.82	2.26415	1.17897	2.276e-71	4.87307e-69	up	2733	2787	2296	1053	1064	1069	EIF1B	hsa:10289	Eukaryotic translation initiation factor 1B, isoform CRA_a	protein-coding
C2orf69	2188.12	814.208	2.68743	1.42622	2.42935e-71	5.15539e-69	up	2153	2191	1753	690	706	696	C2orf69	hsa:205327	UPF0565 protein C2orf69	protein-coding
ZC3H11A	13122.8	6547.42	2.00427	1.00308	4.22059e-71	8.87805e-69	up	12775	12822	10926	5777	5370	5684	ZC3H11A	hsa:9877	Zinc finger CCCH domain-containing protein 11A	protein-coding
PSKH1	179.67	687.518	0.261331	-1.93605	4.47275e-71	9.32666e-69	down	216	137	150	622	584	560	PSKH1	hsa:5681	Serine/threonine-protein kinase H1	protein-coding
ARFGEF3	2104.37	896.559	2.34717	1.23092	8.29542e-71	1.71486e-68	up	1996	2009	1841	779	715	812	ARFGEF3	hsa:57221	KIAA1244	protein-coding
NUF2	2501.83	1091.97	2.29112	1.19605	5.54339e-70	1.13616e-67	up	2503	2383	2082	937	912	958	NUF2	hsa:83540	Cell division cycle associated 1, isoform CRA_a	protein-coding
LOC100506571	47.4765	306.415	0.154942	-2.6902	8.6142e-70	1.75058e-67	down	63	26	44	238	263	287	LOC100506571	hsa:100506571	uncharacterized LOC100506571	protein-coding
GAS2L3	1516.95	599.147	2.53185	1.34019	1.4961e-69	3.01483e-67	up	1506	1386	1327	534	471	536	GAS2L3	hsa:283431	Growth arrest-specific 2 like 3, isoform CRA_a	protein-coding
PURG	1281.81	476.491	2.69009	1.42766	2.67549e-69	5.34653e-67	up	1242	1216	1106	407	396	422	PURG	hsa:29942	Purine-rich element-binding protein gamma	protein-coding
SLC5A3	9701.11	4118.79	2.35533	1.23593	5.4764e-69	1.08532e-66	up	9236	9511	8226	3697	3425	3462	SLC5A3	hsa:6526	Sodium/myo-inositol cotransporter	protein-coding
SSFA2	4477.47	2120.4	2.11162	1.07835	7.50538e-69	1.46324e-66	up	4419	4416	3638	1800	1796	1854	SSFA2	hsa:6744	cDNA FLJ45996 fis, clone SKNSH2007306, highly similar to Homo sapiens sperm specific antigen 2 (SSFA2), mRNA	protein-coding
STX3	1578.14	596.55	2.64545	1.40351	8.74131e-69	1.69046e-66	up	1547	1573	1276	529	456	550	STX3	hsa:6809	cDNA FLJ52253, highly similar to Mus musculus syntaxin 3 (Stx3), transcript variant C, mRNA	protein-coding
C21orf58	302.658	886.523	0.341398	-1.55047	9.60446e-69	1.84252e-66	down	312	285	247	694	776	809	C21orf58	hsa:54058	chromosome 21 open reading frame 58	protein-coding
ZCCHC14	1186.6	2629.42	0.451278	-1.14791	1.40974e-68	2.68298e-66	down	1294	1009	1008	2186	2218	2356	ZCCHC14	hsa:23174	cDNA FLJ75992, highly similar to Homo sapiens zinc finger, CCHC domain containing 14 (ZCCHC14), mRNA	protein-coding
C1GALT1	1652.16	670.464	2.4642	1.30112	1.94626e-68	3.65575e-66	up	1621	1628	1352	585	586	551	C1GALT1	hsa:56913	Core 1 synthase, glycoprotein-N-acetylgalactosamine 3-beta-galactosyltransferase, 1, isoform CRA_a	protein-coding
GOPC	1092.67	2431.81	0.449325	-1.15417	1.95136e-68	3.65575e-66	down	1162	905	976	2113	1998	2141	GOPC	hsa:57120	Golgi-associated PDZ and coiled-coil motif-containing protein	protein-coding
FEM1C	2164.62	911.232	2.37549	1.24823	1.4299e-67	2.65806e-65	up	2124	2158	1748	785	789	767	FEM1C	hsa:56929	Protein fem-1 homolog C	protein-coding
HIST2H2BF	1487.12	5888.71	0.252538	-1.98543	1.77197e-67	3.2686e-65	down	1401	1585	1156	4846	5386	4889	HIST2H2BF	hsa:440689	Histone H2B type 2-F	protein-coding
RBPJ	5517.41	2683.45	2.05608	1.0399	1.88566e-67	3.45176e-65	up	5335	5517	4508	2325	2229	2344	RBPJ	hsa:3516	Recombining binding protein suppressor of hairless (Drosophila), isoform CRA_a	protein-coding
TNFRSF12A	349.151	56.2948	6.20219	2.63278	2.62842e-67	4.73906e-65	up	359	349	267	62	33	50	TNFRSF12A	hsa:51330	Tumor necrosis factor receptor superfamily member 12A	protein-coding
ANKRD1	244.739	20.9131	11.7027	3.54877	4.5173e-67	8.08395e-65	up	255	246	183	22	10	22	ANKRD1	hsa:27063	Ankyrin repeat domain-containing protein 1	protein-coding
ZNF75A	54.4642	306.578	0.177652	-2.49287	5.50926e-67	9.78607e-65	down	66	34	52	233	275	280	ZNF75A	hsa:7627	Zinc finger protein 75A	protein-coding
RAD51AP1	3429.92	1140.09	3.00847	1.58903	1.06999e-66	1.88664e-64	up	3255	3471	2817	1031	894	1007	RAD51AP1	hsa:10635	cDNA FLJ78249, highly similar to Homo sapiens RAD51 associated protein 1, mRNA	protein-coding
MYBBP1A	1148.19	2514.23	0.456678	-1.13075	1.10526e-66	1.93461e-64	down	1118	1072	1002	2250	2026	2188	MYBBP1A	hsa:10514	cDNA FLJ60422, highly similar to Myb-binding protein 1A	protein-coding
TMEM56	1368.38	537.17	2.54739	1.34902	1.56657e-66	2.7222e-64	up	1375	1235	1197	442	456	483	TMEM56	hsa:148534	Transmembrane protein 56	protein-coding
REL	3000.31	1370.58	2.18907	1.13032	2.14772e-66	3.7052e-64	up	2907	2871	2566	1142	1147	1235	REL	hsa:5966	cDNA FLJ59223, highly similar to C-Rel proto-oncogene protein	protein-coding
MARCKSL1	1559.27	3321.86	0.469397	-1.09112	3.78806e-66	6.48841e-64	down	1575	1500	1271	2782	2837	2919	MARCKSL1	hsa:65108	MARCKS-related protein	protein-coding
SEPHS2	1027.64	2262.36	0.454234	-1.13849	1.10098e-65	1.87245e-63	down	1036	907	915	2007	1779	2033	SEPHS2	hsa:22928	cDNA FLJ53520, highly similar to Selenide, water dikinase 2 (EC 2.7.9.3)	protein-coding
HIST1H4D	1371.83	4727.35	0.290191	-1.78493	1.36907e-65	2.31199e-63	down	1146	1471	1184	4204	3992	3950	HIST1H4D	hsa:8360	histone cluster 1, H4d	protein-coding
KIAA0196	587.366	1532.73	0.383215	-1.38377	1.48284e-65	2.48661e-63	down	596	531	508	1257	1335	1347	KIAA0196	hsa:9897	cDNA FLJ57526	protein-coding
FUS	1599.6	4278.6	0.373862	-1.41942	1.88393e-65	3.13726e-63	down	1664	1372	1417	3321	3656	4027	FUS	hsa:2521	cDNA FLJ78268, highly similar to Homo sapiens fusion (involved in t(12;16) in malignant liposarcoma), transcript variant 1, mRNA	protein-coding
AMOT	11396.2	26570.6	0.428904	-1.22127	2.03095e-65	3.35877e-63	down	11642	10553	9557	22319	22505	23476	AMOT	hsa:154796	Angiomotin	protein-coding
TYSND1	183.164	615.085	0.297786	-1.74765	3.9304e-65	6.41163e-63	down	199	156	156	515	545	520	TYSND1	hsa:219743	Peroxisomal leader peptide-processing protease	protein-coding
ZBTB21	3104.72	1446.5	2.14637	1.1019	4.14955e-65	6.72339e-63	up	3017	2990	2630	1283	1170	1266	ZBTB21	hsa:49854	cDNA FLJ60152, highly similar to Zinc finger protein 295	protein-coding
HIST1H4B	396.355	1998.79	0.198298	-2.33426	5.19033e-65	8.3533e-63	down	387	356	358	1892	1569	1677	HIST1H4B	hsa:8366	histone cluster 1, H4b	protein-coding
GPRIN3	4022.84	1450.1	2.77419	1.47206	7.64545e-65	1.22225e-62	up	3806	4002	3378	1298	1193	1236	GPRIN3	hsa:285513	GPRIN family member 3	protein-coding
HIST1H2BD	1861.28	6815.73	0.273086	-1.87257	8.96265e-65	1.42334e-62	down	1602	2095	1474	6162	5585	5770	HIST1H2BD	hsa:3017	Histone H2B type 1-D	protein-coding
GOLGA2	1665.69	695.382	2.39535	1.26024	2.09283e-64	3.30172e-62	up	1699	1494	1444	572	585	631	GOLGA2	hsa:2801	Golgin subfamily A member 2	protein-coding
STARD4	2638.33	1197.69	2.20284	1.13937	4.41969e-64	6.92708e-62	up	2512	2578	2245	1067	994	1017	STARD4	hsa:134429	cDNA FLJ77652, highly similar to Homo sapiens START domain containing 4, sterol regulated (STARD4), mRNA	protein-coding
ACBD3	6041.69	2192.38	2.75577	1.46245	8.31082e-64	1.29411e-61	up	5944	6084	4809	1816	1819	2003	ACBD3	hsa:64746	Acyl-Coenzyme A binding domain containing 3, isoform CRA_a	protein-coding
LOC101929008	22.6835	212.579	0.106706	-3.22829	1.13562e-63	1.75691e-61	down	32	15	17	160	200	186	LOC101929008	hsa:101929008	uncharacterized LOC101929008	protein-coding
C11orf30	3126.04	1473.23	2.1219	1.08535	9.95755e-63	1.51128e-60	up	3053	3004	2641	1238	1204	1347	C11orf30	hsa:56946	Protein EMSY	protein-coding
SESN3	8257.8	3944.13	2.09369	1.06605	1.4243e-62	2.13467e-60	up	7966	8060	6946	3501	3349	3283	SESN3	hsa:143686	Sestrin-3	protein-coding
CHTF8	539.358	1310.67	0.411514	-1.28099	1.48689e-62	2.21464e-60	down	574	445	483	1187	1084	1097	CHTF8	hsa:54921	Chromosome transmission fidelity protein 8 homolog isoform 2	protein-coding
RAB5A	2529.7	1169.79	2.16252	1.11272	2.19831e-62	3.25404e-60	up	2499	2476	2071	995	919	1096	RAB5A	hsa:5868	RAB5A, member RAS oncogene family, isoform CRA_a	protein-coding
RPL26	41544.2	15275.3	2.71969	1.44344	2.89756e-62	4.26279e-60	up	38554	42298	34632	13478	12277	13524	RPL26	hsa:6154	60S ribosomal protein L26	protein-coding
SIX4	2819.05	917.372	3.07296	1.61963	3.01855e-62	4.4137e-60	up	2593	2814	2422	864	726	768	SIX4	hsa:51804	Homeobox protein SIX4	protein-coding
SNRPA1	2046.24	915.638	2.23477	1.16013	3.45814e-62	5.02583e-60	up	1985	1985	1723	780	762	812	SNRPA1	hsa:6627	U2 small nuclear ribonucleoprotein A'	protein-coding
TMEM263	4474.15	1895.72	2.36013	1.23887	5.08779e-62	7.34971e-60	up	4432	4467	3571	1606	1576	1692	TMEM263	hsa:90488	Transmembrane protein 263	protein-coding
PMAIP1	4139.61	1117.45	3.7045	1.88928	5.40032e-62	7.75447e-60	up	3983	4159	3381	960	922	991	PMAIP1	hsa:5366	Phorbol-12-myristate-13-acetate-induced protein 1	protein-coding
RAB18	1754.4	763.588	2.29757	1.20011	1.82477e-61	2.60464e-59	up	1696	1699	1485	719	577	668	RAB18	hsa:22931	cDNA FLJ51678, highly similar to Ras-related protein Rab-18	protein-coding
PUS1	316.118	852.531	0.370799	-1.43129	2.27133e-61	3.22287e-59	down	305	262	309	742	674	777	PUS1	hsa:80324	tRNA pseudouridine synthase A, mitochondrial	protein-coding
KCNC1	42.443	263.633	0.160993	-2.63493	2.38016e-61	3.35743e-59	down	53	31	35	212	243	222	KCNC1	hsa:3746	Potassium voltage-gated channel subfamily C member 1	protein-coding
ARL1	2517.79	1171.07	2.14998	1.10433	2.4263e-61	3.40249e-59	up	2546	2436	2037	995	927	1091	ARL1	hsa:400	cDNA FLJ53084, highly similar to ADP-ribosylation factor-like protein 1	protein-coding
TMED3	2326.54	1065.79	2.18294	1.12627	3.83641e-61	5.28719e-59	up	2325	2224	1931	977	869	893	TMED3	hsa:23423	cDNA FLJ58873, highly similar to Transmembrane emp24 domain-containing protein 3	protein-coding
ZMAT3	3370.69	1620.32	2.08027	1.05677	3.92421e-61	5.37729e-59	up	3331	3031	3007	1553	1306	1304	ZMAT3	hsa:64393	Zinc finger matrin-type protein 3	protein-coding
PYCRL	56.3467	298.352	0.18886	-2.40461	5.75741e-61	7.84447e-59	down	65	38	54	261	245	261	PYCRL	hsa:65263	Pyrroline-5-carboxylate reductase 3	protein-coding
LMAN1	11399.3	4958.13	2.29912	1.20108	6.75991e-61	9.15834e-59	up	11185	11336	9232	4349	4135	4259	LMAN1	hsa:3998	Lectin, mannose-binding, 1, isoform CRA_b	protein-coding
SFXN2	296.755	822.243	0.360909	-1.47029	1.10751e-60	1.49203e-58	down	320	245	262	726	710	676	SFXN2	hsa:118980	Sideroflexin-2	protein-coding
BTG3	2263.6	765.72	2.95617	1.56373	1.39528e-60	1.86921e-58	up	2086	2301	1903	676	636	656	BTG3	hsa:10950	Protein BTG3	protein-coding
DACH1	191.758	593.787	0.32294	-1.63066	2.50888e-60	3.34238e-58	down	180	177	175	517	521	487	DACH1	hsa:1602	Dachshund homolog 1	protein-coding
ALDH1B1	521.943	1298.19	0.402055	-1.31454	3.46648e-60	4.5926e-58	down	543	434	475	1171	1011	1157	ALDH1B1	hsa:219	cDNA FLJ51238, highly similar to Aldehyde dehydrogenase X, mitochondrial (EC 1.2.1.3)	protein-coding
KLHL28	1524.22	533.466	2.8572	1.5146	5.2025e-60	6.81727e-58	up	1434	1528	1276	456	432	484	KLHL28	hsa:54813	kelch-like family member 28	protein-coding
TTC12	164.769	563.874	0.292209	-1.77493	6.39851e-60	8.33893e-58	down	162	150	146	451	500	498	TTC12	hsa:54970	tetratricopeptide repeat domain 12	protein-coding
KLF7	951.628	349.136	2.72567	1.44661	6.84833e-60	8.87691e-58	up	977	880	795	318	270	310	KLF7	hsa:8609	Kruppel-like factor 7 (Ubiquitous), isoform CRA_a	protein-coding
GTF2H3	1104.87	2341.62	0.471841	-1.08363	1.14662e-59	1.47828e-57	down	1133	996	948	1948	2019	2051	GTF2H3	hsa:2967	General transcription factor IIH subunit 3	protein-coding
CHEK1	4269.06	2131.12	2.00319	1.0023	1.42315e-59	1.82498e-57	up	4219	4180	3492	1771	1839	1867	CHEK1	hsa:1111	cDNA FLJ56409, highly similar to Serine/threonine-protein kinase Chk1 (EC 2.7.11.1)	protein-coding
PARP2	2314.49	901.889	2.56627	1.35967	1.60212e-59	2.03046e-57	up	2216	2338	1888	800	725	794	PARP2	hsa:10038	cDNA FLJ75509, highly similar to Homo sapiens poly-(ADP-ribose) polymerase II	protein-coding
RBM15B	814.333	1797.42	0.453057	-1.14224	1.60879e-59	2.03046e-57	down	826	726	714	1594	1459	1568	RBM15B	hsa:29890	Putative RNA-binding protein 15B	protein-coding
MASTL	3165.89	1542.17	2.05288	1.03765	9.69162e-59	1.21044e-56	up	3169	3033	2617	1314	1299	1351	MASTL	hsa:84930	Serine/threonine-protein kinase greatwall	protein-coding
WDR73	414.2	1032.78	0.401053	-1.31813	9.92352e-59	1.23298e-56	down	420	348	383	843	884	928	WDR73	hsa:84942	WD repeat domain 73	protein-coding
GAN	2057.58	940.439	2.18789	1.12954	1.23662e-58	1.52073e-56	up	2017	1962	1746	855	768	794	GAN	hsa:8139	Gigaxonin	protein-coding
SZT2	693.816	1619.44	0.42843	-1.22287	1.59045e-58	1.94587e-56	down	795	544	599	1432	1326	1405	SZT2	hsa:23334	Protein SZT2	protein-coding
CDR2	1445.85	578.471	2.49943	1.3216	2.10662e-58	2.55135e-56	up	1348	1458	1213	530	464	493	CDR2	hsa:1039	Cerebellar degeneration-related protein 2	protein-coding
CCDC50	1838.2	828.525	2.21864	1.14967	2.33815e-58	2.81753e-56	up	1762	1835	1518	692	677	762	CCDC50	hsa:152137	Coiled-coil domain-containing protein 50	protein-coding
MSANTD2	375.013	971.474	0.386024	-1.37324	3.22073e-58	3.86165e-56	down	378	318	346	751	864	882	MSANTD2	hsa:79684	Myb/SANT-like DNA-binding domain containing 2	protein-coding
CXorf38	1597.08	699.797	2.2822	1.19043	1.0585e-57	1.25657e-55	up	1586	1515	1345	534	620	645	CXorf38	hsa:159013	chromosome X open reading frame 38	protein-coding
FAM160B1	1904.55	865.184	2.20132	1.13837	2.366e-57	2.79491e-55	up	1871	1778	1648	749	698	778	FAM160B1	hsa:57700	family with sequence similarity 160, member B1	protein-coding
C9orf72	1627.17	717.32	2.2684	1.18167	2.85076e-57	3.33469e-55	up	1604	1556	1369	617	618	608	C9orf72	hsa:203228	Protein C9orf72	protein-coding
C9orf69	270.547	743.895	0.36369	-1.45922	3.58565e-57	4.17397e-55	down	296	202	255	646	622	644	C9orf69	hsa:90120	Protein C9orf69	protein-coding
LYSMD3	1708	764.344	2.23459	1.16001	4.72575e-57	5.47456e-55	up	1621	1658	1468	668	606	692	LYSMD3	hsa:116068	LysM and putative peptidoglycan-binding domain-containing protein 3	protein-coding
METTL9	3506.92	1745.11	2.00957	1.00689	5.71981e-57	6.59428e-55	up	3453	3429	2884	1527	1418	1542	METTL9	hsa:51108	Methyltransferase-like protein 9	protein-coding
ZBTB43	1644.07	635.454	2.58724	1.37142	8.6268e-57	9.80429e-55	up	1579	1665	1333	564	509	561	ZBTB43	hsa:23099	Zinc finger and BTB domain-containing protein 43	protein-coding
STK17B	1875.08	860.522	2.179	1.12367	8.80778e-57	9.96276e-55	up	1889	1783	1552	730	767	713	STK17B	hsa:9262	Serine/threonine-protein kinase 17B	protein-coding
SLC6A9	164.237	728.39	0.22548	-2.14893	1.39738e-56	1.5732e-54	down	145	174	137	630	635	606	SLC6A9	hsa:6536	cDNA, FLJ78832, highly similar to Sodium- and chloride-dependent glycine transporter 1	protein-coding
KIAA0408	1361.43	567.402	2.39942	1.26268	1.44943e-56	1.62417e-54	up	1309	1374	1107	474	493	491	KIAA0408	hsa:9729	Uncharacterized protein KIAA0408	protein-coding
SAT1	1928.09	238.542	8.08282	3.01486	1.60234e-56	1.78717e-54	up	1853	2023	1497	218	217	177	SAT1	hsa:6303	Spermidine/spermine N1-acetyltransferase, isoform CRA_a	protein-coding
BRCA2	1713.75	3585.14	0.478015	-1.06487	2.09168e-56	2.31145e-54	down	1847	1336	1587	2950	3107	3157	BRCA2	hsa:675	Truncated breast and ovarian cancer susceptibility protein 2	protein-coding
GEMIN4	892.935	1902.36	0.469383	-1.09116	1.38534e-55	1.49642e-53	down	918	790	778	1696	1556	1638	GEMIN4	hsa:50628	Gem-associated protein 4	protein-coding
ADAT1	189.567	569.877	0.332645	-1.58795	1.66123e-55	1.78638e-53	down	207	175	148	502	488	474	ADAT1	hsa:23536	cDNA, FLJ95496, highly similar to Homo sapiens adenosine deaminase, tRNA-specific 1 (ADAT1), mRNA	protein-coding
AMMECR1	348.56	930.513	0.37459	-1.41662	2.48575e-55	2.66109e-53	down	362	323	287	814	746	833	AMMECR1	hsa:9949	AMME syndrome candidate gene 1 protein	protein-coding
PPM1M	128.986	456.148	0.282771	-1.82229	3.67804e-55	3.91998e-53	down	138	116	106	392	414	365	PPM1M	hsa:132160	Protein phosphatase 2C eta-2	protein-coding
SCN5A	81.8324	341.613	0.239547	-2.06162	3.88584e-55	4.12312e-53	down	80	69	78	285	293	300	SCN5A	hsa:6331	Sodium channel protein type 5 subunit alpha	protein-coding
RBM11	585.216	177.899	3.2896	1.71791	8.17319e-55	8.55865e-53	up	576	522	528	151	156	150	RBM11	hsa:54033	RNA binding motif protein 11, isoform CRA_b	protein-coding
POLR1A	1408.48	2820.49	0.499374	-1.00181	1.02142e-54	1.06494e-52	down	1481	1288	1160	2364	2394	2492	POLR1A	hsa:25885	DNA-directed RNA polymerase I subunit RPA1	protein-coding
VAC14	427.3	1026.85	0.416128	-1.2649	2.57037e-54	2.65679e-52	down	448	380	363	899	860	880	VAC14	hsa:55697	Protein VAC14 homolog	protein-coding
FANCB	2931.46	1455	2.01475	1.0106	2.67039e-54	2.74833e-52	up	2831	2843	2480	1291	1195	1254	FANCB	hsa:2187	Fanconi anemia group B protein	protein-coding
TECPR2	233.268	650.881	0.358388	-1.48041	3.28761e-54	3.3691e-52	down	251	220	181	577	536	560	TECPR2	hsa:9895	Tectonin beta-propeller repeat-containing protein 2	protein-coding
BSN	185.927	562.295	0.330658	-1.59659	6.71269e-54	6.82077e-52	down	198	170	151	458	514	472	BSN	hsa:8927	Bassoon (Presynaptic cytomatrix protein), isoform CRA_a	protein-coding
UTP20	720.593	2146.47	0.33571	-1.57471	8.58109e-54	8.65633e-52	down	749	674	587	1894	1756	1868	UTP20	hsa:27340	Small subunit processome component 20 homolog	protein-coding
ZBED6	5359.87	1742.56	3.07585	1.62099	8.59135e-54	8.65633e-52	up	5050	5444	4415	1608	1442	1427	ZBED6	hsa:100381270	Zinc finger BED domain-containing protein 6	protein-coding
HIST1H4A	261.997	791.12	0.331173	-1.59434	8.79494e-54	8.82438e-52	down	235	292	202	730	645	658	HIST1H4A	hsa:8359	histone cluster 1, H4a	protein-coding
CACNB4	2322.14	940.206	2.46983	1.30441	1.04902e-53	1.04814e-51	up	2224	2354	1886	877	785	753	CACNB4	hsa:785	cDNA FLJ75268, highly similar to Human voltage-dependent calcium channel beta-4 subunit mRNA	protein-coding
PLAG1	2038.51	961.204	2.12079	1.0846	1.30158e-53	1.2951e-51	up	1982	1921	1765	852	784	835	PLAG1	hsa:5324	Pleiomorphic adenoma gene 1, isoform CRA_a	protein-coding
DNAH6	80.9186	361.975	0.223548	-2.16135	1.44586e-53	1.42682e-51	down	86	76	64	296	321	313	DNAH6	hsa:1768	DNAH6 variant protein	protein-coding
JOSD1	536.121	1218.7	0.439913	-1.18471	1.87777e-53	1.83792e-51	down	554	488	452	1054	1008	1071	JOSD1	hsa:9929	Josephin domain containing 1, isoform CRA_a	protein-coding
RSRC2	4872.65	2221.81	2.19309	1.13297	2.26109e-53	2.2041e-51	up	4679	4893	3990	1884	1812	2018	RSRC2	hsa:65117	Arginine/serine-rich coiled-coil protein 2	protein-coding
HACE1	2632.18	1304.3	2.01809	1.01299	6.31982e-53	6.11085e-51	up	2666	2444	2221	1118	1107	1127	HACE1	hsa:57531	cDNA FLJ75019	protein-coding
ARF4	4030.87	1837.5	2.19367	1.13335	1.12677e-52	1.0808e-50	up	3959	4000	3269	1687	1417	1622	ARF4	hsa:378	ADP-ribosylation factor 4	protein-coding
ZBTB10	9847.84	3793.41	2.59604	1.37631	1.44367e-52	1.37925e-50	up	9413	10063	7940	3301	3190	3258	ZBTB10	hsa:65986	ZBTB10 protein	protein-coding
APPBP2	654.813	1423.15	0.460116	-1.11993	1.55721e-52	1.48183e-50	down	694	525	603	1200	1186	1273	APPBP2	hsa:10513	Amyloid protein-binding protein 2	protein-coding
ZCCHC2	1474.01	618.808	2.38201	1.25218	2.04787e-52	1.94103e-50	up	1389	1427	1279	602	491	497	ZCCHC2	hsa:54877	cDNA FLJ40813 fis, clone TRACH2010505, highly similar to Zinc finger CCHC domain-containing protein 2	protein-coding
CACNG8	50.9315	343.147	0.148425	-2.7522	2.45877e-52	2.32131e-50	down	54	31	56	244	296	343	CACNG8	hsa:59283	Voltage-dependent calcium channel gamma-8 subunit	protein-coding
TMEM39A	2450.66	1209.6	2.026	1.01864	7.11024e-52	6.6603e-50	up	2480	2301	2046	1048	970	1093	TMEM39A	hsa:55254	Transmembrane protein 39A	protein-coding
KIAA0754	554.062	1240.31	0.446713	-1.16258	1.71013e-51	1.58949e-49	down	575	486	482	1008	1096	1083	KIAA0754	hsa:643314	KIAA0754	protein-coding
HIST1H2AH	383.149	2586.59	0.148129	-2.75507	2.38888e-51	2.20328e-49	down	369	377	320	2367	2119	2161	HIST1H2AH	hsa:85235	Histone H2A type 1-H	protein-coding
DNAAF5	607.271	1331.66	0.456025	-1.13282	2.47211e-51	2.27131e-49	down	627	509	553	1196	1106	1120	DNAAF5	hsa:54919	Dynein assembly factor 5, axonemal	protein-coding
DBNL	236.716	637.041	0.371587	-1.42823	3.61897e-51	3.29973e-49	down	236	182	238	552	541	544	DBNL	hsa:28988	cDNA FLJ59450, highly similar to Drebrin-like protein	protein-coding
DNAH17	206.076	34.8897	5.90649	2.5623	8.84275e-51	7.94191e-49	up	191	185	195	29	23	38	DNAH17	hsa:8632	DNAH17 variant protein	protein-coding
DSE	2272.68	1120.77	2.02779	1.01991	1.29339e-50	1.15299e-48	up	2176	2205	1938	1001	914	966	DSE	hsa:29940	Dermatan-sulfate epimerase	protein-coding
RNF152	778.914	289.823	2.68756	1.42629	1.59229e-50	1.40379e-48	up	750	779	639	237	249	259	RNF152	hsa:220441	E3 ubiquitin-protein ligase RNF152	protein-coding
C3orf38	1426.25	650.379	2.19295	1.13288	2.10168e-50	1.83935e-48	up	1393	1378	1198	536	510	628	C3orf38	hsa:285237	Uncharacterized protein C3orf38	protein-coding
HIST1H3J	12.1235	197.303	0.0614463	-4.02453	2.37069e-50	2.05975e-48	down	12	15	7	160	174	173	HIST1H3J	hsa:8356	histone cluster 1, H3j	protein-coding
PPP1R15B	10406.7	4673.79	2.22662	1.15485	3.40515e-50	2.93725e-48	up	9810	10460	8670	4177	3922	3910	PPP1R15B	hsa:84919	cDNA, FLJ78991, highly similar to Homo sapiens protein phosphatase 1, regulatory (inhibitor) subunit 15B (PPP1R15B), mRNA	protein-coding
HCFC2	1220.89	535.512	2.27985	1.18894	9.71386e-50	8.31923e-48	up	1220	1147	1032	482	404	492	HCFC2	hsa:29915	Host cell factor 2	protein-coding
PARM1	666.905	234.018	2.8498	1.51086	1.26122e-49	1.06493e-47	up	659	604	591	212	201	188	PARM1	hsa:25849	Prostate androgen-regulated mucin-like protein 1	protein-coding
HMGCS1	9625.28	2933.13	3.28158	1.71439	1.3518e-49	1.13741e-47	up	10089	9314	7480	2438	2406	2700	HMGCS1	hsa:3157	3-hydroxy-3-methylglutaryl-Coenzyme A synthase 1 (Soluble), isoform CRA_a	protein-coding
UROS	311.047	773.794	0.401977	-1.31482	2.82525e-49	2.36061e-47	down	331	295	243	696	630	663	UROS	hsa:7390	Uroporphyrinogen-III synthase	protein-coding
SLC7A11	2218.37	6290.17	0.352673	-1.5036	4.06682e-49	3.38619e-47	down	2489	1862	1847	5231	5442	5492	SLC7A11	hsa:23657	Cystine/glutamate transporter	protein-coding
POLR3D	1777.87	849.933	2.09178	1.06473	5.60261e-49	4.63278e-47	up	1761	1746	1446	752	693	740	POLR3D	hsa:661	cDNA FLJ57992, highly similar to DNA-directed RNA polymerase III subunit D (EC2.7.7.6)	protein-coding
LOC105374013	84.5179	388.962	0.217291	-2.2023	6.46997e-49	5.33161e-47	down	82	80	73	274	356	370	LOC105374013		endogenous retrovirus group K member 5 Gag polyprotein	protein-coding
CNN3	5107.73	2094.99	2.43807	1.28574	6.74964e-49	5.54303e-47	up	4865	5256	4099	1910	1650	1827	CNN3	hsa:1266	Calponin-3	protein-coding
SPDL1	900.313	1818.91	0.494973	-1.01458	6.98207e-49	5.70542e-47	down	917	833	758	1491	1573	1611	SPDL1	hsa:54908	Protein Spindly	protein-coding
ZNF747	257.172	673.107	0.382068	-1.3881	7.57017e-49	6.15365e-47	down	271	215	230	591	539	601	ZNF747	hsa:65988	Uncharacterized protein	protein-coding
ARFGAP3	2392.5	974.583	2.45489	1.29566	9.69459e-49	7.80122e-47	up	2368	2431	1872	847	813	845	ARFGAP3	hsa:26286	ADP-ribosylation factor GTPase activating protein 3, isoform CRA_a	protein-coding
MVP	490.919	116.175	4.2257	2.07919	1.17165e-48	9.39668e-47	up	471	475	419	85	119	94	MVP	hsa:9961	Major vault protein isoform A	protein-coding
RBM18	1309.09	558.687	2.34315	1.22845	1.21461e-48	9.70881e-47	up	1268	1313	1064	475	451	511	RBM18	hsa:92400	Probable RNA-binding protein 18	protein-coding
MSMO1	5089.63	1644.37	3.09519	1.63003	1.65629e-48	1.31953e-46	up	5127	5076	3994	1484	1331	1412	MSMO1	hsa:6307	Methylsterol monooxygenase 1	protein-coding
IDI1	5006.01	1958.78	2.55567	1.3537	2.24554e-48	1.78305e-46	up	5480	4403	4099	1633	1689	1712	IDI1	hsa:3422	Isopentenyl-diphosphate Delta-isomerase 1	protein-coding
DYRK2	3804.2	1709.12	2.22582	1.15434	3.30747e-48	2.59193e-46	up	3699	3825	3071	1477	1452	1463	DYRK2	hsa:8445	Dual-specificity tyrosine-phosphorylation-regulated kinase 2	protein-coding
OTUD3	1958.63	966.401	2.02673	1.01915	4.65231e-48	3.62215e-46	up	1971	1856	1629	789	792	905	OTUD3	hsa:23252	OTU domain-containing protein 3	protein-coding
WDR81	101.378	351.6	0.288334	-1.79419	6.80934e-48	5.2844e-46	down	103	75	103	321	300	282	WDR81	hsa:124997	WD repeat-containing protein 81	protein-coding
DUSP8	582.948	199.891	2.91633	1.54416	1.41607e-47	1.0849e-45	up	553	564	503	181	158	175	DUSP8	hsa:1850	Dual specificity protein phosphatase 8	protein-coding
IPO4	708.159	1462.57	0.484189	-1.04636	2.36813e-47	1.80278e-45	down	652	710	605	1302	1187	1271	IPO4	hsa:79711	cDNA FLJ32715 fis, clone TESTI2000784, highly similar to Importin-4	protein-coding
IPMK	1243.7	550.932	2.25745	1.1747	4.59475e-47	3.45398e-45	up	1246	1210	1010	457	495	463	IPMK	hsa:253430	cDNA FLJ39520 fis, clone PUAEN2001526, highly similar to Inositol polyphosphate multikinase (EC 2.7.1.151)	protein-coding
ELP6	613.819	1306.01	0.469997	-1.08928	6.11841e-47	4.5707e-45	down	660	557	497	1030	1168	1158	ELP6	hsa:54859	Elongator complex protein 6	protein-coding
SLC9A8	174.644	500.305	0.349075	-1.51839	1.00591e-46	7.49123e-45	down	185	141	160	437	415	434	SLC9A8	hsa:23315	cDNA FLJ61281, highly similar to Sodium/hydrogen exchanger 8	protein-coding
MBLAC2	61.1848	258.369	0.236812	-2.07819	1.08104e-46	8.02584e-45	down	56	49	64	201	231	232	MBLAC2	hsa:153364	Metallo-beta-lactamase domain-containing protein 2	protein-coding
SLC25A13	716.015	1470.87	0.486797	-1.03861	1.83532e-46	1.35418e-44	down	690	716	587	1317	1218	1245	SLC25A13	hsa:10165	cDNA FLJ54671, highly similar to Calcium-binding mitochondrial carrier protein Aralar2	protein-coding
HIST1H2BJ	2645.46	6498.64	0.407079	-1.29662	1.98454e-46	1.4598e-44	down	2286	2952	2111	6114	5211	5376	HIST1H2BJ	hsa:8970	Histone H2B type 1-J	protein-coding
SH2B3	408.851	943.597	0.43329	-1.2066	2.4478e-46	1.78958e-44	down	453	350	339	787	771	869	SH2B3	hsa:10019	SH2B adapter protein 3	protein-coding
ZEB2	1632.7	798.912	2.04365	1.03115	2.91011e-46	2.12111e-44	up	1652	1611	1291	677	665	712	ZEB2	hsa:9839	Zinc finger E-box binding homeobox 2	protein-coding
RPTOR	755.258	1543.07	0.489452	-1.03076	3.17482e-46	2.30006e-44	down	762	618	717	1260	1359	1346	RPTOR	hsa:57521	cDNA FLJ52080, highly similar to Regulatory-associated protein of mTOR	protein-coding
RABGGTB	5874.38	2810.21	2.09037	1.06376	3.60239e-46	2.60197e-44	up	5562	5912	4866	2521	2260	2444	RABGGTB	hsa:5876	cDNA FLJ77804	protein-coding
PRKRA	1752.56	866.847	2.02177	1.01562	4.06046e-46	2.91527e-44	up	1795	1683	1410	762	656	813	PRKRA	hsa:8575	cDNA FLJ60590, highly similar to Interferon-inducible double strandedRNA-dependent protein kinase activator A	protein-coding
FEM1B	10891.4	5133.64	2.12158	1.08514	4.39275e-46	3.14442e-44	up	10674	11029	8648	4471	4195	4533	FEM1B	hsa:10116	Protein fem-1 homolog B	protein-coding
FAM76B	1417.38	672.895	2.1064	1.07478	5.5518e-46	3.95051e-44	up	1441	1352	1158	583	553	594	FAM76B	hsa:143684	Protein FAM76B	protein-coding
ZNF555	739.657	291.011	2.54168	1.34578	8.27239e-46	5.83447e-44	up	797	649	618	261	238	249	ZNF555	hsa:148254	Zinc finger protein 555	protein-coding
CTNNAL1	4017.27	1691.82	2.37452	1.24764	1.09938e-45	7.70854e-44	up	3802	4165	3216	1532	1409	1406	CTNNAL1	hsa:8727	cDNA, FLJ95528, highly similar to Homo sapiens catenin (cadherin-associated protein), alpha-like 1 (CTNNAL1), mRNA	protein-coding
POFUT2	1038.57	452.759	2.29386	1.19778	1.11506e-45	7.79565e-44	up	1001	986	900	413	361	390	POFUT2	hsa:23275	cDNA FLJ76271, highly similar to Homo sapiens protein O-fucosyltransferase 2 (POFUT2), transcript variant 3, mRNA	protein-coding
PNRC1	1942.69	904.112	2.14873	1.10348	1.33612e-45	9.314e-44	up	1901	1950	1561	752	728	846	PNRC1	hsa:10957	Proline-rich nuclear receptor coactivator 1	protein-coding
IPO13	274.92	686.013	0.400751	-1.31922	1.68237e-45	1.16937e-43	down	294	257	217	610	549	605	IPO13	hsa:9670	cDNA FLJ77274, highly similar to Homo sapiens importin 13 (IPO13), mRNA	protein-coding
TAPT1	1497.73	717.764	2.08666	1.0612	1.90058e-45	1.31723e-43	up	1412	1450	1299	621	598	626	TAPT1	hsa:202018	cDNA FLJ52307	protein-coding
FKBP14	1825.56	911.22	2.00342	1.00246	1.97256e-45	1.36317e-43	up	1790	1693	1593	735	753	856	FKBP14	hsa:55033	FK506 binding protein 14, 22 kDa	protein-coding
CTDSP1	315.981	767.447	0.41173	-1.28023	2.00871e-45	1.38416e-43	down	323	287	270	662	677	632	CTDSP1	hsa:58190	CTD (Carboxy-terminal domain, RNA polymerase II, polypeptide A) small phosphatase 1, isoform CRA_b	protein-coding
HIST1H2AI	323.938	1557.95	0.207926	-2.26586	2.18044e-45	1.49819e-43	down	266	335	295	1132	1372	1503	HIST1H2AI	hsa:8329	Histone H2A type 1	protein-coding
ZFP41	170.965	484.849	0.352615	-1.50384	2.67969e-45	1.83597e-43	down	171	147	157	392	426	428	ZFP41	hsa:286128	Putative uncharacterized protein DKFZp761O1618	protein-coding
HIST1H2BF	174.828	614.74	0.284393	-1.81404	3.00846e-45	2.05535e-43	down	170	177	140	522	479	581	HIST1H2BF	hsa:8343	HIST1H2BC protein	protein-coding
POLR3B	502.007	1092.26	0.459603	-1.12154	5.33875e-45	3.61648e-43	down	564	412	426	948	922	937	POLR3B	hsa:55703	DNA-directed RNA polymerase III subunit RPC2	protein-coding
DRAM2	2562.28	1066.85	2.40172	1.26407	7.60488e-45	5.10827e-43	up	2518	2578	2044	965	829	950	DRAM2	hsa:128338	Transmembrane protein 77, isoform CRA_a	protein-coding
SLC19A2	1692.95	836.866	2.02296	1.01647	7.73044e-45	5.1781e-43	up	1684	1657	1376	779	669	703	SLC19A2	hsa:10560	Solute carrier family 19 (Thiamine transporter), member 2, isoform CRA_c	protein-coding
CLCN7	349.545	814.742	0.429026	-1.22086	1.10859e-44	7.36396e-43	down	375	277	321	761	674	658	CLCN7	hsa:1186	Chloride channel protein	protein-coding
ARHGAP19	3133.72	1521	2.0603	1.04285	1.6877e-44	1.11184e-42	up	3083	3100	2546	1230	1289	1392	ARHGAP19	hsa:84986	Rho GTPase-activating protein 19	protein-coding
TAGLN2	4572.99	2100.09	2.17752	1.12269	1.73333e-44	1.13878e-42	up	4250	4604	3855	1795	1810	1791	TAGLN2	hsa:8407	cDNA FLJ57759, moderately similar to Transgelin-2	protein-coding
CDKN1A	1179.21	534.234	2.20729	1.14227	1.99263e-44	1.30555e-42	up	1197	1100	988	519	439	414	CDKN1A	hsa:1026	Cyclin-dependent kinase inhibitor 1A (P21, Cip1), isoform CRA_a	protein-coding
C3orf52	1464.33	696.882	2.10125	1.07125	2.6587e-44	1.72779e-42	up	1419	1478	1181	630	572	589	C3orf52	hsa:79669	TPA-induced transmembrane protein	protein-coding
MAFF	178.742	24.9048	7.17701	2.84338	3.27462e-44	2.12231e-42	up	175	180	143	27	18	19	MAFF	hsa:23764	Transcription factor MafF	protein-coding
PIEZO1	888.227	1830.53	0.485229	-1.04326	3.66395e-44	2.36824e-42	down	903	711	852	1554	1571	1579	PIEZO1	hsa:9780	Piezo-type mechanosensitive ion channel component 1	protein-coding
VPS33A	592.973	1235.73	0.479858	-1.05932	4.84114e-44	3.11235e-42	down	600	531	519	1032	1017	1129	VPS33A	hsa:65082	cDNA, FLJ96613, highly similar to Homo sapiens vacuolar protein sorting 33A (yeast) (VPS33A), mRNA	protein-coding
GYS1	551.19	1158.21	0.475899	-1.07127	7.65264e-44	4.89361e-42	down	555	434	540	978	982	1017	GYS1	hsa:2997	cDNA FLJ76881, highly similar to Homo sapiens glycogen synthase 1 (muscle) (GYS1), mRNA	protein-coding
TRIM66	310.2	937.874	0.330748	-1.5962	8.42092e-44	5.37058e-42	down	310	242	308	693	866	851	TRIM66	hsa:9866	Tripartite motif-containing protein 66	protein-coding
ZNF449	3007.61	1034.61	2.90701	1.53954	1.54658e-43	9.75975e-42	up	2978	3052	2356	841	881	938	ZNF449	hsa:203523	cDNA, FLJ95107	protein-coding
ANK2	1099.27	2287.8	0.480492	-1.05742	1.87958e-43	1.183e-41	down	1116	1062	887	1907	1942	2032	ANK2	hsa:287	Ankyrin 2, neuronal, isoform CRA_a	protein-coding
HNRNPM	1727.96	3747.33	0.461117	-1.1168	1.98859e-43	1.24833e-41	down	1780	1621	1417	2973	3243	3418	HNRNPM	hsa:4670	Heterogeneous nuclear ribonucleoprotein M isoform a variant	protein-coding
PCF11	719.972	1635.36	0.440253	-1.18359	2.62104e-43	1.64106e-41	down	748	602	653	1469	1303	1433	PCF11	hsa:51585	Pre-mRNA cleavage complex 2 protein Pcf11	protein-coding
CHRNA10	2.05525	87.62	0.0234564	-5.41387	3.11902e-43	1.93767e-41	down	4	2	0	65	84	76	CHRNA10	hsa:57053	CHRNA10 protein	protein-coding
MORF4L2	21360.4	10003.1	2.13537	1.09449	4.72307e-43	2.91905e-41	up	20489	21861	17129	8771	8243	8700	MORF4L2	hsa:9643	cDNA FLJ44127 fis, clone THYMU2006420, highly similar to Mortality factor 4-like protein 2	protein-coding
SLC1A4	170.63	484.852	0.351923	-1.50667	4.83924e-43	2.98316e-41	down	161	178	136	394	425	427	SLC1A4	hsa:6509	Neutral amino acid transporter A	protein-coding
TTK	4930.02	2168.96	2.27299	1.18459	5.14473e-43	3.16335e-41	up	4752	5044	3935	1966	1783	1825	TTK	hsa:7272	Dual-specificity protein kinase TTK	protein-coding
CLVS2	419.18	105.242	3.98302	1.99386	7.21226e-43	4.40076e-41	up	378	390	393	82	104	84	CLVS2	hsa:134829	Clavesin-2	protein-coding
PTPN12	1477.32	733.109	2.01514	1.01088	9.24052e-43	5.62405e-41	up	1445	1408	1257	647	613	624	PTPN12	hsa:5782	Protein-tyrosine-phosphatase	protein-coding
JUND	920.549	314.37	2.92823	1.55003	1.71563e-42	1.03629e-40	up	861	939	760	272	285	250	JUND	hsa:3727	Transcription factor jun-D	protein-coding
PTCD2	543.184	1139.38	0.476736	-1.06874	1.76164e-42	1.06141e-40	down	606	454	457	932	975	1022	PTCD2	hsa:79810	Pentatricopeptide repeat domain 2, isoform CRA_a	protein-coding
ARPC4	303.981	711.519	0.427229	-1.22692	3.40847e-42	2.04338e-40	down	299	277	269	636	580	613	ARPC4	hsa:10093	Actin-related protein 2/3 complex subunit 4	protein-coding
CD59	3218.62	1371.39	2.34697	1.2308	5.27262e-42	3.12191e-40	up	2949	3294	2700	1236	1096	1194	CD59	hsa:966	CD59 glycoprotein	protein-coding
KLHL15	9080.9	1909.2	4.75639	2.24987	5.36153e-42	3.16674e-40	up	8350	9586	7321	1678	1609	1619	KLHL15	hsa:80311	Kelch-like protein 15	protein-coding
DHX37	459.844	973.699	0.472265	-1.08233	6.91004e-42	4.05141e-40	down	452	416	410	858	821	823	DHX37	hsa:57647	Probable ATP-dependent RNA helicase DHX37	protein-coding
VIM	15335	7389.82	2.07515	1.05321	6.93033e-42	4.0534e-40	up	14455	15622	12583	6184	6264	6548	VIM	hsa:7431	Vimentin variant 3	protein-coding
PROX1	749.44	311.913	2.40272	1.26467	1.14979e-41	6.70852e-40	up	752	678	655	293	263	245	PROX1	hsa:5629	cDNA FLJ51261, highly similar to Homeobox prospero-like protein PROX1	protein-coding
UNC5B	1071.93	2179.54	0.491815	-1.02381	1.55822e-41	9.06945e-40	down	1133	939	916	1750	1989	1859	UNC5B	hsa:219699	Netrin receptor UNC5B	protein-coding
TTLL11	154.904	441.499	0.350859	-1.51104	2.16374e-41	1.25028e-39	down	168	144	121	361	377	397	TTLL11	hsa:158135	Tubulin polyglutamylase TTLL11	protein-coding
ALG8	662.272	1330.22	0.497867	-1.00617	2.54403e-41	1.45947e-39	down	706	636	509	1183	1075	1162	ALG8	hsa:79053	Asparagine-linked glycosylation 8 homolog (Yeast, alpha-1,3-glucosyltransferase), isoform CRA_a	protein-coding
SRRM1	5618.21	2790.5	2.01334	1.00959	2.64565e-41	1.51415e-39	up	5375	5706	4558	2275	2339	2562	SRRM1	hsa:10250	cDNA FLJ57710, highly similar to Serine/arginine repetitive matrix protein 1	protein-coding
UBE2C	1364.34	671.207	2.03266	1.02337	3.46489e-41	1.96891e-39	up	1324	1366	1109	549	563	614	UBE2C	hsa:11065	cDNA, FLJ92217, highly similar to Homo sapiens ubiquitin-conjugating enzyme E2C (UBE2C), mRNA	protein-coding
MPHOSPH8	272.492	720.785	0.378049	-1.40336	3.80978e-41	2.15977e-39	down	252	259	245	638	566	650	MPHOSPH8	hsa:54737	cDNA FLJ35237 fis, clone PROST2001676, highly similar to M-PHASE PHOSPHOPROTEIN 8	protein-coding
FAM188A	3368.37	1468.73	2.29338	1.19748	4.07519e-41	2.29397e-39	up	3259	3443	2681	1263	1257	1254	FAM188A	hsa:80013	Protein FAM188A	protein-coding
TSC22D2	2944.01	1389.13	2.11933	1.08361	5.70659e-41	3.18984e-39	up	2862	2957	2380	1187	1160	1224	TSC22D2	hsa:9819	cDNA FLJ57127, highly similar to TSC22 domain family protein 2	protein-coding
CAPRIN2	1583.57	767.432	2.06347	1.04507	6.00424e-41	3.34841e-39	up	1513	1570	1322	586	677	710	CAPRIN2	hsa:65981	Caprin-2	protein-coding
PLEKHG4	132.771	397.942	0.333643	-1.58362	8.91434e-41	4.93686e-39	down	104	130	132	337	355	330	PLEKHG4	hsa:25894	Pleckstrin homology domain containing, family G (With RhoGef domain) member 4, isoform CRA_a	protein-coding
GEM	469.558	89.4329	5.2504	2.39243	1.16237e-40	6.42251e-39	up	457	502	351	81	70	79	GEM	hsa:2669	GTP binding protein overexpressed in skeletal muscle, isoform CRA_a	protein-coding
SLC43A1	468.826	1002.72	0.467553	-1.0968	1.29636e-40	7.14636e-39	down	457	432	414	874	842	861	SLC43A1	hsa:8501	Solute carrier family 43, member 1, isoform CRA_b	protein-coding
NR1D2	6820.82	3402.35	2.00474	1.00341	1.33073e-40	7.31904e-39	up	6586	6871	5534	2961	2882	2900	NR1D2	hsa:9975	cDNA FLJ52620, highly similar to Orphan nuclear receptor NR1D2	protein-coding
HMGN3	1414.31	700.121	2.02009	1.01442	1.37866e-40	7.56528e-39	up	1351	1387	1195	546	610	644	HMGN3	hsa:9324	High mobility group nucleosome-binding domain-containing protein 3	protein-coding
RAB12	1119.15	537.013	2.08402	1.05937	1.38976e-40	7.60876e-39	up	1102	1100	915	486	422	473	RAB12	hsa:201475	Ras-related protein Rab-12	protein-coding
HNRNPDL	11335.7	5591.26	2.02739	1.01962	2.19906e-40	1.19307e-38	up	10770	11557	9220	4668	4654	5055	HNRNPDL	hsa:9987	Heterogeneous nuclear ribonucleoprotein D-like, isoform CRA_a	protein-coding
JMJD4	356.4	875.58	0.407045	-1.29674	2.23118e-40	1.20776e-38	down	382	282	328	761	763	725	JMJD4	hsa:65094	JmjC domain-containing protein 4	protein-coding
DUSP5	235.14	46.1822	5.09157	2.34811	2.23814e-40	1.2088e-38	up	225	245	185	37	34	48	DUSP5	hsa:1847	Dual specificity protein phosphatase 5	protein-coding
TAF1D	4914.02	1316.62	3.73231	1.90007	4.23724e-40	2.27313e-38	up	4619	5165	3896	1171	1086	1127	TAF1D	hsa:79101	Josephin domain containing 3, isoform CRA_a	protein-coding
CPT2	130.21	380.262	0.342423	-1.54615	4.77338e-40	2.55504e-38	down	152	87	124	337	322	318	CPT2	hsa:1376	Carnitine O-palmitoyltransferase 2, mitochondrial	protein-coding
TC2N	1772.3	768.115	2.30733	1.20622	8.01119e-40	4.25018e-38	up	1718	1806	1413	677	578	722	TC2N	hsa:123036	Tandem C2 domains nuclear protein	protein-coding
SLC30A1	585.459	229.481	2.55123	1.35119	1.0163e-39	5.37986e-38	up	521	578	524	217	178	195	SLC30A1	hsa:7779	Putative zinc transporter 1	protein-coding
ABCB8	222.561	558.735	0.39833	-1.32797	1.19525e-39	6.29934e-38	down	242	163	214	468	479	489	ABCB8	hsa:11194	cDNA FLJ36686 fis, clone UTERU2008027, highly similar to ATP-binding cassette sub-family B member 8, mitochondrial	protein-coding
JUN	12910.6	2606.71	4.95285	2.30826	1.34477e-39	7.05634e-38	up	11980	13561	10378	2236	2172	2293	JUN	hsa:3725	Transcription factor AP-1	protein-coding
FSD1L	1096.4	527.424	2.07879	1.05574	1.58675e-39	8.30791e-38	up	1086	1070	898	425	473	457	FSD1L	hsa:83856	FSD1-like protein	protein-coding
SMAD6	137.862	401.455	0.343406	-1.54201	1.81487e-39	9.48159e-38	down	135	110	137	330	343	359	SMAD6	hsa:4091	Mothers against decapentaplegic homolog 6	protein-coding
CRNDE	1484.96	701.181	2.1178	1.08257	2.37539e-39	1.22498e-37	up	1525	1423	1194	604	615	582	CRNDE	hsa:643911	colorectal neoplasia differentially expressed (non-protein coding)	protein-coding
C16orf87	913.572	420.792	2.17108	1.11841	3.9622e-39	2.01727e-37	up	932	898	719	337	401	342	C16orf87	hsa:388272	UPF0547 protein C16orf87	protein-coding
ZNF512B	375.087	805.721	0.46553	-1.10305	4.0642e-39	2.06045e-37	down	389	349	308	711	644	717	ZNF512B	hsa:57473	Zinc finger protein 512B	protein-coding
FBXO10	217.086	541.447	0.400937	-1.31855	4.14451e-39	2.09674e-37	down	229	203	174	443	461	488	FBXO10	hsa:26267	F-box only protein 10	protein-coding
AP3S1	2460.88	1228.31	2.00348	1.00251	4.51083e-39	2.27726e-37	up	2469	2482	1914	1090	1015	1052	AP3S1	hsa:1176	cDNA, FLJ92106, highly similar to Homo sapiens adaptor-related protein complex 3, sigma 1 subunit(AP3S1), mRNA	protein-coding
TVP23B	1069.44	516.529	2.07044	1.04994	4.79209e-39	2.41417e-37	up	1105	1012	866	470	390	469	TVP23B	hsa:51030	Golgi apparatus membrane protein TVP23 homolog B	protein-coding
SARM1	408.704	873.306	0.467996	-1.09543	5.67324e-39	2.84017e-37	down	439	341	359	751	769	723	SARM1	hsa:23098	cDNA FLJ36296 fis, clone THYMU2004320, highly similar to Sterile alpha and TIR motif-containing protein 1	protein-coding
PDGFA	322.445	88.6783	3.63612	1.8624	7.52781e-39	3.75295e-37	up	321	282	293	78	72	78	PDGFA	hsa:5154	Platelet-derived growth factor alpha polypeptide, isoform CRA_a	protein-coding
SQLE	7931.63	3556.17	2.23038	1.15729	7.70604e-39	3.83384e-37	up	8188	7688	6260	3090	2893	3161	SQLE	hsa:6713	cDNA FLJ51555, highly similar to Squalene monooxygenase (EC 1.14.99.7)	protein-coding
SULT4A1	1066.41	508.418	2.09751	1.06868	9.12506e-39	4.52105e-37	up	1039	1054	876	448	459	398	SULT4A1	hsa:25830	Sulfotransferase 4A1	protein-coding
ZNF691	112.037	342.077	0.32752	-1.61034	1.36282e-38	6.69683e-37	down	137	72	104	291	273	316	ZNF691	hsa:51058	Zinc finger protein 691	protein-coding
HIST1H2AC	500.5	2212.13	0.226252	-2.144	1.44143e-38	7.05418e-37	down	497	498	400	1592	1990	2106	HIST1H2AC	hsa:8334	Histone H2A type 1-C	protein-coding
GAD1	432.487	134.723	3.21019	1.68266	1.68558e-38	8.18223e-37	up	405	444	354	119	96	132	GAD1	hsa:2571	cDNA FLJ77623, highly similar to Homo sapiens glutamate decarboxylase 1 (brain, 67kDa) (GAD1), transcript variant GAD67, mRNA	protein-coding
CHIC1	1079.02	516.404	2.08949	1.06315	1.73814e-38	8.42033e-37	up	1065	984	951	396	468	463	CHIC1	hsa:53344	Cysteine-rich hydrophobic domain-containing protein 1	protein-coding
SPRED2	570.187	229.557	2.48386	1.31258	1.74486e-38	8.43581e-37	up	572	553	464	207	188	195	SPRED2	hsa:200734	cDNA FLJ31917 fis, clone NT2RP7004925, highly similar to Sprouty-related, EVH1 domain-containing protein 2	protein-coding
FASTK	328.538	853.706	0.384838	-1.37768	1.85234e-38	8.93745e-37	down	323	255	332	820	674	700	FASTK	hsa:10922	FAST kinase	protein-coding
C22orf46	105.56	636.978	0.165719	-2.59319	1.92376e-38	9.26341e-37	down	129	83	84	448	597	592	C22orf46	hsa:79640	Uncharacterized protein C22orf46	protein-coding
MECOM	370.25	800.523	0.46251	-1.11244	2.69712e-38	1.28582e-36	down	374	343	314	700	657	701	MECOM	hsa:2122	Zinc finger protein Evi1	protein-coding
KIT	1277.78	635.191	2.01165	1.00838	3.2621e-38	1.54901e-36	up	1247	1266	1045	554	500	580	KIT	hsa:3815	Receptor protein-tyrosine kinase	protein-coding
TMEM68	1263.99	540.078	2.34039	1.22675	4.09739e-38	1.93798e-36	up	1210	1262	1045	460	481	446	TMEM68	hsa:137695	Transmembrane protein 68, isoform CRA_a	protein-coding
ZNF92	896.081	419.193	2.13763	1.09601	4.41127e-38	2.07824e-36	up	890	815	787	352	324	403	ZNF92	hsa:168374	Zinc finger protein 92	protein-coding
NAA40	531.348	1078.69	0.492588	-1.02155	5.38937e-38	2.51434e-36	down	583	450	450	988	862	923	NAA40	hsa:79829	N-acetyltransferase 11, isoform CRA_a	protein-coding
YOD1	9919.59	2011.25	4.93206	2.30219	8.11801e-38	3.7581e-36	up	9248	10588	7780	1847	1548	1778	YOD1	hsa:55432	Ubiquitin thioesterase OTU1	protein-coding
SOGA3	2323.84	907.535	2.5606	1.35648	9.44962e-38	4.34936e-36	up	2229	2408	1836	714	814	804	SOGA3	hsa:387104	C6orf174 protein	protein-coding
CITED1	359.363	775.962	0.463119	-1.11054	1.23078e-37	5.63248e-36	down	356	337	307	659	645	691	CITED1	hsa:4435	Cbp/p300-interacting transactivator, with Glu/Asp-rich carboxy-terminal domain, 1, isoform CRA_b	protein-coding
ZBED9	105.998	323.214	0.327949	-1.60846	1.28941e-37	5.88953e-36	down	122	81	93	289	260	282	ZBED9	hsa:114821	SCAN domain-containing protein 3	protein-coding
ZDHHC14	46.7746	206.029	0.227029	-2.13905	1.3877e-37	6.31443e-36	down	38	44	47	187	158	185	ZDHHC14	hsa:79683	Palmitoyltransferase	protein-coding
PCK2	650.504	1797.69	0.361855	-1.46652	1.43456e-37	6.51528e-36	down	663	668	486	1563	1556	1499	PCK2	hsa:5106	Phosphoenolpyruvate carboxykinase [GTP], mitochondrial	protein-coding
NR4A3	513.269	93.3002	5.50126	2.45976	1.59212e-37	7.20358e-36	up	477	538	413	100	63	77	NR4A3	hsa:8013	Nuclear receptor subfamily 4, group A, member 3, isoform CRA_c	protein-coding
THAP9	883.921	388.509	2.27516	1.18597	1.75037e-37	7.88981e-36	up	822	813	816	342	313	344	THAP9	hsa:79725	DNA transposase THAP9	protein-coding
HJURP	1701.05	796.878	2.13464	1.09399	2.26626e-37	1.01579e-35	up	1661	1744	1336	697	646	706	HJURP	hsa:55355	Holliday junction recognition protein	protein-coding
ZNF789	189.63	484.309	0.391548	-1.35274	2.92712e-37	1.3079e-35	down	206	161	162	413	405	427	ZNF789	hsa:285989	Zinc finger protein 789	protein-coding
TEX264	303.995	681.604	0.445999	-1.16489	2.92994e-37	1.3079e-35	down	309	271	266	574	578	600	TEX264	hsa:51368	Testis-expressed sequence 264 protein	protein-coding
WDR90	314.854	715.271	0.440189	-1.18381	2.93433e-37	1.3079e-35	down	332	241	302	660	585	593	WDR90	hsa:197335	WD repeat domain 90	protein-coding
FAM173B	195.498	490.379	0.398667	-1.32675	3.72202e-37	1.64372e-35	down	196	165	182	449	384	428	FAM173B	hsa:134145	Protein FAM173B	protein-coding
UGCG	1181.22	585.377	2.01789	1.01284	4.50153e-37	1.98431e-35	up	1176	1124	989	535	465	505	UGCG	hsa:7357	UDP-glucose ceramide glucosyltransferase, isoform CRA_a	protein-coding
PER1	1337.17	608.925	2.19595	1.13485	5.43259e-37	2.37725e-35	up	1282	1323	1115	568	510	486	PER1	hsa:5187	Period 1	protein-coding
TOMM20	26958	12312.7	2.18944	1.13056	6.18322e-37	2.69588e-35	up	26168	27518	21418	10602	10300	10747	TOMM20	hsa:9804	Translocase of outer mitochondrial membrane 20 homolog (Yeast), isoform CRA_a	protein-coding
NUCB2	2101.9	1043.75	2.0138	1.00992	8.22955e-37	3.54936e-35	up	1989	2096	1760	809	858	1019	NUCB2	hsa:4925	Nucleobindin 2, isoform CRA_b	protein-coding
GKAP1	576.421	233.217	2.4716	1.30545	8.28536e-37	3.56702e-35	up	593	553	462	215	197	187	GKAP1	hsa:80318	cDNA FLJ59269, highly similar to Homo sapiens G kinase anchoring protein 1 (GKAP1), mRNA	protein-coding
TMEM167A	3488.21	1585.7	2.1998	1.13737	9.22539e-37	3.9646e-35	up	3352	3557	2804	1398	1349	1327	TMEM167A	hsa:153339	Protein kish-A	protein-coding
FAM83H	107.676	327.182	0.329101	-1.6034	1.78473e-36	7.61526e-35	down	131	73	97	273	300	267	FAM83H	hsa:286077	Protein FAM83H	protein-coding
BET1	949.075	455.866	2.08192	1.05791	1.79325e-36	7.63805e-35	up	991	861	794	387	401	383	BET1	hsa:10282	BET1 homolog (S. cerevisiae)	protein-coding
RPL21	838.659	359.652	2.33186	1.22148	1.87823e-36	7.97167e-35	up	761	842	725	290	322	312	RPL21	hsa:6144	Ribosomal protein L21, isoform CRA_f	protein-coding
SPRYD4	117.619	348.752	0.337258	-1.56808	2.20095e-36	9.32488e-35	down	130	94	104	296	325	274	SPRYD4	hsa:283377	SPRY domain-containing protein 4	protein-coding
ASF1B	417.754	868.538	0.480986	-1.05593	2.47779e-36	1.04424e-34	down	432	405	329	756	733	743	ASF1B	hsa:55723	ASF1 anti-silencing function 1 homolog B (S. cerevisiae), isoform CRA_a	protein-coding
MFSD3	78.9507	270.812	0.291533	-1.77827	2.90043e-36	1.21808e-34	down	83	69	68	252	218	226	MFSD3	hsa:113655	Major facilitator superfamily domain-containing protein 3	protein-coding
KCTD7	870.05	401.346	2.16783	1.11625	3.09882e-36	1.29685e-34	up	847	857	718	353	345	333	KCTD7	hsa:154881	Potassium channel tetramerisation domain containing 7, isoform CRA_b	protein-coding
PCNP	5796.44	2848.63	2.03482	1.0249	3.24547e-36	1.3535e-34	up	5579	5944	4621	2412	2411	2499	PCNP	hsa:57092	PEST proteolytic signal-containing nuclear protein	protein-coding
HIST1H2BL	517.843	1244.1	0.416239	-1.26452	3.6229e-36	1.49531e-34	down	567	464	416	1050	1029	1120	HIST1H2BL	hsa:8340	Histone H2B type 1-L	protein-coding
YIPF2	885.119	412.54	2.14554	1.10134	3.8673e-36	1.5907e-34	up	827	857	774	356	332	373	YIPF2	hsa:78992	Protein YIPF2	protein-coding
SLC38A7	59.4443	220.663	0.269389	-1.89224	4.26124e-36	1.74674e-34	down	61	46	58	177	175	216	SLC38A7	hsa:55238	cDNA FLJ57572, highly similar to Homo sapiens amino acid transporter (FLJ10815), mRNA	protein-coding
CASC10	15.3221	124.009	0.123557	-3.01675	4.55631e-36	1.86451e-34	down	19	12	12	106	99	114	CASC10	hsa:399726	cancer susceptibility candidate 10	protein-coding
TRUB2	177.204	456.192	0.388441	-1.36423	4.65312e-36	1.89765e-34	down	198	149	148	387	398	387	TRUB2	hsa:26995	TruB pseudouridine (Psi) synthase homolog 2 (E. coli), isoform CRA_a	protein-coding
IFRD1	3751.5	1791.8	2.0937	1.06606	5.42992e-36	2.19853e-34	up	3576	3852	3016	1558	1484	1564	IFRD1	hsa:3475	cDNA FLJ54027, highly similar to Interferon-related developmental regulator 1	protein-coding
B3GNT5	1199.89	469.147	2.5576	1.35479	5.43673e-36	2.19853e-34	up	1161	1234	948	423	401	381	B3GNT5	hsa:84002	cDNA FLJ34155 fis, clone FCBBF3013205, highly similar to Homo sapiens UDP-GlcNAc:betaGal beta-1,3-N-acetylglucosaminyltransferase 5 (B3GNT5), mRNA	protein-coding
CPEB2	860.886	402.996	2.13621	1.09506	6.94075e-36	2.78793e-34	up	853	840	705	388	311	337	CPEB2	hsa:132864	Cytoplasmic polyadenylation element-binding protein 2	protein-coding
TELO2	447.95	915.137	0.489489	-1.03065	7.20485e-36	2.88435e-34	down	473	398	378	757	811	783	TELO2	hsa:9894	Telomere length regulation protein TEL2 homolog	protein-coding
DHX34	462.068	939.738	0.491699	-1.02415	7.38604e-36	2.95196e-34	down	492	384	411	788	767	862	DHX34	hsa:9704	DEAH (Asp-Glu-Ala-His) box polypeptide 34, isoform CRA_a	protein-coding
LCMT2	85.624	322.968	0.265116	-1.91531	8.07788e-36	3.2124e-34	down	85	90	64	262	283	285	LCMT2	hsa:9836	cDNA FLJ76457, highly similar to Homo sapiens leucine carboxyl methyltransferase 2 (LCMT2), mRNA	protein-coding
F11R	1075.27	530.38	2.02736	1.0196	8.26794e-36	3.2717e-34	up	1029	1021	938	492	430	441	F11R	hsa:50848	cDNA FLJ54854, highly similar to Junctional adhesion molecule A	protein-coding
HPS6	56.6785	221.819	0.255517	-1.96851	8.82741e-36	3.47588e-34	down	69	46	44	203	161	207	HPS6	hsa:79803	Hermansky-Pudlak syndrome 6 protein	protein-coding
TRIB3	256.059	661.357	0.387172	-1.36895	9.47372e-36	3.72426e-34	down	293	212	211	633	559	506	TRIB3	hsa:57761	cDNA FLJ59723, highly similar to Tribbles homolog 3	protein-coding
ABHD15	94.8667	296.405	0.320058	-1.64359	1.07378e-35	4.20739e-34	down	109	74	82	251	248	263	ABHD15	hsa:116236	Abhydrolase domain-containing protein 15	protein-coding
ARHGEF39	162.21	426.194	0.380602	-1.39365	1.18895e-35	4.64347e-34	down	170	129	152	357	373	365	ARHGEF39	hsa:84904	cDNA FLJ57465	protein-coding
NPNT	371.412	123.779	3.00061	1.58525	1.35425e-35	5.28047e-34	up	356	364	313	84	120	114	NPNT	hsa:255743	Nephronectin	protein-coding
OTUD1	1408.7	270.547	5.20686	2.38041	1.44986e-35	5.6441e-34	up	1314	1505	1103	261	198	237	OTUD1	hsa:220213	OTU domain-containing protein 1	protein-coding
C17orf70	186.238	528.716	0.352246	-1.50535	1.54207e-35	5.99334e-34	down	209	179	134	511	411	437	FAAP100	hsa:80233	Chromosome 17 open reading frame 70, isoform CRA_a	protein-coding
RIPK2	1133.79	556.918	2.03583	1.02562	2.45524e-35	9.49623e-34	up	1090	1127	938	504	463	464	RIPK2	hsa:8767	cDNA FLJ90732 fis, clone PLACE1010081, highly similar to Receptor-interacting serine/threonine-protein kinase 2 (EC 2.7.11.1)	protein-coding
STON1	1102.78	546.971	2.01616	1.01161	2.7255e-35	1.05245e-33	up	1056	1067	943	472	456	478	STON1	hsa:11037	cDNA, FLJ95267, highly similar to Homo sapiens stoned B-like factor (SBLF), mRNA	protein-coding
NDOR1	294.77	658.339	0.447748	-1.15924	3.06675e-35	1.18205e-33	down	253	252	308	567	534	592	NDOR1	hsa:27158	NADPH-dependent diflavin oxidoreductase 1	protein-coding
WDR34	330.388	714.442	0.462442	-1.11266	3.60549e-35	1.38336e-33	down	315	301	301	606	612	618	WDR34	hsa:89891	WD repeat-containing protein 34	protein-coding
AJUBA	332.816	744.817	0.446843	-1.16216	3.75772e-35	1.43946e-33	down	354	250	321	648	630	636	AJUBA	hsa:84962	LIM domain-containing protein ajuba	protein-coding
AHR	626.913	273.741	2.29017	1.19545	3.96164e-35	1.51274e-33	up	637	605	506	250	213	241	AHR	hsa:196	Aryl hydrocarbon receptor, isoform CRA_a	protein-coding
SYCP2	707.926	311.793	2.2705	1.18301	4.77145e-35	1.81618e-33	up	679	639	647	262	274	265	SYCP2	hsa:10388	Synaptonemal complex protein 2	protein-coding
ELL2	1454.93	605.425	2.40315	1.26493	4.86219e-35	1.84779e-33	up	1417	1512	1127	517	492	548	ELL2	hsa:22936	cDNA FLJ51233, highly similar to RNA polymerase II elongation factor ELL2	protein-coding
PEA15	1758.13	823.646	2.13457	1.09394	5.51731e-35	2.09013e-33	up	1681	1829	1387	696	678	744	PEA15	hsa:8682	cDNA, FLJ92023, Homo sapiens phosphoprotein enriched in astrocytes 15 (PEA15),mRNA	protein-coding
WHAMM	721.843	314.176	2.29757	1.20011	5.55802e-35	2.09972e-33	up	748	714	554	260	281	266	WHAMM	hsa:123720	WASP homolog-associated protein with actin, membranes and microtubules	protein-coding
AIP	1052.55	520.471	2.02231	1.01601	6.25211e-35	2.35732e-33	up	1019	1047	864	441	436	461	AIP	hsa:9049	Aryl-hydrocarbon receptor interacting protein	protein-coding
COLQ	25.1984	160.889	0.15662	-2.67466	6.40745e-35	2.4121e-33	down	26	20	24	130	130	154	COLQ	hsa:8292	Collagen-like tail subunit (Single strand of homotrimer) of asymmetric acetylcholinesterase, isoform CRA_e	protein-coding
PERP	3934.97	1700.72	2.3137	1.2102	9.98211e-35	3.72852e-33	up	3655	4118	3174	1438	1472	1460	PERP	hsa:64065	p53 apoptosis effector related to PMP-22	protein-coding
CENPQ	675.825	304.164	2.22191	1.1518	1.21861e-34	4.53059e-33	up	661	669	552	274	244	264	CENPQ	hsa:55166	Centromere protein Q	protein-coding
IGIP	635.197	276.407	2.29805	1.20041	1.55105e-34	5.73985e-33	up	665	533	570	249	214	248	IGIP	hsa:492311	IgA-inducing protein homolog	protein-coding
C3	304.153	88.729	3.42789	1.77732	1.68921e-34	6.2415e-33	up	291	300	255	69	80	79	C3	hsa:718	cDNA FLJ57339, highly similar to Complement C3	protein-coding
ZNF804A	21.8339	133.563	0.163473	-2.61287	1.98823e-34	7.31253e-33	down	17	19	24	121	115	107	ZNF804A	hsa:91752	ZNF804A protein	protein-coding
NHSL1	1365.01	3009.45	0.453573	-1.14059	2.42011e-34	8.88732e-33	down	1452	1165	1187	2482	2529	2727	NHSL1	hsa:57224	NHS-like 1	protein-coding
CYB5D2	78.5862	262.076	0.29986	-1.73764	2.53872e-34	9.30864e-33	down	81	72	66	241	203	230	CYB5D2	hsa:124936	Neuferricin	protein-coding
MORN1	73.2131	256.133	0.28584	-1.80672	3.48895e-34	1.27344e-32	down	80	58	66	218	245	194	MORN1	hsa:79906	MORN repeat containing 1	protein-coding
ZNF654	786.261	357.864	2.1971	1.1356	4.10019e-34	1.48748e-32	up	806	741	645	330	284	306	ZNF654	hsa:55279	Zinc finger protein 654	protein-coding
CYTB	8922.54	21874.7	0.407892	-1.29374	4.54226e-34	1.63829e-32	down	9500	8073	7327	16721	19032	20497	CYTB	hsa:4519	Cytochrome b	protein-coding
PLAU	165.288	26.5105	6.23481	2.64035	4.89183e-34	1.76135e-32	up	165	167	129	18	28	22	PLAU	hsa:5328	Plasminogen activator, urokinase, isoform CRA_a	protein-coding
HIST1H2BK	1947.13	4014.87	0.48498	-1.044	5.36986e-34	1.9248e-32	down	1956	1948	1527	3299	3448	3573	HIST1H2BK	hsa:85236	Histone H2B type 1-K	protein-coding
COQ2	308.726	665.583	0.463843	-1.10829	5.4922e-34	1.96572e-32	down	303	280	275	551	566	594	COQ2	hsa:27235	cDNA FLJ61421, highly similar to Para-hydroxybenzoate--polyprenyltransferase, mitochondrial (EC 2.5.1.-)	protein-coding
CFL2	3676.16	1656.88	2.21872	1.14973	7.66532e-34	2.71915e-32	up	3491	3810	2934	1484	1394	1379	CFL2	hsa:1073	Cofilin-2	protein-coding
TCTN1	316.522	682.425	0.463819	-1.10837	8.44133e-34	2.99e-32	down	319	303	260	587	574	593	TCTN1	hsa:79600	Tectonic-1	protein-coding
CCDC142	245.427	563.371	0.435641	-1.19879	9.19525e-34	3.25224e-32	down	275	197	213	517	434	498	CCDC142	hsa:84865	coiled-coil domain containing 142	protein-coding
MZT1	1475.51	707.902	2.08434	1.05959	9.81457e-34	3.46618e-32	up	1528	1422	1168	602	567	652	MZT1	hsa:440145	Mitotic-spindle organizing protein 1	protein-coding
TRIM38	907.399	439.587	2.06421	1.04559	1.06684e-33	3.76217e-32	up	864	904	756	351	382	397	TRIM38	hsa:10475	Tripartite motif-containing 38, isoform CRA_a	protein-coding
PGM2L1	902.036	444.964	2.02721	1.0195	1.29924e-33	4.56831e-32	up	892	875	745	379	348	418	PGM2L1	hsa:283209	Glucose 1,6-bisphosphate synthase	protein-coding
PSAT1	3772.74	9428.54	0.40014	-1.32142	1.39506e-33	4.89088e-32	down	3910	3639	2981	8041	7984	8208	PSAT1	hsa:29968	Phosphoserine aminotransferase 1, isoform CRA_a	protein-coding
MAPK8IP2	124.61	341.843	0.364525	-1.45591	1.446e-33	5.05469e-32	down	118	117	111	300	276	303	MAPK8IP2	hsa:23542	cDNA FLJ54593, highly similar to C-jun-amino-terminal kinase-interactingprotein 2	protein-coding
GCDH	113.206	321.35	0.352284	-1.50519	1.71515e-33	5.96943e-32	down	102	98	113	275	270	281	GCDH	hsa:2639	Glutaryl-Coenzyme A dehydrogenase, isoform CRA_a	protein-coding
FLAD1	306.636	656.676	0.466952	-1.09865	1.73989e-33	6.04674e-32	down	333	255	267	561	572	554	FLAD1	hsa:80308	cDNA FLJ33223 fis, clone ASTRO2000914, highly similar to Homo sapiens Fad1, flavin adenine dinucleotide synthetase, homolog (yeast) (FLAD1), transcript variant 1, mRNA	protein-coding
RHOC	981.235	483.442	2.02968	1.02125	1.87389e-33	6.50301e-32	up	926	1002	802	424	414	404	RHOC	hsa:389	HCG2043376, isoform CRA_b	protein-coding
RNF169	6544.76	2834.54	2.30893	1.20723	2.02318e-33	7.01095e-32	up	6116	6691	5394	2613	2230	2445	RNF169	hsa:254225	E3 ubiquitin-protein ligase RNF169	protein-coding
PCYT2	63.2655	224.12	0.282284	-1.82478	2.99226e-33	1.02653e-31	down	83	47	48	190	191	195	PCYT2	hsa:5833	cDNA FLJ36009 fis, clone TESTI2015675, highly similar to Ethanolamine-phosphate cytidylyltransferase (EC 2.7.7.14)	protein-coding
UNC5C	292.885	644.265	0.454603	-1.13732	3.03205e-33	1.0387e-31	down	317	264	237	583	545	527	UNC5C	hsa:8633	Netrin receptor UNC5C	protein-coding
PPCDC	200.871	482.996	0.415886	-1.26574	3.33832e-33	1.14035e-31	down	234	149	178	418	435	387	PPCDC	hsa:60490	Phosphopantothenoylcysteine decarboxylase, isoform CRA_a	protein-coding
CABLES1	320.019	680.499	0.47027	-1.08844	3.35213e-33	1.14344e-31	down	312	289	288	617	534	599	CABLES1	hsa:91768	Cdk5 and Abl enzyme substrate 1, isoform CRA_a	protein-coding
INSIG1	8898.18	3479.67	2.55719	1.35456	5.12292e-33	1.73269e-31	up	9044	8945	6848	3025	2836	3086	INSIG1	hsa:3638	Insulin-induced gene protein	protein-coding
MMACHC	208.516	493.251	0.422738	-1.24216	5.18257e-33	1.7504e-31	down	214	178	188	432	427	408	MMACHC	hsa:25974	Methylmalonic aciduria and homocystinuria type C protein	protein-coding
SLC25A10	172.928	424.724	0.407154	-1.29636	6.45066e-33	2.17257e-31	down	168	152	160	384	339	369	SLC25A10	hsa:1468	cDNA FLJ61034, highly similar to Mitochondrial dicarboxylate carrier	protein-coding
CLU	348.821	122.668	2.84362	1.50773	7.12561e-33	2.39652e-31	up	372	322	280	120	101	94	CLU	hsa:1191	cDNA FLJ57622, highly similar to Clusterin	protein-coding
SLC12A4	718.794	290.506	2.47428	1.30701	7.75573e-33	2.59752e-31	up	680	692	625	290	257	198	SLC12A4	hsa:6560	Solute carrier family 12 (Potassium/chloride transporters), member 4, isoform CRA_e	protein-coding
BCKDK	384.369	786.864	0.488483	-1.03362	8.01316e-33	2.68e-31	down	381	352	336	663	679	680	BCKDK	hsa:10295	Branched chain ketoacid dehydrogenase kinase, isoform CRA_b	protein-coding
SERTAD4	851.527	412.314	2.06524	1.04631	9.41544e-33	3.13587e-31	up	886	778	710	349	366	344	SERTAD4	hsa:56256	SERTA domain-containing protein 4	protein-coding
CHML	6590.61	3246.3	2.0302	1.02162	9.99674e-33	3.31565e-31	up	6191	6806	5341	2684	2809	2850	CHML	hsa:1122	Rab proteins geranylgeranyltransferase component A 2	protein-coding
MAP1A	72.6624	235.058	0.309125	-1.69374	1.05145e-32	3.48255e-31	down	67	75	60	186	189	230	MAP1A	hsa:4130	cDNA FLJ77111, highly similar to Homo sapiens microtubule-associated protein 1A (MAP1A), mRNA	protein-coding
C1orf159	180.758	441.648	0.40928	-1.28884	1.56911e-32	5.13333e-31	down	203	151	151	375	356	405	C1orf159	hsa:54991	Uncharacterized protein C1orf159	protein-coding
MRM1	49.9088	190.923	0.261408	-1.93562	2.12963e-32	6.90115e-31	down	62	38	40	153	161	177	MRM1	hsa:79922	rRNA methyltransferase 1, mitochondrial	protein-coding
PABPC4L	1482.55	684.97	2.16439	1.11396	2.2313e-32	7.21112e-31	up	1389	1523	1212	577	552	633	PABPC4L	hsa:132430	Polyadenylate-binding protein 4-like	protein-coding
LOC102724782	155.092	437.536	0.354466	-1.49628	2.25349e-32	7.27304e-31	down	164	104	162	371	362	392	LOC102724782	hsa:102724782	uncharacterized LOC102724782	protein-coding
THEM4	263.397	579.698	0.45437	-1.13806	2.37649e-32	7.65972e-31	down	284	217	233	457	532	500	THEM4	hsa:117145	Acyl-coenzyme A thioesterase THEM4	protein-coding
ZNF24	4853.09	2293.5	2.11602	1.08135	2.41929e-32	7.78719e-31	up	4590	5028	3891	2020	1899	1976	ZNF24	hsa:7572	Zinc finger protein 24 (KOX 17), isoform CRA_b	protein-coding
FGFR1OP2	2779.75	994.144	2.79612	1.48343	2.66338e-32	8.54992e-31	up	2489	2948	2286	869	875	809	FGFR1OP2	hsa:26127	FGFR1 oncogene partner 2	protein-coding
PCK1	212.701	17.1223	12.4225	3.63488	2.7055e-32	8.67352e-31	up	233	213	150	14	15	15	PCK1	hsa:5105	cDNA FLJ50350, highly similar to Phosphoenolpyruvate carboxykinase, cytosolic (GTP) (EC 4.1.1.32)	protein-coding
ZNF567	565.283	246.386	2.2943	1.19805	2.87795e-32	9.20176e-31	up	541	539	491	226	205	202	ZNF567	hsa:163081	cDNA, FLJ94224	protein-coding
RNF31	334.265	695.426	0.480663	-1.0569	3.42886e-32	1.09341e-30	down	366	258	307	581	561	647	RNF31	hsa:55072	cDNA FLJ16199 fis, clone CTONG1000241, highly similar to RING finger protein 31	protein-coding
BEND3	267.162	582.328	0.458782	-1.12412	3.77113e-32	1.19991e-30	down	306	220	221	513	477	507	BEND3	hsa:57673	BEN domain containing 3	protein-coding
CIR1	770.825	309.734	2.48867	1.31537	3.89307e-32	1.23323e-30	up	786	776	590	237	258	302	CIR1	hsa:9541	Corepressor interacting with RBPJ 1	protein-coding
CAB39L	327.737	110.501	2.96592	1.56848	4.43971e-32	1.40454e-30	up	319	332	262	99	91	94	CAB39L	hsa:81617	Calcium-binding protein 39-like	protein-coding
RNF138	2655.18	1230.19	2.15835	1.10993	5.36992e-32	1.69212e-30	up	2552	2619	2216	1009	1039	1115	RNF138	hsa:51444	E3 ubiquitin-protein ligase RNF138	protein-coding
HEY2	345.353	118.824	2.90642	1.53924	6.03788e-32	1.89762e-30	up	323	333	303	108	84	114	HEY2	hsa:23493	cDNA FLJ75594, highly similar to Homo sapiens hairy/enhancer-of-split related with YRPW motif 2 (HEY2), mRNA	protein-coding
UCP2	194.406	470.898	0.412841	-1.27634	7.61507e-32	2.37464e-30	down	215	167	161	409	422	378	UCP2	hsa:7351	Uncoupling protein 2 (Mitochondrial, proton carrier), isoform CRA_a	protein-coding
RECQL5	399.781	802.294	0.498298	-1.00492	8.72032e-32	2.71576e-30	down	398	351	362	685	701	675	RECQL5	hsa:9400	RecQ protein-like 5, isoform CRA_a	protein-coding
ATXN7L1	237.198	534.781	0.443543	-1.17286	1.05953e-31	3.28688e-30	down	235	208	216	426	459	490	ATXN7L1	hsa:222255	ataxin 7-like 1	protein-coding
RAB33B	824.01	357.594	2.30432	1.20434	1.5311e-31	4.71926e-30	up	811	838	648	346	281	292	RAB33B	hsa:83452	RAB33B, member RAS oncogene family	protein-coding
ZNF585A	928.409	421.817	2.20097	1.13814	1.8214e-31	5.59246e-30	up	856	959	766	334	375	375	ZNF585A	hsa:199704	cDNA FLJ75189, highly similar to Homo sapiens zinc finger protein 585A, mRNA	protein-coding
BTG1	4151.4	1128.94	3.67724	1.87862	1.93279e-31	5.91934e-30	up	3844	4421	3288	945	936	1022	BTG1	hsa:694	Protein BTG1	protein-coding
PANK1	270.354	586.258	0.461152	-1.11669	1.94124e-31	5.93763e-30	down	278	216	257	509	508	489	PANK1	hsa:53354	cDNA FLJ43439 fis, clone OCBBF2030354, highly similar to Pantothenate kinase 1 (EC 2.7.1.33)	protein-coding
GPRASP1	116.467	319.456	0.364578	-1.4557	1.98619e-31	6.06737e-30	down	119	101	104	254	261	307	GPRASP1	hsa:9737	G-protein coupled receptor-associated sorting protein 1	protein-coding
FOXRED1	350.104	718.324	0.48739	-1.03685	2.13868e-31	6.52489e-30	down	383	283	310	598	600	649	FOXRED1	hsa:55572	cDNA FLJ59527	protein-coding
BNIP1	557.75	240.954	2.31476	1.21086	2.8114e-31	8.54467e-30	up	535	556	461	220	202	197	BNIP1	hsa:662	Vesicle transport protein SEC20	protein-coding
OVGP1	613.626	279.298	2.19703	1.13555	3.43751e-31	1.03949e-29	up	602	552	551	256	223	239	OVGP1	hsa:5016	cDNA, FLJ94743, highly similar to Homo sapiens oviductal glycoprotein 1, 120kDa (mucin 9, oviductin) (OVGP1), mRNA	protein-coding
NIPA1	1698.05	680.169	2.49651	1.31991	3.84448e-31	1.15527e-29	up	1573	1786	1365	584	577	587	NIPA1	hsa:123606	Non imprinted in Prader-Willi/Angelman syndrome 1, isoform CRA_a	protein-coding
ABI3BP	397.511	101.962	3.89864	1.96297	4.52471e-31	1.3529e-29	up	420	334	353	95	83	84	ABI3BP	hsa:25890	Target of Nesh-SH3	protein-coding
ATP13A2	304.056	655.479	0.463869	-1.10821	4.58934e-31	1.37051e-29	down	311	265	270	560	548	577	ATP13A2	hsa:23400	Probable cation-transporting ATPase 13A2	protein-coding
YPEL5	1102.99	469.861	2.34747	1.23111	4.62124e-31	1.37833e-29	up	1057	1140	875	393	373	443	YPEL5	hsa:51646	yippee-like 5 (Drosophila)	protein-coding
PI15	629.272	284.627	2.21086	1.14461	4.64098e-31	1.38249e-29	up	609	603	538	249	249	233	PI15	hsa:51050	Peptidase inhibitor 15	protein-coding
ZNF37A	669.29	1361.08	0.491734	-1.02405	4.6617e-31	1.38694e-29	down	729	495	638	1121	1116	1264	ZNF37A	hsa:7587	Zinc finger protein 37A	protein-coding
IDNK	16.2861	120.863	0.134749	-2.89166	6.99404e-31	2.06041e-29	down	14	15	16	89	124	97	IDNK	hsa:414328	Probable gluconokinase	protein-coding
ZNF680	749.988	369.094	2.03197	1.02288	8.17069e-31	2.3982e-29	up	780	646	662	287	342	319	ZNF680	hsa:340252	Zinc finger protein 680	protein-coding
HIST1H1C	3595.93	7272.96	0.494425	-1.01618	8.35661e-31	2.44977e-29	down	3171	3680	3123	5857	6096	6752	HIST1H1C	hsa:3006	Histone H1.2	protein-coding
EHHADH	130.631	341.157	0.382905	-1.38494	1.00463e-30	2.91659e-29	down	141	107	116	295	283	299	EHHADH	hsa:1962	EHHADH protein	protein-coding
MEPCE	373.968	748.832	0.499402	-1.00173	1.0701e-30	3.10291e-29	down	377	302	359	618	638	669	MEPCE	hsa:56257	cDNA FLJ77548, highly similar to Homo sapiens bin3, bicoid-interacting 3, homolog (Drosophila) (BCDIN3), mRNA	protein-coding
HSPBP1	120.595	324.912	0.371163	-1.42988	1.31881e-30	3.8011e-29	down	102	125	107	310	258	267	HSPBP1	hsa:23640	Hsp70-binding protein 1	protein-coding
METAP1D	180.952	432.463	0.418421	-1.25697	1.37144e-30	3.94805e-29	down	205	154	147	352	344	417	METAP1D	hsa:254042	Methionine aminopeptidase 1D, mitochondrial	protein-coding
TMBIM1	184.663	40.8954	4.51551	2.17489	1.40364e-30	4.03589e-29	up	184	173	157	47	30	28	TMBIM1	hsa:64114	Transmembrane BAX inhibitor motif containing 1, isoform CRA_a	protein-coding
ZNF227	558.484	250.587	2.2287	1.15621	2.22588e-30	6.32423e-29	up	525	563	465	223	208	213	ZNF227	hsa:7770	cDNA FLJ50866, highly similar to Zinc finger protein 227	protein-coding
LRRC8D	620.374	1260.8	0.492048	-1.02313	2.40726e-30	6.82343e-29	down	644	562	523	1111	1036	1094	LRRC8D	hsa:55144	Volume-regulated anion channel subunit LRRC8D	protein-coding
VPS18	116.532	312.031	0.373465	-1.42096	2.60072e-30	7.34572e-29	down	123	91	110	283	254	265	VPS18	hsa:57617	Vacuolar protein sorting protein 18, isoform CRA_d	protein-coding
PCDH19	101.807	309.537	0.328899	-1.60428	2.62211e-30	7.39744e-29	down	83	112	87	241	266	289	PCDH19	hsa:57526	cDNA FLJ39272 fis, clone OCBBF2010709, highly similar to Protocadherin-19	protein-coding
ATG2A	293.954	611.7	0.480552	-1.05724	2.82017e-30	7.92821e-29	down	280	270	266	530	517	525	ATG2A	hsa:23130	ATG2A protein	protein-coding
MED10	625.33	217.413	2.87623	1.52418	2.93947e-30	8.25393e-29	up	583	655	502	190	177	192	MED10	hsa:84246	Mediator of RNA polymerase II transcription subunit 10	protein-coding
PARS2	141.375	361.065	0.391551	-1.35273	3.14524e-30	8.82139e-29	down	151	106	136	304	308	316	PARS2	hsa:25973	Probable proline--tRNA ligase, mitochondrial	protein-coding
FARS2	212.027	482.823	0.439139	-1.18725	3.21879e-30	9.01713e-29	down	184	194	208	411	408	422	FARS2	hsa:10667	Phenylalanine--tRNA ligase, mitochondrial	protein-coding
OSER1	1251.4	596.63	2.09745	1.06864	3.77495e-30	1.0526e-28	up	1217	1268	1001	531	502	500	OSER1	hsa:51526	Oxidative stress-responsive serine-rich protein 1	protein-coding
TMEM177	196.534	453.276	0.433585	-1.20561	3.96185e-30	1.10343e-28	down	222	147	179	399	398	367	TMEM177	hsa:80775	Transmembrane protein 177	protein-coding
GABARAPL1	2205.8	588.54	3.74792	1.90609	4.05104e-30	1.12696e-28	up	2128	2355	1668	524	457	533	GABARAPL1	hsa:23710	GABA(A) receptor-associated protein like 1, isoform CRA_a	protein-coding
DHFRL1	96.3392	343.545	0.280427	-1.8343	4.28155e-30	1.18833e-28	down	107	67	94	244	297	343	DHFRL1	hsa:200895	cDNA FLJ16119 fis, clone ASTRO2018540, highly similar to Dihydrofolate reductase-like protein 1	protein-coding
FTSJ2	345.172	693.155	0.497972	-1.00586	4.45557e-30	1.2352e-28	down	351	313	297	584	581	617	FTSJ2	hsa:29960	cDNA FLJ61455, highly similar to ribosomal RNA methyltransferase 2(EC 2.1.1.-)	protein-coding
SLITRK3	56.2569	197.996	0.284131	-1.81537	5.05186e-30	1.39566e-28	down	59	39	58	164	168	177	SLITRK3	hsa:22865	SLIT and NTRK-like protein 3	protein-coding
RPS27A	13076.2	5644.77	2.31652	1.21196	5.68124e-30	1.56234e-28	up	12797	13259	10382	4479	4781	5257	RPS27A	hsa:6233	Ubiquitin C	protein-coding
LGR5	30.9383	141.707	0.218326	-2.19544	5.95734e-30	1.63452e-28	down	30	29	27	106	133	125	LGR5	hsa:8549	cDNA FLJ58118, highly similar to Leucine-rich repeat-containing G-protein coupled receptor 5	protein-coding
CC2D1B	305.698	628.082	0.486717	-1.03885	6.25192e-30	1.71143e-28	down	329	241	281	550	487	579	CC2D1B	hsa:200014	Coiled-coil and C2 domain-containing protein 1B	protein-coding
WIPI1	257.161	79.647	3.22876	1.69098	6.33081e-30	1.73105e-28	up	266	225	225	77	56	72	WIPI1	hsa:55062	WD repeat domain phosphoinositide-interacting protein 1	protein-coding
COMMD4	332.487	679.898	0.489025	-1.03202	6.41142e-30	1.75109e-28	down	362	301	266	615	544	589	COMMD4	hsa:54939	COMM domain-containing protein 4	protein-coding
GAB2	1010.87	224.537	4.50201	2.17057	6.97803e-30	1.90151e-28	up	928	1076	808	171	204	202	GAB2	hsa:9846	GRB2-associated-binding protein 2	protein-coding
DUS3L	180.463	421.487	0.428158	-1.22378	9.6564e-30	2.62243e-28	down	170	170	161	386	348	349	DUS3L	hsa:56931	tRNA-dihydrouridine(47) synthase [NAD(P)(+)]	protein-coding
ARHGAP20	766.704	379.151	2.02216	1.0159	1.03117e-29	2.79722e-28	up	815	715	611	338	323	313	ARHGAP20	hsa:57569	Rho GTPase-activating protein 20	protein-coding
PNPO	393.348	848.495	0.463584	-1.1091	1.31547e-29	3.54438e-28	down	377	358	357	710	679	794	PNPO	hsa:55163	Pyridoxine-5'-phosphate oxidase	protein-coding
HBP1	1570.23	515.666	3.04504	1.60646	1.42817e-29	3.83942e-28	up	1453	1663	1253	457	413	456	HBP1	hsa:26959	HMG-box transcription factor 1, isoform CRA_a	protein-coding
TMEM19	301.497	639.588	0.471393	-1.085	1.62663e-29	4.35341e-28	down	310	275	255	569	525	550	TMEM19	hsa:55266	Transmembrane protein 19, isoform CRA_a	protein-coding
CTNS	74.9037	232.075	0.322756	-1.63148	1.80977e-29	4.83277e-28	down	78	57	73	206	202	188	CTNS	hsa:1497	cDNA FLJ52330, highly similar to Cystinosin	protein-coding
ARF1	12777.7	5512.43	2.31798	1.21287	1.81212e-29	4.83366e-28	up	11948	13270	10333	4761	4632	4775	ARF1	hsa:375	ADP-ribosylation factor 1, isoform CRA_a	protein-coding
ZNF783	223.383	496.532	0.449887	-1.15237	2.18995e-29	5.81562e-28	down	249	189	186	411	410	456	ZNF783	hsa:100289678	Uncharacterized protein	protein-coding
LBH	261.747	82.0761	3.18908	1.67314	2.26302e-29	6.00301e-28	up	246	266	216	76	65	70	LBH	hsa:81606	Protein LBH	protein-coding
COMMD6	781.095	360.14	2.16886	1.11694	3.47477e-29	9.12651e-28	up	730	809	634	307	297	322	COMMD6	hsa:170622	COMM domain-containing protein 6	protein-coding
ZBTB5	2423.78	868.958	2.78929	1.4799	3.80457e-29	9.94914e-28	up	2248	2517	1976	785	676	774	ZBTB5	hsa:9925	Zinc finger and BTB domain-containing protein 5	protein-coding
PABPC1L	300.751	622.049	0.483485	-1.04846	5.24888e-29	1.36344e-27	down	311	272	255	496	563	539	PABPC1L	hsa:80336	Polyadenylate-binding protein 1-like	protein-coding
ZBTB12	61.9616	209.89	0.29521	-1.76019	6.76861e-29	1.74341e-27	down	60	55	57	171	192	176	ZBTB12	hsa:221527	Zinc finger and BTB domain-containing protein 12	protein-coding
TRIP10	1621.17	768.54	2.10942	1.07684	7.00375e-29	1.80204e-27	up	1509	1676	1324	672	626	678	TRIP10	hsa:9322	Salt-tolerant protein	protein-coding
QTRT1	131.627	336.352	0.391336	-1.35352	1.00242e-28	2.55995e-27	down	125	130	111	297	268	300	QTRT1	hsa:81890	Queuine tRNA-ribosyltransferase	protein-coding
C17orf62	150.17	365.947	0.410359	-1.28504	1.0314e-28	2.62279e-27	down	157	113	147	302	306	333	C17orf62	hsa:79415	Uncharacterized protein C17orf62	protein-coding
SLC16A9	178.348	412.261	0.43261	-1.20886	1.11981e-28	2.84159e-27	down	185	161	151	342	367	350	SLC16A9	hsa:220963	Monocarboxylate transporter 9	protein-coding
ZNF629	692.609	1433.39	0.483196	-1.04932	1.15382e-28	2.9248e-27	down	736	563	629	1181	1175	1331	ZNF629	hsa:23361	Zinc finger protein 629	protein-coding
RRS1	145.058	353.004	0.410925	-1.28305	1.23699e-28	3.13231e-27	down	158	127	120	280	317	310	RRS1	hsa:23212	Ribosome biogenesis regulatory protein homolog	protein-coding
CLHC1	216.982	535.488	0.405204	-1.30328	1.79612e-28	4.49592e-27	down	262	157	188	440	448	489	CLHC1	hsa:130162	clathrin heavy chain linker domain containing 1	protein-coding
ALX4	191.754	450.5	0.425647	-1.23227	1.8285e-28	4.57221e-27	down	191	156	185	405	388	364	ALX4	hsa:60529	Homeobox protein aristaless-like 4	protein-coding
SAMD11	224.622	498.19	0.450876	-1.1492	1.8518e-28	4.62564e-27	down	236	184	205	442	400	439	SAMD11	hsa:148398	Sterile alpha motif domain-containing protein 11	protein-coding
SLCO6A1	70.9332	228.066	0.311021	-1.68492	1.97424e-28	4.92634e-27	down	77	62	59	194	197	195	SLCO6A1	hsa:133482	Solute carrier organic anion transporter family member 6A1	protein-coding
NDRG4	284.265	100.141	2.83864	1.5052	2.02145e-28	5.03892e-27	up	284	289	220	87	92	78	NDRG4	hsa:65009	Protein NDRG4	protein-coding
ZNF611	110.748	293.305	0.377586	-1.40512	2.02561e-28	5.04404e-27	down	136	92	83	238	252	264	ZNF611	hsa:81856	Zinc finger protein 611	protein-coding
EIF2AK3	1505.75	644.29	2.33707	1.2247	2.0486e-28	5.09599e-27	up	1457	1560	1179	625	501	530	EIF2AK3	hsa:9451	cDNA FLJ46818 fis, clone TRACH3038399, highly similar to Eukaryotic translation initiation factor2-alpha kinase 3 (EC 2.7.11.1)	protein-coding
FAM46A	817.536	347.269	2.35419	1.23523	2.10388e-28	5.22267e-27	up	752	851	670	306	300	286	FAM46A	hsa:55603	Protein FAM46A	protein-coding
ATP6V0D1	210.417	463.751	0.453728	-1.1401	2.39307e-28	5.9283e-27	down	192	208	184	413	381	398	ATP6V0D1	hsa:9114	cDNA, FLJ93507, highly similar to Homo sapiens ATPase, H+ transporting, lysosomal 38kDa, V0 subunit d isoform 1 (ATP6V0D1), mRNA	protein-coding
CRY1	1431.62	670.086	2.13647	1.09523	4.07027e-28	9.99029e-27	up	1381	1472	1135	616	547	559	CRY1	hsa:1407	cDNA FLJ76110, highly similar to Homo sapiens cryptochrome 1 (CRY1), mRNA	protein-coding
KCNK1	320.662	117.995	2.71758	1.44232	4.39922e-28	1.07756e-26	up	340	281	273	93	110	100	KCNK1	hsa:3775	Potassium channel, subfamily K, member 1, isoform CRA_a	protein-coding
RHEBL1	124.733	16.6916	7.47282	2.90165	4.56997e-28	1.1171e-26	up	134	123	92	16	11	16	RHEBL1	hsa:121268	GTPase RhebL1	protein-coding
ZNF510	264.283	543.76	0.486028	-1.04089	6.51837e-28	1.58209e-26	down	278	211	246	504	428	466	ZNF510	hsa:22869	Zinc finger protein 510	protein-coding
SKIDA1	57.8694	193.941	0.298387	-1.74475	6.68263e-28	1.62032e-26	down	64	41	56	158	157	184	SKIDA1	hsa:387640	SKI/DACH domain-containing protein 1	protein-coding
SUMF1	92.294	338.348	0.272778	-1.8742	9.60396e-28	2.30996e-26	down	102	96	61	271	267	333	SUMF1	hsa:285362	Sulfatase-modifying factor 1	protein-coding
RPS17	28687.4	13349.6	2.14894	1.10363	9.76378e-28	2.34605e-26	up	26774	29903	23140	11057	11060	12214	RPS17	hsa:6218	40S ribosomal protein S17-like	protein-coding
EIF4A2	11402.2	4483.1	2.54338	1.34674	1.03929e-27	2.4947e-26	up	10826	12033	8902	3922	3726	3875	EIF4A2	hsa:1974	cDNA FLJ58834, highly similar to Eukaryotic initiation factor 4A-II (EC 3.6.1.-)	protein-coding
BCDIN3D	32.2144	175.231	0.18384	-2.44347	1.35617e-27	3.2456e-26	down	29	27	33	171	144	135	BCDIN3D	hsa:144233	Pre-miRNA 5'-monophosphate methyltransferase	protein-coding
ZBTB9	98.6453	267.449	0.368838	-1.43894	1.39036e-27	3.3241e-26	down	109	64	101	226	236	225	ZBTB9	hsa:221504	cDNA, FLJ94135, highly similar to Homo sapiens zinc finger and BTB domain containing 9 (ZBTB9), mRNA	protein-coding
TCTA	92.5436	261.304	0.354161	-1.49752	1.45237e-27	3.46546e-26	down	112	68	79	231	208	233	TCTA	hsa:6988	T-cell leukemia translocation-altered gene protein	protein-coding
ANXA2	1763.8	757.78	2.32759	1.21884	1.57141e-27	3.73835e-26	up	1608	1865	1431	700	603	645	ANXA2	hsa:302	Annexin A2	protein-coding
LOC400499	233.655	511.164	0.457105	-1.1294	1.58714e-27	3.77201e-26	down	264	154	232	424	435	455	LOC400499	hsa:400499	Protein LOC400499	protein-coding
LOC101927147	18.4548	134.656	0.137052	-2.86721	1.9838e-27	4.68225e-26	down	18	13	20	92	129	125	LOC101927147	hsa:101927147	uncharacterized LOC101927147	protein-coding
IER5	1103.62	530.091	2.08194	1.05793	1.99229e-27	4.69766e-26	up	1061	1028	977	494	434	434	IER5	hsa:51278	immediate early response 5	protein-coding
FOSL2	483.176	107.583	4.4912	2.1671	2.1304e-27	5.01838e-26	up	436	514	393	112	69	96	FOSL2	hsa:2355	Fos-related antigen 2	protein-coding
ALPK2	20.8655	123.323	0.169194	-2.56325	2.14624e-27	5.05072e-26	down	20	20	18	94	110	113	ALPK2	hsa:115701	Alpha-protein kinase 2	protein-coding
GPAA1	363.224	736.469	0.493196	-1.01977	2.54468e-27	5.9533e-26	down	387	333	294	689	607	596	GPAA1	hsa:8733	cDNA, FLJ93169, highly similar to Homo sapiens GPAA1P anchor attachment protein 1 homolog (yeast) (GPAA1), mRNA	protein-coding
PHF1	402.774	169.898	2.37068	1.2453	2.61368e-27	6.10282e-26	up	405	410	309	148	135	154	PHF1	hsa:5252	cDNA FLJ61267, highly similar to Homo sapiens PHD finger protein 1 (PHF1), transcript variant 1, mRNA	protein-coding
AHNAK2	309.681	635.935	0.486969	-1.0381	2.76869e-27	6.44593e-26	down	359	262	246	514	522	600	AHNAK2	hsa:113146	Protein AHNAK2	protein-coding
POLN	158.288	373.15	0.424195	-1.2372	3.00002e-27	6.93068e-26	down	145	151	143	310	322	327	POLN	hsa:353497	DNA polymerase nu	protein-coding
MTHFR	166.503	390.091	0.426829	-1.22827	3.01519e-27	6.95903e-26	down	187	123	154	340	339	323	MTHFR	hsa:4524	Methylenetetrahydrofolate reductase short isoform	protein-coding
ZNF658	34.2551	163.045	0.210096	-2.25088	3.20322e-27	7.37879e-26	down	43	24	29	119	172	127	ZNF658	hsa:26149	cDNA FLJ78397, highly similar to Homo sapiens zinc finger protein 658 (ZNF658), mRNA	protein-coding
SRD5A3	266.968	583.198	0.457766	-1.12732	3.8102e-27	8.76858e-26	down	255	270	218	468	509	522	SRD5A3	hsa:79644	Polyprenol reductase	protein-coding
PSEN2	180.662	405.644	0.445372	-1.16692	4.18816e-27	9.61072e-26	down	186	187	132	352	331	360	PSEN2	hsa:5664	Presenilin-2	protein-coding
GSDMB	706.847	268.734	2.63028	1.39522	5.15703e-27	1.17665e-25	up	733	587	646	238	216	237	GSDMB	hsa:55876	Gasdermin-B	protein-coding
LURAP1L	183.206	40.044	4.57513	2.19381	5.34168e-27	1.21762e-25	up	152	190	165	38	30	35	LURAP1L	hsa:286343	leucine rich adaptor protein 1-like	protein-coding
ZNF41	243.827	511.781	0.476428	-1.06967	5.69542e-27	1.29333e-25	down	251	190	236	459	407	450	ZNF41	hsa:7592	Zinc finger protein 41, isoform CRA_d	protein-coding
EEFSEC	199.967	441.895	0.452521	-1.14394	5.75737e-27	1.30617e-25	down	183	183	188	394	359	383	EEFSEC	hsa:60678	Selenocysteine-specific elongation factor	protein-coding
GPT2	958.827	1924.01	0.498349	-1.00477	6.21754e-27	1.4079e-25	down	981	906	786	1687	1625	1632	GPT2	hsa:84706	Glutamic pyruvate transaminase (Alanine aminotransferase) 2, isoform CRA_b	protein-coding
PHF21B	688.14	343.211	2.005	1.0036	7.10961e-27	1.60384e-25	up	622	652	633	305	286	291	PHF21B	hsa:112885	cDNA FLJ34161 fis, clone FCBBF3014229, highly similar to PHD finger protein 21B	protein-coding
NDRG1	1631.25	691.728	2.35823	1.2377	1.20589e-26	2.70191e-25	up	1589	1564	1385	589	562	628	NDRG1	hsa:10397	cDNA FLJ42719 fis, clone BRAMY3010492, highly similar to Protein NDRG1	protein-coding
KRT8	444.872	197.076	2.25736	1.17464	1.24098e-26	2.77599e-25	up	416	438	382	164	159	184	KRT8	hsa:3856	Keratin, type II cytoskeletal 8	protein-coding
TRIM5	494.926	227.074	2.17958	1.12405	1.63762e-26	3.64964e-25	up	496	450	431	187	188	209	TRIM5	hsa:85363	Tripartite motif-containing protein 5 alpha	protein-coding
C6orf163	147.266	349.829	0.420967	-1.24822	1.63924e-26	3.64986e-25	down	163	108	139	298	299	302	C6orf163	hsa:206412	Uncharacterized protein C6orf163	protein-coding
HIST3H2A	511.671	1096.68	0.466565	-1.09985	1.82918e-26	4.0577e-25	down	454	529	437	960	971	885	HIST3H2A	hsa:92815	Histone H2A type 3	protein-coding
IL6R	326.565	102.451	3.18751	1.67243	2.54943e-26	5.60874e-25	up	373	297	245	111	80	72	IL6R	hsa:3570	Interleukin-6 receptor subunit alpha	protein-coding
ZNF367	1839.21	903.177	2.03638	1.02601	2.75594e-26	6.04884e-25	up	1721	1919	1478	726	797	798	ZNF367	hsa:195828	Zinc finger protein 367	protein-coding
PAQR4	295.543	596.845	0.495175	-1.01399	2.85467e-26	6.25159e-25	down	299	287	238	534	491	509	PAQR4	hsa:124222	cDNA FLJ57371, highly similar to Progestin and adipoQ receptor family member 4	protein-coding
C12orf4	309.383	661.112	0.467973	-1.0955	2.93108e-26	6.41309e-25	down	300	290	270	609	559	530	C12orf4	hsa:57102	Protein C12orf4	protein-coding
ZNF320	196.507	423.946	0.46352	-1.1093	3.03765e-26	6.62811e-25	down	186	176	183	353	377	359	ZNF320	hsa:162967	Zinc finger protein 320	protein-coding
RGS17	366.569	120.682	3.03747	1.60287	3.35231e-26	7.28156e-25	up	330	393	296	115	99	96	RGS17	hsa:26575	Regulator of G-protein signaling 17	protein-coding
ELAC1	8.11187	76.2792	0.106344	-3.23318	4.13817e-26	8.91585e-25	down	14	2	7	61	68	67	ELAC1	hsa:55520	ElaC homolog 1 variant	protein-coding
ZNF239	109.083	279.256	0.390619	-1.35617	5.02077e-26	1.07787e-24	down	129	82	94	242	250	225	ZNF239	hsa:8187	Zinc finger protein 239, isoform CRA_a	protein-coding
CHORDC1	5274.2	2398.62	2.19885	1.13675	5.81894e-26	1.24476e-24	up	5078	5303	4301	1998	2013	2156	CHORDC1	hsa:26973	Cysteine and histidine-rich domain-containing protein 1	protein-coding
ULK4	132.881	321.903	0.412799	-1.27649	6.02052e-26	1.28559e-24	down	131	129	110	260	267	301	ULK4	hsa:54986	cDNA FLJ36077 fis, clone TESTI2019854	protein-coding
ALG1	170.084	386.202	0.440402	-1.18311	6.3346e-26	1.34906e-24	down	183	155	137	352	327	313	ALG1	hsa:56052	Chitobiosyldiphosphodolichol beta-mannosyltransferase	protein-coding
FAM46C	640.972	275.233	2.32884	1.21961	7.38327e-26	1.56682e-24	up	614	619	549	263	204	241	FAM46C	hsa:54855	family with sequence similarity 46, member C	protein-coding
PPP1R13L	372.584	153.614	2.42545	1.27825	8.53117e-26	1.80244e-24	up	367	370	301	133	125	137	PPP1R13L	hsa:10848	Protein phosphatase 1, regulatory (Inhibitor) subunit 13 like, isoform CRA_a	protein-coding
TAS2R13	21.5114	112.742	0.190802	-2.38985	8.63695e-26	1.82319e-24	down	21	9	29	97	90	103	TAS2R13	hsa:50838	Taste receptor type 2 member 13	protein-coding
PPP1R18	351.824	142.413	2.47045	1.30477	9.22766e-26	1.94617e-24	up	332	334	311	120	122	124	PPP1R18	hsa:170954	HCG1821276, isoform CRA_a	protein-coding
RHBDF2	101.317	265.398	0.381757	-1.38927	1.15066e-25	2.40356e-24	down	109	93	81	235	201	247	RHBDF2	hsa:79651	cDNA FLJ53262, highly similar to Homo sapiens rhomboid 5 homolog 2 (RHBDF2), transcript variant 2, mRNA	protein-coding
HMCN1	253.796	527.182	0.48142	-1.05463	1.2075e-25	2.5179e-24	down	252	261	195	431	456	468	HMCN1	hsa:83872	Hemicentin-1	protein-coding
DNASE1L1	174.649	393.237	0.444131	-1.17094	1.36135e-25	2.81668e-24	down	195	149	144	322	334	355	DNASE1L1	hsa:1774	Deoxyribonuclease-1-like 1	protein-coding
CYP4V2	53.7262	180.701	0.297321	-1.74991	1.38911e-25	2.86915e-24	down	58	48	44	161	137	167	CYP4V2	hsa:285440	CYP4V2 protein	protein-coding
B4GALT7	101.887	268.932	0.378858	-1.40027	1.4592e-25	2.99842e-24	down	114	77	93	212	242	237	B4GALT7	hsa:11285	cDNA FLJ12504 fis, clone NT2RM2001698, highly similar to Beta-1,4-galactosyltransferase 7 (EC 2.4.1.-)	protein-coding
TMLHE	200.37	434.421	0.461235	-1.11643	1.5293e-25	3.13709e-24	down	181	200	175	388	348	381	TMLHE	hsa:55217	Trimethyllysine dioxygenase, mitochondrial	protein-coding
EIF5A2	439.936	200.135	2.1982	1.13632	1.73774e-25	3.55556e-24	up	424	405	393	163	182	169	EIF5A2	hsa:56648	Eukaryotic translation initiation factor 5A-2	protein-coding
F8	23.7235	163.906	0.144738	-2.78849	1.74252e-25	3.56228e-24	down	23	23	20	104	165	152	F8	hsa:2157	Truncated coagulation factor VIII	protein-coding
GABPB2	203.336	443.913	0.458053	-1.12641	1.75196e-25	3.57853e-24	down	226	187	156	362	384	395	GABPB2	hsa:126626	GA-binding protein subunit beta-2	protein-coding
LOC105377200	457.231	198.085	2.30825	1.2068	2.13286e-25	4.3344e-24	up	456	432	385	157	177	175	LOC105377200		zinc finger protein Rlf-like	protein-coding
MSANTD1	146.214	340.958	0.428832	-1.22151	3.21593e-25	6.46963e-24	down	150	129	128	300	269	308	MSANTD1	hsa:345222	Myb/SANT-like DNA-binding domain containing 1	protein-coding
RNF170	213.756	449.321	0.475732	-1.07178	3.8008e-25	7.60795e-24	down	219	189	187	386	354	416	RNF170	hsa:81790	E3 ubiquitin-protein ligase RNF170	protein-coding
AP1S3	391.997	173.087	2.26474	1.17935	3.86535e-25	7.73071e-24	up	402	385	307	136	129	181	AP1S3	hsa:130340	AP-1 complex subunit sigma-3	protein-coding
TAS2R10	9.07353	90.0196	0.100795	-3.3105	5.00648e-25	9.98797e-24	down	8	7	10	92	54	86	TAS2R10	hsa:50839	Taste receptor type 2 member 10	protein-coding
XXYLT1	145.712	342.666	0.425231	-1.23368	5.32662e-25	1.06178e-23	down	150	133	123	294	283	304	XXYLT1	hsa:152002	Xyloside xylosyltransferase 1	protein-coding
BTBD3	5451.44	2336.42	2.33325	1.22234	6.57951e-25	1.30757e-23	up	5025	5741	4397	2003	1930	2074	BTBD3	hsa:22903	cDNA, FLJ79155, highly similar to BTB/POZ domain-containing protein 3	protein-coding
SMUG1	181.101	398.896	0.454007	-1.13921	6.60749e-25	1.31165e-23	down	188	154	162	349	359	316	SMUG1	hsa:23583	Single-strand-selective monofunctional uracil-DNA glycosylase 1, isoform CRA_a	protein-coding
ABRACL	549.902	274.202	2.00546	1.00394	8.47574e-25	1.67558e-23	up	549	532	451	223	233	249	ABRACL	hsa:58527	ABRA C-terminal like	protein-coding
SPPL2B	208.295	447.002	0.465981	-1.10166	8.70386e-25	1.71926e-23	down	229	157	194	385	395	368	SPPL2B	hsa:56928	Signal peptide peptidase-like 2B	protein-coding
ACCS	65.7556	228.25	0.288086	-1.79543	8.97642e-25	1.77164e-23	down	66	74	44	176	175	237	ACCS	hsa:84680	cDNA FLJ51643, moderately similar to Homo sapiens 1-aminocyclopropane-1-carboxylate synthase (PHACS), mRNA	protein-coding
TICAM2	248.667	87.432	2.84412	1.50798	9.48064e-25	1.86502e-23	up	242	242	208	85	62	78	TICAM2	hsa:353376	TIR domain-containing adapter molecule 2	protein-coding
MEX3B	416.29	179.901	2.314	1.21039	1.02739e-24	2.0161e-23	up	430	392	339	143	145	175	MEX3B	hsa:84206	RNA-binding protein MEX3B	protein-coding
ATG10	147.547	342.764	0.430461	-1.21604	1.10093e-24	2.15689e-23	down	149	125	136	285	315	280	ATG10	hsa:83734	Ubiquitin-like-conjugating enzyme ATG10	protein-coding
ENOSF1	584.24	1302.07	0.4487	-1.15618	1.12844e-24	2.20537e-23	down	642	416	567	1046	1130	1171	ENOSF1	hsa:55556	cDNA FLJ59901, highly similar to Homo sapiens enolase superfamily member 1 (ENOSF1), transcript variant 2, mRNA	protein-coding
SH2D3C	78.8017	6.63027	11.8852	3.57109	1.36276e-24	2.6354e-23	up	72	68	78	10	4	3	SH2D3C	hsa:10044	cDNA FLJ78051, highly similar to Homo sapiens SH2 domain containing 3C, mRNA	protein-coding
ZNF606	40.0798	155.347	0.258002	-1.95454	1.51568e-24	2.92405e-23	down	43	24	44	112	149	138	ZNF606	hsa:80095	Zinc finger protein 606, isoform CRA_a	protein-coding
ZNF420	491.913	235.802	2.08612	1.06083	1.58848e-24	3.05222e-23	up	495	476	400	213	194	199	ZNF420	hsa:147923	Zinc finger protein 420	protein-coding
DUSP10	211.421	64.5002	3.27783	1.71274	1.59852e-24	3.06906e-23	up	196	206	185	60	47	59	DUSP10	hsa:11221	cDNA FLJ52863, highly similar to Dual specificity protein phosphatase 10 (EC 3.1.3.48)	protein-coding
LOC100507462	51.1361	172.406	0.296603	-1.7534	1.76218e-24	3.36709e-23	down	48	49	45	146	149	148	GVQW2	hsa:100507462	uncharacterized LOC100507462	protein-coding
HSF2	3119.48	1386.2	2.25037	1.17016	2.33549e-24	4.4168e-23	up	2965	3295	2430	1219	1063	1285	HSF2	hsa:3298	Heat shock factor protein 2	protein-coding
CDC37L1	550.8	273.741	2.01212	1.00872	2.35624e-24	4.45253e-23	up	569	503	463	222	229	253	CDC37L1	hsa:55664	Hsp90 co-chaperone Cdc37-like 1	protein-coding
HOXB2	235.953	82.3413	2.86554	1.51881	2.71673e-24	5.10959e-23	up	208	249	198	70	62	80	HOXB2	hsa:3212	Homeobox B2, isoform CRA_b	protein-coding
GDAP1	293.941	617.84	0.475755	-1.07171	3.23983e-24	6.06962e-23	down	286	300	233	482	548	558	GDAP1	hsa:54332	cDNA FLJ60563, highly similar to Ganglioside-induceddifferentiation-associated protein 1	protein-coding
COQ4	193.332	416.041	0.464694	-1.10565	3.60762e-24	6.72189e-23	down	197	171	170	328	374	367	COQ4	hsa:51117	cDNA FLJ58433, highly similar to Ubiquinone biosynthesis protein COQ4 homolog	protein-coding
MSANTD3	425.372	196.715	2.16238	1.11262	3.64638e-24	6.78884e-23	up	425	410	350	178	152	176	MSANTD3	hsa:91283	Chromosome 9 open reading frame 30, isoform CRA_a	protein-coding
TTC30A	40.3855	149.869	0.269472	-1.8918	3.65014e-24	6.79056e-23	down	48	31	34	126	132	127	TTC30A	hsa:92104	Tetratricopeptide repeat protein 30A	protein-coding
DDX28	93.0793	245.654	0.378904	-1.4001	3.94523e-24	7.33385e-23	down	98	76	85	220	210	201	DDX28	hsa:55794	Probable ATP-dependent RNA helicase DDX28	protein-coding
EMP3	372.142	63.2251	5.88599	2.55729	4.39128e-24	8.13778e-23	up	364	405	270	56	63	43	EMP3	hsa:2014	Epithelial membrane protein 3, isoform CRA_a	protein-coding
AP5Z1	91.9915	244.643	0.376024	-1.4111	4.77232e-24	8.80988e-23	down	78	98	79	211	201	217	AP5Z1	hsa:9907	KIAA0415 protein, isoform CRA_d	protein-coding
PAFAH2	53.5318	173.237	0.30901	-1.69428	4.79173e-24	8.8389e-23	down	52	39	57	132	161	152	PAFAH2	hsa:5051	cDNA, FLJ94434, highly similar to Homo sapiens platelet-activating factor acetylhydrolase 2, 40kDa (PAFAH2), mRNA	protein-coding
RPS15A	27567.7	11627.3	2.37095	1.24547	5.22141e-24	9.60931e-23	up	25890	29404	21479	10114	9352	10436	RPS15A	hsa:6210	cDNA FLJ77670, highly similar to Homo sapiens ribosomal protein S15a (RPS15A), mRNA	protein-coding
RAB36	32.9107	129.025	0.255072	-1.97102	5.26606e-24	9.68406e-23	down	35	32	25	116	119	96	RAB36	hsa:9609	Ras-related protein Rab-36	protein-coding
TIPARP	988.497	427.696	2.31121	1.20865	6.40562e-24	1.169e-22	up	928	1057	768	357	372	370	TIPARP	hsa:25976	cDNA FLJ77540, highly similar to Homo sapiens TCDD-inducible poly(ADP-ribose) polymerase (TIPARP), mRNA	protein-coding
TMCO6	214.512	473.014	0.453501	-1.14082	6.55382e-24	1.19423e-22	down	231	153	212	403	395	418	TMCO6	hsa:55374	cDNA FLJ60921	protein-coding
ZBTB33	6974.38	3363.83	2.07335	1.05196	7.66405e-24	1.3923e-22	up	6340	7351	5696	2927	2786	2934	ZBTB33	hsa:10009	Transcriptional regulator Kaiso	protein-coding
NTAN1	510.787	248.326	2.05692	1.04049	7.97082e-24	1.44694e-22	up	481	522	418	223	209	206	NTAN1	hsa:123803	Protein N-terminal asparagine amidohydrolase	protein-coding
TRIM45	184.275	401.743	0.458689	-1.12441	9.35486e-24	1.69305e-22	down	184	173	156	325	362	345	TRIM45	hsa:80263	Tripartite motif-containing protein 45	protein-coding
LRP12	1014.73	504.347	2.01197	1.00861	9.78154e-24	1.76627e-22	up	965	1033	826	497	373	427	LRP12	hsa:29967	Low-density lipoprotein receptor-related protein 12	protein-coding
ALDH16A1	146.09	336.25	0.434469	-1.20268	1.03422e-23	1.86191e-22	down	154	112	140	305	279	280	ALDH16A1	hsa:126133	cDNA FLJ51525, highly similar to Homo sapiens aldehyde dehydrogenase 16 family, member A1 (ALDH16A1), mRNA	protein-coding
ATP1B1	1092.75	503.607	2.16984	1.11759	1.08378e-23	1.94821e-22	up	1080	1142	827	460	374	462	ATP1B1	hsa:481	ATPase, Na+/K+ transporting, beta 1 polypeptide, isoform CRA_a	protein-coding
HIST1H2AL	113.615	323.759	0.350924	-1.51077	1.34411e-23	2.40177e-22	down	106	117	93	258	287	287	HIST1H2AL	hsa:8332	histone cluster 1, H2al	protein-coding
TST	72.2137	204.369	0.353349	-1.50083	1.36517e-23	2.43396e-22	down	74	50	76	186	172	167	TST	hsa:7263	Thiosulfate sulfurtransferase	protein-coding
ADCK1	131.917	311.367	0.423671	-1.23898	1.37399e-23	2.44787e-22	down	136	126	106	240	284	276	ADCK1	hsa:57143	cDNA FLJ57573, moderately similar to Homo sapiens aarF domain containing kinase 1 (ADCK1), mRNA	protein-coding
ZFP37	299.973	118.903	2.52284	1.33505	1.41626e-23	2.51943e-22	up	294	291	250	100	93	113	ZFP37	hsa:7539	Zinc finger protein 37 homolog	protein-coding
SGMS2	1723.94	694.671	2.48166	1.31131	1.53487e-23	2.71832e-22	up	1597	1854	1348	557	575	655	SGMS2	hsa:166929	Uncharacterized protein	protein-coding
GPR63	1752.27	838.578	2.08957	1.06321	2.19668e-23	3.8478e-22	up	1546	1761	1551	725	732	697	GPR63	hsa:81491	cDNA FLJ78200, highly similar to Homo sapiens PSP24	protein-coding
DET1	172.028	403.706	0.426122	-1.23066	2.23191e-23	3.90666e-22	down	180	147	152	351	372	313	DET1	hsa:55070	DET1 homolog	protein-coding
GPRC5A	296.506	52.6802	5.62842	2.49273	2.55651e-23	4.46504e-22	up	285	321	221	48	30	58	GPRC5A	hsa:9052	cDNA FLJ78217	protein-coding
QRICH2	72.7474	208.789	0.348425	-1.52108	2.9274e-23	5.10168e-22	down	63	66	72	169	174	194	QRICH2	hsa:84074	glutamine rich 2	protein-coding
MRPL32	831.92	389.896	2.1337	1.09336	3.07648e-23	5.3537e-22	up	811	874	635	315	321	367	MRPL32	hsa:64983	Mitochondrial ribosomal protein L32	protein-coding
FKRP	93.7832	265.624	0.353068	-1.50198	3.36144e-23	5.84535e-22	down	87	86	87	210	228	245	FKRP	hsa:79147	Fukutin related protein, isoform CRA_a	protein-coding
NMRAL1	163.653	362.08	0.451981	-1.14566	3.65973e-23	6.34564e-22	down	155	148	151	293	286	353	NMRAL1	hsa:57407	NmrA-like family domain-containing protein 1	protein-coding
TMED7-TICAM2	466.19	224.362	2.07785	1.05509	4.35765e-23	7.50693e-22	up	455	474	370	208	173	196	TMED7-TICAM2	hsa:100302736	Protein TMED7-TICAM2	protein-coding
GPATCH4	263.968	695.43	0.379575	-1.39754	5.94342e-23	1.01585e-21	down	243	303	190	526	614	648	GPATCH4	hsa:54865	G patch domain-containing protein 4	protein-coding
TXNIP	4365.8	1501.23	2.90814	1.5401	6.76249e-23	1.1501e-21	up	4466	4183	3526	1253	1296	1309	TXNIP	hsa:10628	Thioredoxin interacting protein, isoform CRA_a	protein-coding
UBXN11	80.8786	219.886	0.367821	-1.44293	7.10776e-23	1.2054e-21	down	73	75	76	177	174	215	UBXN11	hsa:91544	UBX domain-containing protein 11	protein-coding
MAP2K6	131.385	359.502	0.365463	-1.4522	8.42624e-23	1.41698e-21	down	127	121	117	288	336	299	MAP2K6	hsa:5608	Mitogen-activated protein kinase kinase 6, isoform CRA_a	protein-coding
PLK2	216.241	73.1899	2.95452	1.56292	8.47315e-23	1.42387e-21	up	212	197	192	70	60	58	PLK2	hsa:10769	cDNA FLJ54984, highly similar to Serine/threonine-protein kinase PLK2 (EC2.7.11.21)	protein-coding
DEPDC7	450.729	215.073	2.0957	1.06743	9.0021e-23	1.5117e-21	up	446	434	375	184	177	192	DEPDC7	hsa:91614	DEP domain-containing protein 7	protein-coding
DOLK	58.8504	187.954	0.313111	-1.67525	9.28316e-23	1.55563e-21	down	54	53	56	175	131	178	DOLK	hsa:22845	cDNA FLJ60149, highly similar to Transmembrane protein 15	protein-coding
KSR2	50.6579	192.961	0.262529	-1.92945	9.67514e-23	1.61905e-21	down	42	50	48	155	189	151	KSR2	hsa:283455	Kinase suppressor of Ras 2	protein-coding
C11orf96	184.297	28.1039	6.55771	2.71319	9.73492e-23	1.62792e-21	up	222	154	141	34	23	15	C11orf96	hsa:387763	chromosome 11 open reading frame 96	protein-coding
AMOTL2	795.934	317.228	2.50903	1.32713	9.88957e-23	1.65263e-21	up	777	839	604	277	272	266	AMOTL2	hsa:51421	Angiomotin-like protein 2	protein-coding
RPL24	11229.6	5429.69	2.06818	1.04836	9.96681e-23	1.66437e-21	up	10247	11838	9136	4583	4460	4920	RPL24	hsa:6152	60S ribosomal protein L24	protein-coding
ANKMY1	127.933	348.186	0.367428	-1.44447	1.06235e-22	1.77157e-21	down	126	94	134	297	314	283	ANKMY1	hsa:51281	Ankyrin repeat and MYND domain-containing protein 1	protein-coding
EIF2A	4191.7	1914.8	2.18911	1.13035	1.11416e-22	1.85409e-21	up	3962	4389	3320	1819	1480	1624	EIF2A	hsa:83939	Eukaryotic translation initiation factor 2A	protein-coding
LPXN	74.3156	206.803	0.359354	-1.47652	1.11987e-22	1.86231e-21	down	61	83	62	175	187	169	LPXN	hsa:9404	cDNA FLJ51550, highly similar to Leupaxin	protein-coding
FBXL17	258.969	522.087	0.496027	-1.01151	1.23503e-22	2.04672e-21	down	265	259	199	433	446	463	FBXL17	hsa:64839	F-box and leucine-rich repeat protein 17	protein-coding
RBM45	100.407	254.311	0.394819	-1.34074	1.29339e-22	2.14047e-21	down	133	79	71	221	205	228	RBM45	hsa:129831	RNA-binding protein 45	protein-coding
PDLIM3	491.743	242.708	2.02607	1.01868	1.35664e-22	2.24206e-21	up	500	445	424	232	187	205	PDLIM3	hsa:27295	PDZ and LIM domain protein 3	protein-coding
ZNF14	395.954	182.266	2.1724	1.11929	1.51788e-22	2.4982e-21	up	385	374	342	166	158	144	ZNF14	hsa:7561	Zinc finger protein 14	protein-coding
RASSF1	532.334	264.572	2.01206	1.00867	1.54018e-22	2.53142e-21	up	481	529	467	232	199	250	RASSF1	hsa:11186	cDNA FLJ77196, highly similar to Homo sapiens Ras association (RalGDS/AF-6) domain family 1 (RASSF1), transcript variant C, mRNA	protein-coding
SIX5	82.8226	224.563	0.368816	-1.43903	1.8274e-22	2.99734e-21	down	78	79	73	205	186	186	SIX5	hsa:147912	Homeobox protein SIX5	protein-coding
ARSA	97.8857	249.186	0.392823	-1.34805	1.94766e-22	3.18804e-21	down	104	73	95	227	191	223	ARSA	hsa:410	Arylsulfatase A, isoform CRA_a	protein-coding
ATP6V1E2	45.614	152.173	0.29975	-1.73817	2.05155e-22	3.35123e-21	down	36	34	55	118	138	135	ATP6V1E2	hsa:90423	V-type proton ATPase subunit E 2	protein-coding
LRRC45	182.044	381.377	0.477335	-1.06693	3.22346e-22	5.19829e-21	down	162	157	184	352	312	316	LRRC45	hsa:201255	Leucine-rich repeat-containing protein 45	protein-coding
BCL6	420.539	174.463	2.41048	1.26932	3.31186e-22	5.33367e-21	up	383	442	344	151	155	142	BCL6	hsa:604	B-cell CLL/lymphoma 6	protein-coding
TRIB1	1379.15	610.521	2.25897	1.17566	3.49805e-22	5.61843e-21	up	1390	1429	1032	529	494	547	TRIB1	hsa:10221	Tribbles homolog 1	protein-coding
ZNF500	199.279	410.133	0.485888	-1.0413	4.37541e-22	6.99483e-21	down	201	159	193	347	330	378	ZNF500	hsa:26048	Zinc finger protein 500	protein-coding
ZNF273	589.715	280.435	2.10286	1.07235	4.54137e-22	7.25529e-21	up	576	514	547	254	224	243	ZNF273	hsa:10793	Zinc finger protein 273	protein-coding
TMEM167B	1481.65	511.747	2.89528	1.5337	5.11616e-22	8.13025e-21	up	1423	1585	1123	430	443	442	TMEM167B	hsa:56900	Protein kish-B	protein-coding
FAM171B	1989.48	859.152	2.31564	1.21141	6.07384e-22	9.59491e-21	up	1896	2117	1531	740	727	741	FAM171B	hsa:165215	KIAA1946, isoform CRA_b	protein-coding
ZNF571	335.8	146.071	2.29889	1.20094	6.77338e-22	1.06789e-20	up	349	305	282	105	144	126	ZNF571	hsa:51276	Zinc finger protein 571, isoform CRA_a	protein-coding
EGR1	105.162	287.853	0.365332	-1.45272	6.80604e-22	1.07092e-20	down	88	121	83	247	218	276	EGR1	hsa:1958	Early growth response protein 1	protein-coding
SPIRE2	190.977	399.582	0.477941	-1.06509	7.21791e-22	1.13424e-20	down	215	151	167	368	344	314	SPIRE2	hsa:84501	cDNA FLJ37599 fis, clone BRCOC2008993, highly similar to Homo sapiens spire homolog 2 (Drosophila) (SPIRE2), mRNA	protein-coding
JDP2	81.3252	226.903	0.358414	-1.4803	7.70456e-22	1.20597e-20	down	98	66	64	169	210	204	JDP2	hsa:122953	Jun dimerization protein 2, isoform CRA_a	protein-coding
CD3EAP	88.1877	220.442	0.40005	-1.32175	8.03043e-22	1.25371e-20	down	88	76	81	189	177	201	CD3EAP	hsa:10849	DNA-directed RNA polymerase I subunit RPA34	protein-coding
ZNF330	1344.11	671.138	2.00274	1.00198	9.10307e-22	1.41564e-20	up	1262	1404	1075	523	574	629	ZNF330	hsa:27309	cDNA FLJ58986, highly similar to Zinc finger protein 330	protein-coding
HIST2H2AB	269.991	650.192	0.415248	-1.26795	9.64882e-22	1.49857e-20	down	276	260	217	538	541	593	HIST2H2AB	hsa:317772	Histone H2A type 2-B	protein-coding
CFAP70	74.9243	224.478	0.333771	-1.58307	1.00154e-21	1.55104e-20	down	62	87	59	178	218	180	CFAP70	hsa:118491	Tetratricopeptide repeat protein 18	protein-coding
LMCD1	95.8704	15.9116	6.0252	2.59101	1.12796e-21	1.7417e-20	up	80	108	78	14	11	16	LMCD1	hsa:29995	cDNA FLJ52480, highly similar to LIM and cysteine-rich domains protein 1	protein-coding
NDUFB4	914.51	315.655	2.89718	1.53465	1.14796e-21	1.77143e-20	up	785	983	769	284	265	262	NDUFB4	hsa:4710	NADH dehydrogenase [ubiquinone] 1 beta subcomplex subunit 4	protein-coding
PROCR	574.341	245.461	2.33985	1.22641	1.35689e-21	2.07911e-20	up	545	609	446	215	202	214	PROCR	hsa:10544	Endothelial protein C receptor	protein-coding
ZNF543	213.203	433.719	0.491571	-1.02453	1.43102e-21	2.18851e-20	down	234	166	194	403	300	414	ZNF543	hsa:125919	Zinc finger protein 543	protein-coding
DNAJC25	456.594	225.063	2.02874	1.02058	1.47063e-21	2.24765e-20	up	459	435	378	208	191	179	DNAJC25	hsa:548645	DnaJ homolog subfamily C member 25	protein-coding
FGF9	171.9	47.1581	3.64517	1.86599	1.60082e-21	2.4404e-20	up	157	182	139	32	49	40	FGF9	hsa:2254	Fibroblast growth factor 9	protein-coding
KLF15	133.681	302.448	0.441998	-1.17789	1.61979e-21	2.46776e-20	down	154	84	134	250	268	259	KLF15	hsa:28999	Krueppel-like factor 15	protein-coding
EEF1A2	1048.22	486.718	2.15366	1.10679	1.62901e-21	2.47867e-20	up	960	1094	860	410	414	427	EEF1A2	hsa:1917	Elongation factor 1-alpha 2	protein-coding
TOMM7	840.868	363.672	2.31216	1.20924	1.68133e-21	2.55503e-20	up	738	822	769	264	328	343	TOMM7	hsa:54543	Mitochondrial import receptor subunit TOM7 homolog	protein-coding
RPL17-C18orf32	3261.01	1612.07	2.02287	1.0164	1.82485e-21	2.76259e-20	up	3017	3435	2620	1335	1373	1436	RPL17-C18orf32	hsa:100526842	Protein RPL17-C18orf32	protein-coding
TTC30B	23.7257	115.347	0.20569	-2.28146	1.82598e-21	2.76259e-20	down	24	21	21	90	91	116	TTC30B	hsa:150737	Tetratricopeptide repeat protein 30B	protein-coding
SLC24A1	302.942	620.189	0.488466	-1.03367	1.91597e-21	2.89691e-20	down	316	281	248	469	602	521	SLC24A1	hsa:9187	cDNA FLJ59761, highly similar to Sodium/potassium/calcium exchanger 1	protein-coding
PPP3CC	486.898	242.753	2.00573	1.00413	1.95566e-21	2.95134e-20	up	460	501	394	191	213	220	PPP3CC	hsa:5533	Serine/threonine-protein phosphatase 2B catalytic subunit gamma isoform	protein-coding
UPP1	272.615	110.754	2.46145	1.29951	1.98123e-21	2.98805e-20	up	260	253	244	104	81	100	UPP1	hsa:7378	cDNA FLJ60728, highly similar to Uridine phosphorylase 1 (EC 2.4.2.3)	protein-coding
RTN4IP1	66.1574	187.517	0.352808	-1.50305	2.38845e-21	3.58192e-20	down	72	62	51	149	164	169	RTN4IP1	hsa:84816	cDNA, FLJ94608, Homo sapiens reticulon 4 interacting protein 1 (RTN4IP1), mRNA	protein-coding
TMEM234	234.886	513.824	0.457132	-1.12932	2.74614e-21	4.10295e-20	down	267	187	202	384	458	479	TMEM234	hsa:56063	Transmembrane protein 234	protein-coding
ZNF546	143.219	347.767	0.411824	-1.2799	3.0609e-21	4.5647e-20	down	149	127	123	317	279	298	ZNF546	hsa:339327	cDNA FLJ16707 fis, clone UTERU2003321, highly similar to Zinc finger protein 546	protein-coding
ZNF695	498.196	219.369	2.27104	1.18335	3.07165e-21	4.57789e-20	up	492	493	403	202	152	211	ZNF695	hsa:57116	Zinc finger protein 695	protein-coding
LBHD1	170.093	359.052	0.473729	-1.07787	3.15002e-21	4.69176e-20	down	187	147	141	333	285	305	LBHD1	hsa:79081	LBH domain containing 1	protein-coding
IFT20	456.241	221.82	2.0568	1.0404	3.17179e-21	4.72127e-20	up	418	403	442	188	191	191	IFT20	hsa:90410	Intraflagellar transport 20 homolog (Chlamydomonas), isoform CRA_c	protein-coding
RPL35	9278.7	4553.97	2.0375	1.0268	3.20695e-21	4.77064e-20	up	8518	9792	7495	3873	3809	4025	RPL35	hsa:11224	Ribosomal protein L35, isoform CRA_a	protein-coding
ZNF572	22.9343	100.406	0.228414	-2.13027	3.50086e-21	5.19175e-20	down	30	10	24	81	89	88	ZNF572	hsa:137209	Zinc finger protein 572	protein-coding
ADPRM	297.951	125.291	2.37807	1.24979	3.77346e-21	5.58221e-20	up	292	284	253	106	107	109	ADPRM	hsa:56985	Manganese-dependent ADP-ribose/CDP-alcohol diphosphatase	protein-coding
RPS11	8405.29	3764.05	2.23305	1.15901	4.07289e-21	6.01403e-20	up	7426	8826	7080	3022	3194	3463	RPS11	hsa:6205	40S ribosomal protein S11	protein-coding
CCDC126	372.069	173.48	2.14474	1.1008	4.56497e-21	6.73235e-20	up	370	355	311	178	127	141	CCDC126	hsa:90693	LOC90693 protein, isoform CRA_a	protein-coding
MND1	644.509	321.689	2.00352	1.00253	5.01198e-21	7.37797e-20	up	599	660	533	257	278	292	MND1	hsa:84057	Meiotic nuclear division protein 1 homolog	protein-coding
HIST2H2AA4	34.2723	135.059	0.253758	-1.97848	6.66269e-21	9.75404e-20	down	42	39	16	124	112	111	HIST2H2AA4	hsa:723790	histone cluster 2, H2aa4	protein-coding
PRPF39	3891.54	1657.84	2.34736	1.23104	6.72636e-21	9.84125e-20	up	3596	4188	3048	1408	1342	1514	PRPF39	hsa:55015	Pre-mRNA-processing factor 39	protein-coding
RPS13	9418.58	4497.97	2.09396	1.06624	6.9186e-21	1.00979e-19	up	8683	10047	7477	3961	3664	3939	RPS13	hsa:6207	40S ribosomal protein S13	protein-coding
HIST1H2AK	69.6387	323.146	0.215503	-2.21422	6.99144e-21	1.01918e-19	down	66	74	54	220	317	293	HIST1H2AK	hsa:8330	Histone H2A type 1-J	protein-coding
ZFP36L1	1505.31	603.148	2.49576	1.31948	7.23163e-21	1.05355e-19	up	1459	1599	1140	477	515	559	ZFP36L1	hsa:677	Zinc finger protein 36, C3H type-like 1, isoform CRA_a	protein-coding
TRAF3IP2	404.749	194.147	2.08476	1.05988	7.32352e-21	1.06577e-19	up	412	368	347	152	172	175	TRAF3IP2	hsa:10758	Adapter protein CIKS	protein-coding
PIGQ	227.511	566.931	0.401302	-1.31724	7.4368e-21	1.08147e-19	down	215	232	186	574	452	430	PIGQ	hsa:9091	cDNA, FLJ95129, highly similar to Homo sapiens phosphatidylinositol glycan, class Q (PIGQ), transcript variant 2, mRNA	protein-coding
RNF207	53.4842	164.221	0.325685	-1.61845	7.84044e-21	1.13879e-19	down	60	39	50	150	135	137	RNF207	hsa:388591	RING finger protein 207	protein-coding
PEPD	128.07	316.146	0.405099	-1.30365	8.53882e-21	1.23723e-19	down	123	136	98	303	239	271	PEPD	hsa:5184	PEPD protein	protein-coding
TRIQK	907.247	445.549	2.03624	1.02591	9.03094e-21	1.3038e-19	up	946	834	750	356	394	395	TRIQK	hsa:286144	HCG20714, isoform CRA_a	protein-coding
NFKBIZ	423.068	206.302	2.05072	1.03613	9.62922e-21	1.38601e-19	up	424	411	344	187	152	192	NFKBIZ	hsa:64332	NF-kappa-B inhibitor zeta	protein-coding
RWDD2B	82.7046	208.249	0.397143	-1.33227	1.27495e-20	1.8231e-19	down	76	87	67	187	176	172	RWDD2B	hsa:10069	RWD domain-containing protein 2B	protein-coding
MYLIP	884.635	376.065	2.35235	1.2341	1.33194e-20	1.90231e-19	up	801	924	733	352	291	324	MYLIP	hsa:29116	cDNA, FLJ95492, highly similar to Homo sapiens myosin regulatory light chain interacting protein(MIR), mRNA	protein-coding
ZNF319	61.1556	175.389	0.348686	-1.52	1.33618e-20	1.9061e-19	down	76	39	56	151	143	157	ZNF319	hsa:57567	Zinc finger protein 319	protein-coding
SRR	158.279	387.608	0.408348	-1.29213	1.38448e-20	1.97266e-19	down	169	160	114	292	355	349	SRR	hsa:63826	Serine racemase variant	protein-coding
MSRB1	69.5681	186.373	0.373274	-1.42169	1.41152e-20	2.0088e-19	down	52	76	64	159	158	162	MSRB1	hsa:51734	Methionine-R-sulfoxide reductase B1	protein-coding
MMP15	358.418	163.436	2.19302	1.13292	1.57912e-20	2.24199e-19	up	349	329	318	151	133	136	MMP15	hsa:4324	Matrix metallopeptidase 15 (Membrane-inserted), isoform CRA_a	protein-coding
SCARA5	67.6018	6.62523	10.2037	3.35102	1.72906e-20	2.45198e-19	up	74	62	53	13	2	2	SCARA5	hsa:286133	cDNA FLJ57441, highly similar to Homo sapiens scavenger receptor class A, member 5 (SCARA5), mRNA	protein-coding
NRN1	1316.86	608.306	2.1648	1.11423	1.74354e-20	2.46959e-19	up	1192	1363	1103	519	482	564	NRN1	hsa:51299	Neuritin	protein-coding
MFSD5	59.3376	170.792	0.347426	-1.52522	1.75645e-20	2.48641e-19	down	64	44	57	128	154	157	MFSD5	hsa:84975	Molybdate-anion transporter	protein-coding
B9D1	198.076	399.967	0.495232	-1.01382	1.78347e-20	2.52316e-19	down	193	162	194	333	343	352	B9D1	hsa:27077	B9 domain-containing protein 1	protein-coding
RPL9	9073.04	4091.68	2.21744	1.14889	1.97732e-20	2.78755e-19	up	8237	9683	7308	3408	3497	3612	RPL9	hsa:6133	Ribosomal protein L9, isoform CRA_d	protein-coding
CD24	165.155	50.0417	3.30035	1.72262	2.01865e-20	2.84414e-19	up	165	158	137	43	34	52	CD24	hsa:100133941	Signal transducer CD24	protein-coding
LSMEM1	206.019	75.5427	2.72719	1.44742	2.17966e-20	3.06738e-19	up	199	199	175	72	63	59	LSMEM1	hsa:286006	Leucine-rich single-pass membrane protein 1	protein-coding
CCNB1IP1	4284	1448.88	2.95677	1.56402	2.68518e-20	3.75894e-19	up	3888	4686	3346	1227	1229	1268	CCNB1IP1	hsa:57820	E3 ubiquitin-protein ligase CCNB1IP1	protein-coding
ZNF19	26.9291	108.64	0.247875	-2.01232	2.94833e-20	4.1201e-19	down	37	20	19	80	104	95	ZNF19	hsa:7567	Zinc finger protein 19	protein-coding
DBNDD2	426.015	209.486	2.03363	1.02405	3.52437e-20	4.89371e-19	up	392	437	355	175	167	197	DBNDD2	hsa:55861	Dysbindin domain-containing protein 2	protein-coding
PPARGC1A	223.353	73.2357	3.04979	1.60871	4.2992e-20	5.93864e-19	up	195	239	186	71	62	55	PPARGC1A	hsa:10891	Peroxisome proliferative activated receptor, gamma, coactivator 1, alpha, isoform CRA_a	protein-coding
GJA3	595.632	260.082	2.29017	1.19545	4.80799e-20	6.62999e-19	up	565	614	479	241	219	208	GJA3	hsa:2700	Gap junction alpha-3 protein	protein-coding
PRICKLE2	316.852	135.095	2.3454	1.22983	4.84864e-20	6.6822e-19	up	298	318	265	113	99	136	PRICKLE2	hsa:166336	Prickle-like 2 (Drosophila), isoform CRA_a	protein-coding
CMC2	648.61	314.944	2.05945	1.04226	5.49464e-20	7.53784e-19	up	631	673	504	273	274	262	CMC2	hsa:56942	COX assembly mitochondrial protein 2 homolog	protein-coding
SLC27A4	291.338	701.422	0.415354	-1.26759	5.68208e-20	7.78607e-19	down	284	245	279	626	552	626	SLC27A4	hsa:10999	Solute carrier family 27 (Fatty acid transporter), member 4, isoform CRA_a	protein-coding
LOC101930085	70.5142	238.592	0.295543	-1.75856	5.68767e-20	7.78929e-19	down	76	65	56	234	168	212	LOC101930085	hsa:101930085	uncharacterized LOC101930085	protein-coding
TRMT12	172.376	354.833	0.485796	-1.04158	5.86459e-20	8.02241e-19	down	175	158	147	329	285	298	TRMT12	hsa:55039	tRNA wybutosine-synthesizing protein 2 homolog	protein-coding
KCNS3	103.658	20.5993	5.03209	2.33116	6.65641e-20	9.05906e-19	up	105	114	71	18	16	19	KCNS3	hsa:3790	Potassium voltage-gated channel subfamily S member 3	protein-coding
HGH1	163.286	343.516	0.475335	-1.07298	8.29229e-20	1.12349e-18	down	204	149	107	293	310	279	HGH1	hsa:51236	Protein HGH1 homolog	protein-coding
PMFBP1	50.6149	151.047	0.335094	-1.57736	9.11044e-20	1.2322e-18	down	52	46	43	135	129	124	PMFBP1	hsa:83449	Polyamine-modulated factor 1-binding protein 1	protein-coding
CYB561A3	148.727	317.15	0.46895	-1.09249	9.44363e-20	1.27367e-18	down	119	141	150	299	255	261	CYB561A3	hsa:220002	cDNA FLJ54962, moderately similar to Homo sapiens cytochrome b, ascorbate dependent 3 (CYBASC3), mRNA	protein-coding
TLCD1	50.7759	150.92	0.336443	-1.57156	9.80544e-20	1.32098e-18	down	44	42	54	133	123	132	TLCD1	hsa:116238	Calfacilitin	protein-coding
CYBRD1	330.984	152.169	2.17511	1.12109	9.84857e-20	1.32587e-18	up	335	310	277	142	124	125	CYBRD1	hsa:79901	Cytochrome b reductase 1	protein-coding
GPR75	28.5015	106.428	0.267801	-1.90077	1.01068e-19	1.357e-18	down	29	21	29	100	75	99	GPR75	hsa:10936	Probable G-protein coupled receptor 75	protein-coding
RBM44	149.261	44.061	3.3876	1.76026	1.02982e-19	1.37961e-18	up	145	127	142	35	44	34	RBM44	hsa:375316	RNA-binding protein 44	protein-coding
REEP4	200.201	400.523	0.499849	-1.00044	1.10153e-19	1.47239e-18	down	198	187	172	355	319	356	REEP4	hsa:80346	Receptor expression-enhancing protein 4	protein-coding
SLC12A9	109.241	253.447	0.43102	-1.21417	1.17634e-19	1.57064e-18	down	107	105	92	220	221	210	SLC12A9	hsa:56996	Solute carrier family 12 member 9	protein-coding
PDP1	3023.4	1129.54	2.67665	1.42043	1.39302e-19	1.8476e-18	up	2597	3282	2511	1048	932	922	PDP1	hsa:54704	Protein phosphatase 2C, magnesium-dependent, catalytic subunit, isoform CRA_a	protein-coding
SPRY2	352.204	167.043	2.10846	1.07619	1.57095e-19	2.07441e-18	up	365	312	304	166	135	128	SPRY2	hsa:10253	Protein sprouty homolog 2	protein-coding
CDK5	103.449	244.332	0.423395	-1.23992	1.60158e-19	2.1137e-18	down	113	106	71	223	198	207	CDK5	hsa:1020	Cyclin-dependent kinase 5	protein-coding
TNFAIP3	401.895	200.573	2.00373	1.00269	1.95771e-19	2.56395e-18	up	365	422	330	181	175	159	TNFAIP3	hsa:7128	Truncated tumor necrosis factor alpha-induced protein 3	protein-coding
KDELR3	162.725	50.6304	3.21398	1.68436	2.01292e-19	2.63195e-18	up	171	150	133	53	40	37	KDELR3	hsa:11015	ER lumen protein-retaining receptor 3	protein-coding
PPAPDC1B	264.258	110.27	2.39647	1.26091	2.11934e-19	2.76807e-18	up	271	239	226	99	78	107	PPAPDC1B	hsa:84513	cDNA FLJ76676, highly similar to Homo sapiens phosphatidic acid phosphatase type 2 domain containing 1B, mRNA	protein-coding
MSL2	3503.75	1577.35	2.22129	1.1514	2.1901e-19	2.85582e-18	up	3221	3740	2787	1366	1261	1430	MSL2	hsa:55167	cDNA FLJ76454, highly similar to Homo sapiens ring finger protein 184 (RNF184), mRNA	protein-coding
C6orf203	87.3019	214.626	0.406762	-1.29774	2.25005e-19	2.93081e-18	down	86	70	86	153	191	208	C6orf203	hsa:51250	Uncharacterized protein C6orf203	protein-coding
LOC100652901	3.96621	49.4043	0.0802808	-3.6388	2.37961e-19	3.09621e-18	down	3	5	3	48	38	41	LOC100652901	hsa:100652901	uncharacterized LOC100652901	protein-coding
DUSP19	96.7786	229.358	0.421954	-1.24484	2.42982e-19	3.15983e-18	down	88	88	92	184	190	216	DUSP19	hsa:142679	Dual specificity protein phosphatase 19	protein-coding
LOC101929895	22.044	91.6277	0.240582	-2.0554	2.66539e-19	3.45867e-18	down	26	8	27	71	71	94	LOC101929895		eukaryotic translation initiation factor 3 subunit A-like	protein-coding
AGPAT9	363.985	174.866	2.08151	1.05763	2.70117e-19	3.50163e-18	up	352	346	314	162	150	137	GPAT3	hsa:84803	Uncharacterized protein	protein-coding
OXTR	44.0415	140.752	0.312902	-1.67622	2.77467e-19	3.59076e-18	down	44	33	45	134	106	122	OXTR	hsa:5021	Oxytocin receptor	protein-coding
SPNS1	171.595	349.916	0.49039	-1.028	3.00166e-19	3.87613e-18	down	169	156	152	324	289	286	SPNS1	hsa:83985	Spinster, isoform CRA_f	protein-coding
TENM4	131.563	294.144	0.447274	-1.16077	3.1634e-19	4.0784e-18	down	118	132	115	226	242	289	TENM4	hsa:26011	Teneurin-4	protein-coding
ATF3	9280.18	1483.99	6.25353	2.64467	3.20604e-19	4.12893e-18	up	8486	10472	6896	1390	1124	1303	ATF3	hsa:467	Cyclic AMP-dependent transcription factor ATF-3	protein-coding
RPL30	5337.94	2560.53	2.0847	1.05984	3.36744e-19	4.33214e-18	up	5066	5625	4177	2200	1946	2445	RPL30	hsa:6156	Ribosomal protein L30, isoform CRA_b	protein-coding
PCBD2	43.9168	139.905	0.313904	-1.67161	3.73316e-19	4.78211e-18	down	39	47	36	122	108	130	PCBD2	hsa:84105	Pterin-4-alpha-carbinolamine dehydratase 2	protein-coding
CCNG1	17724.2	8695.31	2.03836	1.02741	4.0268e-19	5.14726e-18	up	16526	18602	14193	7684	7369	7288	CCNG1	hsa:900	Cyclin-G1	protein-coding
TMEM175	96.5321	232.944	0.4144	-1.2709	4.47514e-19	5.70515e-18	down	88	83	96	194	215	189	TMEM175	hsa:84286	Transmembrane protein 175	protein-coding
PRKAR1B	58.8837	167.729	0.351065	-1.51019	4.79811e-19	6.10068e-18	down	64	60	41	139	125	168	PRKAR1B	hsa:5575	Protein kinase, cAMP-dependent, regulatory, type I, beta, isoform CRA_b	protein-coding
THTPA	178.199	360.339	0.49453	-1.01587	4.95702e-19	6.29605e-18	down	166	148	179	312	284	331	THTPA	hsa:79178	Thiamine-triphosphatase	protein-coding
BHLHE41	242.044	102.469	2.36211	1.24008	4.97567e-19	6.31639e-18	up	274	195	207	93	70	101	BHLHE41	hsa:79365	Basic helix-loop-helix domain containing, class B, 3, isoform CRA_a	protein-coding
BRSK1	379.535	187.894	2.01994	1.01431	5.20325e-19	6.57397e-18	up	375	356	325	161	157	165	BRSK1	hsa:84446	cDNA FLJ43009 fis, clone BRTHA2015406, highly similar to BR serine/threonine-protein kinase 1 (EC 2.7.11.1)	protein-coding
CKS1B	2535.75	995.219	2.54793	1.34933	5.29411e-19	6.68525e-18	up	2275	2693	2078	985	805	766	CKS1B	hsa:1163	Cyclin-dependent kinases regulatory subunit 1	protein-coding
FSIP2	55.9015	159.023	0.35153	-1.50828	5.70024e-19	7.19052e-18	down	61	34	60	135	129	145	FSIP2	hsa:401024	Fibrous sheath-interacting protein 2	protein-coding
AP5S1	46.0096	142.622	0.322597	-1.63219	5.99379e-19	7.54494e-18	down	51	46	32	112	117	138	AP5S1	hsa:55317	AP-5 complex subunit sigma-1	protein-coding
ZNF143	1204.49	544.67	2.21142	1.14497	6.17913e-19	7.77417e-18	up	1097	1263	988	439	431	532	ZNF143	hsa:7702	Zinc finger protein 143	protein-coding
NLRX1	172.416	351.791	0.49011	-1.02882	6.23758e-19	7.84358e-18	down	180	147	153	303	321	279	NLRX1	hsa:79671	cDNA FLJ61648, highly similar to Homo sapiens NOD9 protein (NOD9), transcript variant 2, mRNA	protein-coding
AGA	175.803	355.584	0.494407	-1.01623	6.44637e-19	8.10188e-18	down	170	170	149	295	304	315	AGA	hsa:175	cDNA FLJ50330, moderately similar to N(4)-(beta-N-acetylglucosaminyl)-L-asparaginase (EC 3.5.1.26)	protein-coding
KLHL3	142.039	302.209	0.470002	-1.08926	6.47158e-19	8.12931e-18	down	122	152	120	258	250	269	KLHL3	hsa:26249	Kelch-like protein 3	protein-coding
MTMR11	311.356	139.472	2.23239	1.15859	7.21189e-19	9.02144e-18	up	277	292	293	129	101	129	MTMR11	hsa:10903	Myotubularin-related protein 11	protein-coding
BBS12	65.4725	175.001	0.374126	-1.4184	7.81583e-19	9.75149e-18	down	71	47	64	152	142	156	BBS12	hsa:166379	Bardet-Biedl syndrome 12 protein	protein-coding
KCNG1	166.868	373.618	0.446626	-1.16286	9.88079e-19	1.22135e-17	down	205	144	120	293	358	308	KCNG1	hsa:3755	Potassium voltage-gated channel subfamily G member 1	protein-coding
FOXG1	1280.79	591.111	2.16676	1.11554	1.13365e-18	1.39625e-17	up	1151	1358	1050	503	528	487	FOXG1	hsa:2290	Forkhead box protein G1	protein-coding
HIST2H2AA3	51.0793	240.863	0.212068	-2.2374	1.24254e-18	1.52177e-17	down	48	51	43	196	168	257	HIST2H2AA3	hsa:8337	Histone H2A type 2-A	protein-coding
ZBTB48	161.626	330.088	0.489644	-1.0302	1.29609e-18	1.58492e-17	down	167	128	154	299	299	249	ZBTB48	hsa:3104	cDNA FLJ77924, highly similar to Homo sapiens GLI-Kruppel family member HKR3, mRNA	protein-coding
B3GALT6	173.035	350.947	0.493053	-1.02019	1.33813e-18	1.63549e-17	down	181	178	125	307	314	280	B3GALT6	hsa:126792	B3GALT6 protein	protein-coding
RPUSD1	200.585	446.033	0.44971	-1.15293	1.55941e-18	1.89628e-17	down	164	184	205	404	351	392	RPUSD1	hsa:113000	RNA pseudouridylate synthase domain-containing protein 1	protein-coding
N4BP3	213.952	83.5803	2.55983	1.35605	1.62476e-18	1.97075e-17	up	201	203	190	85	59	71	N4BP3	hsa:23138	NEDD4-binding protein 3	protein-coding
SETMAR	115.33	255.276	0.451786	-1.14629	1.79659e-18	2.17368e-17	down	115	94	111	237	186	234	SETMAR	hsa:6419	cDNA FLJ54643, highly similar to Homo sapiens SET domain and mariner transposase fusion gene (SETMAR), mRNA	protein-coding
INTS9	168.791	342.515	0.492798	-1.02093	2.04925e-18	2.46816e-17	down	185	142	144	299	293	288	INTS9	hsa:55756	cDNA FLJ54358, highly similar to Homo sapiens related to CPSF subunits 74 kDa (RC74), mRNA	protein-coding
CCDC51	192.356	387.219	0.496763	-1.00937	2.10859e-18	2.53835e-17	down	189	166	179	347	323	325	CCDC51	hsa:79714	Coiled-coil domain containing 51, isoform CRA_a	protein-coding
WDR18	233.385	505.59	0.461609	-1.11526	2.18699e-18	2.6301e-17	down	265	189	198	492	403	404	WDR18	hsa:57418	WD repeat-containing protein 18	protein-coding
EFCAB6	30.5407	109.675	0.278466	-1.84442	2.39115e-18	2.86624e-17	down	22	31	31	100	108	73	EFCAB6	hsa:64800	EF-hand calcium-binding domain-containing protein 6	protein-coding
TMEM80	120.927	267.483	0.452094	-1.14531	2.39172e-18	2.86624e-17	down	143	103	93	227	216	245	TMEM80	hsa:283232	Transmembrane protein 80	protein-coding
TNXB	260.444	80.8117	3.22285	1.68834	2.52505e-18	3.023e-17	up	301	220	208	62	66	80	TNXB	hsa:7148	Growth-inhibiting protein 45	protein-coding
KLF5	377.842	164.861	2.29188	1.19653	2.83448e-18	3.37324e-17	up	384	371	299	147	130	147	KLF5	hsa:688	Klf5 isoform d	protein-coding
INHBE	19.8117	106.609	0.185836	-2.4279	2.8547e-18	3.39562e-17	down	19	18	18	109	80	85	INHBE	hsa:83729	Inhibin beta E chain	protein-coding
NUTM2A	6.21553	54.0764	0.11494	-3.12105	3.15079e-18	3.73669e-17	down	5	4	8	33	53	53	NUTM2A	hsa:728118	NUT family member 2A	protein-coding
KLF6	3170.56	808.845	3.91986	1.9708	3.21291e-18	3.80249e-17	up	2915	3534	2383	788	626	665	KLF6	hsa:1316	Kruppel-like factor 6 variant SV2	protein-coding
CFAP54	4.43512	51.298	0.086458	-3.53186	3.2142e-18	3.80249e-17	down	1	6	5	30	48	54	CFAP54	hsa:144535	Cilia- and flagella-associated protein 54	protein-coding
ERRFI1	1408.78	411.337	3.42488	1.77605	3.40521e-18	4.02251e-17	up	1258	1555	1105	372	298	389	ERRFI1	hsa:54206	ERBB receptor feedback inhibitor 1	protein-coding
ABCA1	349.652	154.425	2.26422	1.17902	3.81063e-18	4.47717e-17	up	331	303	335	124	133	140	ABCA1	hsa:19	ABCA1 protein	protein-coding
RPS25	8626.09	3502.5	2.46284	1.30032	4.5496e-18	5.31156e-17	up	7658	9344	6969	3309	2825	2866	RPS25	hsa:6230	40S ribosomal protein S25	protein-coding
RUNX1T1	109.195	248.29	0.439788	-1.18512	5.33891e-18	6.2119e-17	down	112	97	95	230	203	205	RUNX1T1	hsa:862	Protein CBFA2T1	protein-coding
STS	90.7049	210.773	0.430344	-1.21644	5.35107e-18	6.22302e-17	down	83	79	89	186	169	187	STS	hsa:412	Steryl-sulfatase	protein-coding
ZNF670	277.456	120.111	2.30999	1.20789	5.54041e-18	6.43074e-17	up	236	279	253	105	94	110	ZNF670	hsa:93474	cDNA FLJ44402 fis, clone TUTER2000425, moderately similar to Zinc finger protein 695	protein-coding
DUSP4	153.116	50.5285	3.0303	1.59946	5.64129e-18	6.54149e-17	up	153	140	133	50	36	44	DUSP4	hsa:1846	Dual specificity protein phosphatase 4	protein-coding
GGACT	20.2808	110.077	0.184242	-2.44033	5.78091e-18	6.69369e-17	down	21	25	11	97	111	74	GGACT	hsa:87769	Gamma-glutamylaminecyclotransferase	protein-coding
NACA	18486.5	8870.94	2.08394	1.05931	5.84992e-18	6.77033e-17	up	17181	19833	14452	7782	7108	7923	NACA	hsa:4666	Nascent polypeptide-associated complex subunit alpha, muscle-specific form	protein-coding
LRRC17	7.1342	58.3032	0.122364	-3.03075	6.00395e-18	6.94188e-17	down	9	5	6	50	46	54	LRRC17	hsa:10234	Leucine-rich repeat-containing protein 17	protein-coding
HIST2H4B	20.3943	102.959	0.198083	-2.33583	6.16617e-18	7.12258e-17	down	21	21	15	95	75	95	HIST2H4B	hsa:554313	Histone H4	protein-coding
WDR31	41.3165	132.599	0.31159	-1.68228	6.24452e-18	7.20962e-17	down	41	39	35	133	118	89	WDR31	hsa:114987	WD repeat domain 31	protein-coding
DCUN1D3	489.854	229.911	2.13063	1.09128	6.51933e-18	7.50881e-17	up	428	513	418	205	209	176	DCUN1D3	hsa:123879	DCN1-like protein 3	protein-coding
ZNF497	21.7034	91.4388	0.237354	-2.07489	7.66732e-18	8.78463e-17	down	22	14	24	74	80	81	ZNF497	hsa:162968	Zinc finger protein 497	protein-coding
CHST14	64.4097	169.53	0.379931	-1.39619	7.91078e-18	9.0506e-17	down	66	53	60	141	161	133	CHST14	hsa:113189	Carbohydrate sulfotransferase 14	protein-coding
RGS5	145.401	317.839	0.457468	-1.12826	8.29097e-18	9.48104e-17	down	167	125	115	231	290	296	RGS5	hsa:8490	Regulator of G-protein signalling 5, isoform CRA_b	protein-coding
CAMLG	2518.95	1008.79	2.497	1.3202	8.65606e-18	9.88439e-17	up	2245	2713	2042	875	841	877	CAMLG	hsa:819	Calcium signal-modulating cyclophilin ligand	protein-coding
BRAT1	353.633	710.874	0.497463	-1.00734	8.94631e-18	1.01867e-16	down	369	295	320	688	578	560	BRAT1	hsa:221927	BRCA1-associated ATM activator 1	protein-coding
HES1	688.555	200.425	3.43547	1.78051	9.02611e-18	1.02727e-16	up	611	768	536	156	181	178	HES1	hsa:3280	cDNA FLJ57168, moderately similar to Transcription factor HES-1	protein-coding
MOCS3	85.0845	201.831	0.421564	-1.24618	1.13112e-17	1.27824e-16	down	73	91	72	185	158	176	MOCS3	hsa:27304	Adenylyltransferase and sulfurtransferase MOCS3	protein-coding
FAM86C1	62.4568	163.902	0.381061	-1.3919	1.16476e-17	1.31254e-16	down	61	63	50	124	132	166	FAM86C1	hsa:55199	Protein FAM86C1	protein-coding
ZNF554	99.7773	227.028	0.439493	-1.18609	1.21032e-17	1.36196e-16	down	107	69	101	193	182	209	ZNF554	hsa:115196	cDNA FLJ14954 fis, clone PLACE3000169, highly similar to Homo sapiens zinc finger protein 554 (ZNF554), mRNA	protein-coding
HDHD3	109.356	243.587	0.448941	-1.1554	1.45624e-17	1.63028e-16	down	104	93	106	214	204	208	HDHD3	hsa:81932	Haloacid dehalogenase-like hydrolase domain containing 3, isoform CRA_a	protein-coding
HFM1	154.502	352.117	0.43878	-1.18843	1.84526e-17	2.04763e-16	down	158	150	123	282	330	292	HFM1	hsa:164045	Probable ATP-dependent DNA helicase HFM1	protein-coding
ID3	121.314	267.981	0.452696	-1.14338	1.88513e-17	2.09091e-16	down	122	116	100	220	248	220	ID3	hsa:3399	Inhibitor of DNA binding 3, dominant negative helix-loop-helix protein, isoform CRA_a	protein-coding
THNSL1	100.973	239.337	0.421886	-1.24508	1.91212e-17	2.1179e-16	down	112	72	97	193	212	210	THNSL1	hsa:79896	Threonine synthase-like 1	protein-coding
TTC34	14.1833	75.3338	0.188273	-2.4091	2.05855e-17	2.27484e-16	down	18	13	9	62	57	75	TTC34	hsa:100287898	tetratricopeptide repeat domain 34	protein-coding
RABL2B	137.42	283.901	0.48404	-1.0468	2.12033e-17	2.33881e-16	down	140	116	126	222	245	263	RABL2B	hsa:11158	Rab-like protein 2B	protein-coding
RGS2	347.081	95.3385	3.64052	1.86414	2.17418e-17	2.39709e-16	up	336	384	249	56	96	93	RGS2	hsa:5997	Regulator of G-protein signalling 2, 24kDa, isoform CRA_a	protein-coding
FJX1	157.457	316.676	0.497218	-1.00805	2.43413e-17	2.67509e-16	down	142	145	149	316	240	258	FJX1	hsa:24147	Four-jointed box protein 1	protein-coding
CCDC103	7.18868	55.6825	0.129101	-2.95342	2.61783e-17	2.86909e-16	down	8	5	7	45	51	47	CCDC103	hsa:388389	Coiled-coil domain-containing protein 103	protein-coding
TIGD6	70.983	178.292	0.398128	-1.3287	2.62604e-17	2.87677e-16	down	70	60	67	154	155	149	TIGD6	hsa:81789	Tigger transposable element-derived protein 6	protein-coding
FUK	110.969	275.553	0.402712	-1.31218	2.68821e-17	2.94353e-16	down	109	95	104	238	215	256	FUK	hsa:197258	cDNA, FLJ96668, Homo sapiens fucokinase (FUK), mRNA	protein-coding
KLKB1	135.335	281.895	0.480088	-1.05863	2.7542e-17	3.00891e-16	down	119	134	122	250	223	252	KLKB1	hsa:3818	cDNA FLJ77744, highly similar to Homo sapiens kallikrein B, plasma (Fletcher factor) 1 (KLKB1), mRNA	protein-coding
C7orf25	89.4141	208.015	0.429845	-1.21811	2.79959e-17	3.05572e-16	down	94	76	79	171	172	192	C7orf25	hsa:79020	chromosome 7 open reading frame 25	protein-coding
TMSB15A	225.368	73.2078	3.07847	1.62221	3.01607e-17	3.28602e-16	up	214	241	173	77	57	54	TMSB15A	hsa:11013	Thymosin beta-15B	protein-coding
LOC105378423	83.0329	16.5923	5.00429	2.32317	3.18327e-17	3.4619e-16	up	91	74	67	15	6	22	LOC105378423		uncharacterized LOC105378423	protein-coding
ARHGAP31	91.0833	210.342	0.433025	-1.20748	3.48973e-17	3.78565e-16	down	99	76	79	174	173	194	ARHGAP31	hsa:57514	cDNA FLJ61628, highly similar to Homo sapiens Cdc42 GTPase-activating protein (CDGAP), mRNA	protein-coding
OPTN	404.589	159.245	2.54067	1.34521	4.74833e-17	5.11522e-16	up	339	418	363	116	131	163	OPTN	hsa:10133	Optineurin	protein-coding
ACSM3	274.066	123.244	2.22377	1.15301	5.89824e-17	6.32275e-16	up	277	265	222	109	97	111	ACSM3	hsa:6296	cDNA FLJ77928, highly similar to Homo sapiens acyl-CoA synthetase medium-chain family member 3 (ACSM3), transcript variant 1, mRNA	protein-coding
LARP6	1059.46	510.915	2.07366	1.05218	6.22912e-17	6.65957e-16	up	958	1126	861	438	413	463	LARP6	hsa:55323	La-related protein 6	protein-coding
TIGD5	87.1637	250.232	0.348332	-1.52147	6.29501e-17	6.72702e-16	down	108	60	76	212	237	193	TIGD5	hsa:84948	Tigger transposable element-derived protein 5	protein-coding
WDR25	45.0907	131.847	0.341992	-1.54796	6.44601e-17	6.87307e-16	down	43	39	43	107	112	120	WDR25	hsa:79446	WD repeat domain 25	protein-coding
FRMD1	54.0531	4.27489	12.6443	3.66042	6.5828e-17	7.00957e-16	up	52	48	50	6	2	3	FRMD1	hsa:79981	cDNA FLJ54974, highly similar to FERM domain-containing protein 1	protein-coding
EDIL3	308.158	146.23	2.10735	1.07543	6.92158e-17	7.36377e-16	up	286	319	252	148	107	121	EDIL3	hsa:10085	cDNA FLJ50929, highly similar to EGF-like repeat and discoidin I-likedomain-containing protein 3	protein-coding
SLC35C1	81.6372	193.962	0.420894	-1.24847	7.31023e-17	7.75317e-16	down	98	55	75	174	149	176	SLC35C1	hsa:55343	Solute carrier family 35, member C1, isoform CRA_b	protein-coding
NEB	21.7466	83.3809	0.26081	-1.93893	8.90543e-17	9.37043e-16	down	16	24	20	66	80	68	NEB	hsa:4703	Nebulin	protein-coding
HLA-E	1618.38	803.277	2.01472	1.01058	9.21709e-17	9.68562e-16	up	1582	1689	1242	718	652	695	HLA-E	hsa:3133	cDNA FLJ78238, highly similar to Homo sapiens major histocompatibility complex, class I, E, mRNA	protein-coding
ESPNL	24.4592	92.4198	0.264653	-1.91783	9.39721e-17	9.87057e-16	down	30	11	27	73	93	71	ESPNL	hsa:339768	espin-like	protein-coding
ARHGEF17	123.915	261.961	0.47303	-1.08	1.02362e-16	1.06817e-15	down	133	99	113	239	219	215	ARHGEF17	hsa:9828	Rho guanine nucleotide exchange factor 17	protein-coding
FAM134B	52.3931	143.318	0.365572	-1.45177	1.276e-16	1.32232e-15	down	55	46	45	104	118	147	FAM134B	hsa:54463	Protein FAM134B	protein-coding
SYK	100.543	227.239	0.442454	-1.1764	1.28012e-16	1.32601e-15	down	106	85	89	170	207	207	SYK	hsa:6850	cDNA FLJ90539 fis, clone OVARC1000255, highly similar to Tyrosine-protein kinase SYK (EC 2.7.10.2)	protein-coding
LOC105371397	69.7352	173.041	0.402998	-1.31115	1.42343e-16	1.46939e-15	down	71	61	62	146	142	157	LOC105371397		uncharacterized LOC105371397	protein-coding
ZSCAN30	170.22	398.705	0.426933	-1.22792	1.44105e-16	1.48693e-15	down	160	167	146	332	358	334	ZSCAN30	hsa:100101467	Zinc finger and SCAN domain-containing protein 30	protein-coding
HOXB13	97.3112	218.354	0.445659	-1.16599	1.94583e-16	1.98052e-15	down	93	87	90	192	186	183	HOXB13	hsa:10481	PSGD protein	protein-coding
P2RY1	1495.11	582.386	2.56722	1.36021	1.98054e-16	2.01287e-15	up	1278	1608	1261	535	489	472	P2RY1	hsa:5028	P2Y purinoceptor 1	protein-coding
IFITM1	217.969	70.1335	3.10791	1.63595	2.18651e-16	2.21515e-15	up	181	223	199	70	59	51	IFITM1	hsa:8519	Interferon induced transmembrane protein 1 (9-27), isoform CRA_a	protein-coding
NEK8	38.7027	127.126	0.304444	-1.71575	2.33827e-16	2.3649e-15	down	37	43	28	123	115	88	NEK8	hsa:284086	cDNA FLJ60182, highly similar to Serine/threonine-protein kinase Nek8 (EC 2.7.11.1)	protein-coding
DOK3	6.04984	46.4063	0.130367	-2.93935	2.48457e-16	2.50969e-15	down	7	6	4	45	42	32	DOK3	hsa:79930	Docking protein 3, isoform CRA_a	protein-coding
PELI3	97.4713	220.898	0.441251	-1.18033	2.77686e-16	2.79786e-15	down	105	72	94	225	182	160	PELI3	hsa:246330	Pellino homolog 3 (Drosophila), isoform CRA_a	protein-coding
RRP9	161.935	375.006	0.431819	-1.2115	2.95712e-16	2.972e-15	down	161	156	134	311	319	334	RRP9	hsa:9136	U3 small nucleolar RNA-interacting protein 2	protein-coding
RUNX2	185.088	72.3688	2.55756	1.35477	3.12733e-16	3.1378e-15	up	167	177	169	50	68	68	RUNX2	hsa:860	Runt-related transcription factor 2	protein-coding
AKAP6	117.405	252.771	0.464472	-1.10634	3.30302e-16	3.30853e-15	down	123	115	90	202	236	211	AKAP6	hsa:9472	A kinase (PRKA) anchor protein 6, isoform CRA_b	protein-coding
C12orf57	511.55	205.919	2.48423	1.3128	3.91677e-16	3.90862e-15	up	483	546	396	164	165	201	C12orf57	hsa:113246	Protein C10	protein-coding
PRIMPOL	145.605	292.329	0.498088	-1.00553	4.22052e-16	4.20824e-15	down	153	131	122	261	248	242	PRIMPOL	hsa:201973	DNA-directed primase/polymerase protein	protein-coding
ZBTB16	301.381	80.2355	3.7562	1.90927	4.68791e-16	4.65298e-15	up	300	312	229	73	70	63	ZBTB16	hsa:7704	Zinc finger and BTB domain containing 16, isoform CRA_a	protein-coding
CYR61	831.71	137.856	6.03319	2.59292	5.00094e-16	4.95343e-15	up	780	982	561	116	103	136	CYR61	hsa:3491	cDNA FLJ58182, highly similar to Protein CYR61	protein-coding
FBXO5	4545.91	1990.46	2.28385	1.19147	5.15032e-16	5.09297e-15	up	4165	5010	3482	1635	1739	1741	FBXO5	hsa:26271	F-box only protein 5	protein-coding
LOC100130357	92.6045	224.349	0.41277	-1.27659	5.81149e-16	5.72318e-15	down	106	50	101	202	197	177	LOC100130357	hsa:100130357	uncharacterized LOC100130357	protein-coding
ACP2	126.693	260.452	0.486435	-1.03968	5.83556e-16	5.74453e-15	down	142	107	105	215	212	243	ACP2	hsa:53	cDNA FLJ52440, highly similar to Lysosomal acid phosphatase (EC 3.1.3.2)	protein-coding
KLHL41	516.049	214.366	2.40732	1.26743	6.23886e-16	6.12896e-15	up	451	531	449	163	192	196	KLHL41	hsa:10324	Kelch-like protein 41	protein-coding
PXMP2	132.744	275.106	0.48252	-1.05134	7.42661e-16	7.2609e-15	down	137	136	98	236	255	215	PXMP2	hsa:5827	Peroxisomal membrane protein 2	protein-coding
TRERF1	117.133	245.973	0.476201	-1.07036	7.83506e-16	7.64381e-15	down	96	108	119	203	195	235	TRERF1	hsa:55809	Transcriptional regulating factor 1, isoform CRA_a	protein-coding
EPDR1	97.2783	211.627	0.459669	-1.12133	8.13605e-16	7.92777e-15	down	91	92	87	197	168	179	EPDR1	hsa:54749	Ependymin related protein 1 (Zebrafish), isoform CRA_b	protein-coding
ERV3-1	46.7028	129.9	0.359529	-1.47582	1.02501e-15	9.92722e-15	down	40	29	59	118	103	113	ERV3-1	hsa:2086	Endogenous retrovirus group 3 member 1 Env polyprotein	protein-coding
RPS12	14525.4	6517.26	2.22875	1.15624	1.07788e-15	1.04098e-14	up	13287	15851	11290	5498	5436	5822	RPS12	hsa:6206	40S ribosomal protein S12	protein-coding
SHOX2	182.216	53.8169	3.38586	1.75952	1.14999e-15	1.10972e-14	up	162	192	152	39	35	65	SHOX2	hsa:6474	Short stature homeobox protein 2	protein-coding
LRRN2	34.8498	111.758	0.311834	-1.68115	1.17074e-15	1.12885e-14	down	30	28	38	100	97	90	LRRN2	hsa:10446	Leucine-rich repeat neuronal protein 2	protein-coding
HYAL3	28.9399	98.5378	0.293694	-1.76762	1.26569e-15	1.21844e-14	down	30	31	20	77	93	83	HYAL3	hsa:8372	Hyaluronidase-3	protein-coding
GLB1L	33.5092	123.889	0.270478	-1.88642	1.26862e-15	1.22076e-14	down	48	27	20	89	102	128	GLB1L	hsa:79411	Beta-galactosidase	protein-coding
ANKRD31	14.5149	66.2102	0.219224	-2.18952	1.32902e-15	1.27787e-14	down	18	15	8	49	64	57	ANKRD31	hsa:256006	ankyrin repeat domain 31	protein-coding
RABL2A	85.2106	195.022	0.436929	-1.19453	1.48184e-15	1.42309e-14	down	99	64	75	172	167	162	RABL2A	hsa:11159	RABL2A protein	protein-coding
C18orf32	182.172	75.423	2.41534	1.27223	1.489e-15	1.42882e-14	up	188	171	149	69	58	67	C18orf32	hsa:497661	UPF0729 protein C18orf32	protein-coding
L1CAM	83.4334	19.822	4.20913	2.07352	1.76644e-15	1.68695e-14	up	76	75	80	25	11	15	L1CAM	hsa:3897	Neural cell adhesion molecule L1	protein-coding
AMDHD2	46.6438	127.157	0.366821	-1.44685	1.96143e-15	1.86722e-14	down	39	33	56	115	100	112	AMDHD2	hsa:51005	cDNA FLJ50231, weakly similar to N-acetylglucosamine-6-phosphatedeacetylase (EC 3.5.1.25)	protein-coding
NPEPL1	26.5223	90.4857	0.29311	-1.77048	2.01025e-15	1.91217e-14	down	21	24	28	76	68	89	NPEPL1	hsa:79716	cDNA, FLJ96778, highly similar to Homo sapiens aminopeptidase-like 1 (NPEPL1), mRNA	protein-coding
ZNF117	88.9414	221.75	0.401089	-1.318	2.37512e-15	2.24765e-14	down	70	84	91	223	167	180	ZNF117	hsa:51351	Zinc finger protein 117	protein-coding
YPEL3	156.085	56.1438	2.7801	1.47514	2.66595e-15	2.51295e-14	up	147	129	156	46	55	43	YPEL3	hsa:83719	Protein yippee-like 3	protein-coding
TMEM81	195.539	82.9426	2.35752	1.23727	2.68376e-15	2.52875e-14	up	193	183	168	69	75	69	TMEM81	hsa:388730	Transmembrane protein 81	protein-coding
RPUSD2	61.0988	152.946	0.399479	-1.32381	2.7002e-15	2.54324e-14	down	76	41	54	135	129	129	RPUSD2	hsa:27079	cDNA FLJ54391, highly similar to Homo sapiens RNA pseudouridylate synthase domain containing 2 (RPUSD2), mRNA	protein-coding
PDK2	147.01	295.292	0.497845	-1.00623	2.93139e-15	2.75126e-14	down	146	136	127	235	280	243	PDK2	hsa:5164	cDNA FLJ52882, highly similar to Pyruvate dehydrogenase (lipoamide) kinase isozyme 2 (EC 2.7.11.2)	protein-coding
KIAA1456	106.928	258.822	0.413134	-1.27532	3.01981e-15	2.83203e-14	down	107	77	112	221	245	198	KIAA1456	hsa:57604	Probable tRNA methyltransferase 9-like protein	protein-coding
SLC16A13	21.4433	94.5841	0.226712	-2.14107	3.06701e-15	2.87517e-14	down	16	21	22	67	90	86	SLC16A13	hsa:201232	Monocarboxylate transporter 13	protein-coding
ZNF181	110.184	240.12	0.458871	-1.12384	3.24399e-15	3.03278e-14	down	118	78	110	208	226	182	ZNF181	hsa:339318	cDNA FLJ53791, highly similar to Zinc finger protein 181	protein-coding
LOC100509620	2.80352	34.5378	0.0811725	-3.62287	3.6102e-15	3.36596e-14	down	4	3	1	23	28	38	LOC100509620	hsa:100509620	Protein LOC101930168	protein-coding
SYNGR3	143.715	43.9873	3.26719	1.70805	3.75787e-15	3.49549e-14	up	134	152	114	40	37	36	SYNGR3	hsa:9143	Synaptogyrin-3	protein-coding
SPHK2	55.7598	145.192	0.384043	-1.38066	4.38999e-15	4.05985e-14	down	65	45	46	123	127	123	SPHK2	hsa:56848	Sphingosine kinase 2, isoform CRA_c	protein-coding
SNED1	93.487	208.621	0.448119	-1.15805	4.9996e-15	4.59526e-14	down	94	83	83	167	187	182	SNED1	hsa:25992	Sushi, nidogen and EGF-like domain-containing protein 1	protein-coding
FZD2	127.002	264.788	0.479635	-1.05999	5.44121e-15	4.98587e-14	down	128	123	103	259	217	204	FZD2	hsa:2535	Frizzled-2	protein-coding
LOC105369190	56.4465	167.068	0.337865	-1.56548	5.9253e-15	5.41084e-14	down	55	40	61	144	149	136	LOC105369190		uncharacterized LOC105369190	protein-coding
TMEM265	99.3732	212.697	0.467205	-1.09787	5.97393e-15	5.44695e-14	down	100	83	93	171	179	197	TMEM265	hsa:100862671	Helicase SRCAP	protein-coding
CENPBD1	60.1849	152.65	0.394266	-1.34276	5.98243e-15	5.45263e-14	down	78	42	49	131	136	125	CENPBD1	hsa:92806	CENPB DNA-binding domain-containing protein 1	protein-coding
GADD45A	1526.45	353.805	4.31439	2.10916	6.08451e-15	5.53725e-14	up	1375	1768	1110	291	313	305	GADD45A	hsa:1647	Growth arrest and DNA damage-inducible protein GADD45 alpha	protein-coding
FUT3	153.339	12.8856	11.9	3.57289	6.30691e-15	5.7353e-14	up	176	88	162	10	14	9	FUT3	hsa:2525	Galactoside 3(4)-L-fucosyltransferase	protein-coding
KIAA0825	4.16724	40.3727	0.103219	-3.27621	6.67559e-15	6.04534e-14	down	8	2	2	26	34	44	KIAA0825	hsa:285600	KIAA0825	protein-coding
ENO2	195.603	88.3751	2.21332	1.14621	7.43988e-15	6.72224e-14	up	200	181	164	96	66	65	ENO2	hsa:2026	cDNA FLJ77877, highly similar to Human ENO2 neuron specific (gamma) enolase	protein-coding
TANGO2	103.436	218.058	0.474351	-1.07597	8.3164e-15	7.46918e-14	down	112	81	95	195	189	176	TANGO2	hsa:128989	Transport and Golgi organization protein 2 homolog	protein-coding
PLEKHF2	564.274	264.334	2.1347	1.09403	1.01833e-14	9.10498e-14	up	493	612	462	250	218	211	PLEKHF2	hsa:79666	Pleckstrin homology domain-containing family F member 2	protein-coding
PRRT2	269.665	113.999	2.3655	1.24215	1.04227e-14	9.31213e-14	up	286	266	202	94	77	123	PRRT2	hsa:112476	Proline-rich transmembrane protein 2	protein-coding
PRR22	6.521	44.8539	0.145383	-2.78207	1.13828e-14	1.01359e-13	down	6	5	7	40	43	32	PRR22	hsa:163154	proline rich 22	protein-coding
C14orf79	37.0868	108.714	0.34114	-1.55157	1.16214e-14	1.03445e-13	down	43	20	40	85	84	111	C14orf79	hsa:122616	chromosome 14 open reading frame 79	protein-coding
INHBA	52.2037	3.88991	13.4203	3.74634	1.33636e-14	1.18688e-13	up	63	51	33	2	4	4	INHBA	hsa:3624	cDNA FLJ75379, highly similar to Homo sapiens inhibin, beta A (activin A, activin AB alpha polypeptide), mRNA	protein-coding
APOE	77.7856	17.1656	4.53149	2.17999	1.45285e-14	1.28701e-13	up	79	63	74	13	18	13	APOE	hsa:348	MRNA for apolipoprotein E (apo E)	protein-coding
TMOD1	380.304	184.884	2.05698	1.04053	1.50531e-14	1.33053e-13	up	371	405	285	165	135	176	TMOD1	hsa:7111	Tropomodulin-1	protein-coding
CYSTM1	429.71	206.867	2.07722	1.05466	1.51591e-14	1.33941e-13	up	372	441	378	197	178	156	CYSTM1	hsa:84418	Cysteine-rich and transmembrane domain-containing protein 1	protein-coding
CDHR3	64.3673	158.985	0.404863	-1.3045	1.53892e-14	1.35824e-13	down	48	48	80	147	120	142	CDHR3	hsa:222256	cDNA FLJ16254 fis, clone HLUNG2015418, highly similar to Homo sapiens Cadherin	protein-coding
ANAPC2	282.212	574.36	0.491351	-1.02517	1.65941e-14	1.46243e-13	down	339	201	249	529	447	501	ANAPC2	hsa:29882	cDNA FLJ58169, highly similar to Anaphase-promoting complex subunit 2 (APC2)(Cyclosome subunit 2)	protein-coding
TLE2	270.655	130.94	2.06702	1.04755	1.77188e-14	1.55868e-13	up	256	275	222	103	106	128	TLE2	hsa:7089	cDNA FLJ61693, highly similar to Transducin-like enhancer protein 2	protein-coding
KCNB2	117.577	240.942	0.487991	-1.03507	1.92686e-14	1.68882e-13	down	120	101	106	238	191	190	KCNB2	hsa:9312	Potassium voltage-gated channel subfamily B member 2	protein-coding
SNTB1	61.3486	169.966	0.360945	-1.47015	2.0015e-14	1.75104e-13	down	61	61	49	139	144	154	SNTB1	hsa:6641	Beta-1-syntrophin	protein-coding
THEM6	137.348	275.3	0.498902	-1.00317	2.1101e-14	1.84135e-13	down	113	143	124	244	240	223	THEM6	hsa:51337	Protein THEM6	protein-coding
ALG14	79.7648	179.388	0.444649	-1.16926	2.25128e-14	1.96027e-13	down	87	60	75	169	144	148	ALG14	hsa:199857	UDP-N-acetylglucosamine transferase subunit ALG14 homolog	protein-coding
SLC9A1	120.099	242.104	0.496064	-1.0114	2.45541e-14	2.13027e-13	down	121	106	107	210	187	226	SLC9A1	hsa:6548	Sodium/hydrogen exchanger 1	protein-coding
RNASE4	279.549	136.744	2.04433	1.03163	2.71703e-14	2.35044e-13	up	256	290	231	121	123	107	RNASE4	hsa:6038	Ribonuclease 4	protein-coding
ZNF213	84.3471	185.439	0.454851	-1.13653	2.81476e-14	2.43323e-13	down	70	68	94	153	173	150	ZNF213	hsa:7760	Zinc finger protein 213, isoform CRA_a	protein-coding
PEX10	82.6639	183.296	0.450986	-1.14885	3.26816e-14	2.81301e-13	down	87	81	63	164	153	154	PEX10	hsa:5192	Peroxisome biogenesis factor 10, isoform CRA_a	protein-coding
LOC100506127	92.2664	200.757	0.459592	-1.12157	3.70642e-14	3.17655e-13	down	78	102	76	174	168	174	LOC100506127	hsa:100506127	putative uncharacterized protein FLJ37770-like	protein-coding
CALCRL	10.9323	62.6163	0.174592	-2.51794	4.04425e-14	3.45252e-13	down	9	8	13	58	49	54	CALCRL	hsa:10203	Calcitonin gene-related peptide type 1 receptor	protein-coding
METTL7B	20.7281	78.3468	0.264569	-1.91828	4.23921e-14	3.60739e-13	down	22	21	15	56	59	87	METTL7B	hsa:196410	Methyltransferase-like protein 7B	protein-coding
PTK2B	41.9604	118.826	0.353123	-1.50176	4.45816e-14	3.79102e-13	down	45	36	36	82	99	125	PTK2B	hsa:2185	Protein-tyrosine kinase 2-beta	protein-coding
DCTN6	270.826	127.623	2.12207	1.08547	4.46241e-14	3.79329e-13	up	228	268	253	113	106	109	DCTN6	hsa:10671	Dynactin subunit 6	protein-coding
IFT88	121.789	243.88	0.49938	-1.00179	4.48074e-14	3.80751e-13	down	139	94	107	195	210	222	IFT88	hsa:8100	Intraflagellar transport 88 homolog (Chlamydomonas), isoform CRA_d	protein-coding
UBAP1L	50.7091	129.974	0.390149	-1.3579	4.49915e-14	3.82045e-13	down	56	35	50	106	114	114	UBAP1L	hsa:390595	ubiquitin associated protein 1-like	protein-coding
NAGPA	46.2059	129.869	0.355788	-1.49091	4.74732e-14	4.02264e-13	down	50	41	38	122	99	113	NAGPA	hsa:51172	N-acetylglucosamine-1-phosphodiester alpha-N-acetylglucosaminidase	protein-coding
AP3B2	28.4211	92.6369	0.306801	-1.70463	5.07643e-14	4.28486e-13	down	35	26	19	78	81	79	AP3B2	hsa:8120	cDNA FLJ40508 fis, clone TESTI2045850, highly similar to AP-3 complex subunit beta-2	protein-coding
CLEC4A	107.084	32.3047	3.31482	1.72893	5.63518e-14	4.73316e-13	up	88	108	100	24	30	29	CLEC4A	hsa:50856	C-type lectin domain family 4 member A	protein-coding
DPH2	197.575	444.029	0.44496	-1.16825	7.65207e-14	6.36699e-13	down	205	184	162	445	343	353	DPH2	hsa:1802	cDNA FLJ33984 fis, clone DFNES2005540, highly similar to Homo sapiens DPH2 homolog (DPH2), transcript variant 1, mRNA	protein-coding
PGP	113.503	228.733	0.496224	-1.01094	7.95602e-14	6.60997e-13	down	103	113	99	185	197	206	PGP	hsa:283871	Phosphoglycolate phosphatase	protein-coding
HOXA7	15.6796	64.1252	0.244516	-2.032	9.75792e-14	8.0466e-13	down	14	9	20	50	53	62	HOXA7	hsa:3204	Homeobox protein Hox-A7	protein-coding
LOC102724668	11.1526	57.518	0.193898	-2.36663	9.76613e-14	8.05059e-13	down	10	12	9	44	48	56	DPY19L1P2	hsa:102724668	uncharacterized LOC102724668	protein-coding
FGF17	17.2831	69.4246	0.248947	-2.00609	1.08792e-13	8.9374e-13	down	15	19	14	61	67	50	FGF17	hsa:8822	Fibroblast growth factor 17	protein-coding
ABHD11	101.611	216.029	0.47036	-1.08816	1.17548e-13	9.6238e-13	down	97	92	93	152	185	219	ABHD11	hsa:83451	Abhydrolase domain containing 11, isoform CRA_d	protein-coding
LOC400863	6.65381	44.645	0.149038	-2.74624	1.21084e-13	9.90987e-13	down	2	8	8	30	37	48	LINC00649	hsa:400863	uncharactered LOC400863	protein-coding
ALDH4A1	28.2529	100.407	0.281384	-1.82939	1.23834e-13	1.01211e-12	down	32	24	23	77	70	112	ALDH4A1	hsa:8659	Aldehyde dehydrogenase 4 family, member A1, isoform CRA_a	protein-coding
MYH2	0	24.0992	0	-20	1.257e-13	1.02631e-12	down	0	0	0	19	20	23	MYH2	hsa:4620	cDNA FLJ51537, highly similar to Myosin heavy chain, skeletal muscle, adult 2	protein-coding
C6orf48	2624.84	989.317	2.65319	1.40773	1.28463e-13	1.04816e-12	up	2329	2953	2020	870	838	834	C6orf48	hsa:50854	chromosome 6 open reading frame 48	protein-coding
CABLES2	125.296	271.458	0.461568	-1.11539	1.42723e-13	1.16096e-12	down	132	107	110	235	264	197	CABLES2	hsa:81928	CDK5 and ABL1 enzyme substrate 2	protein-coding
ADGRG2	179.9	77.7478	2.31389	1.21032	1.49227e-13	1.21116e-12	up	160	168	170	70	60	70	ADGRG2	hsa:10149	G protein-coupled receptor 64, isoform CRA_a	protein-coding
RPL12	19078.9	9500.51	2.0082	1.0059	1.51976e-13	1.23246e-12	up	17656	20309	15128	7292	8487	8640	RPL12	hsa:6136	60S ribosomal protein L12	protein-coding
KLF4	159.418	64.8419	2.45857	1.29782	1.5353e-13	1.24464e-12	up	146	164	133	65	42	60	KLF4	hsa:9314	Krueppel-like factor 4	protein-coding
CCDC89	9.90935	53.1948	0.186284	-2.42442	1.56532e-13	1.26812e-12	down	13	9	6	42	41	54	CCDC89	hsa:220388	Coiled-coil domain-containing protein 89	protein-coding
BASP1	180.839	32.0167	5.64829	2.49781	1.70776e-13	1.37839e-12	up	156	211	136	33	30	19	BASP1	hsa:10409	Brain acid soluble protein 1	protein-coding
DUSP1	1010.67	187.665	5.38552	2.42909	1.71965e-13	1.38706e-12	up	916	1188	714	188	150	144	DUSP1	hsa:1843	cDNA, FLJ79220, highly similar to Dual specificity protein phosphatase 1 (EC3.1.3.48)	protein-coding
SCAMP5	82.3513	179.834	0.457929	-1.1268	1.86297e-13	1.49963e-12	down	75	74	79	158	154	150	SCAMP5	hsa:192683	Secretory carrier-associated membrane protein 5	protein-coding
CYP39A1	68.3168	157.354	0.434159	-1.2037	1.89015e-13	1.52049e-12	down	64	56	69	150	112	143	CYP39A1	hsa:51302	24-hydroxycholesterol 7-alpha-hydroxylase	protein-coding
HIST1H1D	858.745	1750.96	0.490441	-1.02785	2.02895e-13	1.6256e-12	down	758	961	669	1465	1441	1597	HIST1H1D	hsa:3007	Histone H1.3	protein-coding
EFEMP1	167.421	69.5117	2.40853	1.26815	2.12224e-13	1.69638e-12	up	154	154	156	62	50	67	EFEMP1	hsa:2202	cDNA FLJ77823, highly similar to Homo sapiens EGF-containing fibulin-like extracellular matrix protein 1, transcript variant 3, mRNA	protein-coding
ARGLU1	5068.1	2214.57	2.28852	1.19442	2.15428e-13	1.72027e-12	up	4592	5603	3910	1980	1841	1870	ARGLU1	hsa:55082	Uncharacterized protein	protein-coding
CCDC85B	61.3363	153.63	0.399248	-1.32464	2.28646e-13	1.824e-12	down	72	54	46	138	123	134	CCDC85B	hsa:11007	Coiled-coil domain-containing protein 85B	protein-coding
PGA3	154.115	0	Inf	20	2.34085e-13	1.86429e-12	up	175	131	125	0	0	0	PGA3	hsa:643834	cDNA FLJ60006, highly similar to Pepsin A (EC 3.4.23.1)	protein-coding
LIPT2	38.8637	107.406	0.361838	-1.46658	2.37458e-13	1.88868e-12	down	29	39	39	90	93	93	LIPT2	hsa:387787	Putative lipoyltransferase 2, mitochondrial	protein-coding
SCN11A	4.10128	43.9211	0.0933785	-3.42077	2.54572e-13	2.02207e-12	down	0	6	5	37	35	41	SCN11A	hsa:11280	Sodium channel protein type 11 subunit alpha	protein-coding
NDUFAF1	77.7551	170.767	0.455329	-1.13502	2.78548e-13	2.20667e-12	down	82	72	63	143	144	152	NDUFAF1	hsa:51103	NADH dehydrogenase (Ubiquinone) 1 alpha subcomplex, assembly factor 1, isoform CRA_a	protein-coding
ASL	60.8625	144.063	0.422472	-1.24307	2.97741e-13	2.35327e-12	down	64	45	60	113	112	146	ASL	hsa:435	Argininosuccinate lyase, isoform CRA_b	protein-coding
C10orf10	193.502	64.5182	2.99918	1.58457	2.99992e-13	2.37028e-12	up	172	213	153	74	40	52	C10orf10	hsa:11067	Protein DEPP	protein-coding
BRD2	16123.6	7374.3	2.18645	1.12859	3.33814e-13	2.62972e-12	up	15020	17770	12137	6355	6148	6453	BRD2	hsa:6046	Bromodomain-containing protein 2	protein-coding
HSPB8	109.125	40.34	2.70513	1.4357	3.41514e-13	2.68685e-12	up	106	111	87	49	19	36	HSPB8	hsa:26353	Heat shock protein beta-8	protein-coding
CSRNP1	715.092	190.91	3.74571	1.90524	3.62515e-13	2.84647e-12	up	674	834	489	182	165	143	CSRNP1	hsa:64651	AXIN1 up-regulated 1, isoform CRA_a	protein-coding
C6orf141	107.308	36.7711	2.91828	1.54512	3.79928e-13	2.98221e-12	up	115	103	82	29	22	44	C6orf141	hsa:135398	chromosome 6 open reading frame 141	protein-coding
PDK4	136.782	48.3436	2.82938	1.50049	3.80254e-13	2.98282e-12	up	135	107	137	40	47	37	PDK4	hsa:5166	Pyruvate dehydrogenase kinase, isoenzyme 4	protein-coding
RPS27	1777.56	665.452	2.6712	1.41749	3.84223e-13	3.01298e-12	up	1595	1980	1371	484	597	630	RPS27	hsa:6232	40S ribosomal protein S27	protein-coding
ITIH4	64.8035	149.854	0.432444	-1.20941	4.11222e-13	3.21628e-12	down	48	60	70	128	130	127	ITIH4	hsa:3700	Inter-alpha (Globulin) inhibitor H4 (Plasma Kallikrein-sensitive glycoprotein)	protein-coding
ANKRD63	23.6974	81.0869	0.292246	-1.77474	4.71841e-13	3.67005e-12	down	24	22	20	82	70	56	ANKRD63	hsa:100131244	ankyrin repeat domain 63	protein-coding
TUBA8	11.9293	55.8995	0.213406	-2.22833	4.84147e-13	3.7621e-12	down	10	12	11	50	39	55	TUBA8	hsa:51807	Tubulin alpha-8 chain	protein-coding
SCO2	29.9651	91.9307	0.325954	-1.61726	5.15861e-13	3.99817e-12	down	27	28	28	78	84	74	SCO2	hsa:9997	Protein SCO2 homolog, mitochondrial	protein-coding
ZNF684	225.839	111.381	2.02763	1.01979	5.57715e-13	4.30586e-12	up	238	192	199	91	81	115	ZNF684	hsa:127396	cDNA FLJ36753 fis, clone UTERU2017761, highly similar to Zinc finger protein 684	protein-coding
HIST2H3C	26.2215	119.713	0.219036	-2.19076	5.59594e-13	4.31898e-12	down	26	25	22	116	108	83	HIST2H3C	hsa:126961	Histone H3.2	protein-coding
MEF2BNB	61.9684	144.751	0.428104	-1.22397	5.81766e-13	4.48001e-12	down	63	49	60	124	123	125	BORCS8	hsa:729991	Protein MEF2BNB	protein-coding
GDPGP1	35.3372	102.249	0.345598	-1.53283	5.9405e-13	4.57167e-12	down	44	25	30	65	95	103	GDPGP1	hsa:390637	HCG1991723, isoform CRA_a	protein-coding
PRDM11	70.5355	156.352	0.451132	-1.14838	7.46651e-13	5.70395e-12	down	65	58	72	146	122	134	PRDM11	hsa:56981	PR domain-containing protein 11	protein-coding
DNAJB9	883.848	430.618	2.05251	1.03739	7.74186e-13	5.90865e-12	up	784	957	715	384	350	373	DNAJB9	hsa:4189	Similar to putative microvascular endothelial differentiation gene 1; similar to X98993 (PID:g1771560)	protein-coding
RIBC2	46.9565	120.024	0.391226	-1.35393	8.35802e-13	6.35867e-12	down	51	40	40	90	119	99	RIBC2	hsa:26150	RIB43A-like with coiled-coils protein 2	protein-coding
CCDC17	7.68822	43.6913	0.175967	-2.50662	9.79343e-13	7.4014e-12	down	7	3	11	29	48	35	CCDC17	hsa:149483	coiled-coil domain containing 17	protein-coding
PTX3	129.977	31.8102	4.08601	2.03069	1.00902e-12	7.61846e-12	up	124	149	90	18	27	37	PTX3	hsa:5806	Pentraxin-related protein PTX3	protein-coding
LOC105372493	2.08136	29.3093	0.0710136	-3.81576	1.09489e-12	8.23832e-12	down	3	3	0	23	33	19	LOC105372493		uncharacterized LOC105372493	protein-coding
INPP5D	197.532	72.7592	2.71487	1.44088	1.2121e-12	9.08605e-12	up	203	162	184	72	56	59	INPP5D	hsa:3635	cDNA FLJ56795, highly similar to Homo sapiens inositol polyphosphate-5-phosphatase, 145kDa (INPP5D), transcript variant 1, mRNA	protein-coding
RGS10	463.698	230.286	2.01357	1.00976	1.31773e-12	9.86239e-12	up	446	497	350	204	188	200	RGS10	hsa:6001	Regulator of G-protein signaling 10	protein-coding
FMN1	159.142	68.0763	2.3377	1.22509	1.34983e-12	1.009e-11	up	186	138	122	58	57	60	FMN1	hsa:342184	Formin-1	protein-coding
FBXL6	100.054	201.65	0.496175	-1.01108	1.41394e-12	1.05462e-11	down	99	102	78	176	153	190	FBXL6	hsa:26233	F-box/LRR-repeat protein 6	protein-coding
FLJ20712	0.333839	25.2364	0.0132285	-6.24021	1.42831e-12	1.06469e-11	down	1	0	0	31	13	21	FLJ20712	hsa:55025	uncharacterized FLJ20712	protein-coding
ARMC7	49.6249	122.112	0.406387	-1.29907	1.46841e-12	1.09321e-11	down	58	42	39	115	94	105	ARMC7	hsa:79637	Armadillo repeat-containing protein 7	protein-coding
FAM81A	81.2058	174.631	0.465014	-1.10465	1.51803e-12	1.12876e-11	down	75	87	64	150	165	133	FAM81A	hsa:145773	family with sequence similarity 81, member A	protein-coding
PHLDA1	164.29	72.1902	2.27579	1.18637	1.52795e-12	1.13543e-11	up	180	146	133	61	73	51	PHLDA1	hsa:22822	Pleckstrin homology-like domain, family A, member 1, isoform CRA_a	protein-coding
KRCC1	42.3396	134.794	0.314106	-1.67068	1.66641e-12	1.23145e-11	down	41	44	33	112	104	131	KRCC1	hsa:51315	lysine-rich coiled-coil 1	protein-coding
SLC26A10	32.0487	92.4971	0.346484	-1.52914	1.71127e-12	1.26265e-11	down	31	29	29	94	64	80	SLC26A10	hsa:65012	Solute carrier family 26 member 10	protein-coding
PIF1	91.1503	192.863	0.472618	-1.08125	1.79095e-12	1.3186e-11	down	91	89	74	157	161	178	PIF1	hsa:80119	ATP-dependent DNA helicase PIF1	protein-coding
SAMD13	27.8977	87.9337	0.317258	-1.65627	1.85877e-12	1.36602e-11	down	38	25	16	69	78	79	SAMD13	hsa:148418	sterile alpha motif domain containing 13	protein-coding
DPYSL4	93.0919	189.365	0.491599	-1.02445	2.02616e-12	1.48358e-11	down	91	89	79	165	152	170	DPYSL4	hsa:10570	Dihydropyrimidinase-like 4, isoform CRA_a	protein-coding
NFIL3	973.065	277.055	3.51217	1.81236	2.19574e-12	1.60432e-11	up	881	1130	701	245	210	258	NFIL3	hsa:4783	Nuclear factor, interleukin 3 regulated, isoform CRA_a	protein-coding
SGCE	758.775	357.39	2.1231	1.08617	2.81106e-12	2.03592e-11	up	703	840	571	312	289	318	SGCE	hsa:8910	cDNA FLJ52341, highly similar to Homo sapiens sarcoglycan, epsilon (SGCE), mRNA	protein-coding
KDM4D	52.561	124.034	0.423762	-1.23867	2.85856e-12	2.0697e-11	down	54	42	50	105	101	113	KDM4D	hsa:55693	Lysine-specific demethylase 4D	protein-coding
BMPER	23.7518	78.938	0.300892	-1.73268	3.16932e-12	2.28573e-11	down	23	22	21	61	68	74	BMPER	hsa:168667	BMP-binding endothelial regulator protein	protein-coding
AZIN2	97.5566	205.366	0.475038	-1.07389	3.52563e-12	2.53507e-11	down	109	75	88	172	172	184	AZIN2	hsa:113451	Arginine decarboxylase, isoform CRA_l	protein-coding
PEX12	63.6729	144.786	0.439773	-1.18517	3.94969e-12	2.82642e-11	down	75	48	55	103	137	132	PEX12	hsa:5193	Peroxisome assembly protein 12	protein-coding
ZNF506	140.404	54.013	2.59945	1.3782	4.24847e-12	3.0348e-11	up	144	140	108	46	42	51	ZNF506	hsa:440515	Zinc finger protein 506	protein-coding
PAK3	184.939	82.2694	2.24797	1.16862	4.92689e-12	3.49754e-11	up	168	194	152	67	81	63	PAK3	hsa:5063	Non-specific serine/threonine protein kinase	protein-coding
RNF32	70.682	154.639	0.457076	-1.12949	5.12619e-12	3.63256e-11	down	71	55	70	148	110	140	RNF32	hsa:140545	Ring finger protein 32, isoform CRA_b	protein-coding
GS1-259H13.2	164.042	73.7762	2.22351	1.15284	5.75829e-12	4.0589e-11	up	163	160	134	53	60	77	GS1-259H13.2	hsa:100289187	transmembrane protein 225-like	protein-coding
LRRC27	29.9548	89.522	0.334609	-1.57945	6.06589e-12	4.26819e-11	down	35	13	35	81	75	74	LRRC27	hsa:80313	leucine rich repeat containing 27	protein-coding
SLC43A2	16.4396	62.6109	0.262567	-1.92924	6.11643e-12	4.3025e-11	down	27	12	8	40	59	62	SLC43A2	hsa:124935	Large neutral amino acids transporter small subunit 4	protein-coding
PIM1	1508.22	327.802	4.60102	2.20195	7.63952e-12	5.33787e-11	up	1272	1787	1134	285	264	294	PIM1	hsa:5292	Pim-1 oncogene, isoform CRA_a	protein-coding
NXPH3	46.6532	6.9489	6.71376	2.74712	7.75192e-12	5.4101e-11	up	51	37	42	4	4	10	NXPH3	hsa:11248	Neurexophilin-3	protein-coding
FILIP1L	42.6973	7.35674	5.80384	2.53701	8.11345e-12	5.65912e-11	up	40	47	32	5	5	9	FILIP1L	hsa:11259	Filamin A-interacting protein 1-like	protein-coding
ATP6	10955.7	22126.9	0.49513	-1.01412	9.59136e-12	6.65319e-11	down	12590	9300	8769	16543	19283	21081	ATP6	hsa:4508	ATP synthase subunit a	protein-coding
DACH2	51.385	124.738	0.411943	-1.27948	9.90721e-12	6.8584e-11	down	53	58	33	117	91	113	DACH2	hsa:117154	cDNA FLJ75650, highly similar to Homo sapiens dachshund homolog 2 (Drosophila) (DACH2), mRNA	protein-coding
PRIMA1	20.9598	69.8171	0.30021	-1.73595	1.08449e-11	7.48377e-11	down	28	15	16	57	70	52	PRIMA1	hsa:145270	Proline rich membrane anchor 1, isoform CRA_a	protein-coding
PLGLB2	0.693788	22.9954	0.0301707	-5.05071	1.1362e-11	7.82034e-11	down	1	1	0	19	22	18	PLGLB2	hsa:5342	Plasminogen-like protein B	protein-coding
VAX2	65.4541	142.778	0.458434	-1.12521	1.17903e-11	8.1058e-11	down	55	51	74	108	128	131	VAX2	hsa:25806	Ventral anterior homeobox 2	protein-coding
EPPK1	135.395	56.8553	2.3814	1.25181	1.18016e-11	8.11125e-11	up	145	123	110	57	46	43	EPPK1	hsa:83481	Epiplakin	protein-coding
SYP	59.4706	135.668	0.438353	-1.18984	1.2459e-11	8.5435e-11	down	64	53	49	104	115	130	SYP	hsa:6855	Synaptophysin	protein-coding
MAGI2	55.6166	128.375	0.433235	-1.20678	1.33924e-11	9.16526e-11	down	44	63	47	107	109	114	MAGI2	hsa:9863	cDNA FLJ61315, highly similar to Membrane-associated guanylate kinase, WW andPDZ domain-containing protein 2	protein-coding
MYL5	41.4448	107.05	0.387156	-1.36901	1.34532e-11	9.20422e-11	down	35	46	34	94	92	89	MYL5	hsa:4636	Myosin light chain 5	protein-coding
PBLD	83.555	173.099	0.4827	-1.0508	1.37229e-11	9.38068e-11	down	100	52	81	129	155	161	PBLD	hsa:64081	MAWD binding protein, isoform CRA_b	protein-coding
KLRG2	73.2913	155.569	0.471116	-1.08585	1.41012e-11	9.63105e-11	down	73	55	75	142	123	135	KLRG2	hsa:346689	Killer cell lectin-like receptor subfamily G member 2	protein-coding
YPEL2	714.881	289.27	2.47133	1.30529	1.45313e-11	9.91914e-11	up	605	796	583	241	237	266	YPEL2	hsa:388403	Protein yippee-like 2	protein-coding
GALNT3	173.846	68.6729	2.5315	1.33999	1.5844e-11	1.07632e-10	up	159	178	146	49	53	75	GALNT3	hsa:2591	Polypeptide N-acetylgalactosaminyltransferase 3	protein-coding
RPS24	11374.4	5217.04	2.18025	1.12449	1.59176e-11	1.08101e-10	up	10203	12566	8872	4040	4539	4835	RPS24	hsa:6229	40S ribosomal protein S24	protein-coding
NAPRT	22.2814	72.1039	0.309018	-1.69424	1.61775e-11	1.0971e-10	down	22	21	19	70	63	52	NAPRT	hsa:93100	Nicotinate phosphoribosyltransferase	protein-coding
LOC105373132	211.058	104.702	2.01581	1.01136	1.62352e-11	1.10071e-10	up	195	207	184	89	91	89	LOC105373132		uncharacterized LOC105373132	protein-coding
ZNF480	126.517	253.33	0.499416	-1.00169	1.65141e-11	1.11867e-10	down	148	88	117	205	223	223	ZNF480	hsa:147657	cDNA FLJ55942, highly similar to Zinc finger protein 480	protein-coding
CCNL1	4601.74	1955.57	2.35314	1.23459	1.65329e-11	1.11963e-10	up	4125	5254	3434	1706	1659	1660	CCNL1	hsa:57018	Cyclin-L1	protein-coding
HIST2H3A	12.6231	54.8745	0.230035	-2.12008	1.66178e-11	1.12506e-10	down	11	13	11	49	46	46	HIST2H3A	hsa:333932	histone cluster 2, H3a	protein-coding
LRRC70	155.599	69.3279	2.24439	1.16632	1.68295e-11	1.1381e-10	up	149	156	128	62	61	55	LRRC70	hsa:100130733	Leucine-rich repeat-containing protein 70	protein-coding
TEF	432.803	204.764	2.11367	1.07975	1.74246e-11	1.17503e-10	up	370	459	371	170	182	174	TEF	hsa:7008	cDNA FLJ61120, highly similar to Thyrotroph embryonic factor	protein-coding
TMEM145	20.6644	70.8929	0.291488	-1.77849	1.75171e-11	1.18027e-10	down	15	23	19	56	67	59	TMEM145	hsa:284339	Transmembrane protein 145	protein-coding
LOC105375039	92.8954	28.5753	3.2509	1.70084	1.79006e-11	1.20544e-10	up	88	88	82	29	31	13	LOC105375039		uncharacterized LOC105375039	protein-coding
DRICH1	11.3276	51.0482	0.221899	-2.17202	1.97253e-11	1.32385e-10	down	16	8	8	41	49	41	DRICH1	hsa:51233	aspartate-rich 1	protein-coding
ANGPT1	53.7386	133.845	0.401497	-1.31654	2.11078e-11	1.41387e-10	down	47	55	47	101	121	122	ANGPT1	hsa:284	cDNA FLJ61084, highly similar to Angiopoietin-1	protein-coding
ZNF599	7.65759	41.2675	0.18556	-2.43004	2.24051e-11	1.497e-10	down	6	6	9	41	33	32	ZNF599	hsa:148103	Zinc finger protein 599	protein-coding
SH3GL2	177.137	82.7793	2.13987	1.09753	2.45556e-11	1.6325e-10	up	153	183	155	85	78	49	SH3GL2	hsa:6456	Endophilin	protein-coding
FAXDC2	150.252	65.1266	2.30707	1.20606	2.55077e-11	1.69205e-10	up	147	143	128	44	70	53	FAXDC2	hsa:10826	Fatty acid hydroxylase domain-containing protein 2	protein-coding
SGK1	156.196	53.7045	2.90844	1.54025	2.78047e-11	1.83882e-10	up	149	176	111	46	46	46	SGK1	hsa:6446	cDNA FLJ52914, highly similar to Serine/threonine-protein kinase Sgk1 (EC 2.7.11.1)	protein-coding
CDPF1	84.5896	176.438	0.479428	-1.06061	3.00935e-11	1.98472e-10	down	109	53	75	148	161	144	CDPF1	hsa:150383	cysteine-rich, DPF motif domain containing 1	protein-coding
ESR2	52.4215	122.89	0.426573	-1.22913	3.15266e-11	2.07125e-10	down	55	45	46	101	103	112	ESR2	hsa:2100	Estrogen receptor 2 (ER beta), isoform CRA_d	protein-coding
KRTAP19-1	143.711	13.128	10.9469	3.45245	3.15832e-11	2.0744e-10	up	104	155	137	7	8	19	KRTAP19-1	hsa:337882	Keratin-associated protein 19-1	protein-coding
TMEM232	8.6807	45.4479	0.191003	-2.38833	3.44926e-11	2.25623e-10	down	6	11	7	29	40	48	TMEM232	hsa:642987	Transmembrane protein 232	protein-coding
PSTK	154.544	70.5793	2.18965	1.1307	3.53495e-11	2.30913e-10	up	172	149	112	59	69	53	PSTK	hsa:118672	cDNA FLJ36952 fis, clone BRACE2005773, highly similar to L-seryl-tRNA(Ser/Sec) kinase	protein-coding
AKAP3	7.55089	41.3335	0.182682	-2.45259	3.69821e-11	2.41249e-10	down	9	4	8	30	43	33	AKAP3	hsa:10566	cDNA FLJ90241 fis, clone NT2RM2001558, highly similar to A-kinase anchor protein 3	protein-coding
CAPN12	49.4521	9.75537	5.06922	2.34176	3.71411e-11	2.4222e-10	up	49	38	50	8	10	7	CAPN12	hsa:147968	Calpain-12	protein-coding
ZNF688	13.5656	55.2416	0.245568	-2.0258	3.81951e-11	2.48486e-10	down	13	17	8	46	47	49	ZNF688	hsa:146542	Zinc finger protein 688, isoform CRA_b	protein-coding
FZD8	81.4679	175.764	0.463509	-1.10933	4.10545e-11	2.66221e-10	down	78	72	76	161	137	154	FZD8	hsa:8325	Frizzled-8	protein-coding
OVOS2	504.654	198.079	2.54775	1.34922	4.3443e-11	2.81102e-10	up	454	571	380	175	145	190	OVOS2	hsa:144203	Putative uncharacterized protein DKFZp686C0338	protein-coding
ATP8	2396.08	5041.67	0.475255	-1.07323	4.35353e-11	2.81623e-10	down	2713	1957	2024	3833	4216	4924	ATP8	hsa:4509	ATP synthase protein 8	protein-coding
GPR52	41.6571	111.366	0.374058	-1.41867	4.36922e-11	2.82562e-10	down	45	33	38	93	79	115	GPR52	hsa:9293	G protein-coupled receptor 52	protein-coding
NEK10	60.4423	132.538	0.456038	-1.13277	4.60064e-11	2.96568e-10	down	46	67	54	95	115	131	NEK10	hsa:152110	Serine/threonine-protein kinase Nek10	protein-coding
ZNF329	170.255	80.916	2.1041	1.0732	4.78569e-11	3.08083e-10	up	159	154	159	60	73	75	ZNF329	hsa:79673	Zinc finger protein 329, isoform CRA_a	protein-coding
LCA5	602.619	270.325	2.22924	1.15655	4.92353e-11	3.16871e-10	up	567	665	448	256	231	207	LCA5	hsa:167691	Lebercilin	protein-coding
CYP2U1	87.0953	174.68	0.4986	-1.00404	4.98445e-11	3.20362e-10	down	95	60	87	135	155	159	CYP2U1	hsa:113612	cDNA FLJ75600, highly similar to Homo sapiens cytochrome P450, family 2, subfamily U, polypeptide 1(CYP2U1), mRNA	protein-coding
CYP2D6	3.30306	33.4824	0.0986506	-3.34153	5.35736e-11	3.4286e-10	down	3	1	5	26	31	29	CYP2D6	hsa:1565	Nonfunctional cytochrome P450 family 2 subfamily D polypeptide 6	protein-coding
C1orf74	67.765	143.807	0.471221	-1.08552	5.36174e-11	3.43049e-10	down	67	56	65	117	138	114	C1orf74	hsa:148304	chromosome 1 open reading frame 74	protein-coding
IL21R	2.858	32.6896	0.0874285	-3.51575	5.71914e-11	3.64553e-10	down	3	3	2	21	32	31	IL21R	hsa:50615	cDNA, FLJ93262, highly similar to Homo sapiens interleukin 21 receptor (IL21R), mRNA	protein-coding
PC	126.744	260.521	0.4865	-1.03949	6.08089e-11	3.872e-10	down	111	110	129	266	208	195	PC	hsa:5091	Pyruvate carboxylase, mitochondrial	protein-coding
PIWIL2	30.3035	2.73262	11.0895	3.47113	8.15083e-11	5.12204e-10	up	30	24	30	2	3	2	PIWIL2	hsa:55124	Piwi-like RNA-mediated gene silencing 2	protein-coding
SUSD4	39.1762	7.00493	5.59266	2.48353	8.71492e-11	5.45792e-10	up	37	40	32	6	6	6	SUSD4	hsa:55061	Sushi domain-containing protein 4	protein-coding
BMP2	42.7323	110.201	0.387767	-1.36674	8.7527e-11	5.47872e-10	down	39	34	45	115	65	104	BMP2	hsa:650	Bone morphogenetic protein 2, isoform CRA_b	protein-coding
RGAG4	25.1063	73.5976	0.34113	-1.55161	9.17619e-11	5.72885e-10	down	19	23	27	64	65	60	RGAG4	hsa:340526	retrotransposon gag domain containing 4	protein-coding
ZNF287	27.0662	77.3145	0.350079	-1.51425	9.52436e-11	5.94003e-10	down	31	13	31	70	57	72	ZNF287	hsa:57336	Zinc finger protein 287	protein-coding
CKS2	1940.36	532.337	3.64499	1.86591	9.6094e-11	5.98995e-10	up	1696	2289	1417	493	454	420	CKS2	hsa:1164	Cyclin-dependent kinases regulatory subunit 2	protein-coding
THSD7A	5.13117	36.1717	0.141856	-2.8175	9.83443e-11	6.12704e-10	down	3	5	6	29	31	33	THSD7A	hsa:221981	Thrombospondin type-1 domain-containing protein 7A	protein-coding
TMEM59L	107.118	34.0664	3.14439	1.65278	9.98146e-11	6.2138e-10	up	107	84	106	28	20	40	TMEM59L	hsa:25789	Transmembrane protein 59-like	protein-coding
MMP14	114.387	38.0657	3.00498	1.58735	1.01109e-10	6.29111e-10	up	133	79	107	25	33	40	MMP14	hsa:4323	cDNA, FLJ93047, highly similar to Homo sapiens matrix metallopeptidase 14 (membrane-inserted) (MMP14), mRNA	protein-coding
NR4A2	378.048	60.7807	6.21987	2.63689	1.03771e-10	6.45174e-10	up	337	454	263	52	56	48	NR4A2	hsa:4929	cDNA FLJ56147, highly similar to Orphan nuclear receptor NR4A2	protein-coding
ZNHIT2	20.0128	65.3743	0.306126	-1.7078	1.08431e-10	6.73623e-10	down	24	15	17	59	54	55	ZNHIT2	hsa:741	Zinc finger HIT domain-containing protein 2	protein-coding
TTN	110.351	408.359	0.27023	-1.88774	1.16919e-10	7.24287e-10	down	104	99	103	333	409	305	TTN	hsa:7273	Cellular titin isoform PEVK variant 4	protein-coding
LIPF	180.644	0	Inf	20	1.47719e-10	9.05495e-10	up	171	148	181	0	0	0	LIPF	hsa:8513	Gastric triacylglycerol lipase	protein-coding
PPP1R15A	1295.4	458.14	2.82752	1.49954	1.53094e-10	9.36292e-10	up	1165	1528	918	379	384	415	PPP1R15A	hsa:23645	Protein phosphatase 1 regulatory subunit 15A	protein-coding
NGFR	78.9627	10.0308	7.87206	2.97674	1.5462e-10	9.45143e-10	up	64	64	89	3	7	16	NGFR	hsa:4804	Tumor necrosis factor receptor superfamily member 16	protein-coding
TRNP1	47.2572	110.69	0.426934	-1.22792	1.56298e-10	9.54912e-10	down	46	39	46	82	90	113	TRNP1	hsa:388610	TMF-regulated nuclear protein 1	protein-coding
RANBP3L	35.4982	3.1074	11.4237	3.51396	1.59237e-10	9.72369e-10	up	36	21	41	5	1	2	RANBP3L	hsa:202151	Ran-binding protein 3-like	protein-coding
RPS23	14025	6673.59	2.10156	1.07146	1.65518e-10	1.00919e-09	up	12593	15742	10699	6059	5298	5802	RPS23	hsa:6228	cDNA FLJ77921, highly similar to Homo sapiens ribosomal protein S23 (RPS23), mRNA	protein-coding
IGSF10	4.38516	31.0992	0.141005	-2.82618	1.68756e-10	1.02788e-09	down	4	2	6	35	20	25	IGSF10	hsa:285313	Immunoglobulin superfamily member 10	protein-coding
CFAP45	46.3081	8.65656	5.34948	2.4194	1.7005e-10	1.03471e-09	up	45	47	37	5	14	3	CFAP45	hsa:25790	Protein CFAP45, mitochondrial	protein-coding
C1QTNF3	14.7396	56.7914	0.259539	-1.94598	1.72392e-10	1.04816e-09	down	17	9	15	42	51	53	C1QTNF3	hsa:114899	C1q and tumor necrosis factor related protein 3 variant	protein-coding
BHLHE40	1625.22	730.187	2.22576	1.1543	1.84058e-10	1.11457e-09	up	1584	1745	1206	620	635	621	BHLHE40	hsa:8553	Class E basic helix-loop-helix protein 40	protein-coding
BRICD5	50.8919	115.905	0.439082	-1.18744	1.85481e-10	1.12263e-09	down	49	42	50	90	101	107	BRICD5	hsa:283870	BRICHOS domain-containing protein 5	protein-coding
HIST1H2AE	24.3934	71.4973	0.341179	-1.5514	2.05575e-10	1.23893e-09	down	26	21	21	60	56	68	HIST1H2AE	hsa:3012	Histone H2A type 1-B/E	protein-coding
CUX2	26.9822	86.761	0.310994	-1.68504	2.05977e-10	1.24073e-09	down	15	33	26	57	83	83	CUX2	hsa:23316	Homeobox protein cut-like 2	protein-coding
LOC105376847	199.751	98.709	2.02363	1.01695	2.27269e-10	1.36521e-09	up	180	169	203	81	79	94	LOC105376847		uncharacterized LOC105376847	protein-coding
GADD45B	190.012	71.5534	2.65553	1.409	2.37331e-10	1.42316e-09	up	182	221	128	62	58	64	GADD45B	hsa:4616	Growth arrest and DNA damage-inducible protein GADD45 beta	protein-coding
MPV17L2	62.5863	132.755	0.471442	-1.08485	2.433e-10	1.45677e-09	down	72	51	52	114	95	133	MPV17L2	hsa:84769	Uncharacterized protein	protein-coding
CPA4	19.2837	0	Inf	20	2.43301e-10	1.45677e-09	up	16	15	22	0	0	0	CPA4	hsa:51200	Carboxypeptidase A4, isoform CRA_a	protein-coding
LNP1	55.2943	120.366	0.459384	-1.12223	2.97654e-10	1.76284e-09	down	52	59	43	91	95	124	LNP1	hsa:348801	leukemia NUP98 fusion partner 1	protein-coding
AFAP1L2	124.757	47.806	2.60965	1.38385	3.18582e-10	1.87982e-09	up	120	108	118	42	37	44	AFAP1L2	hsa:84632	cDNA FLJ57978	protein-coding
IKBKE	15.9522	57.0898	0.279423	-1.83948	3.27609e-10	1.93071e-09	down	13	15	16	48	43	56	IKBKE	hsa:9641	Inhibitor of nuclear factor kappa-B kinase subunit epsilon	protein-coding
ADM2	6.35982	39.5241	0.16091	-2.63567	3.3996e-10	1.99859e-09	down	10	3	5	33	25	44	ADM2	hsa:79924	ADM2	protein-coding
TECTA	38.0723	95.2727	0.399614	-1.32332	3.64589e-10	2.13918e-09	down	35	28	42	74	82	89	TECTA	hsa:7007	Alpha-tectorin	protein-coding
JAKMIP2	122.209	280.412	0.43582	-1.1982	4.22282e-10	2.45844e-09	down	132	120	90	232	214	276	JAKMIP2	hsa:9832	JAKMIP2 protein	protein-coding
POU5F2	4.29779	31.9249	0.134622	-2.89301	4.30374e-10	2.5013e-09	down	3	7	2	24	30	28	POU5F2	hsa:134187	POU domain, class 5, transcription factor 2	protein-coding
FAM222A	13.5724	50.793	0.267209	-1.90396	4.65511e-10	2.69637e-09	down	16	11	11	41	56	33	FAM222A	hsa:84915	family with sequence similarity 222, member A	protein-coding
EMX2	103.916	41.9328	2.47815	1.30926	4.78409e-10	2.76706e-09	up	110	109	72	30	34	44	EMX2	hsa:2018	Homeobox protein EMX2	protein-coding
PGC	162.717	0	Inf	20	4.97594e-10	2.87456e-09	up	148	126	175	0	0	0	PGC	hsa:5225	cDNA FLJ51342, highly similar to Gastricsin (EC 3.4.23.3)	protein-coding
RCAN2	103.847	42.5265	2.44194	1.28803	5.25307e-10	3.02591e-09	up	97	109	83	37	42	30	RCAN2	hsa:10231	Calcipressin-2	protein-coding
TOR4A	12.3813	51.3289	0.241215	-2.05161	5.3511e-10	3.07942e-09	down	17	10	8	54	36	42	TOR4A	hsa:54863	Torsin-4A	protein-coding
EID3	133.93	60.6814	2.2071	1.14215	6.59694e-10	3.76385e-09	up	122	123	126	51	51	54	EID3	hsa:493861	EP300-interacting inhibitor of differentiation 3	protein-coding
ERAP2	127.608	56.0445	2.27691	1.18708	6.68744e-10	3.81095e-09	up	124	123	108	45	50	49	ERAP2	hsa:64167	cDNA, FLJ93308, highly similar to Homo sapiens leukocyte-derived arginine aminopeptidase (LRAP), mRNA	protein-coding
HLF	137.511	65.2012	2.10902	1.07657	6.85067e-10	3.89656e-09	up	134	138	111	56	46	66	HLF	hsa:3131	cDNA FLJ61122, highly similar to Hepatic leukemia factor	protein-coding
TRADD	17.8439	59.1852	0.301492	-1.72981	6.9878e-10	3.97173e-09	down	16	11	22	62	46	44	TRADD	hsa:8717	cDNA FLJ54928, weakly similar to Tumor necrosis factor receptor type1-associated DEATH domain protein	protein-coding
NRG4	16.2147	74.9542	0.216328	-2.20871	7.1302e-10	4.04787e-09	down	24	12	10	76	49	68	NRG4	hsa:145957	Pro-neuregulin-4, membrane-bound isoform	protein-coding
PPP1R32	186.075	86.491	2.15138	1.10526	7.5971e-10	4.30072e-09	up	213	136	170	80	76	66	PPP1R32	hsa:220004	Protein phosphatase 1 regulatory subunit 32	protein-coding
ATP1B2	213.051	89.6566	2.3763	1.24871	8.95827e-10	5.04389e-09	up	204	229	161	68	90	72	ATP1B2	hsa:482	Sodium/potassium-transporting ATPase subunit beta-2	protein-coding
CD44	41.371	7.85366	5.26773	2.39718	9.70605e-10	5.44801e-09	up	40	39	36	6	11	3	CD44	hsa:960	cDNA FLJ76654, highly similar to Homo sapiens CD44 antigen (homing function and Indian blood group system) (CD44), transcript variant 4, mRNA	protein-coding
EMP1	66.2425	18.746	3.53368	1.82117	9.94188e-10	5.57154e-09	up	72	59	54	19	18	11	EMP1	hsa:2012	Epithelial membrane protein 1, isoform CRA_a	protein-coding
SLC25A45	22.0565	66.8018	0.330179	-1.59868	1.03532e-09	5.79665e-09	down	19	21	21	50	54	68	SLC25A45	hsa:283130	cDNA FLJ33871 fis, clone CTONG2006836, weakly similar to MITOCHONDRIAL CARNITINE/ACYLCARNITINE CARRIER PROTEIN	protein-coding
USP27X	70.2291	143.084	0.490825	-1.02672	1.04828e-09	5.86507e-09	down	84	46	66	120	117	131	USP27X	hsa:389856	Ubiquitin carboxyl-terminal hydrolase 27	protein-coding
RPL31	6666.16	3007.08	2.21682	1.14849	1.11737e-09	6.23711e-09	up	5839	7584	5117	2581	2467	2684	RPL31	hsa:6160	cDNA, FLJ92036, highly similar to Homo sapiens ribosomal protein L31 (RPL31), mRNA	protein-coding
TMIE	3.71523	29.5288	0.125817	-2.9906	1.13349e-09	6.31826e-09	down	1	4	5	23	24	29	TMIE	hsa:259236	Transmembrane inner ear expressed protein	protein-coding
TMEM79	42.6451	103.331	0.412705	-1.27682	1.3631e-09	7.56123e-09	down	42	45	32	96	74	96	TMEM79	hsa:84283	Transmembrane protein 79	protein-coding
LOC105373071	6.10432	34.6957	0.175939	-2.50686	1.3685e-09	7.58943e-09	down	6	6	5	28	34	27	LOC105373071		uncharacterized LOC105373071	protein-coding
SDCBP2	39.0012	6.19687	6.2937	2.65391	1.45536e-09	8.04507e-09	up	31	44	33	3	5	8	SDCBP2	hsa:27111	Syntenin-2	protein-coding
RUSC1-AS1	14.8463	55.3358	0.268294	-1.89811	1.5005e-09	8.28889e-09	down	14	11	16	50	50	42	RUSC1-AS1	hsa:284618	RUSC1 antisense RNA 1	protein-coding
POLR2L	118.504	240.885	0.491952	-1.02341	1.59096e-09	8.75231e-09	down	115	119	96	222	197	200	POLR2L	hsa:5441	DNA-directed RNA polymerases I, II, and III subunit RPABC5	protein-coding
VILL	39.3727	95.5154	0.412213	-1.27854	1.60602e-09	8.82907e-09	down	40	41	29	92	64	90	VILL	hsa:50853	Villin-like protein	protein-coding
C21orf33	88.18	193.415	0.45591	-1.13318	1.76392e-09	9.65285e-09	down	105	71	71	192	172	132	C21orf33	hsa:8209	ES1 protein homolog, mitochondrial	protein-coding
C16orf74	38.8151	100.557	0.386002	-1.37332	2.00192e-09	1.08931e-08	down	53	22	34	87	94	77	C16orf74	hsa:404550	chromosome 16 open reading frame 74	protein-coding
IER3	183.741	67.9848	2.70268	1.43439	2.08421e-09	1.13178e-08	up	166	199	146	63	49	63	IER3	hsa:8870	Apoptosis inhibitor	protein-coding
C19orf60	61.2348	128.472	0.476639	-1.06903	2.0953e-09	1.13703e-08	down	53	53	63	106	115	109	C19orf60	hsa:55049	Uncharacterized protein C19orf60	protein-coding
ARHGAP27	39.9359	94.8395	0.421089	-1.2478	2.11348e-09	1.14663e-08	down	46	37	29	81	75	88	ARHGAP27	hsa:201176	Rho GTPase-activating protein 27	protein-coding
LOC102724378	9.93772	42.82	0.232082	-2.1073	2.11735e-09	1.14822e-08	down	13	8	7	46	32	32	LOC102724378	hsa:102724378	uncharacterized LOC102724378	protein-coding
CALCB	238.861	107.241	2.22733	1.15531	2.2673e-09	1.2262e-08	up	220	274	172	100	78	98	CALCB	hsa:797	Calcitonin gene-related peptide 2	protein-coding
MAP1LC3C	34.7717	4.2647	8.15338	3.0274	2.33049e-09	1.25924e-08	up	37	31	29	5	2	4	MAP1LC3C	hsa:440738	Microtubule-associated proteins 1A/1B light chain 3C	protein-coding
RTN1	21.4742	64.6528	0.332146	-1.59011	2.41887e-09	1.30406e-08	down	21	24	15	54	59	53	RTN1	hsa:6252	Reticulon-1	protein-coding
GDAP1L1	3.49957	28.8074	0.121482	-3.04119	2.48715e-09	1.33997e-08	down	6	2	2	25	25	24	GDAP1L1	hsa:78997	ganglioside induced differentiation associated protein 1-like 1	protein-coding
LOC105374089	8.96457	40.4084	0.221849	-2.17235	3.05033e-09	1.6302e-08	down	10	7	8	33	32	39	LOC105374089		uncharacterized LOC105374089	protein-coding
TRABD2B	97.6486	195.641	0.499123	-1.00253	3.42977e-09	1.82404e-08	down	116	72	85	171	181	150	TRABD2B	hsa:388630	Metalloprotease TIKI2	protein-coding
SENP8	53.8613	118.006	0.45643	-1.13153	3.83146e-09	2.02465e-08	down	55	49	46	108	102	93	SENP8	hsa:123228	cDNA FLJ77372, highly similar to Homo sapiens SUMO/sentrin specific peptidase family member 8 (SENP8), mRNA	protein-coding
FRK	20.0035	65.4711	0.305532	-1.7106	4.09778e-09	2.16062e-08	down	16	17	22	65	56	47	FRK	hsa:2444	Non-specific protein-tyrosine kinase	protein-coding
CCDC184	5.35379	31.4535	0.170213	-2.55459	4.12322e-09	2.17169e-08	down	5	7	3	29	22	30	CCDC184	hsa:387856	Coiled-coil domain-containing protein 184	protein-coding
C1orf101	37.5568	88.1483	0.426063	-1.23086	4.16393e-09	2.19068e-08	down	25	38	40	79	63	85	C1orf101	hsa:257044	Uncharacterized protein C1orf101	protein-coding
SLC2A6	24.784	67.192	0.368853	-1.43888	4.32625e-09	2.27159e-08	down	27	19	23	58	50	65	SLC2A6	hsa:11182	cDNA FLJ58880, highly similar to Solute carrier family 2, facilitated glucose transporter member 6	protein-coding
ADCK5	28.137	73.8172	0.381171	-1.39149	4.75532e-09	2.49088e-08	down	27	24	27	71	52	67	ADCK5	hsa:203054	Uncharacterized aarF domain-containing protein kinase 5	protein-coding
TMEM178A	44.1155	9.71973	4.53876	2.1823	5.44186e-09	2.83563e-08	up	43	46	34	8	8	9	TMEM178A	hsa:130733	Transmembrane protein 178A	protein-coding
C14orf80	77.2423	176.245	0.438266	-1.19012	5.72638e-09	2.97677e-08	down	114	56	49	171	137	145	C14orf80	hsa:283643	chromosome 14 open reading frame 80	protein-coding
USP51	35.2237	84.4568	0.417062	-1.26167	5.79876e-09	3.01179e-08	down	44	29	26	72	73	72	USP51	hsa:158880	Ubiquitin carboxyl-terminal hydrolase 51	protein-coding
HHIPL2	1.802	21.0428	0.0856351	-3.54565	5.94109e-09	3.08371e-08	down	1	3	1	19	19	16	HHIPL2	hsa:79802	HHIP-like protein 2	protein-coding
C17orf107	2.16647	22.8987	0.0946111	-3.40185	6.16913e-09	3.19723e-08	down	3	0	3	20	16	23	C17orf107	hsa:100130311	chromosome 17 open reading frame 107	protein-coding
TSLP	135.271	65.6395	2.06082	1.04322	7.0384e-09	3.6336e-08	up	120	148	108	53	51	65	TSLP	hsa:85480	Thymic stromal lymphopoietin	protein-coding
SH3RF2	91.4114	31.0201	2.94684	1.55917	7.24282e-09	3.7319e-08	up	81	99	74	22	23	35	SH3RF2	hsa:153769	SH3 domain containing ring finger 2	protein-coding
CREG2	75.9531	26.4698	2.86942	1.52076	7.26546e-09	3.74276e-08	up	81	69	62	21	24	23	CREG2	hsa:200407	Putative uncharacterized protein CREG2	protein-coding
RPL41	8639.56	4223.76	2.04547	1.03243	7.61855e-09	3.91541e-08	up	7383	9753	6861	4014	3294	3550	RPL41	hsa:6171	Ribosomal protein L41, isoform CRA_a	protein-coding
PSD4	16.8639	53.3908	0.315859	-1.66265	7.63003e-09	3.92047e-08	down	10	16	20	42	52	43	PSD4	hsa:23550	Pleckstrin and Sec7 domain containing 4, isoform CRA_b	protein-coding
C19orf24	59.1059	120.486	0.490563	-1.02749	8.00374e-09	4.1072e-08	down	58	50	56	94	100	116	C19orf24	hsa:55009	Uncharacterized membrane protein C19orf24	protein-coding
LOC105369174	35.2804	5.07018	6.95842	2.79876	8.10565e-09	4.15683e-08	up	44	27	28	6	4	3	LOC105369174		uncharacterized LOC105369174	protein-coding
RPS29	1993.2	960.815	2.07449	1.05276	8.33798e-09	4.26049e-08	up	1645	2208	1672	857	738	877	RPS29	hsa:6235	40S ribosomal protein S29	protein-coding
SUMO4	110.223	48.1552	2.28891	1.19466	8.43727e-09	4.30755e-08	up	114	98	95	39	37	48	SUMO4	hsa:387082	Small ubiquitin-related modifier 4	protein-coding
ZBTB45	55.9584	118.026	0.47412	-1.07668	9.50046e-09	4.81753e-08	down	65	38	53	103	106	94	ZBTB45	hsa:84878	Zinc finger protein 499, isoform CRA_a	protein-coding
ADAM8	18.8999	57.6632	0.327763	-1.60928	9.75838e-09	4.94309e-08	down	18	11	23	53	51	44	ADAM8	hsa:101	cDNA FLJ52194, highly similar to ADAM 8 (EC 3.4.24.-) (A disintegrinand metalloproteinase domain 8)	protein-coding
LIF	85.4841	33.034	2.58776	1.3717	9.82534e-09	4.97596e-08	up	78	81	78	35	22	28	LIF	hsa:3976	Leukemia inhibitory factor	protein-coding
ACE	124.081	56.4321	2.19877	1.1367	1.00427e-08	5.0839e-08	up	135	103	108	51	47	47	ACE	hsa:1636	cDNA FLJ60635, highly similar to Angiotensin-converting enzyme, somatic isoform (EC 3.4.15.1)	protein-coding
RAB40AL	28.4254	73.4269	0.387125	-1.36913	1.00999e-08	5.1107e-08	down	33	16	30	56	60	73	RAB40AL	hsa:282808	Ras-related protein Rab-40A-like	protein-coding
GLI4	71.0566	143.122	0.496477	-1.0102	1.01812e-08	5.15073e-08	down	61	61	74	101	130	137	GLI4	hsa:2738	Zinc finger protein GLI4	protein-coding
CRTAC1	63.6025	20.5891	3.08913	1.6272	1.02278e-08	5.17216e-08	up	65	56	56	17	16	20	CRTAC1	hsa:55118	Cartilage acidic protein 1	protein-coding
KCNAB3	17.1501	52.5319	0.326469	-1.61498	1.02676e-08	5.19006e-08	down	15	10	22	48	43	44	KCNAB3	hsa:9196	Voltage-gated potassium channel subunit beta-3	protein-coding
PTGS2	88.2311	37.0663	2.38036	1.25118	1.03355e-08	5.22327e-08	up	86	92	68	30	38	27	PTGS2	hsa:5743	Prostaglandin-endoperoxidase synthase 2	protein-coding
SULT2B1	46.7714	9.03135	5.17879	2.37261	1.09998e-08	5.54384e-08	up	57	35	39	8	12	3	SULT2B1	hsa:6820	Sulfotransferase family cytosolic 2B member 1	protein-coding
LCAT	53.5488	14.6677	3.65081	1.86822	1.24119e-08	6.22414e-08	up	47	48	53	9	8	21	LCAT	hsa:3931	Phosphatidylcholine-sterol acyltransferase	protein-coding
MAPK10	41.3359	92.637	0.446213	-1.16419	1.52402e-08	7.57742e-08	down	37	46	32	85	77	76	MAPK10	hsa:5602	cDNA FLJ33785 fis, clone BRSSN2008125, highly similar to Mitogen-activated protein kinase 10 (EC 2.7.11.24)	protein-coding
LOC285423	19.2861	58.4178	0.330141	-1.59885	1.54634e-08	7.68682e-08	down	21	19	14	56	49	45	LOC285423	hsa:285423	uncharacterized LOC285423	protein-coding
C9orf47	74.6723	26.7199	2.79463	1.48266	1.59964e-08	7.93697e-08	up	76	69	63	24	15	30	C9orf47	hsa:286223	Uncharacterized protein C9orf47	protein-coding
PKD1L2	37.3672	6.59709	5.66419	2.50187	1.62801e-08	8.07273e-08	up	29	37	37	5	5	7	PKD1L2	hsa:114780	Polycystic kidney disease protein 1-like 2	protein-coding
STOML1	29.7232	79.6625	0.373114	-1.42231	1.89512e-08	9.33353e-08	down	29	19	34	89	50	66	STOML1	hsa:9399	Stomatin-like protein 1	protein-coding
DNAH7	35.3553	84.8186	0.416835	-1.26245	1.92135e-08	9.45883e-08	down	23	51	24	58	80	80	DNAH7	hsa:56171	Dynein heavy chain 7, axonemal	protein-coding
FZD9	21.0096	59.8454	0.351064	-1.51019	2.00112e-08	9.83741e-08	down	21	13	24	54	45	55	FZD9	hsa:8326	Frizzled-9	protein-coding
FAM131B	34.246	6.57928	5.20514	2.37994	2.0508e-08	1.00734e-07	up	39	32	25	5	4	8	FAM131B	hsa:9715	Protein FAM131B	protein-coding
RSPH4A	37.0777	84.6027	0.438257	-1.19015	2.07273e-08	1.01769e-07	down	39	28	36	84	53	81	RSPH4A	hsa:345895	Radial spoke head protein 4 homolog A	protein-coding
CDRT1	2.80352	23.2937	0.120355	-3.05463	2.13617e-08	1.04798e-07	down	4	3	1	18	18	24	CDRT1	hsa:374286	CMT1A duplicated region transcript 1 protein	protein-coding
RPS18	13514.1	6677.56	2.0238	1.01707	2.22524e-08	1.08878e-07	up	11502	15369	10667	5857	5359	5956	RPS18	hsa:6222	Ribosomal protein S18, isoform CRA_a	protein-coding
KLRG1	23.3228	64.5	0.361593	-1.46756	2.30101e-08	1.12402e-07	down	34	16	16	53	51	62	KLRG1	hsa:10219	cDNA FLJ56726, highly similar to Homo sapiens killer cell lectin-like receptor subfamily G, member 1 (KLRG1), mRNA	protein-coding
PNPLA7	33.3364	79.968	0.416872	-1.26232	2.30777e-08	1.12686e-07	down	39	23	31	59	63	84	PNPLA7	hsa:375775	cDNA FLJ45316 fis, clone BRHIP3005307, moderately similar to Homo sapiens neuropathy target esterase (NTE)	protein-coding
CRYBB3	5.40827	36.0089	0.150192	-2.73512	2.40239e-08	1.16973e-07	down	4	7	4	34	19	40	CRYBB3	hsa:1417	Beta-crystallin B3	protein-coding
TAS2R14	45.1872	98.6403	0.4581	-1.12626	2.56938e-08	1.24623e-07	down	48	26	51	83	74	97	TAS2R14	hsa:50840	Taste receptor type 2	protein-coding
ACY1	49.8997	106.19	0.469908	-1.08955	2.58865e-08	1.25482e-07	down	58	46	36	86	91	96	ACY1	hsa:95	cDNA FLJ60467, moderately similar to Aminoacylase-1 (EC 3.5.1.14)	protein-coding
FAM86B1	18.1164	53.6992	0.337369	-1.5676	2.61549e-08	1.26732e-07	down	15	17	18	35	52	51	FAM86B1	hsa:85002	Putative protein N-methyltransferase FAM86B1	protein-coding
TSPAN10	9.57099	51.8488	0.184594	-2.43757	2.63077e-08	1.27395e-07	down	10	13	4	59	41	33	TSPAN10	hsa:83882	Tetraspanin-10	protein-coding
TEX22	20.1285	58.7465	0.342633	-1.54526	2.67205e-08	1.29289e-07	down	25	9	22	44	53	54	TEX22	hsa:647310	Testis-expressed sequence 22 protein	protein-coding
SAMD9	14.8555	46.9978	0.316089	-1.6616	2.83307e-08	1.36804e-07	down	22	9	11	32	40	49	SAMD9	hsa:54809	Sterile alpha motif domain-containing protein 9	protein-coding
GKN1	47.1063	0	Inf	20	2.84186e-08	1.37174e-07	up	42	52	37	0	0	0	GKN1	hsa:56287	Foveolin	protein-coding
FAM50B	13.0659	46.2254	0.282656	-1.82288	2.90433e-08	1.40048e-07	down	10	13	13	29	41	49	FAM50B	hsa:26240	Family with sequence similarity 50, member B, isoform CRA_a	protein-coding
LOC100996813	53.7908	15.5648	3.45593	1.78907	2.95485e-08	1.42427e-07	up	45	57	47	12	14	14	LOC100996813	hsa:100996813	uncharacterized LOC100996813	protein-coding
IGF2	75.0992	27.9689	2.6851	1.42498	3.24123e-08	1.55574e-07	up	68	83	58	26	20	26	IGF2	hsa:3481	Insulin-like growth factor 2	protein-coding
CALY	19.2269	0.787664	24.4101	4.6094	3.25253e-08	1.56022e-07	up	16	17	20	1	1	0	CALY	hsa:50632	Neuron-specific vesicular protein calcyon	protein-coding
ZNF596	5.07895	28.3919	0.178887	-2.48288	3.25505e-08	1.56112e-07	down	5	3	6	25	23	25	ZNF596	hsa:169270	Zinc finger protein 596	protein-coding
TSNAXIP1	4.65774	28.8226	0.1616	-2.6295	3.3865e-08	1.62157e-07	down	3	8	2	23	27	24	TSNAXIP1	hsa:55815	Translin-associated factor X interacting protein 1, isoform CRA_a	protein-coding
MCOLN1	46.4691	97.6586	0.475832	-1.07148	3.38732e-08	1.62164e-07	down	37	43	48	81	84	86	MCOLN1	hsa:57192	cDNA FLJ54613, highly similar to Mucolipin-1	protein-coding
HIST1H2BG	0.776636	15.5572	0.0499214	-4.3242	3.52896e-08	1.68441e-07	down	0	0	2	13	13	14	HIST1H2BG	hsa:8339	Histone H2B type 1-C/E/F/G/I	protein-coding
NEDD9	69.2595	19.1869	3.60972	1.85189	3.74089e-08	1.78131e-07	up	70	66	57	18	22	9	NEDD9	hsa:4739	Enhancer of filamentation 1	protein-coding
RRAS	103.548	42.7792	2.42053	1.27532	3.80648e-08	1.81146e-07	up	91	90	105	42	32	36	RRAS	hsa:6237	Related RAS viral (R-ras) oncogene homolog, isoform CRA_a	protein-coding
PEX11G	11.1004	41.6547	0.266487	-1.90786	4.28688e-08	2.0276e-07	down	12	10	9	26	42	39	PEX11G	hsa:92960	Peroxisomal membrane protein 11C	protein-coding
FREM1	55.9289	115.67	0.48352	-1.04835	4.37635e-08	2.06829e-07	down	48	58	49	92	108	97	FREM1	hsa:158326	FRAS1-related extracellular matrix protein 1	protein-coding
CCDC78	14.4818	46.5978	0.310783	-1.68602	4.44754e-08	2.10028e-07	down	12	14	14	44	32	44	CCDC78	hsa:124093	Coiled-coil domain-containing protein 78	protein-coding
WBSCR27	3.9401	25.399	0.155128	-2.68847	4.87583e-08	2.29395e-07	down	4	4	3	19	29	17	WBSCR27	hsa:155368	Williams Beuren syndrome chromosome region 27	protein-coding
ZBED3	51.1791	112.508	0.454895	-1.1364	4.93807e-08	2.32186e-07	down	38	53	50	88	82	120	ZBED3	hsa:84327	Zinc finger BED domain-containing protein 3	protein-coding
KCNMB3	5.55482	30.5584	0.181777	-2.45976	5.03951e-08	2.36863e-07	down	10	4	2	32	34	12	KCNMB3	hsa:27094	Calcium-activated potassium channel subunit beta-3	protein-coding
ZNF396	9.76506	37.525	0.260228	-1.94215	5.19396e-08	2.43549e-07	down	8	10	9	29	43	24	ZNF396	hsa:252884	Zinc finger protein 396	protein-coding
ARC	98.649	45.1678	2.18405	1.12701	5.41036e-08	2.53053e-07	up	102	91	82	58	29	29	ARC	hsa:23237	Activity-regulated cytoskeleton-associated protein	protein-coding
INSC	96.713	45.4201	2.1293	1.09038	5.4868e-08	2.56428e-07	up	88	104	77	42	31	44	INSC	hsa:387755	Protein inscuteable homolog	protein-coding
STBD1	126.133	62.2899	2.02493	1.01788	5.6656e-08	2.64321e-07	up	117	120	113	58	52	50	STBD1	hsa:8987	cDNA FLJ11293 fis, clone PLACE1009670, highly similar to Genethonin-1	protein-coding
LOC105376544	3.89014	25.3098	0.153701	-2.7018	5.77977e-08	2.69333e-07	down	7	0	4	12	28	25	LOC105376544		uncharacterized LOC105376544	protein-coding
AKR7A3	20.7111	58.6679	0.353022	-1.50217	6.0449e-08	2.81196e-07	down	27	12	19	59	40	52	AKR7A3	hsa:22977	Aflatoxin B1 aldehyde reductase member 3	protein-coding
MTHFS	45.2874	96.9855	0.466951	-1.09866	6.31501e-08	2.93022e-07	down	50	46	31	79	90	80	MTHFS	hsa:10588	5-formyltetrahydrofolate cyclo-ligase	protein-coding
AQP4	45.8199	12.0369	3.80662	1.92851	6.53299e-08	3.02902e-07	up	51	39	38	10	9	12	AQP4	hsa:361	cDNA FLJ53738, highly similar to Aquaporin-4	protein-coding
RPP25	30.7463	73.4778	0.418443	-1.2569	6.70525e-08	3.10469e-07	down	29	24	32	54	64	71	RPP25	hsa:54913	Ribonuclease P protein subunit p25	protein-coding
ANPEP	19.7096	1.54731	12.7379	3.67106	6.71344e-08	3.10788e-07	up	24	12	19	1	1	2	ANPEP	hsa:290	Alanyl (Membrane) aminopeptidase (Aminopeptidase N, aminopeptidase M, microsomal aminopeptidase, CD13, p150), isoform CRA_a	protein-coding
KATNAL2	38.1292	86.583	0.440377	-1.18319	6.8251e-08	3.15714e-07	down	39	32	35	71	65	87	KATNAL2	hsa:83473	Katanin p60 ATPase-containing subunit A-like 2	protein-coding
GCNT4	46.7032	13.6453	3.42267	1.77512	7.30429e-08	3.3684e-07	up	48	41	41	10	14	11	GCNT4	hsa:51301	Beta-1,3-galactosyl-O-glycosyl-glycoprotein beta-1,6-N-acetylglucosaminyltransferase 4	protein-coding
ENHO	39.058	87.7379	0.445167	-1.16758	8.83004e-08	4.04247e-07	down	31	42	35	76	63	87	ENHO	hsa:375704	Adropin	protein-coding
TMEM150A	13.6529	44.2654	0.308434	-1.69697	9.28378e-08	4.2429e-07	down	14	12	12	44	29	41	TMEM150A	hsa:129303	Transmembrane protein 150A	protein-coding
AMIGO3	44.6786	93.7079	0.476786	-1.06859	1.0258e-07	4.67301e-07	down	45	36	43	94	68	79	AMIGO3	hsa:386724	Amphoterin-induced protein 3	protein-coding
DDTL	52.4316	106.135	0.494009	-1.01739	1.04736e-07	4.76579e-07	down	43	54	48	105	77	91	DDTL	hsa:100037417	D-dopachrome decarboxylase-like protein	protein-coding
PIH1D2	14.6522	46.2638	0.31671	-1.65877	1.04832e-07	4.76926e-07	down	16	14	11	45	34	40	PIH1D2	hsa:120379	PIH1 domain-containing protein 2	protein-coding
SYT11	40.3037	9.7808	4.1207	2.04289	1.05856e-07	4.81488e-07	up	33	49	30	7	12	6	SYT11	hsa:23208	cDNA FLJ50786, highly similar to Synaptotagmin-11	protein-coding
LOC101927435	43.5634	91.7017	0.475055	-1.07383	1.07811e-07	4.90011e-07	down	38	34	48	87	66	83	LOC101927435	hsa:101927435	uncharacterized LOC101927435	protein-coding
CAPN3	8.71829	36.4576	0.239135	-2.0641	1.08646e-07	4.93621e-07	down	14	8	3	39	20	35	CAPN3	hsa:825	CAPN3 protein	protein-coding
HIST2H4A	8.26175	41.8331	0.197493	-2.34012	1.14421e-07	5.18093e-07	down	5	14	4	40	44	23	HIST2H4A	hsa:8370	histone cluster 2, H4a	protein-coding
PLAC8L1	11.072	39.2741	0.281917	-1.82666	1.14492e-07	5.18315e-07	down	12	11	8	37	30	34	PLAC8L1	hsa:153770	PLAC8-like 1	protein-coding
TMEM171	130.493	58.3056	2.23809	1.16227	1.23232e-07	5.55887e-07	up	135	96	131	45	49	56	TMEM171	hsa:134285	Transmembrane protein 171	protein-coding
MUC5AC	35.6221	1.58295	22.5037	4.49209	1.27141e-07	5.72767e-07	up	32	38	29	1	3	0	MUC5AC	hsa:4586	Mucin 5AC, oligomeric mucus/gel-forming	protein-coding
RPL39	1762.83	725.572	2.42957	1.2807	1.2746e-07	5.74099e-07	up	1437	2036	1417	803	527	534	RPL39	hsa:6170	60S ribosomal protein L39	protein-coding
ISG20	37.5136	82.0047	0.457456	-1.12829	1.29705e-07	5.83661e-07	down	31	28	44	69	65	77	ISG20	hsa:3669	Interferon stimulated exonuclease gene 20kDa, isoform CRA_a	protein-coding
PFKFB1	9.48796	34.966	0.271348	-1.88178	1.34028e-07	6.02434e-07	down	7	8	11	26	29	35	PFKFB1	hsa:5207	6-phosphofructo-2-kinase/fructose-2, 6-biphosphatase 1 splice variant 3	protein-coding
FOXP3	1.02763	16.7527	0.061341	-4.027	1.3634e-07	6.12596e-07	down	2	1	0	15	15	13	FOXP3	hsa:50943	cDNA FLJ77236, highly similar to Homo sapiens forkhead box P3 (FOXP3), mRNA	protein-coding
PIGR	41.7332	1.16749	35.7461	5.15972	1.37325e-07	6.16675e-07	up	41	38	37	1	1	1	PIGR	hsa:5284	Polymeric immunoglobulin receptor	protein-coding
SYNC	8.8885	34.3565	0.258713	-1.95057	1.37732e-07	6.18274e-07	down	14	2	9	25	38	25	SYNC	hsa:81493	Syncoilin	protein-coding
PGA5	35.1384	0	Inf	20	1.39725e-07	6.2675e-07	up	40	26	32	0	0	0	PGA5	hsa:5222	Pepsinogen 5, group I (Pepsinogen A)	protein-coding
BEST1	26.4657	65.8661	0.401811	-1.31541	1.57924e-07	7.04957e-07	down	25	32	17	56	62	51	BEST1	hsa:7439	Bestrophin-1	protein-coding
KCNC3	55.1399	110.753	0.497862	-1.00618	1.6331e-07	7.27372e-07	down	59	51	44	83	93	109	KCNC3	hsa:3748	Potassium voltage-gated channel subfamily C member 3	protein-coding
HIST1H2AJ	4.66226	27.2448	0.171125	-2.54688	1.67652e-07	7.45465e-07	down	5	4	4	26	22	22	HIST1H2AJ	hsa:8331	histone cluster 1, H2aj	protein-coding
NELL1	85.5436	27.9612	3.05937	1.61323	1.6937e-07	7.52686e-07	up	91	95	54	27	19	26	NELL1	hsa:4745	cDNA FLJ45906 fis, clone OCBBF3026979, highly similar to Protein kinase C-binding protein NELL1	protein-coding
PAMR1	29.267	5.04216	5.80446	2.53716	1.74013e-07	7.72462e-07	up	28	37	17	5	3	5	PAMR1	hsa:25891	Inactive serine protease PAMR1	protein-coding
SLC43A3	146.647	45.4048	3.22977	1.69143	1.74639e-07	7.75095e-07	up	136	168	105	37	33	47	SLC43A3	hsa:29015	HCG39762, isoform CRA_c	protein-coding
PTGFR	74.116	24.5249	3.02207	1.59554	1.75157e-07	7.7725e-07	up	77	73	57	20	22	21	PTGFR	hsa:5737	Prostaglandin F2-alpha receptor	protein-coding
SCN2B	7.6247	36.5413	0.20866	-2.26077	1.77777e-07	7.88292e-07	down	4	11	6	21	35	38	SCN2B	hsa:6327	Sodium channel subunit beta-2	protein-coding
CCDC157	33.2774	76.9265	0.432587	-1.20894	1.79219e-07	7.94393e-07	down	38	27	28	75	75	47	CCDC157	hsa:550631	coiled-coil domain containing 157	protein-coding
MYBPC1	0.722157	15.9242	0.0453496	-4.46277	1.86962e-07	8.27188e-07	down	1	0	1	10	14	17	MYBPC1	hsa:4604	Myosin-binding protein C, slow-type	protein-coding
SRPX2	29.7211	6.20203	4.79215	2.26067	1.86998e-07	8.27194e-07	up	32	27	24	7	3	6	SRPX2	hsa:27286	Sushi repeat-containing protein SRPX2	protein-coding
CATSPER3	5.24239	25.2719	0.20744	-2.26924	1.87518e-07	8.29342e-07	down	2	3	9	24	19	22	CATSPER3	hsa:347732	cDNA FLJ77381, highly similar to Homo sapiens cation channel, sperm associated 3 (CATSPER3), mRNA	protein-coding
PIK3IP1	94.5985	38.9147	2.43092	1.2815	1.9234e-07	8.49413e-07	up	79	100	83	39	30	31	PIK3IP1	hsa:113791	HGFL gene, isoform CRA_a	protein-coding
ARMC5	41.1054	89.1419	0.461123	-1.11678	1.93289e-07	8.53289e-07	down	48	33	34	67	83	79	ARMC5	hsa:79798	Armadillo repeat-containing protein 5	protein-coding
APLN	9.29389	35.1722	0.26424	-1.92008	1.96405e-07	8.6609e-07	down	9	11	6	27	40	23	APLN	hsa:8862	Apelin	protein-coding
AURKC	55.3294	17.9074	3.08975	1.62749	2.02294e-07	8.91075e-07	up	55	52	47	13	17	16	AURKC	hsa:6795	Aurora kinase C	protein-coding
MT2A	55.3816	19.0214	2.91154	1.54178	2.04502e-07	9.00471e-07	up	53	54	47	14	15	20	MT2A	hsa:4502	Metallothionein-2	protein-coding
SEMA6B	155.663	77.0821	2.01944	1.01396	2.15724e-07	9.47446e-07	up	157	111	163	60	71	67	SEMA6B	hsa:10501	Semaphorin 6B isoform 3 variant	protein-coding
LOC105377210	20.8484	54.3903	0.383311	-1.38341	2.46385e-07	1.07698e-06	down	25	11	22	44	43	53	LOC105377210		uncharacterized LOC105377210	protein-coding
LRRC69	32.8823	73.4091	0.447932	-1.15865	2.54155e-07	1.10912e-06	down	35	33	24	56	59	74	LRRC69	hsa:100130742	leucine rich repeat containing 69	protein-coding
RGS7	42.4771	91.0132	0.466714	-1.09939	2.96747e-07	1.28471e-06	down	43	49	27	80	74	80	RGS7	hsa:6000	Regulator of G-protein-signaling 7	protein-coding
MT1X	69.0583	28.8074	2.39724	1.26137	2.97504e-07	1.28775e-06	up	61	63	67	25	25	24	MT1X	hsa:4501	Metallothionein-1X	protein-coding
LOC101060391	104.993	50.9897	2.0591	1.04201	3.20934e-07	1.38343e-06	up	101	102	89	44	44	43	LOC101060391	hsa:101060391	formin-like protein 16-like	protein-coding
LOC105377643	5.80111	27.4922	0.211009	-2.24462	3.23303e-07	1.39314e-06	down	6	3	7	20	18	33	LOC105377643		uncharacterized LOC105377643	protein-coding
TNFRSF9	55.8075	21.4634	2.60012	1.37858	3.27824e-07	1.4116e-06	up	61	51	44	23	19	13	TNFRSF9	hsa:3604	Tumor necrosis factor receptor superfamily member 9	protein-coding
NACAD	66.5318	24.8461	2.67776	1.42103	3.42373e-07	1.47056e-06	up	58	62	64	16	21	27	NACAD	hsa:23148	NAC-alpha domain-containing protein 1	protein-coding
IGH	77.5802	15.1137	5.1331	2.35983	3.63788e-07	1.55807e-06	up	76	76	64	12	10	17	IGH		UGa8H	protein-coding
TERT	53.3593	111.705	0.47768	-1.06588	3.71143e-07	1.58735e-06	down	51	47	50	110	67	111	TERT	hsa:7015	Telomerase reverse transcriptase isoform Delta4C	protein-coding
KLLN	4.66226	25.3302	0.184059	-2.44176	3.84617e-07	1.64113e-06	down	5	4	4	14	28	23	KLLN	hsa:100144748	Killin	protein-coding
COL6A5	28.0166	5.04978	5.54808	2.47199	4.13232e-07	1.75479e-06	up	20	28	29	4	4	5	COL6A5	hsa:256076	Collagen alpha-5(VI) chain	protein-coding
LRTOMT	35.612	79.4859	0.448029	-1.15834	4.37035e-07	1.85095e-06	down	44	29	27	67	74	63	LRTOMT	hsa:220074	Transmembrane O-methyltransferase	protein-coding
C1orf54	115.069	54.905	2.09579	1.06749	4.40322e-07	1.86422e-06	up	137	102	84	45	50	46	C1orf54	hsa:79630	Uncharacterized protein C1orf54	protein-coding
SH2D4A	18.5401	50.5412	0.366831	-1.44681	4.4363e-07	1.87756e-06	down	22	16	14	46	39	45	SH2D4A	hsa:63898	SH2 domain-containing protein 4A	protein-coding
FSCN2	46.9677	97.1587	0.483413	-1.04867	4.55425e-07	1.92476e-06	down	56	30	45	89	94	66	FSCN2	hsa:25794	Fascin-2	protein-coding
LOC105375205	100.995	45.41	2.22406	1.1532	4.68468e-07	1.9771e-06	up	109	77	95	48	27	42	LOC105375205		uncharacterized LOC105375205	protein-coding
TRIM7	91.2467	41.9914	2.17299	1.11968	4.70863e-07	1.98651e-06	up	96	76	82	34	35	39	TRIM7	hsa:81786	cDNA, FLJ95773, highly similar to Homo sapiens tripartite motif-containing 7 (TRIM7), mRNA	protein-coding
GIF	15.1211	0	Inf	20	4.85355e-07	2.04369e-06	up	14	15	13	0	0	0	GIF	hsa:2694	cDNA FLJ57091, highly similar to Gastric intrinsic factor	protein-coding
CDHR4	19.6415	2.71996	7.22125	2.85225	4.92714e-07	2.07104e-06	up	19	24	12	6	0	1	CDHR4	hsa:389118	Cadherin-related family member 4	protein-coding
PGBD4	36.5201	84.0694	0.434404	-1.20289	4.97797e-07	2.0913e-06	down	19	45	36	73	72	71	PGBD4	hsa:161779	piggyBac transposable element derived 4	protein-coding
HOGA1	26.2259	76.8091	0.341442	-1.55029	5.01624e-07	2.10665e-06	down	24	15	33	53	81	63	HOGA1	hsa:112817	4-hydroxy-2-oxoglutarate aldolase, mitochondrial	protein-coding
ZNF425	24.0528	64.7085	0.37171	-1.42775	5.11597e-07	2.14665e-06	down	22	27	18	42	69	55	ZNF425	hsa:155054	Uncharacterized protein	protein-coding
FHL2	758.423	335.054	2.26359	1.17861	5.6118e-07	2.34403e-06	up	661	892	558	314	292	254	FHL2	hsa:2274	Four and a half LIM domains protein 2	protein-coding
SCGB2B2	35.4914	77.2786	0.459265	-1.1226	5.65539e-07	2.36059e-06	down	33	27	38	56	63	80	SCGB2B2	hsa:284402	Secretoglobin family 2B member 2	protein-coding
SLC2A11	46.8385	95.1884	0.49206	-1.02309	5.69856e-07	2.37745e-06	down	49	48	34	96	86	62	SLC2A11	hsa:66035	cDNA FLJ60047, moderately similar to Solute carrier family 2, facilitated glucose transporter member 11	protein-coding
SLFNL1	0	10.9254	0	-20	5.73849e-07	2.3932e-06	down	0	0	0	11	10	7	SLFNL1	hsa:200172	Schlafen-like protein 1	protein-coding
SLC16A6	18.6094	49.8907	0.373003	-1.42274	5.74719e-07	2.39571e-06	down	15	27	10	34	52	42	SLC16A6	hsa:9120	Solute carrier family 16 (Monocarboxylic acid transporters), member 6, isoform CRA_a	protein-coding
COL12A1	61.9831	26.1282	2.37226	1.24626	5.76936e-07	2.4044e-06	up	53	54	64	23	25	19	COL12A1	hsa:1303	Collagen, type XII, alpha 1	protein-coding
EGR3	28.0213	66.3382	0.4224	-1.24332	6.19397e-07	2.57376e-06	down	26	30	22	61	43	67	EGR3	hsa:1960	cDNA FLJ52067, highly similar to Early growth response protein 3	protein-coding
PTRH1	18.2277	49.8018	0.366004	-1.45007	6.44407e-07	2.66981e-06	down	14	15	21	41	43	44	PTRH1	hsa:138428	Probable peptidyl-tRNA hydrolase	protein-coding
RIMS2	30.2161	76.9397	0.392724	-1.34841	6.53693e-07	2.70642e-06	down	29	29	26	67	59	72	RIMS2	hsa:9699	Regulating synaptic membrane exocytosis protein 2	protein-coding
LOC101060022	0.359949	13.6631	0.0263446	-5.24635	7.10221e-07	2.92731e-06	down	0	1	0	10	15	10	LOC101060022	hsa:101060022	putative uncharacterized protein FLJ44672-like	protein-coding
ZCWPW1	32.0933	75.7393	0.423734	-1.23877	7.81798e-07	3.20909e-06	down	46	26	19	75	51	69	ZCWPW1	hsa:55063	cDNA FLJ57660, highly similar to Homo sapiens zinc finger, CW type with PWWP domain 1 (ZCWPW1), mRNA	protein-coding
LOC101929163	25.5039	3.9103	6.52223	2.70536	7.96828e-07	3.26687e-06	up	27	21	23	4	4	2	LOC101929163	hsa:101929163	uncharacterized LOC101929163	protein-coding
MARVELD3	94.4951	43.5411	2.17025	1.11786	8.18236e-07	3.35006e-06	up	96	71	95	30	39	43	MARVELD3	hsa:91862	MARVEL domain-containing protein 3	protein-coding
PSG4	17.4317	55.1094	0.316311	-1.66059	8.38431e-07	3.42654e-06	down	18	8	22	54	35	53	PSG4	hsa:5672	cDNA FLJ90668 fis, clone PLACE1005426, highly similar to Pregnancy-specific beta-1-glycoprotein 5	protein-coding
ZNF467	167.601	74.041	2.26362	1.17863	8.4527e-07	3.45367e-06	up	137	194	134	58	72	60	ZNF467	hsa:168544	Zinc finger protein 467	protein-coding
NR4A1	702.996	278.37	2.52541	1.33652	8.98808e-07	3.66181e-06	up	617	836	505	254	236	225	NR4A1	hsa:3164	Nuclear receptor subfamily 4, group A, member 1, isoform CRA_d	protein-coding
FUT5	70.4637	10.5989	6.64819	2.73296	9.32194e-07	3.79203e-06	up	67	43	84	4	17	6	FUT5	hsa:2527	Alpha-(1,3)-fucosyltransferase 5	protein-coding
CD8A	6.46201	28.0375	0.230477	-2.11731	9.37778e-07	3.81281e-06	down	5	9	4	24	25	23	CD8A	hsa:925	CD8 antigen, alpha polypeptide (P32), isoform CRA_c	protein-coding
INS-IGF2	67.5574	27.1914	2.48451	1.31296	9.62595e-07	3.90642e-06	up	63	71	54	26	19	25	INS-IGF2	hsa:723961	cDNA FLJ78037, highly similar to Homo sapiens insulin-like growth factor 2 (somatomedin A), mRNA	protein-coding
PDE7B	4.60552	25.2795	0.182184	-2.45653	9.80333e-07	3.97437e-06	down	5	6	2	23	20	22	PDE7B	hsa:27115	cAMP-specific 3',5'-cyclic phosphodiesterase 7B	protein-coding
APOBEC3B	66.5604	28.3283	2.34961	1.23242	9.98351e-07	4.04468e-06	up	62	67	56	24	20	29	APOBEC3B	hsa:9582	DNA dC->dU-editing enzyme APOBEC-3B	protein-coding
LRGUK	43.4988	89.8585	0.484081	-1.04668	1.04214e-06	4.21143e-06	down	51	25	45	82	72	77	LRGUK	hsa:136332	Leucine-rich repeat and guanylate kinase domain-containing protein	protein-coding
SNX19	1.77363	17.1681	0.10331	-3.27495	1.04922e-06	4.23788e-06	down	1	4	0	15	17	12	SNX19	hsa:399979	cDNA FLJ76442	protein-coding
KRT75	15.791	0.379825	41.5746	5.37763	1.08403e-06	4.37186e-06	up	17	13	14	0	0	1	KRT75	hsa:9119	Keratin, type II cytoskeletal 75	protein-coding
ALS2CR12	3.5779	21.0071	0.170319	-2.55369	1.08745e-06	4.38417e-06	down	3	5	2	12	21	21	ALS2CR12	hsa:130540	Amyotrophic lateral sclerosis 2 chromosomal region candidate gene 12 protein	protein-coding
IL10RA	33.4908	8.51145	3.93479	1.97629	1.10218e-06	4.44056e-06	up	32	31	30	3	7	12	IL10RA	hsa:3587	Interleukin-10 receptor subunit alpha	protein-coding
GRIK4	25.5324	63.5794	0.401584	-1.31623	1.13229e-06	4.55576e-06	down	31	26	15	50	65	48	GRIK4	hsa:2900	GRIK4 protein	protein-coding
RSPO2	20.9551	2.75805	7.59779	2.92558	1.1946e-06	4.7928e-06	up	22	13	23	1	5	1	RSPO2	hsa:340419	cDNA FLJ41031 fis, clone DFNES2000146, highly similar to R-spondin-2	protein-coding
ZNF771	43.3081	87.7608	0.493478	-1.01894	1.22762e-06	4.92198e-06	down	38	43	39	80	62	84	ZNF771	hsa:51333	cDNA, FLJ94570, Homo sapiens mesenchymal stem cell protein DSC43 (LOC51333), mRNA	protein-coding
LOC105371931	19.2314	50.9006	0.377823	-1.40422	1.26188e-06	5.04922e-06	down	18	13	22	44	39	48	LOC105371931		uncharacterized LOC105371931	protein-coding
NUDT6	42.2658	85.8643	0.49224	-1.02257	1.26338e-06	5.05435e-06	down	46	37	35	82	61	78	NUDT6	hsa:11162	cDNA FLJ52144, highly similar to Nucleoside diphosphate-linked moiety X motif6	protein-coding
UGT3A2	27.8533	64.8289	0.429644	-1.21879	1.34519e-06	5.36821e-06	down	27	34	17	48	51	68	UGT3A2	hsa:167127	cDNA FLJ50320, highly similar to Homo sapiens UDP glycosyltransferase 3 family, polypeptide A2 (UGT3A2), mRNA	protein-coding
SLC9A2	11.2094	36.1285	0.310264	-1.68843	1.36346e-06	5.4384e-06	down	10	10	11	30	28	35	SLC9A2	hsa:6549	Na+/H+ exchanger isoform NHE-2	protein-coding
TMEM132B	10.4373	38.216	0.273112	-1.87243	1.4389e-06	5.726e-06	down	12	6	11	31	38	29	TMEM132B	hsa:114795	Transmembrane protein 132B	protein-coding
[truncated: 600 more rows]
