# Supplementary material for: Genome-Wide Search for Competing Endogenous RNAs Responsible for the Effects Induced by Ebola Virus Replication and Transcription Using a trVLP System
Source: Front Cell Infect Microbiol. 2017 Nov 21;7:479. doi: 10.3389/fcimb.2017.00479 (PMC5702449; doi:10.3389/fcimb.2017.00479)
Supplement: Table S4 — Differentially expressed micro RNAs. [file Table4.XLS]

## Sheet: miRNA_24hvs0h
AccID	24h	0h	FoldChange	Log2FC	P-Value	FDR	Style	w24h1	w24h2	w24h3	w0h1	w0h2	w0h3	miRNApreName	mirSequence
hsa-miR-16-5p	134168	14831.6	9.04614	3.1773	3.762e-28	6.82803e-25	up	131906	147123	122685	21784	4267	11825	hsa-mir-16-1/hsa-mir-16-2	tagcagcacgtaaatattggcg
hsa-miR-4700-5p	14350.6	1761.64	8.14615	3.02612	8.30369e-27	7.5356e-24	up	12280	17250	13583	1122	1475	1666	hsa-mir-4700	tctggggatgaggacagtgtgt
hsa-miR-23b-3p	23336.9	3385.68	6.89284	2.7851	8.1835e-23	3.57464e-20	up	22855	25093	21831	3469	1667	3349	hsa-mir-23b	atcacattgccagggattacc
hsa-miR-15b-5p	41364.3	3192.28	12.9576	3.69573	9.8475e-23	3.57464e-20	up	48309	33548	40409	5007	881	2269	hsa-mir-15b	tagcagcacatcatggtttaca
hsa-miR-23a-3p	8449.46	1204.46	7.01515	2.81047	6.04966e-23	3.57464e-20	up	8164	9305	7827	1058	606	1354	hsa-mir-23a	atcacattgccagggatttcc
hsa-miR-660-5p	8318.93	1388	5.99346	2.58339	6.47466e-20	1.95858e-17	up	7745	9637	7588	1416	656	1414	hsa-mir-660	tacccattgcatatcggagttg
hsa-miR-132-3p	1294.44	222.846	5.80869	2.53821	1.38749e-17	3.59755e-15	up	1284	1507	1101	296	85	183	hsa-mir-132	taacagtctacagccatggtcg
hsa-miR-1306-5p	633.114	103.175	6.13632	2.61737	9.76656e-17	2.21579e-14	up	557	755	590	109	49	101	hsa-mir-1306	ccacctcccctgcaaacgtcca
hsa-miR-128-3p	10444.4	2258.77	4.62393	2.20912	1.2276e-15	2.47565e-13	up	10753	11030	9446	1500	1534	2527	hsa-mir-128-1/hsa-mir-128-2	tcacagtgaaccggtctcttt
hsa-miR-193a-3p	725.791	3366.22	0.21561	-2.2135	7.20912e-15	1.30846e-12	down	720	776	674	2821	2687	2662	hsa-mir-193a	aactggcctacaaagtcccagt
hsa-miR-664a-3p	432.247	79.2243	5.45599	2.44784	3.01896e-14	4.98128e-12	up	436	480	380	80	56	58	hsa-mir-664a	tattcatttatccccagcctaca
hsa-miR-574-5p	648.517	4924.42	0.131694	-2.92474	9.32549e-14	1.41048e-11	down	636	764	551	4270	4111	3520	hsa-mir-574	tgagtgtgtgtgtgtgagtgtgt
hsa-miR-195-5p	1121.91	250.787	4.47357	2.16143	1.57505e-13	2.19901e-11	up	959	1346	1065	373	107	151	hsa-mir-195	tagcagcacagaaatattggc
hsa-miR-301a-3p	37733.9	9083.21	4.15424	2.05458	1.98713e-13	2.57617e-11	up	36596	41037	35252	14182	2811	6136	hsa-mir-301a	cagtgcaatagtattgtcaaagc
hsa-miR-532-3p	795.369	170.437	4.66666	2.22239	3.60391e-13	4.36073e-11	up	851	855	677	179	73	178	hsa-mir-532	cctcccacacccaaggcttgca
hsa-miR-99b-5p	7558.91	1931.63	3.91323	1.96836	1.1002e-12	1.24804e-10	up	7350	8437	6866	2133	1012	1677	hsa-mir-99b	cacccgtagaaccgaccttgcg
hsa-miR-361-3p	985.293	238.792	4.12616	2.0448	3.74245e-12	3.99561e-10	up	963	1116	877	217	147	227	hsa-mir-361	tcccccaggtgtgattctgattt
hsa-miR-199b-5p	203.074	37.9991	5.3442	2.41797	1.52109e-11	1.53377e-09	up	190	260	164	23	28	42	hsa-mir-199b	cccagtgtttagactatctgttc
hsa-miR-1277-5p	515.039	112.067	4.5958	2.20032	1.81223e-11	1.73115e-09	up	576	538	428	120	32	135	hsa-mir-1277	aaatatatatatatatgtacgtat
hsa-miR-96-5p	2675.19	714.86	3.74225	1.90391	1.91846e-11	1.74101e-09	up	2662	2917	2430	823	300	681	hsa-mir-96	tttggcactagcacatttttgct
hsa-miR-449c-5p	361.323	74.8161	4.82948	2.27187	2.14838e-11	1.85682e-09	up	338	398	345	86	53	44	hsa-mir-449c	taggcagtgtattgctagcggctgt
hsa-miR-449a	300.359	58.5529	5.1297	2.35888	5.42889e-11	4.47883e-09	up	284	315	297	74	27	46	hsa-mir-449a	tggcagtgtattgttagctggt
hsa-miR-92a-1-5p	734.194	2675.15	0.274449	-1.86539	5.8216e-11	4.594e-09	down	669	756	761	2453	2125	1914	hsa-mir-92a-1	aggttgggatcggttgcaatgct
hsa-miR-449b-5p	305.635	59.2306	5.16009	2.3674	6.7441e-11	5.10023e-09	up	333	311	269	71	19	61	hsa-mir-449b	aggcagtgtattgttagctggc
hsa-miR-10a-5p	77339	22696.5	3.40753	1.76873	8.66792e-11	6.29291e-09	up	79646	83994	68019	22224	12704	21559	hsa-mir-10a	taccctgtagatccgaatttgtg
hsa-miR-320b	641.998	2335.26	0.274915	-1.86294	9.12759e-11	6.37176e-09	down	610	677	629	1648	2009	1977	hsa-mir-320b-1/hsa-mir-320b-2	aaaagctgggttgagagggcaa
hsa-miR-660-3p	240.952	49.4469	4.87295	2.28479	1.217e-10	8.18092e-09	up	205	302	219	56	20	49	hsa-mir-660	acctcctgtgtgcatggatta
hsa-miR-3909	259.298	56.3231	4.60376	2.20281	1.84304e-10	1.19469e-08	up	298	204	263	33	41	64	hsa-mir-3909	tgtcctctagggcctgcagtct
hsa-miR-96-3p	75.2993	7.04659	10.6859	3.41764	2.06112e-10	1.28998e-08	up	82	77	66	6	6	5	hsa-mir-96	aatcatgtgcagtgccaatatg
hsa-miR-99a-5p	7993.78	2394.55	3.33833	1.73912	7.39411e-10	4.47344e-08	up	7740	8770	7417	2553	1348	2053	hsa-mir-99a	aacccgtagatccgatcttgtg
hsa-miR-6720-5p	264.422	55.9207	4.72851	2.24138	1.02629e-09	6.00877e-08	up	220	256	307	63	24	54	hsa-mir-6720	ttccagccctggtaggcgccgcg
hsa-miR-27b-3p	7313.2	2333.7	3.13373	1.64788	1.79306e-09	9.86181e-08	up	7224	8201	6506	1902	1323	2585	hsa-mir-27b	ttcacagtggctaagttctgc
hsa-miR-151a-3p	1573.99	5046.41	0.311903	-1.68083	1.78199e-09	9.86181e-08	down	1420	2007	1327	4662	4079	3486	hsa-mir-151a	ctagactgaagctccttgagg
hsa-miR-320c	162.417	624.963	0.259882	-1.94407	2.25239e-09	1.20238e-07	down	164	141	175	445	544	517	hsa-mir-320c-1/hsa-mir-320c-2	aaaagctgggttgagagggt
hsa-miR-10a-3p	647.802	187.831	3.44886	1.78612	3.68962e-09	1.86018e-07	up	726	679	535	168	93	210	hsa-mir-10a	caaattcgtatctaggggaata
hsa-miR-107	14770.1	4753.67	3.10709	1.63556	3.59855e-09	1.86018e-07	up	13920	16603	13732	6512	1749	3784	hsa-mir-107	agcagcattgtacagggctatca
hsa-miR-196b-3p	807.689	244.164	3.30798	1.72595	5.837e-09	2.86329e-07	up	768	922	733	173	147	286	hsa-mir-196b	tcgacagcacgacactgccttc
hsa-miR-25-5p	389.569	1291.87	0.301553	-1.72952	8.10285e-09	3.87018e-07	down	343	440	383	1018	1022	1099	hsa-mir-25	aggcggagacttgggcaattg
hsa-miR-10b-5p	19490.5	6659.76	2.92661	1.54923	1.11015e-08	5.16646e-07	up	19010	21601	17776	6148	3977	6389	hsa-mir-10b	taccctgtagaaccgaatttgtg
hsa-miR-483-5p	11.3092	102.757	0.110058	-3.18367	1.19676e-08	5.4303e-07	down	8	20	7	87	76	88	hsa-mir-483	aagacgggaggaaagaagggag
hsa-miR-331-3p	888.979	171.948	5.17003	2.37017	1.28423e-08	5.5497e-07	up	1173	593	848	133	128	159	hsa-mir-331	gcccctgggcctatcctagaa
hsa-miR-324-5p	7984.04	2710.95	2.94511	1.55832	1.26288e-08	5.5497e-07	up	7215	8600	8020	2725	1554	2457	hsa-mir-324	cgcatcccctagggcattggtgt
hsa-miR-7974	96.7242	435.267	0.222218	-2.16995	1.47063e-08	6.20743e-07	down	87	117	87	420	353	281	hsa-mir-7974	aggctgtgatgctctcctgagccc
hsa-miR-4488	151.341	28.8955	5.23754	2.38889	2.09838e-08	8.65583e-07	up	152	164	137	17	24	29	hsa-mir-4488	agggggcgggctccggcg
hsa-miR-421	3694.9	1247.11	2.96276	1.56694	2.217e-08	8.94192e-07	up	3509	4268	3316	1654	477	1025	hsa-mir-421	atcaacagacattaattgggcgc
hsa-miR-190a-3p	74.828	9.49898	7.87747	2.97773	2.85788e-08	1.12762e-06	up	75	70	77	9	4	11	hsa-mir-190a	ctatatatcaaacatattcct
hsa-miR-320a	22613.6	85596.9	0.264187	-1.92037	2.98189e-08	1.15152e-06	down	20640	25059	21948	63695	76862	65031	hsa-mir-320a	aaaagctgggttgagagggcga
hsa-miR-22-5p	290.309	79.1621	3.66727	1.8747	3.85771e-08	1.4587e-06	up	299	312	258	63	49	84	hsa-mir-22	agttcttcagtggcaagcttta
hsa-miR-135b-5p	23.6806	135.759	0.174432	-2.51927	6.25343e-08	2.31632e-06	down	16	18	35	144	86	105	hsa-mir-135b	tatggcttttcattcctatgtga
hsa-miR-196b-5p	11030.1	29696.1	0.371432	-1.42883	8.75967e-08	3.17976e-06	down	10357	12994	9801	30278	19187	23733	hsa-mir-196b	taggtagtttcctgttgttggg
hsa-miR-212-3p	320.772	96.1251	3.33702	1.73856	1.10027e-07	3.91568e-06	up	362	343	257	89	55	95	hsa-mir-212	taacagtctccagtcacggcc
hsa-miR-149-5p	1108.55	3103.2	0.357227	-1.48509	1.29042e-07	4.50406e-06	down	1156	1190	973	2199	2642	2653	hsa-mir-149	tctggctccgtgtcttcactccc
hsa-miR-4466	19.8658	145.559	0.13648	-2.87324	2.3046e-07	7.89216e-06	down	32	20	8	96	130	124	hsa-mir-4466	gggtgcgggccggcgggg
hsa-let-7d-5p	1407.22	494.671	2.84475	1.5083	2.46347e-07	8.27999e-06	up	1385	1580	1255	750	153	357	hsa-let-7d	agaggtagtaggttgcatagtt
hsa-miR-1260a	22713.4	8892.99	2.55408	1.3528	2.71726e-07	8.96695e-06	up	20946	26471	20774	4447	7407	9697	hsa-mir-1260a	atcccacctctgccacca
hsa-miR-4286	26546.9	9348.29	2.83976	1.50577	2.96896e-07	9.62261e-06	up	24180	30455	24959	4473	8202	9871	hsa-mir-4286	accccactcctggtacc
hsa-miR-1269b	121.142	415.36	0.291655	-1.77766	3.86369e-07	1.23028e-05	down	97	171	100	352	354	296	hsa-mir-1269b	ctggactgagccatgctactgg
hsa-miR-328-3p	136.884	579.11	0.23637	-2.08088	4.09455e-07	1.28131e-05	down	166	156	91	410	521	460	hsa-mir-328	ctggccctctctgcccttccgt
hsa-miR-4521	4278.68	10817.6	0.395531	-1.33814	4.56541e-07	1.40445e-05	down	4318	4183	4227	9756	7248	9612	hsa-mir-4521	gctaaggaagtcctgtgctcag
hsa-miR-301b-3p	2237.69	851.209	2.62884	1.39443	4.87025e-07	1.47325e-05	up	2061	2738	1942	980	458	683	hsa-mir-301b	cagtgcaatgatattgtcaaagc
hsa-miR-99a-3p	292.093	92.3343	3.16343	1.66149	5.85474e-07	1.74203e-05	up	265	303	302	76	63	88	hsa-mir-99a	caagctcgcttctatgggtctg
hsa-miR-590-3p	3817.25	1457.46	2.61912	1.38908	7.0822e-07	2.07326e-05	up	3891	4059	3466	1720	609	1349	hsa-mir-590	taattttatgtataagctagt
hsa-miR-378i	450.127	1220.92	0.368678	-1.43957	8.9707e-07	2.58442e-05	down	415	483	446	833	991	1138	hsa-mir-378i	actggactaggagtcagaagg
hsa-miR-4514	9.55279	128.988	0.0740595	-3.75517	1.05277e-06	2.93966e-05	down	6	14	9	77	120	112	hsa-mir-4514	acaggcaggattggggaa
hsa-miR-146b-5p	662.67	1708.46	0.387877	-1.36633	1.05273e-06	2.93966e-05	down	536	843	618	1916	1090	1206	hsa-mir-146b	tgagaactgaattccataggct
hsa-miR-766-3p	1182.99	451.354	2.62099	1.39011	1.19654e-06	3.29048e-05	up	974	1425	1153	437	243	446	hsa-mir-766	actccagccccacagcctcagc
hsa-miR-1260b	23679.6	9791.2	2.41846	1.27409	1.32936e-06	3.60117e-05	up	22480	26814	21702	5184	7872	10743	hsa-mir-1260b	atcccaccactgccaccat
hsa-miR-29c-3p	4862.77	1984.82	2.44998	1.29277	1.86527e-06	4.97863e-05	up	5341	4869	4305	1211	1405	2257	hsa-mir-29c	tagcaccatttgaaatcggtta
hsa-miR-16-2-3p	1784.33	714.288	2.49805	1.3208	1.95344e-06	5.13841e-05	up	1879	1828	1621	686	474	598	hsa-mir-16-2	ccaatattactgtgctgcttta
hsa-miR-101-3p	50994.2	20754.2	2.45706	1.29693	2.03705e-06	5.28177e-05	up	50695	54946	46906	22522	10159	19327	hsa-mir-101-1/hsa-mir-101-2	tacagtactgtgataactgaa
hsa-miR-26a-5p	29610.2	11945.3	2.47882	1.30965	2.10319e-06	5.37645e-05	up	30208	31858	26555	17286	4551	8373	hsa-mir-26a-1/hsa-mir-26a-2	ttcaagtaatccaggataggct
hsa-miR-215-5p	148.32	40.8305	3.63257	1.86099	2.67604e-06	6.74584e-05	up	140	170	135	47	21	34	hsa-mir-215	atgacctatgaattgacagac
hsa-miR-455-3p	9343.99	3820.97	2.44545	1.2901	2.92166e-06	7.26412e-05	up	8577	10297	9071	4576	1706	3330	hsa-mir-455	gcagtccatgggcatatacac
hsa-miR-589-5p	1073.79	2606.89	0.411905	-1.27962	3.85359e-06	9.4517e-05	down	1017	1175	1020	2256	1965	2136	hsa-mir-589	tgagaaccacgtctgctctgag
hsa-miR-760	224.79	617.476	0.364047	-1.4578	4.84275e-06	0.000117194	down	219	247	207	443	552	489	hsa-mir-760	cggctctgggtctgtgggga
hsa-miR-4301	40.1161	3.33501	12.0288	3.58842	5.95206e-06	0.000139387	up	44	36	39	3	3	2	hsa-mir-4301	tcccactacttcacttgtga
hsa-miR-218-5p	61039.1	142037	0.42974	-1.21846	5.83733e-06	0.000139387	down	58724	66792	57130	136576	112217	95958	hsa-mir-218-1/hsa-mir-218-2	ttgtgcttgatctaaccatgt
hsa-miR-455-5p	646.106	1588.03	0.40686	-1.29739	5.99018e-06	0.000139387	down	653	682	596	1150	1302	1396	hsa-mir-455	tatgtgcctttggactacatcg
hsa-miR-2110	267.437	1384.17	0.193211	-2.37175	6.75717e-06	0.000155244	down	270	309	225	1371	1153	819	hsa-mir-2110	ttggggaaacggccgctgagtg
hsa-miR-124-3p	331.208	126.842	2.61119	1.38471	7.02858e-06	0.000159461	up	274	424	301	149	72	94	hsa-mir-124-1/hsa-mir-124-2/hsa-mir-124-3	taaggcacgcggtgaatgcc
hsa-miR-4502	71.3364	463.252	0.15399	-2.69909	7.77355e-06	0.000174185	down	67	93	56	289	433	387	hsa-mir-4502	gctgatgatgatggtgctgaag
hsa-miR-188-3p	120.355	34.2648	3.5125	1.8125	9.70189e-06	0.000214743	up	150	118	92	46	12	29	hsa-mir-188	ctcccacatgcagggtttgca
hsa-miR-378a-3p	24780	56781.7	0.436409	-1.19625	1.10044e-05	0.000240637	down	22881	27744	23571	39402	49755	47601	hsa-mir-378a	actggacttggagtcagaaggc
hsa-miR-3179	82.0743	258.142	0.317943	-1.65316	1.15221e-05	0.00024896	down	74	94	78	246	195	188	hsa-mir-3179-1/hsa-mir-3179-2/hsa-mir-3179-3/hsa-mir-3179-4	agaaggggtgaaatttaaacgt
hsa-miR-7706	88.4054	276.148	0.320138	-1.64323	1.23308e-05	0.0002633	down	74	81	106	199	227	243	hsa-mir-7706	tgaagcgcctgtgctctgccgaga
hsa-miR-671-5p	6329.5	41511.3	0.152476	-2.71334	1.5436e-05	0.000325771	down	5693	7140	6118	32250	39953	26757	hsa-mir-671	aggaagccctggaggggctggag
hsa-miR-7-1-3p	1919.72	819.681	2.34203	1.22776	1.60591e-05	0.000335025	up	1983	2098	1672	1094	318	661	hsa-mir-7-1	caacaaatcacagtctgccata
hsa-miR-641	443.052	177.513	2.49588	1.31955	1.8008e-05	0.000363771	up	389	568	381	222	77	148	hsa-mir-641	aaagacataggatagagtcacctc
hsa-miR-103a-3p	79875.7	35039	2.27962	1.18879	1.80382e-05	0.000363771	up	76690	87500	74827	51697	12290	24896	hsa-mir-103a-2/hsa-mir-103a-1	agcagcattgtacagggctatga
hsa-miR-185-5p	8444.6	18818.9	0.448731	-1.15608	1.80149e-05	0.000363771	down	7845	9754	7742	18283	14335	13199	hsa-mir-185	tggagagaaaggcagttcctga
hsa-miR-361-5p	6233.16	2788.71	2.23514	1.16036	1.84998e-05	0.000368979	up	5683	6802	6142	2337	1792	2756	hsa-mir-361	ttatcagaatctccaggggtac
hsa-let-7a-3p	328.317	126.132	2.60296	1.38015	2.05939e-05	0.000406283	up	288	328	359	87	80	145	hsa-let-7a-1/hsa-let-7a-3	ctatacaatctactgtctttc
hsa-miR-2355-5p	39.9801	6.39153	6.25517	2.64505	2.72739e-05	0.00053228	up	38	46	36	10	3	3	hsa-mir-2355	atccccagatacaatggacaa
hsa-miR-30e-3p	633.858	271.819	2.33192	1.22152	2.90326e-05	0.000560577	up	759	639	499	173	197	296	hsa-mir-30e	ctttcagtcggatgtttacagc
hsa-miR-103b	75028	33594.3	2.23335	1.15921	2.94449e-05	0.000562553	up	71942	82028	70506	49503	11784	23932	hsa-mir-103b-1/hsa-mir-103b-2	tcatagccctgtacaatgctgct
hsa-miR-181b-5p	8564.28	3905.47	2.19289	1.13284	3.08884e-05	0.000583984	up	8833	8788	7942	3384	2347	3953	hsa-mir-181b-1/hsa-mir-181b-2	aacattcattgctgtcggtgggt
hsa-miR-147b	120.436	339.279	0.354976	-1.49421	3.17923e-05	0.000594876	down	114	136	111	258	289	272	hsa-mir-147b	gtgtgcggaaatgcttctgcta
hsa-miR-425-3p	321.503	771.643	0.416647	-1.2631	3.33806e-05	0.000618223	down	325	357	282	577	694	582	hsa-mir-425	atcgggaatgtcgtgtccgccc
hsa-miR-1296-3p	269.745	969.234	0.278308	-1.84525	3.90342e-05	0.000715627	down	243	340	231	540	885	902	hsa-mir-1296	gagtggggcttcgaccctaacc
hsa-miR-551b-3p	7449.95	3448.1	2.1606	1.11143	3.97741e-05	0.000721899	up	7157	8357	6814	3209	2058	3283	hsa-mir-551b	gcgacccatacttggtttcag
hsa-miR-1307-5p	16391.4	51459.3	0.318531	-1.6505	4.17986e-05	0.000751133	down	16697	17346	14962	30461	49338	43086	hsa-mir-1307	tcgaccggacctcgaccggct
hsa-miR-4523	91.8116	911.518	0.100724	-3.31152	4.26783e-05	0.000759423	down	91	101	83	582	900	687	hsa-mir-4523	gaccgagagggcctcggctgt
hsa-miR-3157-5p	81.659	20.7632	3.93287	1.97558	4.87181e-05	0.000858479	up	64	76	101	18	18	14	hsa-mir-3157	ttcagccaggctagtgcagtct
hsa-miR-1292-5p	287.908	669.987	0.429723	-1.21852	6.18236e-05	0.00107894	down	266	322	274	668	469	505	hsa-mir-1292	tgggaacgggttccggcagacgctg
hsa-miR-181a-3p	306.344	123.202	2.48651	1.31413	6.4834e-05	0.0011207	up	301	346	272	75	89	138	hsa-mir-181a-1	accatcgaccgttgattgtacc
hsa-miR-491-5p	216.177	1151.44	0.187744	-2.41316	7.01543e-05	0.00120123	down	167	281	204	850	1122	770	hsa-mir-491	agtggggaacccttccatgagg
hsa-miR-4664-5p	110.366	307.2	0.359265	-1.47688	7.33134e-05	0.00124359	down	86	189	66	264	247	234	hsa-mir-4664	tggggtgcccactccgcaagtt
hsa-miR-769-5p	7410	26089.2	0.284026	-1.81591	7.51713e-05	0.0012633	down	6858	8381	6964	17232	25491	19420	hsa-mir-769	tgagacctctgggttctgagct
hsa-miR-20a-5p	105409	50334.3	2.09418	1.06638	8.69143e-05	0.00144724	up	99930	119140	96917	59119	25345	41404	hsa-mir-20a	taaagtgcttatagtgcaggtag
hsa-miR-33b-5p	553.529	1417.04	0.390623	-1.35615	9.557e-05	0.00156814	down	585	601	473	807	1204	1415	hsa-mir-33b	gtgcattgctgttgcattgc
hsa-miR-6131	193.494	501.412	0.385899	-1.3737	9.59029e-05	0.00156814	down	239	158	176	304	411	501	hsa-mir-6131	ggctggtcagatgggagtg
hsa-miR-18a-5p	351091	168211	2.08721	1.06158	9.90531e-05	0.00160519	up	309503	406882	336309	218746	78717	124426	hsa-mir-18a	taaggtgcatctagtgcagatag
hsa-miR-652-5p	2353.37	1116.63	2.10757	1.07558	0.000102537	0.00164694	up	2062	2680	2305	1307	612	860	hsa-mir-652	caaccctaggagagggtgccattca
hsa-miR-561-3p	10.6487	59.455	0.179105	-2.48112	0.000107772	0.00171584	down	14	11	7	34	57	51	hsa-mir-561	caaagtttaagatccttgaagt
hsa-miR-29b-3p	33005.8	15947.7	2.06963	1.04937	0.00011829	0.00186692	up	33060	35873	29874	17854	8079	13948	hsa-mir-29b-1/hsa-mir-29b-2	tagcaccatttgaaatcagtgtt
hsa-miR-503-5p	12054.1	5786	2.08332	1.05888	0.000122686	0.00191961	up	11055	13315	11685	7585	2629	4318	hsa-mir-503	tagcagcgggaacagttctgcag
hsa-miR-532-5p	608.619	279.128	2.18043	1.12461	0.000129283	0.00198855	up	599	598	613	255	186	246	hsa-mir-532	catgccttgagtgtaggaccgt
hsa-miR-1224-5p	30.4841	111.73	0.272837	-1.87389	0.000128945	0.00198855	down	28	27	35	91	90	90	hsa-mir-1224	gtgaggactcgggaggtgg
hsa-miR-181c-3p	202.615	84.6578	2.39335	1.25903	0.000143667	0.0021886	up	189	228	190	69	62	76	hsa-mir-181c	aaccatcgaccgttgagtggac
hsa-miR-30d-5p	106064	52540.9	2.0187	1.01343	0.000144701	0.0021886	up	99657	113251	103808	47554	34947	46839	hsa-mir-30d	tgtaaacatccccgactggaag
hsa-let-7f-2-3p	138.236	49.0936	2.81577	1.49353	0.000150325	0.00225488	up	140	145	128	23	26	74	hsa-let-7f-2	ctatacagtctactgtctttcc
hsa-miR-28-5p	791.769	1616.88	0.489689	-1.03006	0.000154247	0.00229474	down	871	762	725	1849	967	1187	hsa-mir-28	aaggagctcacagtctattgag
hsa-miR-574-3p	625.32	287.192	2.17736	1.12258	0.000160001	0.00236099	up	696	738	453	306	136	279	hsa-mir-574	cacgctcatgcacacacccaca
hsa-miR-150-3p	176.641	70.5835	2.50258	1.32342	0.000162981	0.00238556	up	184	213	136	51	58	62	hsa-mir-150	ctggtacaggcctgggggacag
hsa-miR-502-3p	772.587	365.612	2.11313	1.07938	0.000182646	0.00265202	up	845	825	645	333	232	338	hsa-mir-502	aatgcacctgggcaaggattca
hsa-miR-296-3p	3625.76	8270.45	0.438399	-1.18968	0.000196996	0.00279334	down	3319	4120	3426	5835	7562	6436	hsa-mir-296	gagggttgggtggaggctctcc
hsa-miR-365b-3p	2364.7	1166.32	2.02749	1.01969	0.000196532	0.00279334	up	2423	2679	2000	644	813	1411	hsa-mir-365b	taatgcccctaaaaatccttat
hsa-miR-30a-3p	335.759	149.07	2.25236	1.17144	0.000220371	0.00310057	up	374	333	295	78	110	177	hsa-mir-30a	ctttcagtcggatgtttgcagc
hsa-miR-4791	15.9754	90.2711	0.176971	-2.49841	0.000222326	0.00310401	down	9	21	18	48	89	78	hsa-mir-4791	tggatatgatgactgaaa
hsa-miR-32-3p	442.632	204.422	2.16529	1.11456	0.000272792	0.00375162	up	473	492	364	207	128	170	hsa-mir-32	caatttagtgtgtgtgatattt
hsa-miR-4742-3p	66.3322	172.768	0.383939	-1.38105	0.000272845	0.00375162	down	68	57	71	130	140	149	hsa-mir-4742	tctgtattctcctttgcctgcag
hsa-miR-769-3p	572.313	3633.56	0.157507	-2.66651	0.000286813	0.00391402	down	557	604	548	2259	3663	2705	hsa-mir-769	ctgggatctccggggtcttggtt
hsa-miR-5588-5p	5.9903	23.7663	0.25205	-1.98822	0.000290075	0.00392901	down	11	5	2	21	14	24	hsa-mir-5588	actggcattagtgggactttt
hsa-miR-30c-1-3p	62.2651	214.683	0.290033	-1.78571	0.00030647	0.00412032	down	57	90	43	141	200	173	hsa-mir-30c-1	ctgggagagggttgtttactcc
hsa-miR-489-3p	63.2194	18.5579	3.4066	1.76833	0.000318434	0.00424969	up	46	102	46	24	7	16	hsa-mir-489	gtgacatcacatatacggcagc
hsa-miR-186-5p	11055.2	32095.9	0.344441	-1.53767	0.000345354	0.00457531	down	13441	10974	8654	19277	30035	27527	hsa-mir-186	caaagaattctccttttgggct
hsa-miR-1226-5p	46.8106	146.918	0.318616	-1.65011	0.000349864	0.00460148	down	40	64	38	157	95	110	hsa-mir-1226	gtgagggcatgcaggcctggatgggg
hsa-miR-548y	289.753	128.547	2.25406	1.17253	0.000355703	0.00464461	up	338	272	253	162	62	98	hsa-mir-548y	aaaagtaatcactgtttttgcc
hsa-miR-4741	64.2078	195.515	0.328404	-1.60646	0.000410299	0.00531923	down	43	71	77	130	175	165	hsa-mir-4741	cgggctgtccggaggggtcggct
hsa-miR-194-5p	799.158	1677.62	0.476364	-1.06986	0.000417396	0.00537286	down	747	1005	661	2095	897	1187	hsa-mir-194-1/hsa-mir-194-2	tgtaacagcaactccatgtgga
hsa-miR-576-3p	104.31	252.776	0.41266	-1.27698	0.000446629	0.00562938	down	108	88	112	195	227	185	hsa-mir-576	aagatgtggaaaaattggaatc
hsa-miR-193b-5p	95.9534	485.016	0.197836	-2.33763	0.000466312	0.00579696	down	104	83	97	416	469	270	hsa-mir-193b	cggggttttgagggcgagatga
hsa-miR-3662	32.6855	105.002	0.311284	-1.6837	0.000463438	0.00579696	down	40	28	29	126	66	67	hsa-mir-3662	gaaaatgatgagtagtgactgatg
hsa-miR-548aa	222.857	98.8578	2.25432	1.17269	0.000532789	0.00649001	up	223	264	184	107	66	70	hsa-mir-548aa-1/hsa-mir-548aa-2	aaaaaccacaattacttttgcacca
hsa-miR-545-5p	557.613	267.35	2.0857	1.06053	0.000547966	0.00658647	up	553	584	528	322	125	224	hsa-mir-545	tcagtaaatgtttattagatga
hsa-miR-374c-5p	185.479	77.2591	2.40073	1.26348	0.000568075	0.00678327	up	255	174	126	101	39	53	hsa-mir-374c	ataatacaacctgctaagtgct
hsa-miR-374b-3p	186.94	79.2627	2.35848	1.23786	0.000607441	0.00706734	up	238	203	122	79	49	68	hsa-mir-374b	cttagcaggttgtattatcatt
hsa-miR-23c	19.3478	2.38574	8.10978	3.01966	0.000646076	0.00742999	up	18	22	18	4	1	1	hsa-mir-23c	atcacattgccagtgattaccc
hsa-miR-3135b	192.398	848.224	0.226824	-2.14035	0.000646798	0.00742999	down	162	204	207	438	704	914	hsa-mir-3135b	ggctggagcgagtgcagtggtg
hsa-miR-765	2.70729	31.3221	0.0864338	-3.53226	0.000688254	0.00785649	down	1	3	4	32	21	24	hsa-mir-765	tggaggagaaggaaggtgatg
hsa-miR-6790-3p	1.04839	46.3753	0.0226066	-5.46711	0.000705659	0.00799646	down	2	0	1	17	33	64	hsa-mir-6790	cgacctcggcgacccctcact
hsa-miR-1273d	268.019	554.389	0.483448	-1.04857	0.000709328	0.00799646	down	247	320	239	454	434	460	hsa-mir-1273d	gaacccatgaggttgaggctgcagt
hsa-miR-450b-5p	404.638	195.671	2.06794	1.0482	0.000723721	0.00810836	up	451	415	344	167	111	209	hsa-mir-450b	ttttgcaatatgttcctgaata
hsa-miR-618	118.857	263.258	0.451486	-1.14725	0.000744498	0.00818948	down	111	122	121	189	197	257	hsa-mir-618	aaactctacttgtccttctgagt
hsa-miR-378c	1022.1	2198.64	0.464877	-1.10508	0.000743683	0.00818948	down	972	1205	896	1327	2078	1853	hsa-mir-378c	actggacttggagtcagaagagtgg
hsa-miR-6797-3p	85.8331	209.556	0.409594	-1.28773	0.000759322	0.00830223	down	61	103	93	184	169	155	hsa-mir-6797	tgcatgacccttccctccccac
hsa-miR-34a-3p	138.042	53.601	2.57536	1.36477	0.000856852	0.00925706	up	146	157	112	74	19	43	hsa-mir-34a	caatcagcaagtatactgccct
hsa-miR-548d-5p	225.728	103.365	2.18381	1.12684	0.000965537	0.0103695	up	206	260	211	89	67	99	hsa-mir-548d-1/hsa-mir-548d-2	aaaagtaattgtggtttttgcc
hsa-miR-636	58.0346	149.065	0.389325	-1.36095	0.00108239	0.0114885	down	51	56	65	130	103	133	hsa-mir-636	tgtgcttgctcgtcccgcccgca
hsa-miR-6124	3.03987	29.6769	0.102432	-3.28726	0.00107883	0.0114885	down	5	2	2	17	28	26	hsa-mir-6124	gggaaaaggaagggggagga
hsa-miR-597-5p	295.451	821.194	0.359782	-1.4748	0.00109871	0.011527	down	334	259	283	439	768	760	hsa-mir-597	tgtgtcactcgatgaccactgt
hsa-miR-8485	230.711	482.563	0.478095	-1.06463	0.00117842	0.0122921	down	190	302	205	373	440	344	hsa-mir-8485	cacacacacacacacacgtat
hsa-miR-579-3p	148.753	61.5629	2.41628	1.27279	0.00123993	0.0128598	up	156	146	141	44	40	68	hsa-mir-579	ttcatttggtataaaccgcgatt
hsa-miR-29a-5p	209.535	429.264	0.488125	-1.03468	0.00124847	0.0128748	down	191	239	198	301	342	400	hsa-mir-29a	actgatttcttttggtgttcag
hsa-miR-939-5p	29.2673	99.628	0.293766	-1.76726	0.00137394	0.0140096	down	23	42	24	64	80	98	hsa-mir-939	tggggagctgaggctctgggggtg
hsa-miR-4447	662.785	2961.61	0.223792	-2.15977	0.00138829	0.0140768	down	647	788	560	1484	3077	2452	hsa-mir-4447	ggtgggggctgttgttt
hsa-miR-4483	387.851	1340.22	0.289394	-1.78889	0.00145849	0.0147064	down	407	493	275	781	1306	1108	hsa-mir-4483	ggggtggtctgttgttg
hsa-miR-1257	7.34204	39.5179	0.18579	-2.42825	0.00153602	0.015393	down	4	15	4	25	28	44	hsa-mir-1257	agtgaatgatgggttctgacc
hsa-miR-98-3p	36.3885	9.05576	4.01827	2.00658	0.00154354	0.015393	up	36	57	19	10	7	5	hsa-mir-98	ctatacaacttactactttccc
hsa-miR-4429	80.0388	319.27	0.250693	-1.99601	0.0016024	0.015797	down	61	119	64	205	329	222	hsa-mir-4429	aaaagctgggctgagaggcg
hsa-miR-548s	10.4689	0.477777	21.9117	4.45363	0.00161016	0.015797	up	17	7	7	0	1	0	hsa-mir-548s	atggccaaaactgcagttatttt
hsa-miR-375	258.132	659.357	0.39149	-1.35295	0.00164552	0.0160571	down	258	254	256	390	664	512	hsa-mir-375	tttgttcgttcggctcgcgtga
hsa-miR-3607-3p	38.3187	103.364	0.370716	-1.43161	0.00172455	0.0166492	down	48	34	32	105	66	84	hsa-mir-3607	actgtaaacgctttctgatg
hsa-miR-450b-3p	19.7469	110.319	0.178998	-2.48198	0.00196676	0.0186894	down	14	23	22	144	43	92	hsa-mir-450b	ttgggatcattttgcatccata
hsa-miR-3940-5p	1.91074	23.7852	0.0803331	-3.63786	0.00208257	0.0196868	down	1	4	1	24	14	21	hsa-mir-3940	gtgggttggggcgggctctg
hsa-miR-6088	103.78	450.414	0.230411	-2.11772	0.00215588	0.0202743	down	94	124	94	219	437	419	hsa-mir-6088	agagatgaagcgggggggcg
hsa-let-7b-3p	23.8853	4.08814	5.84259	2.54661	0.00225213	0.0210702	up	24	40	10	3	3	4	hsa-let-7b	ctatacaacctactgccttccc
hsa-miR-4766-3p	35.0167	95.9723	0.364863	-1.45457	0.00260356	0.023866	down	52	27	25	77	84	70	hsa-mir-4766	atagcaattgctcttttggaa
hsa-miR-4423-3p	39.0949	11.8784	3.29125	1.71864	0.00279351	0.0253511	up	38	54	27	12	5	13	hsa-mir-4423	ataggcaccaaaaagcaacaa
hsa-miR-6723-5p	445.346	204.407	2.17872	1.12348	0.00282332	0.0254941	up	481	357	475	253	125	127	hsa-mir-6723	atagtccgagtaacgtcggggc
hsa-miR-1913	6.43687	40.3182	0.159652	-2.647	0.00301754	0.0268472	down	13	3	3	28	32	38	hsa-mir-1913	tctgccccctccgctgctgcca
hsa-miR-483-3p	36.5728	87.8577	0.416273	-1.2644	0.00310181	0.0274624	down	41	41	28	55	61	100	hsa-mir-483	tcactcctctcctcccgtctt
hsa-miR-4440	23.5003	78.5259	0.299269	-1.74049	0.00317632	0.0279772	down	32	26	13	61	54	78	hsa-mir-4440	tgtcgtggggcttgctggcttg
hsa-miR-2114-5p	57.2494	142.798	0.400912	-1.31864	0.00319079	0.0279772	down	45	76	52	96	99	156	hsa-mir-2114	tagtcccttccttgaagcggtc
hsa-miR-196a-5p	3013.15	7406.21	0.406841	-1.29746	0.00326879	0.0285233	down	2783	3447	2805	9113	4192	5084	hsa-mir-196a-1/hsa-mir-196a-2	taggtagtttcatgttgttggg
hsa-miR-331-5p	233.939	115.275	2.02939	1.02105	0.00329272	0.0285947	up	247	242	210	108	57	124	hsa-mir-331	ctaggtatggtcccagggatcc
hsa-miR-548ad-5p	85.0249	34.7935	2.4437	1.28907	0.00335704	0.0290144	up	86	106	65	29	22	35	hsa-mir-548ad	aaaagtaattgtggtttttg
hsa-miR-4778-5p	26.5576	5.8094	4.57149	2.19266	0.00337396	0.0290224	up	31	30	19	5	5	4	hsa-mir-4778	aattctgtaaaggaagaagagg
hsa-miR-664b-3p	24.0966	5.59441	4.30726	2.10677	0.00375459	0.0319933	up	19	33	21	3	3	8	hsa-mir-664b	ttcatttgcctcccagcctaca
hsa-miR-6858-5p	2.17038	21.5233	0.100839	-3.30988	0.00384376	0.0326001	down	1	0	5	12	11	31	hsa-mir-6858	gtgaggaggggctggcagggac
hsa-miR-5701	3.01534	53.7311	0.056119	-4.15537	0.00411959	0.034616	down	6	2	1	22	57	48	hsa-mir-5701-1/hsa-mir-5701-2/hsa-mir-5701-3	ttattgtcacgttctgatt
hsa-miR-2116-5p	15.6651	2.08525	7.51233	2.90926	0.00433299	0.0362414	up	19	22	7	0	2	3	hsa-mir-2116	ggttcttagcataggaggtct
hsa-miR-6871-5p	2.91875	26.7631	0.109059	-3.19683	0.0045417	0.0378128	down	2	5	2	14	18	34	hsa-mir-6871	catgggagttcggggtggttgc
hsa-miR-548ay-5p	108.6	47.7985	2.27204	1.18399	0.00482862	0.040018	up	101	126	99	45	23	52	hsa-mir-548ay	aaaagtaattgtggtttttgc
hsa-miR-6763-5p	25.054	74.4434	0.33655	-1.57111	0.00498393	0.0411174	down	30	31	15	57	66	56	hsa-mir-6763	ctggggagtggctggggag
hsa-miR-6720-3p	35.6295	11.2171	3.17636	1.66737	0.00509547	0.0418474	up	34	30	41	6	10	11	hsa-mir-6720	cgcgcctgcaggaactggtaga
hsa-miR-6741-5p	7.83768	35.6158	0.220062	-2.18402	0.00532788	0.0433637	down	4	13	7	22	38	24	hsa-mir-6741	gtgggtgctggtgggagccgtg
hsa-miR-3928-3p	37.12	200.776	0.184883	-2.43532	0.00580701	0.0466914	down	30	48	34	111	217	145	hsa-mir-3928	ggaggaaccttggagcttcggc
hsa-miR-30c-2-3p	61.9649	253.842	0.244108	-2.03441	0.00581392	0.0466914	down	50	86	52	147	274	177	hsa-mir-30c-2	ctgggagaaggctgtttactct

## Sheet: miRNA_48hvs0h
AccID	48h	0h	FoldChange	Log2FC	P-Value	FDR	Style	w48h1	w48h2	w48h3	w0h1	w0h2	w0h3	miRNApreName	mirSequence
hsa-miR-16-5p	144730	14831.6	9.75827	3.28663	8.22757e-30	1.49742e-26	up	144652	139865	136653	21784	4267	11825	hsa-mir-16-1/hsa-mir-16-2	tagcagcacgtaaatattggcg
hsa-miR-23a-3p	9409.48	1204.46	7.81221	2.96573	3.79572e-25	3.4541e-22	up	9737	8299	9370	1058	606	1354	hsa-mir-23a	atcacattgccagggatttcc
hsa-miR-4700-5p	12486.6	1761.64	7.08809	2.8254	5.13741e-24	3.1167e-21	up	8179	15698	12619	1122	1475	1666	hsa-mir-4700	tctggggatgaggacagtgtgt
hsa-miR-23b-3p	23244.8	3385.68	6.86563	2.77939	8.19769e-23	3.72995e-20	up	23046	21186	23520	3469	1667	3349	hsa-mir-23b	atcacattgccagggattacc
hsa-miR-132-3p	1634.8	222.846	7.33599	2.87499	9.56929e-22	3.48322e-19	up	1377	1710	1686	296	85	183	hsa-mir-132	taacagtctacagccatggtcg
hsa-miR-660-5p	8316.56	1388	5.99175	2.58298	6.26315e-20	1.89982e-17	up	7922	7844	8487	1416	656	1414	hsa-mir-660	tacccattgcatatcggagttg
hsa-miR-15b-5p	29366.7	3192.28	9.19931	3.20153	2.80198e-18	7.28515e-16	up	27689	23683	34581	5007	881	2269	hsa-mir-15b	tagcagcacatcatggtttaca
hsa-miR-574-5p	453.881	4924.42	0.0921694	-3.43957	6.43006e-18	1.46284e-15	down	529	347	444	4270	4111	3520	hsa-mir-574	tgagtgtgtgtgtgtgagtgtgt
hsa-miR-195-5p	1346.25	250.787	5.3681	2.42441	2.11082e-16	4.26855e-14	up	1563	1083	1266	373	107	151	hsa-mir-195	tagcagcacagaaatattggc
hsa-miR-96-5p	3244.49	714.86	4.53864	2.18226	1.68451e-14	3.06581e-12	up	3459	2327	3692	823	300	681	hsa-mir-96	tttggcactagcacatttttgct
hsa-miR-128-3p	9553.79	2258.77	4.22965	2.08054	2.91482e-14	4.82269e-12	up	7736	9440	10787	1500	1534	2527	hsa-mir-128-1/hsa-mir-128-2	tcacagtgaaccggtctcttt
hsa-miR-99b-5p	8302.57	1931.63	4.29822	2.10374	3.26091e-14	4.94572e-12	up	7428	8702	8067	2133	1012	1677	hsa-mir-99b	cacccgtagaaccgaccttgcg
hsa-miR-664a-3p	414.553	79.2243	5.23265	2.38754	1.14311e-13	1.60035e-11	up	414	378	416	80	56	58	hsa-mir-664a	tattcatttatccccagcctaca
hsa-miR-199b-5p	233.42	37.9991	6.14277	2.61889	4.5364e-13	5.89732e-11	up	309	168	199	23	28	42	hsa-mir-199b	cccagtgtttagactatctgttc
hsa-miR-1306-5p	491.03	103.175	4.75921	2.25072	6.08799e-13	7.38676e-11	up	378	557	499	109	49	101	hsa-mir-1306	ccacctcccctgcaaacgtcca
hsa-miR-96-3p	97.5056	7.04659	13.8373	3.79049	1.53412e-12	1.74506e-10	up	92	84	109	6	6	5	hsa-mir-96	aatcatgtgcagtgccaatatg
hsa-miR-196b-5p	8265.04	29696.1	0.278321	-1.84518	6.6809e-12	6.75513e-10	down	7457	8600	8029	30278	19187	23733	hsa-mir-196b	taggtagtttcctgttgttggg
hsa-miR-4286	38947.6	9348.29	4.16628	2.05876	6.38518e-12	6.75513e-10	up	26252	48138	39433	4473	8202	9871	hsa-mir-4286	accccactcctggtacc
hsa-miR-10a-3p	785.4	187.831	4.18142	2.06399	1.00762e-11	9.65193e-10	up	591	919	783	168	93	210	hsa-mir-10a	caaattcgtatctaggggaata
hsa-miR-324-5p	9778.23	2710.95	3.60693	1.85077	1.58594e-11	1.44321e-09	up	9393	9630	9456	2725	1554	2457	hsa-mir-324	cgcatcccctagggcattggtgt
hsa-miR-107	17318.4	4753.67	3.64317	1.86519	1.7551e-11	1.45195e-09	up	16737	15550	18250	6512	1749	3784	hsa-mir-107	agcagcattgtacagggctatca
hsa-miR-660-3p	259.121	49.4469	5.24039	2.38968	1.73072e-11	1.45195e-09	up	242	218	298	56	20	49	hsa-mir-660	acctcctgtgtgcatggatta
hsa-miR-25-5p	317.223	1291.87	0.245552	-2.0259	1.91954e-11	1.51894e-09	down	348	252	324	1018	1022	1099	hsa-mir-25	aggcggagacttgggcaattg
hsa-miR-320b	647.247	2335.26	0.277163	-1.8512	1.16374e-10	8.82502e-09	down	620	599	669	1648	2009	1977	hsa-mir-320b-1/hsa-mir-320b-2	aaaagctgggttgagagggcaa
hsa-miR-193a-3p	968.299	3366.22	0.287651	-1.79761	1.48444e-10	1.03911e-08	down	926	863	1038	2821	2687	2662	hsa-mir-193a	aactggcctacaaagtcccagt
hsa-miR-27b-3p	7879.37	2333.7	3.37634	1.75546	1.46233e-10	1.03911e-08	up	6889	7599	8538	1902	1323	2585	hsa-mir-27b	ttcacagtggctaagttctgc
hsa-miR-3909	256.55	56.3231	4.55497	2.18744	1.55291e-10	1.04677e-08	up	221	248	281	33	41	64	hsa-mir-3909	tgtcctctagggcctgcagtct
hsa-miR-6131	101.446	501.412	0.20232	-2.30529	2.84986e-10	1.85241e-08	down	97	107	91	304	411	501	hsa-mir-6131	ggctggtcagatgggagtg
hsa-miR-361-3p	856.999	238.792	3.58889	1.84354	3.34369e-10	2.09846e-08	up	964	708	820	217	147	227	hsa-mir-361	tcccccaggtgtgattctgattt
hsa-miR-532-3p	627.287	170.437	3.68047	1.87989	6.18475e-10	3.75208e-08	up	520	702	607	179	73	178	hsa-mir-532	cctcccacacccaaggcttgca
hsa-miR-1269b	93.5064	415.36	0.225121	-2.15122	8.55627e-10	5.02336e-08	down	75	103	95	352	354	296	hsa-mir-1269b	ctggactgagccatgctactgg
hsa-miR-151a-3p	1563.59	5046.41	0.309841	-1.6904	9.80737e-10	5.57794e-08	down	1392	1661	1503	4662	4079	3486	hsa-mir-151a	ctagactgaagctccttgagg
hsa-miR-301a-3p	29148.1	9083.21	3.20901	1.68213	1.44385e-09	7.96302e-08	up	30430	27294	27034	14182	2811	6136	hsa-mir-301a	cagtgcaatagtattgtcaaagc
hsa-miR-10a-5p	70112.8	22696.5	3.08914	1.62721	2.00677e-09	1.07421e-07	up	65145	68908	70374	22224	12704	21559	hsa-mir-10a	taccctgtagatccgaatttgtg
hsa-miR-196b-3p	819.785	244.164	3.35752	1.7474	3.65902e-09	1.84984e-07	up	744	791	858	173	147	286	hsa-mir-196b	tcgacagcacgacactgccttc
hsa-miR-6720-5p	248.354	55.9207	4.44118	2.15094	3.6181e-09	1.84984e-07	up	238	250	235	63	24	54	hsa-mir-6720	ttccagccctggtaggcgccgcg
hsa-miR-449c-5p	298.429	74.8161	3.98884	1.99597	3.78112e-09	1.8599e-07	up	419	200	244	86	53	44	hsa-mir-449c	taggcagtgtattgctagcggctgt
hsa-miR-22-5p	317.265	79.1621	4.00779	2.00281	3.96097e-09	1.8971e-07	up	273	300	355	63	49	84	hsa-mir-22	agttcttcagtggcaagcttta
hsa-miR-212-3p	356.15	96.1251	3.70507	1.8895	8.39104e-09	3.81792e-07	up	339	359	339	89	55	95	hsa-mir-212	taacagtctccagtcacggcc
hsa-miR-1277-5p	411.338	112.067	3.67046	1.87596	8.36029e-09	3.81792e-07	up	327	414	463	120	32	135	hsa-mir-1277	aaatatatatatatatgtacgtat
hsa-miR-320a	21612.7	85596.9	0.252494	-1.98568	9.05958e-09	4.02157e-07	down	23932	18344	20572	63695	76862	65031	hsa-mir-320a	aaaagctgggttgagagggcga
hsa-miR-149-5p	1016.38	3103.2	0.327526	-1.61032	9.66061e-09	4.18626e-07	down	1023	954	982	2199	2642	2653	hsa-mir-149	tctggctccgtgtcttcactccc
hsa-miR-320c	170.244	624.963	0.272406	-1.87617	1.02959e-08	4.35781e-07	down	157	132	210	445	544	517	hsa-mir-320c-1/hsa-mir-320c-2	aaaagctgggttgagagggt
hsa-miR-378i	381.401	1220.92	0.312388	-1.67859	1.16222e-08	4.80737e-07	down	420	314	376	833	991	1138	hsa-mir-378i	actggactaggagtcagaagg
hsa-miR-328-3p	114.741	579.11	0.198134	-2.33545	1.26035e-08	5.09742e-07	down	129	104	100	410	521	460	hsa-mir-328	ctggccctctctgcccttccgt
hsa-miR-301b-3p	2494.97	851.209	2.93109	1.55144	2.6691e-08	1.05604e-06	up	2367	2548	2348	980	458	683	hsa-mir-301b	cagtgcaatgatattgtcaaagc
hsa-miR-92a-1-5p	900.79	2675.15	0.336724	-1.57036	2.8072e-08	1.08704e-06	down	898	836	890	2453	2125	1914	hsa-mir-92a-1	aggttgggatcggttgcaatgct
hsa-miR-101-3p	58604.5	20754.2	2.82375	1.49761	3.75611e-08	1.42419e-06	up	56143	50858	64186	22522	10159	19327	hsa-mir-101-1/hsa-mir-101-2	tacagtactgtgataactgaa
hsa-miR-331-3p	825.893	171.948	4.80314	2.26398	3.83476e-08	1.42434e-06	up	681	1043	676	133	128	159	hsa-mir-331	gcccctgggcctatcctagaa
hsa-miR-589-5p	908.372	2606.89	0.348451	-1.52097	4.4532e-08	1.62096e-06	down	932	780	936	2256	1965	2136	hsa-mir-589	tgagaaccacgtctgctctgag
hsa-miR-449a	224.566	58.5529	3.83527	1.93933	6.49914e-08	2.3193e-06	up	297	153	201	74	27	46	hsa-mir-449a	tggcagtgtattgttagctggt
hsa-miR-421	3507.42	1247.11	2.81243	1.49182	9.57704e-08	3.35196e-06	up	3290	3173	3780	1654	477	1025	hsa-mir-421	atcaacagacattaattgggcgc
hsa-miR-4741	34.1415	195.515	0.174624	-2.51768	1.22251e-07	4.19804e-06	down	23	25	53	130	175	165	hsa-mir-4741	cgggctgtccggaggggtcggct
hsa-miR-455-3p	10424.6	3820.97	2.72825	1.44798	1.33788e-07	4.50915e-06	up	9691	9391	11373	4576	1706	3330	hsa-mir-455	gcagtccatgggcatatacac
hsa-miR-2110	198.014	1384.17	0.143056	-2.80535	1.47239e-07	4.87229e-06	down	141	216	223	1371	1153	819	hsa-mir-2110	ttggggaaacggccgctgagtg
hsa-miR-30e-3p	772.299	271.819	2.84123	1.50651	2.60031e-07	8.40169e-06	up	609	848	799	173	197	296	hsa-mir-30e	ctttcagtcggatgtttacagc
hsa-miR-190a-3p	64.4904	9.49898	6.7892	2.76324	2.6313e-07	8.40169e-06	up	65	71	51	9	4	11	hsa-mir-190a	ctatatatcaaacatattcct
hsa-miR-99a-5p	6464.32	2394.55	2.6996	1.43274	3.14138e-07	9.85743e-06	up	6262	5848	6749	2553	1348	2053	hsa-mir-99a	aacccgtagatccgatcttgtg
hsa-miR-4680-5p	109.555	15.0714	7.26906	2.86177	3.40754e-07	1.05114e-05	up	67	119	136	13	3	23	hsa-mir-4680	agaactcttgcagtcttagatgt
hsa-miR-449b-5p	210.278	59.2306	3.55015	1.82788	4.83062e-07	1.46529e-05	up	252	173	185	71	19	61	hsa-mir-449b	aggcagtgtattgttagctggc
hsa-let-7a-3p	383.37	126.132	3.03943	1.6038	5.99185e-07	1.78773e-05	up	315	416	388	87	80	145	hsa-let-7a-1/hsa-let-7a-3	ctatacaatctactgtctttc
hsa-miR-190a-5p	449.242	1228.61	0.365651	-1.45146	7.7924e-07	2.28745e-05	down	377	382	559	793	809	1430	hsa-mir-190a	tgatatgtttgatatattaggt
hsa-miR-16-2-3p	1831.63	714.288	2.56427	1.35855	8.5456e-07	2.46873e-05	up	1643	1718	1991	686	474	598	hsa-mir-16-2	ccaatattactgtgctgcttta
hsa-miR-4514	9.80909	128.988	0.0760465	-3.71697	1.2279e-06	3.49184e-05	down	4	11	14	77	120	112	hsa-mir-4514	acaggcaggattggggaa
hsa-miR-7-1-3p	2111.4	819.681	2.57588	1.36507	1.46294e-06	4.09624e-05	up	1890	2035	2241	1094	318	661	hsa-mir-7-1	caacaaatcacagtctgccata
hsa-let-7d-5p	1304.92	494.671	2.63794	1.39941	1.79414e-06	4.94749e-05	up	1387	1195	1212	750	153	357	hsa-let-7d	agaggtagtaggttgcatagtt
hsa-miR-10b-5p	16132.6	6659.76	2.4224	1.27644	2.23254e-06	6.06451e-05	up	15252	16139	15601	6148	3977	6389	hsa-mir-10b	taccctgtagaaccgaatttgtg
hsa-miR-7974	126.867	435.267	0.291469	-1.77859	2.42943e-06	6.5023e-05	down	88	136	148	420	353	281	hsa-mir-7974	aggctgtgatgctctcctgagccc
hsa-miR-32-3p	553.375	204.422	2.70703	1.43671	2.57934e-06	6.70628e-05	up	481	455	687	207	128	170	hsa-mir-32	caatttagtgtgtgtgatattt
hsa-miR-34a-5p	3731.22	8869.33	0.420688	-1.24918	2.579e-06	6.70628e-05	down	3554	3366	3972	9579	5638	6661	hsa-mir-34a	tggcagtgtcttagctggttgt
hsa-miR-7706	80.5994	276.148	0.29187	-1.7766	2.69939e-06	6.91955e-05	down	103	69	61	199	227	243	hsa-mir-7706	tgaagcgcctgtgctctgccgaga
hsa-miR-4466	25.546	145.559	0.175503	-2.51043	3.3639e-06	8.5032e-05	down	31	22	21	96	130	124	hsa-mir-4466	gggtgcgggccggcgggg
hsa-miR-641	475.754	177.513	2.68011	1.42229	4.09402e-06	0.000100691	up	468	392	530	222	77	148	hsa-mir-641	aaagacataggatagagtcacctc
hsa-miR-671-5p	5578.78	41511.3	0.134392	-2.89548	4.05195e-06	0.000100691	down	6352	4984	4852	32250	39953	26757	hsa-mir-671	aggaagccctggaggggctggag
hsa-miR-126-5p	2636.83	762.896	3.45635	1.78925	4.88561e-06	0.000118557	up	4118	1568	1913	796	434	666	hsa-mir-126	cattattacttttggtacgcg
hsa-miR-147b	109.067	339.279	0.321467	-1.63726	5.20083e-06	0.000124546	down	103	105	110	258	289	272	hsa-mir-147b	gtgtgcggaaatgcttctgcta
hsa-miR-135b-5p	31.9252	135.759	0.235162	-2.08827	5.33318e-06	0.000126057	down	33	28	32	144	86	105	hsa-mir-135b	tatggcttttcattcctatgtga
hsa-miR-103a-3p	83668.5	35039	2.38786	1.25572	5.48167e-06	0.000127906	up	84118	75334	84370	51697	12290	24896	hsa-mir-103a-2/hsa-mir-103a-1	agcagcattgtacagggctatga
hsa-miR-378a-3p	24249.3	56781.7	0.427061	-1.22749	5.86498e-06	0.000135117	down	22585	24847	23194	39402	49755	47601	hsa-mir-378a	actggacttggagtcagaaggc
hsa-miR-2114-5p	33.6636	142.798	0.235743	-2.08471	6.02089e-06	0.000136975	down	27	27	45	96	99	156	hsa-mir-2114	tagtcccttccttgaagcggtc
hsa-miR-26a-5p	28213.3	11945.3	2.36188	1.23993	6.46493e-06	0.00014349	up	26879	24330	31229	17286	4551	8373	hsa-mir-26a-1/hsa-mir-26a-2	ttcaagtaatccaggataggct
hsa-miR-4665-3p	107.737	8.363	12.8825	3.68735	6.44833e-06	0.00014349	up	89	151	72	8	4	9	hsa-mir-4665	ctcggccgcggcgcgtagcccccgcc
hsa-miR-532-5p	692.217	279.128	2.47992	1.3103	6.94631e-06	0.000152317	up	609	717	693	255	186	246	hsa-mir-532	catgccttgagtgtaggaccgt
hsa-miR-188-3p	121.064	34.2648	3.53319	1.82097	7.38681e-06	0.000160048	up	88	110	158	46	12	29	hsa-mir-188	ctcccacatgcagggtttgca
hsa-miR-30d-5p	119037	52540.9	2.26561	1.1799	9.10068e-06	0.000194862	up	121746	101192	124178	47554	34947	46839	hsa-mir-30d	tgtaaacatccccgactggaag
hsa-miR-103b	77878.5	33594.3	2.31821	1.21301	1.14301e-05	0.000241893	up	77845	70560	78557	49503	11784	23932	hsa-mir-103b-1/hsa-mir-103b-2	tcatagccctgtacaatgctgct
hsa-miR-99a-3p	251.355	92.3343	2.72223	1.44479	1.26788e-05	0.000265234	up	288	199	244	76	63	88	hsa-mir-99a	caagctcgcttctatgggtctg
hsa-miR-186-5p	8720.44	32095.9	0.271699	-1.87992	1.31076e-05	0.000271088	down	7693	8554	9220	19277	30035	27527	hsa-mir-186	caaagaattctccttttgggct
hsa-miR-7977	1751.84	382.964	4.57442	2.19359	1.53614e-05	0.000314132	up	1028	2426	1662	166	358	394	hsa-mir-7977	ttcccagccaacgcacca
hsa-miR-27a-3p	2098.26	910.831	2.30367	1.20393	1.7743e-05	0.000358802	up	2043	1834	2248	889	450	944	hsa-mir-27a	ttcacagtggctaagttccgc
hsa-miR-196a-5p	1964.14	7406.21	0.265201	-1.91484	2.01915e-05	0.000403829	down	1775	2010	1941	9113	4192	5084	hsa-mir-196a-1/hsa-mir-196a-2	taggtagtttcatgttgttggg
hsa-miR-218-5p	64312.3	142037	0.452785	-1.1431	2.14418e-05	0.000424175	down	56374	59714	72003	136576	112217	95958	hsa-mir-218-1/hsa-mir-218-2	ttgtgcttgatctaaccatgt
hsa-miR-4664-5p	106.624	307.2	0.347084	-1.52664	2.71857e-05	0.000532021	down	91	86	136	264	247	234	hsa-mir-4664	tggggtgcccactccgcaagtt
hsa-miR-4523	87.662	911.518	0.0961714	-3.37825	2.98178e-05	0.000577323	down	73	92	91	582	900	687	hsa-mir-4523	gaccgagagggcctcggctgt
hsa-miR-551b-3p	7504.95	3448.1	2.17655	1.12204	3.11511e-05	0.000596789	up	6400	7344	8196	3209	2058	3283	hsa-mir-551b	gcgacccatacttggtttcag
hsa-miR-629-3p	485.56	199.879	2.42927	1.28052	3.20938e-05	0.000608445	up	520	464	426	180	122	193	hsa-mir-629	gttctcccaacgtaagcccagc
hsa-miR-551b-5p	411.882	155.577	2.64744	1.4046	3.31536e-05	0.000622056	up	449	299	454	223	76	90	hsa-mir-551b	gaaatcaagcgtgggtgagacc
hsa-miR-590-3p	3246.92	1457.46	2.2278	1.15562	3.35327e-05	0.00062275	up	2821	2994	3685	1720	609	1349	hsa-mir-590	taattttatgtataagctagt
hsa-miR-3135b	137.111	848.224	0.161644	-2.6291	3.93641e-05	0.000723664	down	97	159	145	438	704	914	hsa-mir-3135b	ggctggagcgagtgcagtggtg
hsa-miR-362-3p	1905.5	872.803	2.1832	1.12644	4.09437e-05	0.000725113	up	1774	1725	2067	684	593	870	hsa-mir-362	aacacacctattcaaggattca
hsa-miR-3529-3p	7708.71	16361.2	0.471159	-1.08571	4.04699e-05	0.000725113	down	8139	6808	7489	14611	11320	14231	hsa-mir-3529	aacaacaaaatcactagtcttcca
hsa-miR-15b-3p	1927.61	4117.32	0.468172	-1.09489	4.00919e-05	0.000725113	down	1719	1913	1994	4564	2488	3137	hsa-mir-15b	cgaatcattatttgctgctcta
hsa-miR-455-5p	704.999	1588.03	0.443946	-1.17154	4.10366e-05	0.000725113	down	641	734	679	1150	1302	1396	hsa-mir-455	tatgtgcctttggactacatcg
hsa-miR-3179	90.1769	258.142	0.349331	-1.51733	4.1951e-05	0.000734142	down	121	79	60	246	195	188	hsa-mir-3179-1/hsa-mir-3179-2/hsa-mir-3179-3/hsa-mir-3179-4	agaaggggtgaaatttaaacgt
hsa-miR-30a-3p	362.116	149.07	2.42917	1.28046	4.53505e-05	0.000786075	up	250	387	425	78	110	177	hsa-mir-30a	ctttcagtcggatgtttgcagc
hsa-miR-7-5p	23943.6	50264.5	0.476352	-1.0699	4.76041e-05	0.000817354	down	25604	21044	23015	44223	34726	44461	hsa-mir-7-1/hsa-mir-7-2/hsa-mir-7-3	tggaagactagtgattttgttgt
hsa-miR-185-5p	8849.27	18818.9	0.470234	-1.08855	4.89532e-05	0.000832662	down	8311	8389	9115	18283	14335	13199	hsa-mir-185	tggagagaaaggcagttcctga
hsa-miR-503-5p	12515	5786	2.16298	1.11302	5.01428e-05	0.000844999	up	11801	12047	12643	7585	2629	4318	hsa-mir-503	tagcagcgggaacagttctgcag
hsa-miR-491-5p	213.94	1151.44	0.185801	-2.42817	5.41138e-05	0.000903551	down	243	189	189	850	1122	770	hsa-mir-491	agtggggaacccttccatgagg
hsa-miR-4440	14.3383	78.5259	0.182593	-2.45329	5.77155e-05	0.000954929	down	7	20	15	61	54	78	hsa-mir-4440	tgtcgtggggcttgctggcttg
hsa-miR-4488	94.5019	28.8955	3.27047	1.7095	5.83348e-05	0.000956481	up	86	117	71	17	24	29	hsa-mir-4488	agggggcgggctccggcg
hsa-miR-769-5p	7320.97	26089.2	0.280613	-1.83334	6.05774e-05	0.000984382	down	7304	6350	7703	17232	25491	19420	hsa-mir-769	tgagacctctgggttctgagct
hsa-miR-215-5p	123.126	40.8305	3.01555	1.59242	6.13474e-05	0.000988073	up	140	86	133	47	21	34	hsa-mir-215	atgacctatgaattgacagac
hsa-miR-33b-5p	544.238	1417.04	0.384066	-1.38057	6.93752e-05	0.00110757	down	429	595	566	807	1204	1415	hsa-mir-33b	gtgcattgctgttgcattgc
hsa-miR-221-5p	1536.95	692.689	2.21881	1.14979	7.39916e-05	0.001171	up	1734	1251	1485	974	239	546	hsa-mir-221	acctggcatacaatgtagattt
hsa-miR-760	258.746	617.476	0.419039	-1.25484	7.55525e-05	0.00118539	down	245	254	255	443	552	489	hsa-mir-760	cggctctgggtctgtgggga
hsa-miR-939-5p	22.1139	99.628	0.221964	-2.1716	8.60094e-05	0.00133792	down	26	21	17	64	80	98	hsa-mir-939	tggggagctgaggctctgggggtg
hsa-miR-1260a	17886.5	8892.99	2.0113	1.00813	0.000100821	0.00155504	up	11020	23475	17781	4447	7407	9697	hsa-mir-1260a	atcccacctctgccacca
hsa-miR-8485	203.112	482.563	0.420903	-1.24844	0.000103499	0.00158292	down	223	198	168	373	440	344	hsa-mir-8485	cacacacacacacacacgtat
hsa-miR-139-5p	385.758	104.58	3.68865	1.88309	0.000111862	0.00169657	up	599	244	268	100	56	105	hsa-mir-139	tctacagtgcacgtgtctccagt
hsa-miR-28-5p	775.9	1616.88	0.479874	-1.05927	0.000117323	0.00176469	down	723	637	911	1849	967	1187	hsa-mir-28	aaggagctcacagtctattgag
hsa-miR-652-5p	2331.72	1116.63	2.08817	1.06224	0.000121362	0.00176703	up	2418	1970	2409	1307	612	860	hsa-mir-652	caaccctaggagagggtgccattca
hsa-miR-296-3p	3541.24	8270.45	0.42818	-1.22371	0.000121176	0.00176703	down	3286	3404	3641	5835	7562	6436	hsa-mir-296	gagggttgggtggaggctctcc
hsa-miR-2355-5p	34.728	6.39153	5.43344	2.44187	0.000121158	0.00176703	up	35	34	32	10	3	3	hsa-mir-2355	atccccagatacaatggacaa
hsa-miR-766-3p	970.703	451.354	2.15065	1.10477	0.000121095	0.00176703	up	922	1043	857	437	243	446	hsa-mir-766	actccagccccacagcctcagc
hsa-miR-361-5p	5698.66	2788.71	2.04347	1.03102	0.00012562	0.00180616	up	5034	5528	6084	2337	1792	2756	hsa-mir-361	ttatcagaatctccaggggtac
hsa-miR-6723-5p	548.154	204.407	2.68168	1.42314	0.000126034	0.00180616	up	673	403	516	253	125	127	hsa-mir-6723	atagtccgagtaacgtcggggc
hsa-miR-4429	60.3271	319.27	0.188953	-2.4039	0.000130488	0.00185538	down	75	46	54	205	329	222	hsa-mir-4429	aaaagctgggctgagaggcg
hsa-miR-124-3p	288.612	126.842	2.27537	1.1861	0.000131914	0.00186111	up	287	265	289	149	72	94	hsa-mir-124-1/hsa-mir-124-2/hsa-mir-124-3	taaggcacgcggtgaatgcc
hsa-miR-23c	23.8815	2.38574	10.0101	3.32338	0.000140414	0.0019658	up	18	24	28	4	1	1	hsa-mir-23c	atcacattgccagtgattaccc
hsa-miR-3173-5p	22.4847	91.3631	0.246103	-2.02267	0.000155864	0.00216544	down	23	13	30	51	81	88	hsa-mir-3173	tgccctgcctgttttctccttt
hsa-miR-18a-5p	343932	168211	2.04465	1.03186	0.000161006	0.00221994	up	337353	348670	314294	218746	78717	124426	hsa-mir-18a	taaggtgcatctagtgcagatag
hsa-miR-597-5p	251.022	821.194	0.30568	-1.70991	0.000177399	0.00240944	down	243	232	257	439	768	760	hsa-mir-597	tgtgtcactcgatgaccactgt
hsa-miR-193b-5p	83.6006	485.016	0.172367	-2.53645	0.000176274	0.00240944	down	73	71	101	416	469	270	hsa-mir-193b	cggggttttgagggcgagatga
hsa-let-7f-2-3p	136.086	49.0936	2.77196	1.47091	0.000179355	0.00241797	up	135	119	143	23	26	74	hsa-let-7f-2	ctatacagtctactgtctttcc
hsa-miR-21-5p	22524.5	11169.6	2.01659	1.01192	0.000185033	0.00247618	up	23998	17768	23921	13221	5976	8638	hsa-mir-21	tagcttatcagactgatgttga
hsa-miR-450b-5p	431.405	195.671	2.20474	1.14061	0.000186789	0.00248144	up	329	351	590	167	111	209	hsa-mir-450b	ttttgcaatatgttcctgaata
hsa-miR-3613-5p	1384.38	2844.65	0.48666	-1.03901	0.000207832	0.00274097	down	1107	1372	1574	1817	2470	2573	hsa-mir-3613	tgttgtacttttttttttgttc
hsa-miR-6797-3p	78.0598	209.556	0.3725	-1.42469	0.000216877	0.00283968	down	63	70	96	184	169	155	hsa-mir-6797	tgcatgacccttccctccccac
hsa-miR-769-3p	561.625	3633.56	0.154566	-2.69371	0.000243492	0.0031654	down	536	540	561	2259	3663	2705	hsa-mir-769	ctgggatctccggggtcttggtt
hsa-miR-576-3p	99.2175	252.776	0.392512	-1.34919	0.000260322	0.00336018	down	94	85	111	195	227	185	hsa-mir-576	aagatgtggaaaaattggaatc
hsa-miR-1307-5p	18706.5	51459.3	0.36352	-1.45989	0.000291479	0.00370973	down	17023	15428	22336	30461	49338	43086	hsa-mir-1307	tcgaccggacctcgaccggct
hsa-miR-331-5p	270.954	115.275	2.3505	1.23297	0.000319538	0.00401076	up	211	280	302	108	57	124	hsa-mir-331	ctaggtatggtcccagggatcc
hsa-miR-28-3p	245.843	524.69	0.46855	-1.09373	0.0003247	0.00402009	down	243	233	240	369	410	498	hsa-mir-28	cactagattgtgagctcctgga
hsa-miR-4502	108.025	463.252	0.233189	-2.10043	0.000352458	0.00430519	down	84	114	118	289	433	387	hsa-mir-4502	gctgatgatgatggtgctgaag
hsa-miR-4301	23.8365	3.33501	7.14734	2.83741	0.000400207	0.00482368	up	32	17	20	3	3	2	hsa-mir-4301	tcccactacttcacttgtga
hsa-miR-545-5p	564.81	267.35	2.11262	1.07903	0.000399097	0.00482368	up	487	590	571	322	125	224	hsa-mir-545	tcagtaaatgtttattagatga
hsa-miR-3157-5p	67.2353	20.7632	3.2382	1.69519	0.00040595	0.00485515	up	57	60	80	18	18	14	hsa-mir-3157	ttcagccaggctagtgcagtct
hsa-miR-1537-5p	33.5916	6.26832	5.35895	2.42195	0.000408153	0.00485515	up	46	12	40	2	6	7	hsa-mir-1537	agctgtaattagtcagttttct
hsa-miR-1226-5p	48.4121	146.918	0.329517	-1.60158	0.000427887	0.00505685	down	47	47	47	157	95	110	hsa-mir-1226	gtgagggcatgcaggcctggatgggg
hsa-miR-4485-3p	645.237	311.096	2.07408	1.05247	0.000461861	0.00542314	up	523	729	630	286	206	274	hsa-mir-4485	taacggccgcggtaccctaa
hsa-miR-98-3p	42.9329	9.05576	4.74095	2.24518	0.000482318	0.00562704	up	47	35	43	10	7	5	hsa-mir-98	ctatacaacttactactttccc
hsa-miR-664b-3p	31.3792	5.59441	5.60903	2.48775	0.000554938	0.00643304	up	26	28	38	3	3	8	hsa-mir-664b	ttcatttgcctcccagcctaca
hsa-miR-1306-3p	188.208	411.865	0.456965	-1.12984	0.000584003	0.00668481	down	193	199	154	285	372	332	hsa-mir-1306	acgttggctctggtggtg
hsa-miR-636	54.5242	149.065	0.365776	-1.45097	0.000616288	0.0069638	down	42	51	67	130	103	133	hsa-mir-636	tgtgcttgctcgtcccgcccgca
hsa-miR-196a-3p	271.959	122.572	2.21876	1.14976	0.0006178	0.0069638	up	306	250	233	101	70	134	hsa-mir-196a-2	cggcaacaagaaactgcctgag
hsa-miR-4791	18.4692	90.2711	0.204598	-2.28914	0.000619855	0.0069638	down	15	19	20	48	89	78	hsa-mir-4791	tggatatgatgactgaaa
hsa-miR-378c	1025.55	2198.64	0.466448	-1.10021	0.000699586	0.00781133	down	919	1085	984	1327	2078	1853	hsa-mir-378c	actggacttggagtcagaagagtgg
hsa-miR-497-3p	98.0203	35.5687	2.7558	1.46247	0.000739281	0.00820421	up	93	119	72	28	26	33	hsa-mir-497	caaaccacactgtggtgttaga
hsa-miR-4485-5p	102.544	27.918	3.67304	1.87697	0.000844217	0.00931197	up	64	87	152	27	10	34	hsa-mir-4485	accgcctgcccagtga
hsa-miR-3607-3p	36.1581	103.364	0.349813	-1.51534	0.00105871	0.0114693	down	31	31	44	105	66	84	hsa-mir-3607	actgtaaacgctttctgatg
hsa-miR-323a-5p	1.7034	27.9776	0.0608844	-4.03778	0.00111073	0.0118914	down	1	2	2	14	30	22	hsa-mir-323a	aggtggtccgtggcgcgttcgc
hsa-miR-183-3p	367.163	181.805	2.01954	1.01403	0.00112408	0.0119639	up	320	355	398	157	116	176	hsa-mir-183	gtgaattaccgaagggccataa
hsa-miR-4461	336.774	133.284	2.52675	1.33728	0.00116866	0.012366	up	313	358	309	212	35	94	hsa-mir-4461	gattgagactagtagggctaggc
hsa-miR-15a-3p	270.016	131.122	2.05928	1.04214	0.00132416	0.0138504	up	232	267	290	160	95	65	hsa-mir-15a	caggccatattgtgctgcctca
hsa-miR-877-3p	90.7221	260.188	0.34868	-1.52003	0.00134148	0.0139514	down	67	106	92	149	251	221	hsa-mir-877	tcctcttctccctcctcccag
hsa-miR-219a-5p	447.202	905.795	0.493713	-1.01826	0.00135336	0.0139949	down	416	353	541	561	655	1004	hsa-mir-219a-1/hsa-mir-219a-2	tgattgtccaaacgcaattct
hsa-miR-6088	98.0541	450.414	0.217698	-2.1996	0.0013894	0.0142864	down	72	121	93	219	437	419	hsa-mir-6088	agagatgaagcgggggggcg
hsa-miR-6871-5p	2.00544	26.7631	0.0749331	-3.73825	0.00143494	0.0146719	down	1	1	4	14	18	34	hsa-mir-6871	catgggagttcggggtggttgc
hsa-miR-618	123.425	263.258	0.468836	-1.09285	0.0015215	0.01547	down	98	100	165	189	197	257	hsa-mir-618	aaactctacttgtccttctgagt
hsa-miR-5195-5p	119.757	24.8866	4.81211	2.26667	0.00158203	0.0159961	up	37	109	211	15	18	28	hsa-mir-5195	aacccctaaggcaactggatgg
hsa-miR-6720-3p	40.1825	11.2171	3.58226	1.84087	0.0016943	0.0170366	up	43	34	40	6	10	11	hsa-mir-6720	cgcgcctgcaggaactggtaga
hsa-miR-6771-3p	99.8638	220.663	0.452561	-1.14381	0.00180665	0.0180665	down	61	144	86	150	199	181	hsa-mir-6771	caaacccctgtctacccgcag
hsa-miR-150-3p	151.158	70.5835	2.14155	1.09865	0.00185028	0.0184017	up	103	210	127	51	58	62	hsa-mir-150	ctggtacaggcctgggggacag
hsa-miR-181c-3p	171.79	84.6578	2.02923	1.02094	0.00191611	0.0188504	up	137	170	196	69	62	76	hsa-mir-181c	aaccatcgaccgttgagtggac
hsa-miR-675-5p	8.02452	39.2394	0.204502	-2.28982	0.00199096	0.019446	down	10	10	3	20	33	42	hsa-mir-675	tggtgcggagagggcccacagtg
hsa-miR-100-5p	79.5269	15.3398	5.18435	2.37416	0.00237678	0.0225299	up	127	32	71	19	9	10	hsa-mir-100	aacccgtagatccgaacttgtg
hsa-miR-6724-5p	119.924	251.541	0.476757	-1.06867	0.00251353	0.0237027	down	116	135	97	251	189	173	hsa-mir-6724-1/hsa-mir-6724-2/hsa-mir-6724-3/hsa-mir-6724-4	ctgggcccgcggcgggcgtgggg
hsa-miR-624-3p	51.0386	17.0453	2.99428	1.58221	0.00259066	0.0242878	up	50	44	55	14	15	12	hsa-mir-624	cacaaggtattggtattacct
hsa-miR-489-3p	53.3081	18.5579	2.87253	1.52232	0.00260226	0.0242878	up	44	66	45	24	7	16	hsa-mir-489	gtgacatcacatatacggcagc
hsa-miR-766-5p	52.8728	215.219	0.24567	-2.02521	0.00264166	0.0245297	down	61	38	55	100	219	192	hsa-mir-766	aggaggaattggtgctggtctt
hsa-miR-4533	6.91057	58.2995	0.118536	-3.07661	0.00276241	0.0255208	down	10	4	6	37	64	36	hsa-mir-4533	tggaaggaggttgccggacgct
hsa-miR-3928-3p	31.9979	200.776	0.159371	-2.64954	0.0027791	0.0255452	down	25	28	41	111	217	145	hsa-mir-3928	ggaggaaccttggagcttcggc
hsa-let-7b-3p	23.8619	4.08814	5.83685	2.54519	0.00279946	0.0256031	up	35	14	20	3	3	4	hsa-let-7b	ctatacaacctactgccttccc
hsa-miR-374b-3p	167.394	79.2627	2.11188	1.07853	0.00285095	0.0259436	up	136	164	190	79	49	68	hsa-mir-374b	cttagcaggttgtattatcatt
hsa-miR-1322	4.81663	32.2298	0.149446	-2.7423	0.00293215	0.0265499	down	4	6	4	27	34	15	hsa-mir-1322	gatgatgctgctgatgctg
hsa-miR-1288-3p	0.975398	21.554	0.0452536	-4.46582	0.00309232	0.0278615	down	0	0	3	24	18	10	hsa-mir-1288	tggactgccctgatctggaga
hsa-miR-149-3p	30.3176	143.445	0.211353	-2.24227	0.0031532	0.0281315	down	24	27	38	69	148	123	hsa-mir-149	agggagggacgggggctgtgc
hsa-miR-185-3p	36.7096	206.202	0.178028	-2.48983	0.00319427	0.0283589	down	25	49	33	149	205	136	hsa-mir-185	aggggctggctttcctctggtc
hsa-miR-483-5p	37.2163	102.757	0.362179	-1.46523	0.00326309	0.0288293	down	41	35	32	87	76	88	hsa-mir-483	aagacgggaggaaagaagggag
hsa-miR-765	3.90159	31.3221	0.124564	-3.00504	0.00331198	0.0291198	down	0	0	12	32	21	24	hsa-mir-765	tggaggagaaggaaggtgatg
hsa-miR-1224-5p	41.8745	111.73	0.374782	-1.41588	0.00346478	0.0300281	down	29	56	37	91	90	90	hsa-mir-1224	gtgaggactcgggaggtgg
hsa-miR-548e-3p	69.9596	151.669	0.461266	-1.11633	0.00364282	0.0314215	down	72	73	58	150	94	131	hsa-mir-548e	aaaaactgagactacttttgca
hsa-miR-5685	3.80968	31.5754	0.120653	-3.05106	0.00371593	0.0319009	down	3	6	2	15	32	28	hsa-mir-5685	acagcccagcagttatcacggg
hsa-miR-194-3p	40.1041	10.8562	3.6941	1.88522	0.00420982	0.0358031	up	31	47	39	4	14	7	hsa-mir-194-2	ccagtggggctgctgttatctg
hsa-miR-7854-3p	13.638	80.8877	0.168604	-2.56829	0.00441937	0.0372373	down	12	11	17	69	88	33	hsa-mir-7854	tgaggtgaccgcagatgggaa
hsa-let-7c-5p	591.363	1211.68	0.488052	-1.03489	0.00441019	0.0372373	down	631	473	620	1586	559	896	hsa-let-7c	tgaggtagtaggttgtatggtt
hsa-miR-30c-2-3p	60.5422	253.842	0.238504	-2.06792	0.00450034	0.0375717	down	62	59	55	147	274	177	hsa-mir-30c-2	ctgggagaaggctgtttactct
hsa-miR-561-3p	18.1114	59.455	0.304624	-1.7149	0.00482572	0.0397412	down	25	18	9	34	57	51	hsa-mir-561	caaagtttaagatccttgaagt
hsa-miR-126-3p	5657.36	1333.69	4.2419	2.08471	0.00499257	0.0405647	up	10364	2778	3055	1241	599	1520	hsa-mir-126	tcgtaccgtgagtaataatgcg
hsa-let-7e-3p	56.9602	19.7134	2.88942	1.53078	0.00508179	0.041106	up	50	47	70	12	8	30	hsa-let-7e	ctatacggcctcctagctttcc
hsa-miR-6743-3p	6.10641	34.3283	0.177882	-2.491	0.00522819	0.0421031	down	0	11	7	22	29	32	hsa-mir-6743	agccgctcttctccctgcccaca
hsa-miR-1296-3p	413.226	969.234	0.426343	-1.22991	0.00525686	0.0421475	down	370	437	397	540	885	902	hsa-mir-1296	gagtggggcttcgaccctaacc
hsa-miR-6790-3p	2.64725	46.3753	0.0570831	-4.13079	0.00533466	0.0422254	down	0	2	6	17	33	64	hsa-mir-6790	cgacctcggcgacccctcact
hsa-miR-3136-5p	33.3531	9.71397	3.43352	1.77969	0.00533155	0.0422254	up	26	29	43	11	6	7	hsa-mir-3136	ctgactgaataggtagggtcatt
hsa-miR-7851-3p	14.912	49.3739	0.302022	-1.72728	0.00537016	0.0423103	down	20	13	10	29	47	42	hsa-mir-7851	tacctgggagactgaggttgga
hsa-miR-27a-5p	49.374	16.5958	2.97508	1.57293	0.00545799	0.0426332	up	37	46	62	23	10	8	hsa-mir-27a	agggcttagctgcttgtgagca
hsa-miR-6816-5p	8.22961	40.9694	0.200872	-2.31565	0.0055925	0.0434972	down	4	13	7	35	38	25	hsa-mir-6816	tggggcggggcaggtccctgc
hsa-miR-548s	7.60702	0.477777	15.9217	3.99292	0.00621272	0.0475661	up	10	6	6	0	1	0	hsa-mir-548s	atggccaaaactgcagttatttt

## Sheet: miRNA_72hvs0h
AccID	72h	0h	FoldChange	Log2FC	P-Value	FDR	Style	w72h1	w72h2	w72h3	w0h1	w0h2	w0h3	miRNApreName	mirSequence
hsa-miR-16-5p	144315	14831.6	9.73027	3.28248	2.02915e-29	3.69915e-26	up	189456	107189	233832	21784	4267	11825	hsa-mir-16-1/hsa-mir-16-2	tagcagcacgtaaatattggcg
hsa-miR-23a-3p	11290.7	1204.46	9.37409	3.22868	9.38897e-29	8.55804e-26	up	15317	7670	18945	1058	606	1354	hsa-mir-23a	atcacattgccagggatttcc
hsa-miR-23b-3p	29200.6	3385.68	8.62473	3.10848	2.61334e-27	1.58804e-24	up	41496	19182	47976	3469	1667	3349	hsa-mir-23b	atcacattgccagggattacc
hsa-miR-660-5p	10190.7	1388	7.34201	2.87617	1.15763e-23	5.27591e-21	up	13522	7155	17049	1416	656	1414	hsa-mir-660	tacccattgcatatcggagttg
hsa-miR-99b-5p	11880.7	1931.63	6.15061	2.62073	1.77954e-20	6.4882e-18	up	17761	7668	18759	2133	1012	1677	hsa-mir-99b	cacccgtagaaccgaccttgcg
hsa-miR-195-5p	1596.72	250.787	6.36686	2.67058	4.34555e-19	1.32032e-16	up	2094	1239	2500	373	107	151	hsa-mir-195	tagcagcacagaaatattggc
hsa-miR-4700-5p	9184.75	1761.64	5.21376	2.38232	9.26344e-18	2.41246e-15	up	13857	7084	12407	1122	1475	1666	hsa-mir-4700	tctggggatgaggacagtgtgt
hsa-miR-132-3p	1315.22	222.846	5.90192	2.56118	1.48458e-17	3.38298e-15	up	1740	1023	2038	296	85	183	hsa-mir-132	taacagtctacagccatggtcg
hsa-miR-128-3p	11335	2258.77	5.01822	2.32717	7.05779e-17	1.42959e-14	up	14958	8672	17851	1500	1534	2527	hsa-mir-128-1/hsa-mir-128-2	tcacagtgaaccggtctcttt
hsa-miR-199b-5p	320.873	37.9991	8.44423	3.07797	1.65808e-16	3.02268e-14	up	342	370	387	23	28	42	hsa-mir-199b	cccagtgtttagactatctgttc
hsa-miR-25-5p	213.751	1291.87	0.165458	-2.59546	3.45599e-16	5.72751e-14	down	291	168	319	1018	1022	1099	hsa-mir-25	aggcggagacttgggcaattg
hsa-miR-1306-5p	595.966	103.175	5.77627	2.53014	1.41588e-15	2.15095e-13	up	815	452	913	109	49	101	hsa-mir-1306	ccacctcccctgcaaacgtcca
hsa-miR-10a-5p	98356.9	22696.5	4.33357	2.11556	1.60405e-14	2.24937e-12	up	140716	66440	157443	22224	12704	21559	hsa-mir-10a	taccctgtagatccgaatttgtg
hsa-miR-664a-3p	436.807	79.2243	5.51355	2.46298	1.88237e-14	2.45111e-12	up	644	270	720	80	56	58	hsa-mir-664a	tattcatttatccccagcctaca
hsa-miR-92a-1-5p	595.243	2675.15	0.222508	-2.16807	7.27014e-14	8.83564e-12	down	673	641	751	2453	2125	1914	hsa-mir-92a-1	aggttgggatcggttgcaatgct
hsa-miR-107	20077.8	4753.67	4.22364	2.07849	9.19207e-14	1.04732e-11	up	25938	13525	35350	6512	1749	3784	hsa-mir-107	agcagcattgtacagggctatca
hsa-miR-27b-3p	9743.37	2333.7	4.17507	2.0618	1.76503e-13	1.89274e-11	up	12791	7942	14596	1902	1323	2585	hsa-mir-27b	ttcacagtggctaagttctgc
hsa-miR-574-5p	677.961	4924.42	0.137673	-2.86068	3.42174e-13	3.46546e-11	down	762	757	815	4270	4111	3520	hsa-mir-574	tgagtgtgtgtgtgtgagtgtgt
hsa-miR-124-3p	602.205	126.842	4.74769	2.24723	8.49757e-13	8.1532e-11	up	806	438	974	149	72	94	hsa-mir-124-1/hsa-mir-124-2/hsa-mir-124-3	taaggcacgcggtgaatgcc
hsa-miR-301a-3p	35513.8	9083.21	3.90983	1.9671	1.82783e-12	1.66606e-10	up	49669	23957	58190	14182	2811	6136	hsa-mir-301a	cagtgcaatagtattgtcaaagc
hsa-miR-3909	300.34	56.3231	5.33244	2.4148	1.96882e-12	1.70912e-10	up	468	186	466	33	41	64	hsa-mir-3909	tgtcctctagggcctgcagtct
hsa-miR-421	4714.25	1247.11	3.78013	1.91844	7.98292e-12	6.61494e-10	up	6818	2904	7937	1654	477	1025	hsa-mir-421	atcaacagacattaattgggcgc
hsa-miR-660-3p	262.437	49.4469	5.30746	2.40802	8.62535e-12	6.83653e-10	up	393	136	470	56	20	49	hsa-mir-660	acctcctgtgtgcatggatta
hsa-miR-532-3p	707.865	170.437	4.15325	2.05424	1.1235e-11	8.5339e-10	up	1159	381	1132	179	73	178	hsa-mir-532	cctcccacacccaaggcttgca
hsa-miR-99a-5p	8787.73	2394.55	3.66989	1.87574	1.32463e-11	9.65922e-10	up	13217	3650	17200	2553	1348	2053	hsa-mir-99a	aacccgtagatccgatcttgtg
hsa-miR-96-5p	2655.6	714.86	3.71485	1.8933	1.6709e-11	1.17156e-09	up	3793	1544	4680	823	300	681	hsa-mir-96	tttggcactagcacatttttgct
hsa-miR-96-3p	81.1358	7.04659	11.5142	3.52534	3.70252e-11	2.49989e-09	up	94	47	168	6	6	5	hsa-mir-96	aatcatgtgcagtgccaatatg
hsa-miR-4454	41424.2	10988.4	3.76982	1.9145	4.9003e-11	3.19045e-09	up	61333	26324	66773	6611	9209	10775	hsa-mir-4454	ggatccgagtcacggcacca
hsa-miR-196b-5p	9279.12	29696.1	0.31247	-1.67821	1.42246e-10	8.79287e-09	down	8850	11717	10648	30278	19187	23733	hsa-mir-196b	taggtagtttcctgttgttggg
hsa-miR-320b	615.3	2335.26	0.263482	-1.92422	1.44699e-10	8.79287e-09	down	859	447	956	1648	2009	1977	hsa-mir-320b-1/hsa-mir-320b-2	aaaagctgggttgagagggcaa
hsa-miR-361-3p	874.013	238.792	3.66014	1.8719	1.59611e-10	9.38615e-09	up	1367	548	1339	217	147	227	hsa-mir-361	tcccccaggtgtgattctgattt
hsa-miR-4466	12.2859	145.559	0.084405	-3.56653	4.55005e-10	2.59211e-08	down	17	15	9	96	130	124	hsa-mir-4466	gggtgcgggccggcgggg
hsa-miR-10a-3p	704.957	187.831	3.75315	1.9081	5.23099e-10	2.88973e-08	up	906	593	1047	168	93	210	hsa-mir-10a	caaattcgtatctaggggaata
hsa-miR-1226-5p	17.9825	146.918	0.122398	-3.03035	5.92032e-10	3.17434e-08	down	17	22	22	157	95	110	hsa-mir-1226	gtgagggcatgcaggcctggatgggg
hsa-miR-26a-5p	39561.8	11945.3	3.31192	1.72767	6.24535e-10	3.25294e-08	up	56070	30888	56893	17286	4551	8373	hsa-mir-26a-1/hsa-mir-26a-2	ttcaagtaatccaggataggct
hsa-miR-4741	23.849	195.515	0.121981	-3.03527	8.72609e-10	4.41879e-08	down	32	20	34	130	175	165	hsa-mir-4741	cgggctgtccggaggggtcggct
hsa-miR-10b-5p	20775	6659.76	3.11948	1.6413	1.68596e-09	8.29047e-08	up	29244	14850	32416	6148	3977	6389	hsa-mir-10b	taccctgtagaaccgaatttgtg
hsa-miR-2110	131.525	1384.17	0.0950207	-3.39561	1.72813e-09	8.29047e-08	down	206	95	180	1371	1153	819	hsa-mir-2110	ttggggaaacggccgctgagtg
hsa-miR-301b-3p	2709.02	851.209	3.18256	1.67019	2.00017e-09	9.34949e-08	up	3601	1812	4677	980	458	683	hsa-mir-301b	cagtgcaatgatattgtcaaagc
hsa-miR-320c	158.592	624.963	0.253762	-1.97845	5.58223e-09	2.48205e-07	down	198	124	258	445	544	517	hsa-mir-320c-1/hsa-mir-320c-2	aaaagctgggttgagagggt
hsa-miR-1292-5p	179.597	669.987	0.268061	-1.89937	5.50974e-09	2.48205e-07	down	250	115	306	668	469	505	hsa-mir-1292	tgggaacgggttccggcagacgctg
hsa-miR-181c-3p	320.704	84.6578	3.78824	1.92153	9.3717e-09	4.06777e-07	up	463	233	481	69	62	76	hsa-mir-181c	aaccatcgaccgttgagtggac
hsa-miR-18a-3p	26.3756	149.227	0.176748	-2.50023	1.17299e-08	4.97294e-07	down	30	32	27	94	118	151	hsa-mir-18a	actgccctaagtgctccttctgg
hsa-miR-551b-3p	10010	3448.1	2.90306	1.53758	1.30383e-08	5.28196e-07	up	14367	6395	16591	3209	2058	3283	hsa-mir-551b	gcgacccatacttggtttcag
hsa-miR-101-3p	61496.3	20754.2	2.96308	1.5671	1.27987e-08	5.28196e-07	up	78219	48349	97965	22522	10159	19327	hsa-mir-101-1/hsa-mir-101-2	tacagtactgtgataactgaa
hsa-miR-455-3p	11326.8	3820.97	2.96437	1.56772	1.33709e-08	5.29895e-07	up	14793	8117	18939	4576	1706	3330	hsa-mir-455	gcagtccatgggcatatacac
hsa-miR-641	584.757	177.513	3.29416	1.71991	1.52497e-08	5.6735e-07	up	774	309	1152	222	77	148	hsa-mir-641	aaagacataggatagagtcacctc
hsa-miR-320a	20768.4	85596.9	0.24263	-2.04317	1.50812e-08	5.6735e-07	down	29531	15499	30967	63695	76862	65031	hsa-mir-320a	aaaagctgggttgagagggcga
hsa-miR-324-5p	7969.65	2710.95	2.9398	1.55572	1.46621e-08	5.6735e-07	up	11078	5962	12146	2725	1554	2457	hsa-mir-324	cgcatcccctagggcattggtgt
hsa-miR-3529-3p	5709.97	16361.2	0.348995	-1.51872	1.69795e-08	6.19072e-07	down	6026	5961	8007	14611	11320	14231	hsa-mir-3529	aacaacaaaatcactagtcttcca
hsa-miR-7-5p	17646.2	50264.5	0.351066	-1.51019	1.90967e-08	6.82614e-07	down	18979	18031	25003	44223	34726	44461	hsa-mir-7-1/hsa-mir-7-2/hsa-mir-7-3	tggaagactagtgattttgttgt
hsa-miR-7-1-3p	2482.26	819.681	3.02832	1.59852	2.56676e-08	8.99845e-07	up	3489	1917	3638	1094	318	661	hsa-mir-7-1	caacaaatcacagtctgccata
hsa-miR-190a-3p	70.7162	9.49898	7.44461	2.8962	4.14737e-08	1.42654e-06	up	106	34	131	9	4	11	hsa-mir-190a	ctatatatcaaacatattcct
hsa-miR-149-5p	1036.17	3103.2	0.333902	-1.5825	4.37966e-08	1.47854e-06	down	1367	887	1473	2199	2642	2653	hsa-mir-149	tctggctccgtgtcttcactccc
hsa-miR-15b-5p	11675.6	3192.28	3.65744	1.87083	4.88888e-08	1.62044e-06	up	13955	3575	29077	5007	881	2269	hsa-mir-15b	tagcagcacatcatggtttaca
hsa-miR-16-2-3p	2020.51	714.288	2.82871	1.50014	5.69312e-08	1.7014e-06	up	2827	1349	3333	686	474	598	hsa-mir-16-2	ccaatattactgtgctgcttta
hsa-miR-296-3p	2324.14	8270.45	0.281018	-1.83127	5.62679e-08	1.7014e-06	down	3383	1548	3692	5835	7562	6436	hsa-mir-296	gagggttgggtggaggctctcc
hsa-miR-328-3p	124.29	579.11	0.214622	-2.22013	5.25953e-08	1.7014e-06	down	155	143	125	410	521	460	hsa-mir-328	ctggccctctctgcccttccgt
hsa-miR-147b	85.2657	339.279	0.251315	-1.99243	5.34192e-08	1.7014e-06	down	108	85	106	258	289	272	hsa-mir-147b	gtgtgcggaaatgcttctgcta
hsa-miR-766-3p	1345.53	451.354	2.9811	1.57585	5.55669e-08	1.7014e-06	up	1813	1066	2015	437	243	446	hsa-mir-766	actccagccccacagcctcagc
hsa-miR-4664-5p	77.0319	307.2	0.250755	-1.99565	5.63458e-08	1.7014e-06	down	94	82	91	264	247	234	hsa-mir-4664	tggggtgcccactccgcaagtt
hsa-miR-212-3p	332.824	96.1251	3.46241	1.79178	5.82111e-08	1.71159e-06	up	409	269	534	89	55	95	hsa-mir-212	taacagtctccagtcacggcc
hsa-miR-188-3p	154.32	34.2648	4.50373	2.17112	7.72405e-08	2.23507e-06	up	241	86	255	46	12	29	hsa-mir-188	ctcccacatgcagggtttgca
hsa-miR-7706	61.6618	276.148	0.223293	-2.16299	8.28884e-08	2.36103e-06	down	86	40	104	199	227	243	hsa-mir-7706	tgaagcgcctgtgctctgccgaga
hsa-miR-103a-3p	97635.7	35039	2.78648	1.47845	8.87145e-08	2.4881e-06	up	121655	71206	167779	51697	12290	24896	hsa-mir-103a-2/hsa-mir-103a-1	agcagcattgtacagggctatga
hsa-miR-590-3p	4075.17	1457.46	2.79608	1.48341	1.06158e-07	2.9322e-06	up	5677	2779	6652	1720	609	1349	hsa-mir-590	taattttatgtataagctagt
hsa-miR-219a-5p	283.745	905.795	0.313255	-1.67459	1.10112e-07	2.99604e-06	down	315	342	303	561	655	1004	hsa-mir-219a-1/hsa-mir-219a-2	tgattgtccaaacgcaattct
hsa-miR-103b	92698.8	33594.3	2.75936	1.46433	1.19522e-07	3.20425e-06	up	115148	68162	158757	49503	11784	23932	hsa-mir-103b-1/hsa-mir-103b-2	tcatagccctgtacaatgctgct
hsa-miR-423-5p	3559.49	9898.42	0.359602	-1.47553	1.30446e-07	3.44643e-06	down	4269	2965	5681	6761	7494	9904	hsa-mir-423	tgaggggcagagagcgagacttt
hsa-miR-3184-3p	3645.96	9874.89	0.369215	-1.43747	2.55599e-07	6.65652e-06	down	4440	3040	5738	6731	7416	9971	hsa-mir-3184	aaagtctcgctctctgcccctca
hsa-miR-6820-3p	307.038	1028.99	0.298386	-1.74475	2.95526e-07	7.58793e-06	down	551	310	192	908	928	632	hsa-mir-6820	tgtgacttctcccctgccacag
hsa-miR-6131	146.074	501.412	0.291326	-1.7793	3.16221e-07	8.00655e-06	down	119	199	166	304	411	501	hsa-mir-6131	ggctggtcagatgggagtg
hsa-miR-455-5p	558.321	1588.03	0.351581	-1.50807	3.67822e-07	9.18548e-06	down	746	462	810	1150	1302	1396	hsa-mir-455	tatgtgcctttggactacatcg
hsa-miR-589-3p	1329.03	499.136	2.66266	1.41287	5.04766e-07	1.2409e-05	up	1808	861	2295	506	309	419	hsa-mir-589	tcagaacaaatgccggttcccaga
hsa-miR-4521	4146.71	10817.6	0.383331	-1.38334	5.10517e-07	1.2409e-05	down	4561	3563	6900	9756	7248	9612	hsa-mir-4521	gctaaggaagtcctgtgctcag
hsa-miR-126-5p	3029.37	762.896	3.97088	1.98946	5.31445e-07	1.27477e-05	up	4171	2548	4186	796	434	666	hsa-mir-126	cattattacttttggtacgcg
hsa-miR-21-5p	28735.6	11169.6	2.57265	1.36326	5.87267e-07	1.39037e-05	up	39881	21588	43710	13221	5976	8638	hsa-mir-21	tagcttatcagactgatgttga
hsa-miR-196b-3p	679.893	244.164	2.78458	1.47746	6.03293e-07	1.39759e-05	up	1009	479	1014	173	147	286	hsa-mir-196b	tcgacagcacgacactgccttc
hsa-miR-1277-5p	356.319	112.067	3.17951	1.6688	6.05649e-07	1.39759e-05	up	417	329	526	120	32	135	hsa-mir-1277	aaatatatatatatatgtacgtat
hsa-miR-331-3p	678.835	171.948	3.9479	1.98108	6.97961e-07	1.59048e-05	up	1089	257	1294	133	128	159	hsa-mir-331	gcccctgggcctatcctagaa
hsa-miR-7974	114.704	435.267	0.263525	-1.92399	7.25657e-07	1.63318e-05	down	123	100	192	420	353	281	hsa-mir-7974	aggctgtgatgctctcctgagccc
hsa-miR-27a-3p	2420.07	910.831	2.65699	1.40979	8.11015e-07	1.80303e-05	up	2973	2072	3688	889	450	944	hsa-mir-27a	ttcacagtggctaagttccgc
hsa-miR-346	329.215	840.074	0.391889	-1.35148	9.29033e-07	2.04051e-05	down	414	431	239	821	529	725	hsa-mir-346	tgtctgcccgcatgcctgcctct
hsa-miR-548y	383.45	128.547	2.98295	1.57674	9.55295e-07	2.07322e-05	up	572	232	633	162	62	98	hsa-mir-548y	aaaagtaatcactgtttttgcc
hsa-miR-532-5p	738.7	279.128	2.64645	1.40406	9.9108e-07	2.12557e-05	up	1073	418	1301	255	186	246	hsa-mir-532	catgccttgagtgtaggaccgt
hsa-miR-192-5p	2558.23	1012.44	2.5268	1.33731	1.08048e-06	2.29036e-05	up	3513	1721	4273	1015	635	851	hsa-mir-192	ctgacctatgaattgacagcc
hsa-miR-4502	58.6905	463.252	0.126692	-2.9806	1.23201e-06	2.58157e-05	down	62	62	81	289	433	387	hsa-mir-4502	gctgatgatgatggtgctgaag
hsa-miR-2355-5p	49.7947	6.39153	7.79074	2.96176	1.73206e-06	3.58811e-05	up	57	27	107	10	3	3	hsa-mir-2355	atccccagatacaatggacaa
hsa-miR-215-5p	149.589	40.8305	3.66366	1.87329	1.84555e-06	3.78027e-05	up	199	93	270	47	21	34	hsa-mir-215	atgacctatgaattgacagac
hsa-miR-4286	24190.4	9348.29	2.58768	1.37166	2.20444e-06	4.46522e-05	up	37671	14979	37563	4473	8202	9871	hsa-mir-4286	accccactcctggtacc
hsa-miR-652-5p	2716.06	1116.63	2.43237	1.28236	2.3428e-06	4.69333e-05	up	4129	1528	4591	1307	612	860	hsa-mir-652	caaccctaggagagggtgccattca
hsa-miR-218-5p	56225.3	142037	0.395849	-1.33698	2.4224e-06	4.80005e-05	down	78266	39385	90084	136576	112217	95958	hsa-mir-218-1/hsa-mir-218-2	ttgtgcttgatctaaccatgt
hsa-miR-140-3p	9989.92	4059.85	2.46066	1.29905	2.50935e-06	4.91886e-05	up	14241	7480	14813	4977	1954	3242	hsa-mir-140	taccacagggtagaaccacgg
hsa-miR-574-3p	761.36	287.192	2.65105	1.40657	2.54905e-06	4.94352e-05	up	1041	547	1218	306	136	279	hsa-mir-574	cacgctcatgcacacacccaca
hsa-miR-378i	452.67	1220.92	0.37076	-1.43144	2.98071e-06	5.71983e-05	down	621	334	707	833	991	1138	hsa-mir-378i	actggactaggagtcagaagg
hsa-miR-30c-1-3p	45.2283	214.683	0.210675	-2.24691	3.52076e-06	6.68579e-05	down	55	58	37	141	200	173	hsa-mir-30c-1	ctgggagagggttgtttactcc
hsa-miR-671-5p	5073.9	41511.3	0.122229	-3.03234	3.56591e-06	6.70171e-05	down	6737	4095	7584	32250	39953	26757	hsa-mir-671	aggaagccctggaggggctggag
hsa-miR-151a-3p	2025.76	5046.41	0.401426	-1.31679	4.36699e-06	8.1235e-05	down	2811	1555	3026	4662	4079	3486	hsa-mir-151a	ctagactgaagctccttgagg
hsa-miR-760	221.172	617.476	0.358187	-1.48121	4.68053e-06	8.61879e-05	down	314	199	273	443	552	489	hsa-mir-760	cggctctgggtctgtgggga
hsa-miR-939-5p	15.1598	99.628	0.152164	-2.7163	5.37263e-06	9.79431e-05	down	25	7	26	64	80	98	hsa-mir-939	tggggagctgaggctctgggggtg
hsa-miR-502-3p	887.494	365.612	2.42742	1.27942	6.63275e-06	0.000119718	up	1227	542	1566	333	232	338	hsa-mir-502	aatgcacctgggcaaggattca
hsa-miR-193a-3p	1406.86	3366.22	0.417936	-1.25865	7.65006e-06	0.000136726	down	1710	1331	1951	2821	2687	2662	hsa-mir-193a	aactggcctacaaagtcccagt
hsa-miR-26b-5p	9140.87	3769.62	2.42488	1.27791	7.92519e-06	0.000140268	up	9777	9361	12978	4419	1759	3286	hsa-mir-26b	ttcaagtaattcaggataggt
hsa-miR-22-5p	227.606	79.1621	2.87518	1.52365	8.13535e-06	0.000142603	up	287	178	367	63	49	84	hsa-mir-22	agttcttcagtggcaagcttta
hsa-miR-491-5p	160.672	1151.44	0.13954	-2.84125	8.97328e-06	0.000155793	down	204	107	289	850	1122	770	hsa-mir-491	agtggggaacccttccatgagg
hsa-miR-4484	141.518	423.271	0.334345	-1.58059	1.00402e-05	0.000172672	down	231	94	197	254	375	390	hsa-mir-4484	aaaaggcgggagaagcccca
hsa-miR-1275	337.709	1459.31	0.231416	-2.11144	1.03645e-05	0.000176585	down	574	221	450	861	1369	1263	hsa-mir-1275	gtgggggagaggctgtc
hsa-miR-6724-5p	85.773	251.541	0.34099	-1.5522	1.04755e-05	0.000176822	down	123	97	71	251	189	173	hsa-mir-6724-1/hsa-mir-6724-2/hsa-mir-6724-3/hsa-mir-6724-4	ctgggcccgcggcgggcgtgggg
hsa-miR-2114-5p	36.2572	142.798	0.253906	-1.97763	1.10587e-05	0.000184954	down	55	39	30	96	99	156	hsa-mir-2114	tagtcccttccttgaagcggtc
hsa-miR-4514	11.8616	128.988	0.0919592	-3.44286	1.15767e-05	0.000191857	down	12	6	28	77	120	112	hsa-mir-4514	acaggcaggattggggaa
hsa-miR-450b-5p	498.594	195.671	2.54812	1.34943	1.19914e-05	0.000196939	up	621	369	848	167	111	209	hsa-mir-450b	ttttgcaatatgttcctgaata
hsa-miR-33b-5p	489.555	1417.04	0.345477	-1.53334	1.36604e-05	0.000222347	down	553	477	703	807	1204	1415	hsa-mir-33b	gtgcattgctgttgcattgc
hsa-miR-449c-5p	205.823	74.8161	2.75106	1.45999	1.46794e-05	0.00023682	up	299	157	294	86	53	44	hsa-mir-449c	taggcagtgtattgctagcggctgt
hsa-miR-489-3p	84.902	18.5579	4.57498	2.19377	1.48318e-05	0.000237179	up	104	82	114	24	7	16	hsa-mir-489	gtgacatcacatatacggcagc
hsa-miR-877-5p	2455.72	5402.39	0.454562	-1.13745	1.5627e-05	0.000247722	down	2790	2477	3366	5524	3052	4858	hsa-mir-877	gtagaggagatggcgcaggg
hsa-miR-629-3p	506.319	199.879	2.53313	1.34092	1.69605e-05	0.000266544	up	681	424	721	180	122	193	hsa-mir-629	gttctcccaacgtaagcccagc
hsa-miR-4423-3p	64.6865	11.8784	5.44571	2.44512	1.92109e-05	0.000299328	up	97	44	98	12	5	13	hsa-mir-4423	ataggcaccaaaaagcaacaa
hsa-miR-129-2-3p	264.267	95.99	2.75306	1.46104	2.00075e-05	0.000309099	up	402	172	407	63	59	116	hsa-mir-129-2	aagcccttaccccaaaaagcat
hsa-miR-1913	2.16991	40.3182	0.0538197	-4.21572	2.05116e-05	0.000314223	down	3	3	1	28	32	38	hsa-mir-1913	tctgccccctccgctgctgcca
hsa-miR-3179	82.4812	258.142	0.319519	-1.64603	2.12088e-05	0.000322196	down	113	65	122	246	195	188	hsa-mir-3179-1/hsa-mir-3179-2/hsa-mir-3179-3/hsa-mir-3179-4	agaaggggtgaaatttaaacgt
hsa-miR-3135b	136.35	848.224	0.160748	-2.63713	2.23554e-05	0.000336809	down	101	212	122	438	704	914	hsa-mir-3135b	ggctggagcgagtgcagtggtg
hsa-miR-7108-5p	14.0897	74.8678	0.188195	-2.4097	2.31488e-05	0.000345904	down	13	17	18	53	63	65	hsa-mir-7108	gtgtggccggcaggcgggtgg
hsa-miR-186-5p	8899.66	32095.9	0.277283	-1.85057	2.59972e-05	0.000385308	down	11808	8229	11545	19277	30035	27527	hsa-mir-186	caaagaattctccttttgggct
hsa-miR-615-5p	59.4718	189.982	0.313039	-1.67559	2.8285e-05	0.000415836	down	77	38	108	93	171	193	hsa-mir-615	gggggtccccggtgctcggatc
hsa-miR-4523	81.5222	911.518	0.0894356	-3.48301	2.86372e-05	0.000417645	down	142	68	80	582	900	687	hsa-mir-4523	gaccgagagggcctcggctgt
hsa-miR-1269b	158.825	415.36	0.38238	-1.38692	3.01979e-05	0.00043691	down	208	186	143	352	354	296	hsa-mir-1269b	ctggactgagccatgctactgg
hsa-miR-551a	349.386	143.624	2.43264	1.28252	3.23609e-05	0.000464519	up	529	193	599	69	120	159	hsa-mir-551a	gcgacccactcttggtttcca
hsa-miR-149-3p	12.8591	143.445	0.0896448	-3.47964	3.33517e-05	0.000475001	down	20	5	25	69	148	123	hsa-mir-149	agggagggacgggggctgtgc
hsa-let-7a-3p	320.34	126.132	2.53972	1.34467	3.63924e-05	0.00051429	up	387	274	496	87	80	145	hsa-let-7a-1/hsa-let-7a-3	ctatacaatctactgtctttc
hsa-miR-139-5p	437.159	104.58	4.18014	2.06355	3.92547e-05	0.000550471	up	481	477	556	100	56	105	hsa-mir-139	tctacagtgcacgtgtctccagt
hsa-miR-186-3p	869.13	5550.68	0.156581	-2.67502	3.96096e-05	0.000551208	down	865	922	1253	3288	5508	4409	hsa-mir-186	gcccaaaggtgaattttttggg
hsa-miR-99a-3p	233.027	92.3343	2.52373	1.33556	4.15783e-05	0.000569904	up	325	150	395	76	63	88	hsa-mir-99a	caagctcgcttctatgggtctg
hsa-miR-181a-5p	22596.9	10608.2	2.13013	1.09094	4.14654e-05	0.000569904	up	30953	16130	36263	8477	6915	10779	hsa-mir-181a-2/hsa-mir-181a-1	aacattcaacgctgtcggtgagt
hsa-miR-221-5p	1556.01	692.689	2.24633	1.16757	4.45819e-05	0.000606514	up	2034	1032	2740	974	239	546	hsa-mir-221	acctggcatacaatgtagattt
hsa-miR-181d-5p	817.461	352.52	2.31891	1.21345	4.819e-05	0.000650744	up	1047	667	1253	263	200	415	hsa-mir-181d	aacattcattgttgtcggtgggt
hsa-miR-362-5p	713.445	209.99	3.39752	1.76448	4.88808e-05	0.000655218	up	915	436	1339	240	114	169	hsa-mir-362	aatccttggaacctaggtgtgagt
hsa-miR-449a	161.65	58.5529	2.76075	1.46506	5.32636e-05	0.000708756	up	212	132	242	74	27	46	hsa-mir-449a	tggcagtgtattgttagctggt
hsa-miR-378a-3p	25731.5	56781.7	0.453166	-1.14189	5.91407e-05	0.000781257	down	36540	19529	37871	39402	49755	47601	hsa-mir-378a	actggacttggagtcagaaggc
hsa-miR-181b-5p	8299.15	3905.47	2.12501	1.08747	6.16339e-05	0.000808335	up	10610	6411	13352	3384	2347	3953	hsa-mir-181b-1/hsa-mir-181b-2	aacattcattgctgtcggtgggt
hsa-miR-150-3p	194.491	70.5835	2.75547	1.4623	6.56489e-05	0.000854843	up	256	195	229	51	58	62	hsa-mir-150	ctggtacaggcctgggggacag
hsa-miR-196a-5p	2186.3	7406.21	0.295199	-1.76024	6.70797e-05	0.000867278	down	2135	2616	2697	9113	4192	5084	hsa-mir-196a-1/hsa-mir-196a-2	taggtagtttcatgttgttggg
hsa-let-7d-5p	1137.52	494.671	2.29955	1.20135	8.03937e-05	0.0010321	up	1265	1119	1638	750	153	357	hsa-let-7d	agaggtagtaggttgcatagtt
hsa-miR-769-3p	452.751	3633.56	0.124602	-3.0046	8.10236e-05	0.00103291	down	545	417	653	2259	3663	2705	hsa-mir-769	ctgggatctccggggtcttggtt
hsa-miR-30d-5p	108255	52540.9	2.06039	1.04292	8.27794e-05	0.00104074	up	145874	79448	172776	47554	34947	46839	hsa-mir-30d	tgtaaacatccccgactggaag
hsa-miR-125b-5p	4693.03	2281.32	2.05715	1.04065	8.237e-05	0.00104074	up	6828	3466	6884	1652	1833	2053	hsa-mir-125b-1/hsa-mir-125b-2	tccctgagaccctaacttgtga
hsa-miR-4440	14.388	78.5259	0.183227	-2.4483	8.76911e-05	0.00109494	down	27	9	17	61	54	78	hsa-mir-4440	tgtcgtggggcttgctggcttg
hsa-miR-362-3p	1830.22	872.803	2.09694	1.06829	8.92902e-05	0.00110732	up	2345	1297	3136	684	593	870	hsa-mir-362	aacacacctattcaaggattca
hsa-miR-6088	67.6957	450.414	0.150297	-2.73411	9.30257e-05	0.00114585	down	81	82	65	219	437	419	hsa-mir-6088	agagatgaagcgggggggcg
hsa-miR-4455	233.32	1074.18	0.217209	-2.20285	9.64692e-05	0.00118029	down	298	244	268	608	954	1024	hsa-mir-4455	agggtgtgtgtgttttt
hsa-miR-30e-3p	593.691	271.819	2.18414	1.12707	0.000100534	0.00122182	up	786	430	973	173	197	296	hsa-mir-30e	ctttcagtcggatgtttacagc
hsa-miR-193b-5p	72.5199	485.016	0.149521	-2.74158	0.00010999	0.0013279	down	97	50	122	416	469	270	hsa-mir-193b	cggggttttgagggcgagatga
hsa-miR-374a-3p	111.951	33.6066	3.33122	1.73605	0.000138702	0.00166352	up	144	83	185	54	5	28	hsa-mir-374a	cttatcagattgtattgtaatt
hsa-miR-1537-5p	36.3681	6.26832	5.80189	2.53652	0.000143169	0.00170586	up	61	11	71	2	6	7	hsa-mir-1537	agctgtaattagtcagttttct
hsa-miR-23c	25.289	2.38574	10.6001	3.406	0.000156861	0.00185687	up	19	33	33	4	1	1	hsa-mir-23c	atcacattgccagtgattaccc
hsa-miR-185-5p	9105.16	18818.9	0.483832	-1.04742	0.000159669	0.00187791	down	12450	7427	13070	18283	14335	13199	hsa-mir-185	tggagagaaaggcagttcctga
hsa-miR-2392	111.336	372.917	0.298553	-1.74394	0.000200311	0.00232591	down	78	196	66	238	351	303	hsa-mir-2392	taggatgggggtgagaggtg
hsa-miR-4483	300.98	1340.22	0.224576	-2.15473	0.000199132	0.00232591	down	535	221	334	781	1306	1108	hsa-mir-4483	ggggtggtctgttgttg
hsa-miR-545-5p	593.749	267.35	2.22086	1.15112	0.000214353	0.0024732	up	742	517	876	322	125	224	hsa-mir-545	tcagtaaatgtttattagatga
hsa-miR-1268b	307.251	2285.6	0.134429	-2.89509	0.000227038	0.00260308	down	382	346	323	1007	2213	2238	hsa-mir-1268b	cgggcgtggtggtgggggtg
hsa-miR-597-5p	251.186	821.194	0.305879	-1.70897	0.000248162	0.0028275	down	296	234	365	439	768	760	hsa-mir-597	tgtgtcactcgatgaccactgt
hsa-miR-424-5p	19833.4	9888.56	2.00569	1.0041	0.000256771	0.00290741	up	26544	14842	31376	12707	4516	7611	hsa-mir-424	cagcagcaattcatgttttgaa
hsa-miR-3615	188.215	438.747	0.428983	-1.22101	0.000263285	0.00296277	down	257	129	312	216	374	471	hsa-mir-3615	tctctcggctcctcgcggctc
hsa-miR-106b-3p	1675.38	833.864	2.00917	1.0066	0.000272608	0.00304887	up	2304	1070	2891	870	446	764	hsa-mir-106b	ccgcactgtgggtacttgctgc
hsa-miR-30b-3p	48.2226	161.131	0.299275	-1.74046	0.000278926	0.0031005	down	59	37	81	67	148	172	hsa-mir-30b	ctgggaggtggatgtttacttc
hsa-miR-4533	3.41841	58.2995	0.0586353	-4.09209	0.000292761	0.00323456	down	4	2	7	37	64	36	hsa-mir-4533	tggaaggaggttgccggacgct
hsa-miR-942-5p	412.235	191.817	2.14911	1.10374	0.000306608	0.00336714	up	561	300	656	142	134	195	hsa-mir-942	tcttctctgttttggccatgtg
hsa-miR-769-5p	7877.56	26089.2	0.301947	-1.72763	0.00031389	0.00342647	down	11278	5596	12137	17232	25491	19420	hsa-mir-769	tgagacctctgggttctgagct
hsa-miR-1306-3p	179.761	411.865	0.436456	-1.19609	0.000323936	0.00349429	down	206	178	250	285	372	332	hsa-mir-1306	acgttggctctggtggtg
hsa-let-7f-2-3p	128.6	49.0936	2.61949	1.38928	0.000372407	0.00399352	up	197	84	196	23	26	74	hsa-let-7f-2	ctatacagtctactgtctttcc
hsa-miR-6720-5p	137.67	55.9207	2.46187	1.29976	0.000388402	0.00414068	up	212	95	200	63	24	54	hsa-mir-6720	ttccagccctggtaggcgccgcg
hsa-miR-1268a	72.5089	252.175	0.287534	-1.79819	0.00040265	0.00421857	down	93	71	91	111	230	265	hsa-mir-1268a	cgggcgtggtggtggggg
hsa-miR-3607-3p	34.9935	103.364	0.338546	-1.56258	0.000400404	0.00421857	down	37	46	33	105	66	84	hsa-mir-3607	actgtaaacgctttctgatg
hsa-miR-664b-3p	33.3124	5.59441	5.95459	2.574	0.000411157	0.00428308	up	40	29	51	3	3	8	hsa-mir-664b	ttcatttgcctcccagcctaca
hsa-miR-183-3p	378.734	181.805	2.08319	1.05879	0.00042406	0.0043924	up	620	183	641	157	116	176	hsa-mir-183	gtgaattaccgaagggccataa
hsa-miR-1287-5p	117.091	285.101	0.4107	-1.28384	0.000428143	0.00440963	down	145	95	186	205	263	215	hsa-mir-1287	tgctggatcagtggttcgagtc
hsa-miR-5685	2.26863	31.5754	0.0718478	-3.79891	0.000436632	0.00445796	down	1	4	2	15	32	28	hsa-mir-5685	acagcccagcagttatcacggg
hsa-miR-877-3p	81.8321	260.188	0.314512	-1.66881	0.000437727	0.00445796	down	87	89	108	149	251	221	hsa-mir-877	tcctcttctccctcctcccag
hsa-miR-449b-5p	149.426	59.2306	2.52278	1.33501	0.000456231	0.0046206	up	173	152	199	71	19	61	hsa-mir-449b	aggcagtgtattgttagctggc
hsa-miR-450b-3p	14.7412	110.319	0.133624	-2.90375	0.000465726	0.00469071	down	20	14	18	144	43	92	hsa-mir-450b	ttgggatcattttgcatccata
hsa-miR-933	29.9426	93.7387	0.319426	-1.64645	0.000502364	0.00500443	down	39	34	29	65	85	75	hsa-mir-933	tgtgcgcagggagacctctccc
hsa-miR-1224-5p	35.2195	111.73	0.315219	-1.66557	0.000513089	0.00508349	down	35	42	43	91	90	90	hsa-mir-1224	gtgaggactcgggaggtgg
hsa-miR-23a-5p	3.3494	31.4296	0.106568	-3.23015	0.000549129	0.00541115	down	7	1	5	33	22	22	hsa-mir-23a	ggggttcctggggatgggattt
hsa-miR-32-3p	419.195	204.422	2.05064	1.03607	0.000612821	0.00600631	up	630	273	654	207	128	170	hsa-mir-32	caatttagtgtgtgtgatattt
hsa-miR-95-3p	274.124	122.048	2.24603	1.16738	0.000667331	0.00647098	up	416	223	348	142	66	96	hsa-mir-95	ttcaacgggtatttattgagca
hsa-miR-378c	999.033	2198.64	0.454387	-1.13801	0.000696097	0.00671421	down	1401	833	1364	1327	2078	1853	hsa-mir-378c	actggacttggagtcagaagagtgg
hsa-miR-6720-3p	43.8516	11.2171	3.90936	1.96693	0.000742453	0.00701291	up	65	30	67	6	10	11	hsa-mir-6720	cgcgcctgcaggaactggtaga
hsa-miR-342-5p	180.347	379.632	0.475057	-1.07383	0.000752663	0.00703643	down	223	164	257	394	270	265	hsa-mir-342	aggggtgctatctgtgattga
hsa-miR-1296-3p	351.259	969.234	0.362409	-1.46431	0.000749518	0.00703643	down	376	415	405	540	885	902	hsa-mir-1296	gagtggggcttcgaccctaacc
hsa-miR-548s	12.6581	0.477777	26.4937	4.72758	0.00077442	0.0072029	up	17	13	14	0	1	0	hsa-mir-548s	atggccaaaactgcagttatttt
hsa-miR-3136-5p	42.2764	9.71397	4.35212	2.12172	0.000868119	0.0080334	up	53	31	72	11	6	7	hsa-mir-3136	ctgactgaataggtagggtcatt
hsa-miR-5195-5p	132.255	24.8866	5.31433	2.40989	0.000951793	0.0086756	up	119	100	273	15	18	28	hsa-mir-5195	aacccctaaggcaactggatgg
hsa-miR-1288-3p	0.775229	21.554	0.0359668	-4.79719	0.00104754	0.00950084	down	0	2	0	24	18	10	hsa-mir-1288	tggactgccctgatctggaga
hsa-miR-224-5p	30.9248	4.4012	7.02645	2.8128	0.00121374	0.0107934	up	30	39	35	9	2	0	hsa-mir-224	caagtcactagtggttccgtt
hsa-miR-3198	4.35412	71.3862	0.0609938	-4.03519	0.00123682	0.0109452	down	7	3	6	48	81	38	hsa-mir-3198-1/hsa-mir-3198-2	gtggagtcctggggaatggaga
hsa-miR-3928-3p	27.0784	200.776	0.134869	-2.89037	0.00136188	0.011879	down	31	29	34	111	217	145	hsa-mir-3928	ggaggaaccttggagcttcggc
hsa-miR-425-3p	375.98	771.643	0.487247	-1.03728	0.00136993	0.0118923	down	509	259	626	577	694	582	hsa-mir-425	atcgggaatgtcgtgtccgccc
hsa-miR-1-5p	18.8268	88.2908	0.213236	-2.22948	0.00138146	0.0119355	down	14	25	24	37	85	89	hsa-mir-1-1	acatacttctttatatgcccat
hsa-miR-4447	649.282	2961.61	0.219233	-2.18946	0.00144335	0.0124114	down	863	606	831	1484	3077	2452	hsa-mir-4447	ggtgggggctgttgttt
hsa-miR-4472	237.598	823.776	0.288426	-1.79373	0.00150598	0.0127693	down	585	117	177	641	714	630	hsa-mir-4472-1/hsa-mir-4472-2	ggtggggggtgttgtttt
hsa-miR-2116-5p	19.6304	2.08525	9.41392	3.2348	0.00150484	0.0127693	up	33	12	28	0	2	3	hsa-mir-2116	ggttcttagcataggaggtct
hsa-miR-15a-3p	266.997	131.122	2.03625	1.02592	0.00158558	0.013382	up	384	197	397	160	95	65	hsa-mir-15a	caggccatattgtgctgcctca
hsa-miR-3960	48.0607	120.802	0.397848	-1.32971	0.00162238	0.0136295	down	69	37	69	99	101	92	hsa-mir-3960	ggcggcggcggaggcggggg
hsa-miR-4301	19.2692	3.33501	5.77785	2.53053	0.00164638	0.0137677	up	15	16	40	3	3	2	hsa-mir-4301	tcccactacttcacttgtga
hsa-miR-642b-5p	58.4849	18.5233	3.15736	1.65872	0.00172344	0.0143462	up	80	37	102	14	11	21	hsa-mir-642b	ggttccctctccaaatgtgtct
hsa-miR-216b-5p	31.0699	6.40095	4.85395	2.27916	0.00179717	0.014892	up	33	35	39	7	7	1	hsa-mir-216b	aaatctctgcaggcaaatgtga
hsa-miR-636	58.8017	149.065	0.394471	-1.34201	0.00190412	0.0157068	down	108	41	65	130	103	133	hsa-mir-636	tgtgcttgctcgtcccgcccgca
hsa-miR-3648	20.6125	60.7016	0.339571	-1.55821	0.00201196	0.0165216	down	19	31	16	41	54	51	hsa-mir-3648-1/hsa-mir-3648-2	agccgcggggatcgccgaggg
hsa-miR-3944-3p	11.4108	50.2251	0.227194	-2.13801	0.00208272	0.017026	down	20	6	17	24	52	43	hsa-mir-3944	ttcgggctggcctgctgctccgg
hsa-miR-624-3p	50.521	17.0453	2.96392	1.56751	0.0021482	0.0174829	up	66	27	100	14	15	12	hsa-mir-624	cacaaggtattggtattacct
hsa-miR-483-5p	33.3232	102.757	0.324292	-1.62463	0.00216155	0.0175133	down	39	22	64	87	76	88	hsa-mir-483	aagacgggaggaaagaagggag
hsa-miR-4429	81.5892	319.27	0.255549	-1.96833	0.00218323	0.0176107	down	124	66	104	205	329	222	hsa-mir-4429	aaaagctgggctgagaggcg
hsa-miR-6861-3p	2.81907	24.703	0.114119	-3.13139	0.00225768	0.0179727	down	7	2	1	18	16	27	hsa-mir-6861	tggacctctcctccccag
hsa-miR-196a-3p	246.851	122.572	2.01392	1.01001	0.00225315	0.0179727	up	328	173	413	101	70	134	hsa-mir-196a-2	cggcaacaagaaactgcctgag
hsa-miR-181a-3p	248.838	123.202	2.01976	1.01418	0.00224056	0.0179727	up	325	205	371	75	89	138	hsa-mir-181a-1	accatcgaccgttgattgtacc
hsa-miR-374c-5p	169.791	77.2591	2.19768	1.13598	0.00229638	0.0181225	up	216	145	251	101	39	53	hsa-mir-374c	ataatacaacctgctaagtgct
hsa-miR-3173-5p	31.5524	91.3631	0.345352	-1.53386	0.00239633	0.0188298	down	41	38	27	51	81	88	hsa-mir-3173	tgccctgcctgttttctccttt
hsa-miR-4745-5p	12.4571	49.5386	0.251462	-1.99159	0.00242472	0.0189711	down	14	21	3	32	41	47	hsa-mir-4745	tgagtggggctcccgggacggcg
hsa-miR-548c-5p	59.002	20.0006	2.95001	1.56072	0.00249967	0.0193443	up	78	45	93	21	14	14	hsa-mir-548c	aaaagtaattgcggtttttgcc
hsa-miR-1307-5p	21122.3	51459.3	0.410466	-1.28466	0.00262191	0.0201677	down	30438	14310	33493	30461	49338	43086	hsa-mir-1307	tcgaccggacctcgaccggct
hsa-miR-7114-5p	2.68595	24.0699	0.111589	-3.16373	0.00268021	0.0205295	down	2	5	1	12	25	20	hsa-mir-7114	tctgtggagtggggtgcctgt
hsa-miR-6789-5p	10.0531	44.7703	0.224548	-2.1549	0.00288697	0.0220207	down	10	8	19	29	35	45	hsa-mir-6789	gtaggggcgtcccgggcgcgcggg
hsa-miR-766-5p	53.5942	215.219	0.249022	-2.00566	0.00330415	0.0246863	down	75	52	61	100	219	192	hsa-mir-766	aggaggaattggtgctggtctt
hsa-miR-576-3p	118.463	252.776	0.468649	-1.09342	0.00329762	0.0246863	down	134	113	174	195	227	185	hsa-mir-576	aagatgtggaaaaattggaatc
hsa-miR-4750-5p	15.7221	55.0256	0.285723	-1.80731	0.00335833	0.0249887	down	24	18	11	25	51	56	hsa-mir-4750	ctcgggcggaggtggttgagtg
hsa-miR-497-3p	86.6457	35.5687	2.43601	1.28452	0.00347511	0.0257525	up	144	71	95	28	26	33	hsa-mir-497	caaaccacactgtggtgttaga
hsa-miR-323a-5p	2.81672	27.9776	0.100677	-3.31219	0.00366249	0.0270313	down	4	4	1	14	30	22	hsa-mir-323a	aggtggtccgtggcgcgttcgc
hsa-miR-6797-3p	94.5887	209.556	0.451376	-1.1476	0.00370345	0.0272234	down	141	71	133	184	169	155	hsa-mir-6797	tgcatgacccttccctccccac
hsa-miR-3180-3p	11.8913	48.5799	0.244779	-2.03045	0.00403746	0.0294411	down	13	6	27	36	35	48	hsa-mir-3180-1/hsa-mir-3180-2/hsa-mir-3180-3	tggggcggagcttccggaggcc
hsa-miR-5000-5p	17.6853	2.67052	6.6224	2.72735	0.00457162	0.032492	up	24	13	28	1	4	1	hsa-mir-5000	cagttcagaagtgttcctgagt
hsa-miR-98-3p	31.2055	9.05576	3.44592	1.78489	0.00468504	0.033104	up	46	16	57	10	7	5	hsa-mir-98	ctatacaacttactactttccc
hsa-miR-491-3p	95.5772	39.3532	2.4287	1.28019	0.00471919	0.0332165	up	108	82	156	40	18	41	hsa-mir-491	cttatgcaagattcccttctac
hsa-miR-4786-3p	7.50374	34.0593	0.220314	-2.18236	0.00479124	0.033594	down	15	4	9	23	30	29	hsa-mir-4786	tgaagccagctctggtctgggc
hsa-miR-6514-5p	2.18421	22.8704	0.0955035	-3.3883	0.00483652	0.0336526	down	4	0	5	35	8	15	hsa-mir-6514	tatggagtggactttcagctggc
hsa-miR-3662	42.2657	105.002	0.402522	-1.31286	0.00513163	0.0355702	down	37	47	63	126	66	67	hsa-mir-3662	gaaaatgatgagtagtgactgatg
hsa-miR-4791	26.0273	90.2711	0.288324	-1.79424	0.00534894	0.0365536	down	26	32	30	48	89	78	hsa-mir-4791	tggatatgatgactgaaa
hsa-miR-642a-3p	59.8115	21.3076	2.80705	1.48905	0.00540194	0.0367453	up	80	57	74	17	16	19	hsa-mir-642a	agacacatttggagagggaacc
hsa-miR-663b	8.56552	41.0172	0.208828	-2.25962	0.0054597	0.0370001	down	14	8	8	22	43	32	hsa-mir-663b	ggtggcccggccgtgcctgagg
hsa-miR-3195	7.78324	38.9225	0.199967	-2.32216	0.00555926	0.0373968	down	5	12	8	16	45	30	hsa-mir-3195	cgcgccgggcccgggtt
hsa-miR-135b-5p	56.7392	135.759	0.417942	-1.25863	0.00572962	0.0384011	down	82	43	82	144	86	105	hsa-mir-135b	tatggcttttcattcctatgtga
hsa-miR-6816-5p	7.76294	40.9694	0.189481	-2.39987	0.00579204	0.0386772	down	16	4	9	35	38	25	hsa-mir-6816	tggggcggggcaggtccctgc
hsa-miR-6880-3p	2.81437	23.0195	0.12226	-3.03197	0.00632117	0.0417518	down	1	6	1	13	22	20	hsa-mir-6880	ccgccttctctcctcccccag
hsa-miR-3157-5p	51.8122	20.7632	2.49539	1.31926	0.00665524	0.043023	up	60	45	82	18	18	14	hsa-mir-3157	ttcagccaggctagtgcagtct
hsa-miR-4680-5p	44.3331	15.0714	2.94154	1.55657	0.00661934	0.043023	up	74	27	64	13	3	23	hsa-mir-4680	agaactcttgcagtcttagatgt
hsa-miR-30c-2-3p	64.6853	253.842	0.254825	-1.97242	0.00664092	0.043023	down	71	75	75	147	274	177	hsa-mir-30c-2	ctgggagaaggctgtttactct
hsa-miR-6743-3p	6.05924	34.3283	0.176508	-2.50219	0.006728	0.0431344	down	5	4	14	22	29	32	hsa-mir-6743	agccgctcttctccctgcccaca
hsa-miR-6124	4.78103	29.6769	0.161103	-2.63395	0.00670959	0.0431344	down	3	5	9	17	28	26	hsa-mir-6124	gggaaaaggaagggggagga
hsa-miR-4665-5p	15.0767	46.6908	0.322905	-1.63082	0.00687892	0.0435426	down	10	18	24	35	35	44	hsa-mir-4665	ctgggggacgcgtgagcgcgagc
hsa-miR-3180	6.49667	32.8824	0.197573	-2.33954	0.00724528	0.0457029	down	12	4	8	20	26	34	hsa-mir-3180-4/hsa-mir-3180-5	tggggcggagcttccggag
hsa-miR-4750-3p	1.29362	17.8777	0.0723593	-3.78868	0.00774018	0.0481582	down	2	2	0	6	20	16	hsa-mir-4750	cctgacccaccccctcccgcag
hsa-miR-6758-5p	2.70024	46.4525	0.0581291	-4.1046	0.00772483	0.0481582	down	3	2	5	30	59	18	hsa-mir-6758	tagagaggggaaggatgtgatgt
hsa-miR-6790-3p	3.66096	46.3753	0.0789419	-3.66306	0.00791227	0.0487746	down	1	7	3	17	33	64	hsa-mir-6790	cgacctcggcgacccctcact
hsa-miR-6089	12.0553	63.3627	0.190258	-2.39397	0.00813377	0.0499255	down	18	9	17	27	70	52	hsa-mir-6089-1/hsa-mir-6089-2	ggaggccggggtggggcggggcgg

## Sheet: miRNA_96hvs0h
AccID	96h	0h	FoldChange	Log2FC	P-Value	FDR	Style	w96h1	w96h2	w96h3	w0h1	w0h2	w0h3	miRNApreName	mirSequence
hsa-miR-16-5p	181158	14831.6	12.2144	3.61051	1.8997e-34	3.45366e-31	up	201710	206943	220269	21784	4267	11825	hsa-mir-16-1/hsa-mir-16-2	tagcagcacgtaaatattggcg
hsa-miR-23a-3p	14371.4	1204.46	11.9318	3.57674	7.10778e-34	6.46097e-31	up	16870	15488	17561	1058	606	1354	hsa-mir-23a	atcacattgccagggatttcc
hsa-miR-23b-3p	36612.3	3385.68	10.8139	3.43481	5.08427e-32	3.08107e-29	up	43495	39625	44033	3469	1667	3349	hsa-mir-23b	atcacattgccagggattacc
hsa-miR-4521	1062.34	10817.6	0.0982053	-3.34806	7.44918e-31	3.38565e-28	down	1455	582	1676	9756	7248	9612	hsa-mir-4521	gctaaggaagtcctgtgctcag
hsa-miR-660-5p	12793.1	1388	9.21695	3.20429	3.17332e-28	1.15382e-25	up	14020	15094	15281	1416	656	1414	hsa-mir-660	tacccattgcatatcggagttg
hsa-miR-15b-5p	51013.9	3192.28	15.9804	3.99823	1.04802e-25	3.1755e-23	up	71919	47506	57871	5007	881	2269	hsa-mir-15b	tagcagcacatcatggtttaca
hsa-miR-7974	21.7735	435.267	0.0500233	-4.32126	7.71072e-24	2.00258e-21	down	32	13	31	420	353	281	hsa-mir-7974	aggctgtgatgctctcctgagccc
hsa-miR-92a-1-5p	332.092	2675.15	0.124139	-3.00997	1.05668e-23	2.4013e-21	down	409	319	427	2453	2125	1914	hsa-mir-92a-1	aggttgggatcggttgcaatgct
hsa-miR-1306-5p	946.929	103.175	9.17791	3.19817	2.80124e-23	5.6585e-21	up	1113	1023	1153	109	49	101	hsa-mir-1306	ccacctcccctgcaaacgtcca
hsa-miR-99b-5p	13658.8	1931.63	7.07112	2.82194	5.24622e-23	9.53763e-21	up	15752	15802	15843	2133	1012	1677	hsa-mir-99b	cacccgtagaaccgaccttgcg
hsa-miR-195-5p	1955.88	250.787	7.79896	2.96328	7.62733e-23	1.26059e-20	up	2258	2201	2331	373	107	151	hsa-mir-195	tagcagcacagaaatattggc
hsa-miR-25-5p	152.252	1291.87	0.117853	-3.08494	2.82462e-22	4.2793e-20	down	213	125	192	1018	1022	1099	hsa-mir-25	aggcggagacttgggcaattg
hsa-miR-132-3p	1573.58	222.846	7.0613	2.81993	8.92767e-21	1.2485e-18	up	1721	1770	1974	296	85	183	hsa-mir-132	taacagtctacagccatggtcg
hsa-miR-99a-5p	14867.2	2394.55	6.20877	2.63431	1.61858e-19	2.10184e-17	up	16299	16976	18345	2553	1348	2053	hsa-mir-99a	aacccgtagatccgatcttgtg
hsa-miR-222-5p	377.158	2204.64	0.171075	-2.5473	2.13221e-19	2.42272e-17	down	489	305	520	2581	973	1996	hsa-mir-222	ctcagtagccagtgtagatcct
hsa-miR-124-3p	935.065	126.842	7.3719	2.88204	2.037e-19	2.42272e-17	up	1079	1015	1154	149	72	94	hsa-mir-124-1/hsa-mir-124-2/hsa-mir-124-3	taaggcacgcggtgaatgcc
hsa-miR-664a-3p	589.402	79.2243	7.43966	2.89524	9.40088e-19	1.00534e-16	up	690	601	758	80	56	58	hsa-mir-664a	tattcatttatccccagcctaca
hsa-miR-128-3p	12021.3	2258.77	5.32208	2.41199	6.18997e-18	6.25187e-16	up	13917	14535	13231	1500	1534	2527	hsa-mir-128-1/hsa-mir-128-2	tcacagtgaaccggtctcttt
hsa-miR-10a-5p	119775	22696.5	5.27724	2.39978	8.16689e-18	7.81443e-16	up	129129	133648	153291	22224	12704	21559	hsa-mir-10a	taccctgtagatccgaatttgtg
hsa-miR-199b-5p	304.089	37.9991	8.00253	3.00046	1.97827e-16	1.79825e-14	up	349	316	392	23	28	42	hsa-mir-199b	cccagtgtttagactatctgttc
hsa-miR-574-5p	515.388	4924.42	0.10466	-3.25622	3.27904e-16	2.83871e-14	down	568	617	603	4270	4111	3520	hsa-mir-574	tgagtgtgtgtgtgtgagtgtgt
hsa-miR-107	23163.7	4753.67	4.87279	2.28475	5.64061e-16	4.66119e-14	up	26201	25552	28699	6512	1749	3784	hsa-mir-107	agcagcattgtacagggctatca
hsa-miR-4455	29.7057	1074.18	0.0276544	-5.17635	8.70439e-16	6.72681e-14	down	40	13	51	608	954	1024	hsa-mir-4455	agggtgtgtgtgttttt
hsa-miR-3529-3p	3497.03	16361.2	0.21374	-2.22607	8.88028e-16	6.72681e-14	down	4037	3430	4698	14611	11320	14231	hsa-mir-3529	aacaacaaaatcactagtcttcca
hsa-miR-4502	9.56521	463.252	0.020648	-5.59786	9.63076e-16	7.00349e-14	down	11	15	7	289	433	387	hsa-mir-4502	gctgatgatgatggtgctgaag
hsa-miR-5588-5p	311.56	23.7663	13.1093	3.71252	1.26815e-15	8.86732e-14	up	343	391	346	21	14	24	hsa-mir-5588	actggcattagtgggactttt
hsa-miR-532-3p	937.143	170.437	5.49848	2.45903	1.70613e-15	1.10776e-13	up	1220	959	1076	179	73	178	hsa-mir-532	cctcccacacccaaggcttgca
hsa-miR-7-5p	11001.2	50264.5	0.218866	-2.19188	1.67757e-15	1.10776e-13	down	12417	10726	15136	44223	34726	44461	hsa-mir-7-1/hsa-mir-7-2/hsa-mir-7-3	tggaagactagtgattttgttgt
hsa-miR-4700-5p	7814.19	1761.64	4.43575	2.14918	4.61855e-15	2.89536e-13	up	9303	9517	8266	1122	1475	1666	hsa-mir-4700	tctggggatgaggacagtgtgt
hsa-miR-3909	366.948	56.3231	6.51505	2.70378	7.39794e-15	4.34119e-13	up	413	436	424	33	41	64	hsa-mir-3909	tgtcctctagggcctgcagtct
hsa-miR-27b-3p	10533.5	2333.7	4.51364	2.17429	7.40246e-15	4.34119e-13	up	12054	12412	12077	1902	1323	2585	hsa-mir-27b	ttcacagtggctaagttctgc
hsa-miR-301a-3p	41078.9	9083.21	4.52251	2.17712	1.14408e-14	6.49979e-13	up	49038	45602	47964	14182	2811	6136	hsa-mir-301a	cagtgcaatagtattgtcaaagc
hsa-miR-361-3p	1157.78	238.792	4.8485	2.27754	2.21406e-14	1.21974e-12	up	1356	1383	1276	217	147	227	hsa-mir-361	tcccccaggtgtgattctgattt
hsa-miR-660-3p	325.48	49.4469	6.58242	2.71862	3.87177e-14	2.07026e-12	up	350	397	382	56	20	49	hsa-mir-660	acctcctgtgtgcatggatta
hsa-miR-96-5p	3147.49	714.86	4.40294	2.13847	8.63996e-14	4.48784e-12	up	3605	3469	3857	823	300	681	hsa-mir-96	tttggcactagcacatttttgct
hsa-miR-181c-3p	438.904	84.6578	5.18445	2.37419	2.30262e-12	1.16282e-10	up	453	512	559	69	62	76	hsa-mir-181c	aaccatcgaccgttgagtggac
hsa-miR-1275	141.208	1459.31	0.0967635	-3.36939	3.07835e-12	1.51255e-10	down	208	143	139	861	1369	1263	hsa-mir-1275	gtgggggagaggctgtc
hsa-miR-551b-3p	13000.9	3448.1	3.77046	1.91474	4.2416e-12	2.02927e-10	up	14540	14532	16077	3209	2058	3283	hsa-mir-551b	gcgacccatacttggtttcag
hsa-miR-26a-5p	44584.5	11945.3	3.73239	1.9001	1.00324e-11	4.67666e-10	up	55287	50245	49159	17286	4551	8373	hsa-mir-26a-1/hsa-mir-26a-2	ttcaagtaatccaggataggct
hsa-miR-4483	76.7635	1340.22	0.0572769	-4.1259	1.17758e-11	5.35209e-10	down	124	60	83	781	1306	1108	hsa-mir-4483	ggggtggtctgttgttg
hsa-miR-3613-3p	268.237	34.9764	7.66908	2.93905	1.33386e-11	5.91455e-10	up	310	306	315	33	31	20	hsa-mir-3613	acaaaaaaaaaagcccaacccttc
hsa-miR-301b-3p	3194.07	851.209	3.75239	1.90781	1.51132e-11	6.54186e-10	up	3641	3605	3843	980	458	683	hsa-mir-301b	cagtgcaatgatattgtcaaagc
hsa-miR-10b-5p	23782.7	6659.76	3.57111	1.83637	2.35938e-11	9.97525e-10	up	25619	27613	29331	6148	3977	6389	hsa-mir-10b	taccctgtagaaccgaatttgtg
hsa-miR-421	4627.08	1247.11	3.71023	1.89151	2.57321e-11	1.0632e-09	up	5507	5241	5310	1654	477	1025	hsa-mir-421	atcaacagacattaattgggcgc
hsa-miR-652-5p	3990.33	1116.63	3.57354	1.83736	6.39283e-11	2.5827e-09	up	4232	4676	4944	1307	612	860	hsa-mir-652	caaccctaggagagggtgccattca
hsa-miR-4742-3p	27.1694	172.768	0.15726	-2.66878	6.86692e-11	2.71392e-09	down	44	11	40	130	140	149	hsa-mir-4742	tctgtattctcctttgcctgcag
hsa-miR-196b-5p	8746.83	29696.1	0.294545	-1.76344	7.20257e-11	2.78601e-09	down	9684	10202	10471	30278	19187	23733	hsa-mir-196b	taggtagtttcctgttgttggg
hsa-miR-10a-3p	733.723	187.831	3.9063	1.9658	1.1866e-10	4.49426e-09	up	894	747	909	168	93	210	hsa-mir-10a	caaattcgtatctaggggaata
hsa-miR-324-5p	9284.73	2710.95	3.4249	1.77606	1.28537e-10	4.76897e-09	up	10651	10618	10957	2725	1554	2457	hsa-mir-324	cgcatcccctagggcattggtgt
hsa-miR-30c-1-3p	21.3901	214.683	0.0996355	-3.3272	1.83019e-10	6.65457e-09	down	21	31	22	141	200	173	hsa-mir-30c-1	ctgggagagggttgtttactcc
hsa-miR-4447	110.296	2961.61	0.0372421	-4.74692	1.91704e-10	6.83369e-09	down	171	82	131	1484	3077	2452	hsa-mir-4447	ggtgggggctgttgttt
hsa-miR-331-3p	1091.35	171.948	6.34695	2.66606	2.07384e-10	7.25046e-09	up	1386	1104	1302	133	128	159	hsa-mir-331	gcccctgggcctatcctagaa
hsa-miR-4466	11.4967	145.559	0.0789833	-3.66231	2.65632e-10	9.11169e-09	down	18	9	13	96	130	124	hsa-mir-4466	gggtgcgggccggcgggg
hsa-miR-589-3p	1741.65	499.136	3.48934	1.80295	3.7462e-10	1.21618e-08	up	1970	1903	2177	506	309	419	hsa-mir-589	tcagaacaaatgccggttcccaga
hsa-miR-103a-3p	117555	35039	3.35498	1.7463	3.74261e-10	1.21618e-08	up	133549	127318	147528	51697	12290	24896	hsa-mir-103a-2/hsa-mir-103a-1	agcagcattgtacagggctatga
hsa-miR-455-3p	12807.5	3820.97	3.35188	1.74497	3.69223e-10	1.21618e-08	up	14309	14674	15477	4576	1706	3330	hsa-mir-455	gcagtccatgggcatatacac
hsa-miR-103b	111403	33594.3	3.31612	1.72949	5.4618e-10	1.74203e-08	up	125890	120028	141148	49503	11784	23932	hsa-mir-103b-1/hsa-mir-103b-2	tcatagccctgtacaatgctgct
hsa-miR-641	672.498	177.513	3.78844	1.9216	7.54157e-10	2.36389e-08	up	795	741	799	222	77	148	hsa-mir-641	aaagacataggatagagtcacctc
hsa-miR-99a-3p	385.145	92.3343	4.1712	2.06046	7.89365e-10	2.43231e-08	up	457	470	408	76	63	88	hsa-mir-99a	caagctcgcttctatgggtctg
hsa-miR-147b	72.2121	339.279	0.21284	-2.23216	1.53327e-09	4.6458e-08	down	70	81	100	258	289	272	hsa-mir-147b	gtgtgcggaaatgcttctgcta
hsa-miR-877-5p	1743.27	5402.39	0.322685	-1.6318	1.58673e-09	4.72896e-08	down	2126	2011	1910	5524	3052	4858	hsa-mir-877	gtagaggagatggcgcaggg
hsa-miR-1226-5p	19.931	146.918	0.13566	-2.88193	3.36617e-09	9.87048e-08	down	26	25	18	157	95	110	hsa-mir-1226	gtgagggcatgcaggcctggatgggg
hsa-miR-7706	56.1827	276.148	0.203451	-2.29724	4.22226e-09	1.21842e-07	down	85	55	55	199	227	243	hsa-mir-7706	tgaagcgcctgtgctctgccgaga
hsa-miR-4741	27.7096	195.515	0.141727	-2.81882	4.51544e-09	1.28267e-07	down	28	37	31	130	175	165	hsa-mir-4741	cgggctgtccggaggggtcggct
hsa-miR-320c	163.809	624.963	0.26211	-1.93176	4.73586e-09	1.32458e-07	down	193	176	200	445	544	517	hsa-mir-320c-1/hsa-mir-320c-2	aaaagctgggttgagagggt
hsa-miR-212-3p	366.875	96.1251	3.81664	1.9323	4.89322e-09	1.34786e-07	up	419	428	426	89	55	95	hsa-mir-212	taacagtctccagtcacggcc
hsa-miR-532-5p	921.942	279.128	3.30293	1.72375	5.66182e-09	1.5363e-07	up	1091	997	1114	255	186	246	hsa-mir-532	catgccttgagtgtaggaccgt
hsa-miR-296-3p	2282.7	8270.45	0.276007	-1.85722	9.94997e-09	2.6216e-07	down	2699	2634	2587	5835	7562	6436	hsa-mir-296	gagggttgggtggaggctctcc
hsa-miR-18a-3p	25.3801	149.227	0.170077	-2.55574	9.89065e-09	2.6216e-07	down	20	35	33	94	118	151	hsa-mir-18a	actgccctaagtgctccttctgg
hsa-miR-16-2-3p	2170.94	714.288	3.03931	1.60374	1.03831e-08	2.69664e-07	up	2628	2319	2593	686	474	598	hsa-mir-16-2	ccaatattactgtgctgcttta
hsa-miR-96-3p	59.474	7.04659	8.44011	3.07726	1.25882e-08	3.20018e-07	up	72	75	59	6	6	5	hsa-mir-96	aatcatgtgcagtgccaatatg
hsa-miR-1-5p	3.47954	88.2908	0.03941	-4.66529	1.2674e-08	3.20018e-07	down	3	6	3	37	85	89	hsa-mir-1-1	acatacttctttatatgcccat
hsa-miR-574-3p	938.107	287.192	3.26649	1.70774	1.45927e-08	3.63419e-07	up	1045	1006	1209	306	136	279	hsa-mir-574	cacgctcatgcacacacccaca
hsa-miR-766-3p	1405.15	451.354	3.1132	1.6384	1.51101e-08	3.71218e-07	up	1404	1621	1856	437	243	446	hsa-mir-766	actccagccccacagcctcagc
hsa-miR-760	176.001	617.476	0.285033	-1.8108	2.09003e-08	5.06623e-07	down	200	220	190	443	552	489	hsa-mir-760	cggctctgggtctgtgggga
hsa-miR-190a-3p	75.2664	9.49898	7.92363	2.98616	2.48314e-08	5.93994e-07	up	61	82	119	9	4	11	hsa-mir-190a	ctatatatcaaacatattcct
hsa-miR-101-3p	59738.6	20754.2	2.87839	1.52526	3.03656e-08	7.16944e-07	up	65111	70847	71338	22522	10159	19327	hsa-mir-101-1/hsa-mir-101-2	tacagtactgtgataactgaa
hsa-miR-6820-3p	273.279	1028.99	0.265579	-1.91279	3.38268e-08	7.88425e-07	down	395	327	224	908	928	632	hsa-mir-6820	tgtgacttctcccctgccacag
hsa-miR-29c-3p	5619.32	1984.82	2.83115	1.50139	4.00968e-08	9.22734e-07	up	6497	6319	6692	1211	1405	2257	hsa-mir-29c	tagcaccatttgaaatcggtta
hsa-miR-548y	446.074	128.547	3.47012	1.79498	4.26434e-08	9.69072e-07	up	526	509	513	162	62	98	hsa-mir-548y	aaaagtaatcactgtttttgcc
hsa-miR-2392	49.9869	372.917	0.134043	-2.89923	5.47171e-08	1.20559e-06	down	47	72	54	238	351	303	hsa-mir-2392	taggatgggggtgagaggtg
hsa-miR-4461	28.1069	133.284	0.21088	-2.2455	5.40775e-08	1.20559e-06	down	39	20	39	212	35	94	hsa-mir-4461	gattgagactagtagggctaggc
hsa-miR-449b-5p	233.624	59.2306	3.9443	1.97977	5.50409e-08	1.20559e-06	up	257	290	263	71	19	61	hsa-mir-449b	aggcagtgtattgttagctggc
hsa-miR-181a-5p	29399.6	10608.2	2.77139	1.47061	5.76987e-08	1.24876e-06	up	35101	31320	35703	8477	6915	10779	hsa-mir-181a-2/hsa-mir-181a-1	aacattcaacgctgtcggtgagt
hsa-miR-4484	114.692	423.271	0.270965	-1.88382	6.24656e-08	1.33603e-06	down	150	104	145	254	375	390	hsa-mir-4484	aaaaggcgggagaagcccca
hsa-miR-3662	15.2213	105.002	0.144962	-2.78626	6.51199e-08	1.3766e-06	down	24	11	18	126	66	67	hsa-mir-3662	gaaaatgatgagtagtgactgatg
hsa-miR-126-5p	3339.04	762.896	4.3768	2.12988	6.89405e-08	1.44062e-06	up	3759	3613	4229	796	434	666	hsa-mir-126	cattattacttttggtacgcg
hsa-miR-1269b	113.243	415.36	0.272637	-1.87494	7.55587e-08	1.54344e-06	down	143	145	104	352	354	296	hsa-mir-1269b	ctggactgagccatgctactgg
hsa-miR-192-5p	2864.37	1012.44	2.82918	1.50038	7.52012e-08	1.54344e-06	up	3265	3302	3374	1015	635	851	hsa-mir-192	ctgacctatgaattgacagcc
hsa-miR-1277-5p	379.542	112.067	3.38673	1.75989	9.07729e-08	1.83361e-06	up	337	465	516	120	32	135	hsa-mir-1277	aaatatatatatatatgtacgtat
hsa-miR-21-5p	30734.5	11169.6	2.75162	1.46028	9.86788e-08	1.97141e-06	up	35428	35994	35208	13221	5976	8638	hsa-mir-21	tagcttatcagactgatgttga
hsa-miR-449a	221.408	58.5529	3.78133	1.9189	1.00643e-07	1.98879e-06	up	226	296	245	74	27	46	hsa-mir-449a	tggcagtgtattgttagctggt
hsa-miR-2110	191.098	1384.17	0.138059	-2.85664	1.11618e-07	2.18196e-06	down	223	202	239	1371	1153	819	hsa-mir-2110	ttggggaaacggccgctgagtg
hsa-miR-140-3p	11215.8	4059.85	2.76263	1.46604	1.20403e-07	2.32865e-06	up	12209	13647	13047	4977	1954	3242	hsa-mir-140	taccacagggtagaaccacgg
hsa-miR-30d-5p	141277	52540.9	2.68889	1.42701	1.22266e-07	2.33978e-06	up	167577	163057	159522	47554	34947	46839	hsa-mir-30d	tgtaaacatccccgactggaag
hsa-miR-590-3p	4094.18	1457.46	2.80913	1.49012	1.24972e-07	2.36667e-06	up	4866	4469	4882	1720	609	1349	hsa-mir-590	taattttatgtataagctagt
hsa-miR-196b-3p	726.777	244.164	2.97659	1.57366	1.31325e-07	2.46133e-06	up	927	800	795	173	147	286	hsa-mir-196b	tcgacagcacgacactgccttc
hsa-miR-939-5p	11.816	99.628	0.118601	-3.07581	1.43229e-07	2.6302e-06	down	13	14	14	64	80	98	hsa-mir-939	tggggagctgaggctctgggggtg
hsa-miR-320b	814.969	2335.26	0.348984	-1.51877	1.42123e-07	2.6302e-06	down	989	839	1004	1648	2009	1977	hsa-mir-320b-1/hsa-mir-320b-2	aaaagctgggttgagagggcaa
hsa-miR-346	287.529	840.074	0.342266	-1.54681	1.66279e-07	3.02294e-06	down	363	252	386	821	529	725	hsa-mir-346	tgtctgcccgcatgcctgcctct
hsa-miR-149-5p	1118.22	3103.2	0.360345	-1.47255	2.08162e-07	3.74691e-06	down	1405	1207	1270	2199	2642	2653	hsa-mir-149	tctggctccgtgtcttcactccc
hsa-miR-502-3p	1032.54	365.612	2.82414	1.49781	2.74253e-07	4.88815e-06	up	1111	1067	1413	333	232	338	hsa-mir-502	aatgcacctgggcaaggattca
hsa-miR-188-3p	147.375	34.2648	4.30105	2.10469	2.89399e-07	5.10804e-06	up	156	185	170	46	12	29	hsa-mir-188	ctcccacatgcagggtttgca
hsa-miR-2355-5p	59.2698	6.39153	9.27318	3.21306	3.08079e-07	5.38546e-06	up	68	62	76	10	3	3	hsa-mir-2355	atccccagatacaatggacaa
hsa-miR-4664-5p	83.1002	307.2	0.270509	-1.88625	3.15865e-07	5.46897e-06	down	105	79	105	264	247	234	hsa-mir-4664	tggggtgcccactccgcaagtt
hsa-miR-449c-5p	246.564	74.8161	3.29559	1.72054	3.65627e-07	6.27086e-06	up	264	327	263	86	53	44	hsa-mir-449c	taggcagtgtattgctagcggctgt
hsa-miR-328-3p	136.634	579.11	0.235937	-2.08353	4.06112e-07	6.90011e-06	down	179	151	144	410	521	460	hsa-mir-328	ctggccctctctgcccttccgt
hsa-miR-551a	440.472	143.624	3.06685	1.61676	4.41577e-07	7.43322e-06	up	469	496	565	69	120	159	hsa-mir-551a	gcgacccactcttggtttcca
hsa-miR-4454	30044.8	10988.4	2.73424	1.45114	4.97793e-07	8.30264e-06	up	39952	28761	35721	6611	9209	10775	hsa-mir-4454	ggatccgagtcacggcacca
hsa-miR-320a	25464.8	85596.9	0.297496	-1.74906	5.24317e-07	8.66553e-06	down	29901	28027	30495	63695	76862	65031	hsa-mir-320a	aaaagctgggttgagagggcga
hsa-miR-3179	68.4553	258.142	0.265185	-1.91493	5.36796e-07	8.79186e-06	down	92	64	82	246	195	188	hsa-mir-3179-1/hsa-mir-3179-2/hsa-mir-3179-3/hsa-mir-3179-4	agaaggggtgaaatttaaacgt
hsa-miR-125b-5p	5786.23	2281.32	2.53635	1.34275	5.84327e-07	9.48488e-06	up	6447	6830	6800	1652	1833	2053	hsa-mir-125b-1/hsa-mir-125b-2	tccctgagaccctaacttgtga
hsa-miR-877-3p	48.4615	260.188	0.186256	-2.42464	7.03694e-07	1.13214e-05	down	48	63	57	149	251	221	hsa-mir-877	tcctcttctccctcctcccag
hsa-miR-1296-3p	204.111	969.234	0.21059	-2.24749	7.20393e-07	1.14884e-05	down	247	257	203	540	885	902	hsa-mir-1296	gagtggggcttcgaccctaacc
hsa-miR-30b-3p	31.9283	161.131	0.198151	-2.33533	8.69442e-07	1.37447e-05	down	34	34	43	67	148	172	hsa-mir-30b	ctgggaggtggatgtttacttc
hsa-miR-615-5p	51.2402	189.982	0.26971	-1.89052	8.92747e-07	1.39915e-05	down	51	59	68	93	171	193	hsa-mir-615	gggggtccccggtgctcggatc
hsa-miR-4514	9.78894	128.988	0.0758903	-3.71994	1.10844e-06	1.72234e-05	down	15	9	10	77	120	112	hsa-mir-4514	acaggcaggattggggaa
hsa-miR-424-5p	24965.3	9888.56	2.52466	1.33609	1.3399e-06	2.06435e-05	up	29798	29087	27714	12707	4516	7611	hsa-mir-424	cagcagcaattcatgttttgaa
hsa-miR-1268a	44.2207	252.175	0.175357	-2.51163	1.36443e-06	2.08448e-05	down	53	39	62	111	230	265	hsa-mir-1268a	cgggcgtggtggtggggg
hsa-miR-186-3p	620.166	5550.68	0.111728	-3.16194	1.47548e-06	2.23535e-05	down	734	689	730	3288	5508	4409	hsa-mir-186	gcccaaaggtgaattttttggg
hsa-miR-378i	454.617	1220.92	0.372355	-1.42525	1.51643e-06	2.2784e-05	down	541	448	592	833	991	1138	hsa-mir-378i	actggactaggagtcagaagg
hsa-miR-27a-3p	2341.21	910.831	2.57041	1.362	1.56538e-06	2.33267e-05	up	2526	2750	2850	889	450	944	hsa-mir-27a	ttcacagtggctaagttccgc
hsa-miR-1292-5p	240.422	669.987	0.358846	-1.47857	1.59372e-06	2.35559e-05	down	277	284	273	668	469	505	hsa-mir-1292	tgggaacgggttccggcagacgctg
hsa-miR-503-3p	32.1658	121.733	0.264233	-1.92012	1.82551e-06	2.67643e-05	down	38	29	45	124	64	116	hsa-mir-503	ggggtattgtttccgctgccagg
hsa-miR-362-5p	911.903	209.99	4.3426	2.11856	1.90226e-06	2.76665e-05	up	827	1062	1280	240	114	169	hsa-mir-362	aatccttggaacctaggtgtgagt
hsa-miR-4523	57.6883	911.518	0.0632881	-3.98192	1.94186e-06	2.80182e-05	down	60	53	88	582	900	687	hsa-mir-4523	gaccgagagggcctcggctgt
hsa-miR-455-5p	612.154	1588.03	0.38548	-1.37527	2.10104e-06	3.00764e-05	down	710	670	746	1150	1302	1396	hsa-mir-455	tatgtgcctttggactacatcg
hsa-miR-2114-5p	31.4356	142.798	0.22014	-2.1835	2.18678e-06	3.10591e-05	down	32	40	37	96	99	156	hsa-mir-2114	tagtcccttccttgaagcggtc
hsa-miR-6720-5p	182.288	55.9207	3.25975	1.70476	3.3961e-06	4.78613e-05	up	203	205	225	63	24	54	hsa-mir-6720	ttccagccctggtaggcgccgcg
hsa-miR-4488	113.646	28.8955	3.93299	1.97563	3.71466e-06	5.19481e-05	up	136	157	100	17	24	29	hsa-mir-4488	agggggcgggctccggcg
hsa-miR-181d-5p	912.328	352.52	2.58802	1.37185	4.15915e-06	5.77201e-05	up	1132	1057	975	263	200	415	hsa-mir-181d	aacattcattgttgtcggtgggt
hsa-miR-573	2.5861	30.6387	0.0844063	-3.56651	4.35619e-06	5.99965e-05	down	4	2	3	27	22	26	hsa-mir-573	ctgaagtgatgtgtaactgatcag
hsa-miR-30e-3p	693.582	271.819	2.55164	1.35142	4.48041e-06	6.07864e-05	up	847	797	762	173	197	296	hsa-mir-30e	ctttcagtcggatgtttacagc
hsa-miR-3135b	106.538	848.224	0.125601	-2.99308	4.46231e-06	6.07864e-05	down	126	136	107	438	704	914	hsa-mir-3135b	ggctggagcgagtgcagtggtg
hsa-miR-181b-5p	9183.8	3905.47	2.35152	1.23359	6.24842e-06	8.41454e-05	up	11762	9553	10580	3384	2347	3953	hsa-mir-181b-1/hsa-mir-181b-2	aacattcattgctgtcggtgggt
hsa-miR-7-1-3p	2006.04	819.681	2.44735	1.29122	6.7169e-06	8.97891e-05	up	2387	2147	2434	1094	318	661	hsa-mir-7-1	caacaaatcacagtctgccata
hsa-miR-4456	1.714	31.0725	0.0551612	-4.1802	6.81558e-06	9.04432e-05	down	4	0	2	11	31	32	hsa-mir-4456	cctggtggcttcctttt
hsa-miR-29b-3p	37344.8	15947.7	2.3417	1.22756	7.66448e-06	0.000100971	up	41275	41812	46610	17854	8079	13948	hsa-mir-29b-1/hsa-mir-29b-2	tagcaccatttgaaatcagtgtt
hsa-miR-218-5p	61527.3	142037	0.433177	-1.20697	8.88292e-06	0.000116181	down	71253	66214	76274	136576	112217	95958	hsa-mir-218-1/hsa-mir-218-2	ttgtgcttgatctaaccatgt
hsa-miR-361-5p	6440.53	2788.71	2.3095	1.20758	9.28048e-06	0.000120514	up	7522	7002	7845	2337	1792	2756	hsa-mir-361	ttatcagaatctccaggggtac
hsa-miR-193b-5p	58.051	485.016	0.119689	-3.06264	9.81893e-06	0.000126602	down	85	68	48	416	469	270	hsa-mir-193b	cggggttttgagggcgagatga
hsa-miR-6771-3p	72.0437	220.663	0.326487	-1.6149	1.37047e-05	0.000175459	down	78	106	65	150	199	181	hsa-mir-6771	caaacccctgtctacccgcag
hsa-miR-106b-3p	1960.54	833.864	2.35115	1.23336	1.44584e-05	0.000183813	up	2373	2242	2187	870	446	764	hsa-mir-106b	ccgcactgtgggtacttgctgc
hsa-miR-219a-5p	345.439	905.795	0.381366	-1.39075	1.48275e-05	0.000187197	down	304	477	416	561	655	1004	hsa-mir-219a-1/hsa-mir-219a-2	tgattgtccaaacgcaattct
hsa-miR-450b-5p	495.106	195.671	2.53029	1.33931	1.65356e-05	0.000207322	up	561	558	600	167	111	209	hsa-mir-450b	ttttgcaatatgttcctgaata
hsa-miR-4286	22405.6	9348.29	2.39676	1.26108	1.6871e-05	0.000210079	up	27340	24509	25936	4473	8202	9871	hsa-mir-4286	accccactcctggtacc
hsa-miR-491-5p	186.242	1151.44	0.161747	-2.62819	1.8076e-05	0.000223552	down	183	215	249	850	1122	770	hsa-mir-491	agtggggaacccttccatgagg
hsa-miR-489-3p	81.3514	18.5579	4.38366	2.13213	1.86402e-05	0.000228973	up	91	81	111	24	7	16	hsa-mir-489	gtgacatcacatatacggcagc
hsa-miR-26b-5p	8568.74	3769.62	2.27311	1.18466	1.96934e-05	0.000240286	up	10053	9165	10549	4419	1759	3286	hsa-mir-26b	ttcaagtaattcaggataggt
hsa-miR-31-5p	42338.3	18949.7	2.23424	1.15979	2.02251e-05	0.000245128	up	48481	47950	50544	22556	10630	13903	hsa-mir-31	aggcaagatgctggcatagct
hsa-miR-129-2-3p	266.984	95.99	2.78137	1.4758	2.04225e-05	0.000245882	up	332	246	351	63	59	116	hsa-mir-129-2	aagcccttaccccaaaaagcat
hsa-miR-4472	161.628	823.776	0.196204	-2.34958	2.07022e-05	0.00024761	down	211	173	177	641	714	630	hsa-mir-4472-1/hsa-mir-4472-2	ggtggggggtgttgtttt
hsa-miR-942-5p	476.729	191.817	2.48533	1.31344	2.18533e-05	0.000256318	up	518	490	650	142	134	195	hsa-mir-942	tcttctctgttttggccatgtg
hsa-miR-1224-5p	25.5812	111.73	0.228955	-2.12686	2.18097e-05	0.000256318	down	27	26	36	91	90	90	hsa-mir-1224	gtgaggactcgggaggtgg
hsa-miR-95-3p	331.625	122.048	2.71716	1.4421	2.1582e-05	0.000256318	up	363	408	379	142	66	96	hsa-mir-95	ttcaacgggtatttattgagca
hsa-miR-151a-3p	2230.72	5046.41	0.442041	-1.17775	2.21108e-05	0.000257675	down	2590	2568	2583	4662	4079	3486	hsa-mir-151a	ctagactgaagctccttgagg
hsa-miR-1268b	217.856	2285.6	0.0953168	-3.39113	2.24387e-05	0.000259832	down	268	244	244	1007	2213	2238	hsa-mir-1268b	cgggcgtggtggtgggggtg
hsa-miR-769-3p	397.836	3633.56	0.109489	-3.19114	2.33615e-05	0.000268805	down	419	448	515	2259	3663	2705	hsa-mir-769	ctgggatctccggggtcttggtt
hsa-miR-23c	30.3731	2.38574	12.7311	3.67028	2.37533e-05	0.000271595	up	28	26	52	4	1	1	hsa-mir-23c	atcacattgccagtgattaccc
hsa-miR-9-3p	1269.86	545.84	2.32643	1.21812	2.39315e-05	0.000271921	up	1418	1337	1659	503	313	541	hsa-mir-9-1/hsa-mir-9-2/hsa-mir-9-3	ataaagctagataaccgaaagt
hsa-miR-193a-3p	1485.45	3366.22	0.441282	-1.18023	2.51882e-05	0.000284423	down	1646	1721	1789	2821	2687	2662	hsa-mir-193a	aactggcctacaaagtcccagt
hsa-miR-22-5p	213.808	79.1621	2.70089	1.43344	2.76225e-05	0.000309986	up	261	219	263	63	49	84	hsa-mir-22	agttcttcagtggcaagcttta
hsa-miR-548s	23.0374	0.477777	48.2179	5.5915	3.1432e-05	0.000350573	up	32	23	25	0	1	0	hsa-mir-548s	atggccaaaactgcagttatttt
hsa-let-7a-3p	317.737	126.132	2.51908	1.3329	3.69075e-05	0.000409133	up	362	320	423	87	80	145	hsa-let-7a-1/hsa-let-7a-3	ctatacaatctactgtctttc
hsa-miR-4423-3p	61.3044	11.8784	5.16098	2.36764	3.80544e-05	0.000418607	up	65	68	80	12	5	13	hsa-mir-4423	ataggcaccaaaaagcaacaa
hsa-miR-671-5p	6865.05	41511.3	0.165378	-2.59616	3.82227e-05	0.000418607	down	7232	7215	9426	32250	39953	26757	hsa-mir-671	aggaagccctggaggggctggag
hsa-miR-33b-5p	523.354	1417.04	0.369328	-1.43702	4.0778e-05	0.000443919	down	609	625	581	807	1204	1415	hsa-mir-33b	gtgcattgctgttgcattgc
hsa-miR-215-5p	127.087	40.8305	3.11255	1.6381	4.16168e-05	0.000450353	up	129	155	157	47	21	34	hsa-mir-215	atgacctatgaattgacagac
hsa-miR-1537-5p	43.6849	6.26832	6.96915	2.80098	4.41029e-05	0.000474433	up	64	36	52	2	6	7	hsa-mir-1537	agctgtaattagtcagttttct
hsa-miR-548aa	258.335	98.8578	2.6132	1.38582	5.23009e-05	0.000559312	up	310	282	305	107	66	70	hsa-mir-548aa-1/hsa-mir-548aa-2	aaaaaccacaattacttttgcacca
hsa-miR-3184-3p	4640.53	9874.89	0.469932	-1.08948	5.62906e-05	0.000598458	down	5380	5580	5132	6731	7416	9971	hsa-mir-3184	aaagtctcgctctctgcccctca
hsa-miR-4440	14.3069	78.5259	0.182193	-2.45646	5.67349e-05	0.000599674	down	15	10	25	61	54	78	hsa-mir-4440	tgtcgtggggcttgctggcttg
hsa-miR-1273d	233.458	554.389	0.421108	-1.24774	5.98544e-05	0.00062899	down	310	254	246	454	434	460	hsa-mir-1273d	gaacccatgaggttgaggctgcagt
hsa-miR-4533	2.60121	58.2995	0.044618	-4.48623	6.38638e-05	0.000667267	down	2	4	3	37	64	36	hsa-mir-4533	tggaaggaggttgccggacgct
hsa-miR-8485	195.673	482.563	0.405486	-1.30228	6.96856e-05	0.000723933	down	210	213	257	373	440	344	hsa-mir-8485	cacacacacacacacacgtat
hsa-miR-663b	3.77221	41.0172	0.0919665	-3.44275	7.06269e-05	0.000729543	down	7	5	1	22	43	32	hsa-mir-663b	ggtggcccggccgtgcctgagg
hsa-miR-150-3p	187.591	70.5835	2.65772	1.41019	7.32722e-05	0.000752593	up	232	209	210	51	58	62	hsa-mir-150	ctggtacaggcctgggggacag
hsa-miR-642b-5p	80.3898	18.5233	4.33992	2.11767	7.92716e-05	0.00080964	up	82	97	100	14	11	21	hsa-mir-642b	ggttccctctccaaatgtgtct
hsa-miR-423-5p	4719.41	9898.42	0.476785	-1.06859	7.97199e-05	0.000809669	down	5331	5586	5456	6761	7494	9904	hsa-mir-423	tgaggggcagagagcgagacttt
hsa-miR-15b-3p	1977.61	4117.32	0.480314	-1.05795	8.19693e-05	0.00082789	down	2326	2113	2431	4564	2488	3137	hsa-mir-15b	cgaatcattatttgctgctcta
hsa-miR-362-3p	1857.68	872.803	2.12841	1.08977	8.36506e-05	0.000840203	up	1909	1995	2555	684	593	870	hsa-mir-362	aacacacctattcaaggattca
hsa-miR-186-5p	9869.31	32095.9	0.307494	-1.70137	9.06555e-05	0.000905559	down	12793	11029	10413	19277	30035	27527	hsa-mir-186	caaagaattctccttttgggct
hsa-miR-185-5p	9034.45	18818.9	0.480074	-1.05867	9.28123e-05	0.000922037	down	10465	10578	10300	18283	14335	13199	hsa-mir-185	tggagagaaaggcagttcctga
hsa-miR-665	3.4244	34.7684	0.0984916	-3.34386	9.38834e-05	0.000927609	down	3	2	7	16	30	38	hsa-mir-665	accaggaggctgaggcccct
hsa-miR-450b-3p	11.498	110.319	0.104225	-3.26222	0.000102273	0.00100504	down	16	10	14	144	43	92	hsa-mir-450b	ttgggatcattttgcatccata
hsa-miR-196a-5p	2214.55	7406.21	0.299012	-1.74173	0.000109801	0.00107322	down	2523	2446	2722	9113	4192	5084	hsa-mir-196a-1/hsa-mir-196a-2	taggtagtttcatgttgttggg
hsa-let-7f-2-3p	141.534	49.0936	2.88295	1.52755	0.000111539	0.00108438	up	182	158	151	23	26	74	hsa-let-7f-2	ctatacagtctactgtctttcc
hsa-miR-27b-5p	69.9766	189.123	0.370006	-1.43438	0.000120486	0.00116512	down	85	55	104	123	116	230	hsa-mir-27b	agagcttagctgattggtgaac
hsa-miR-561-3p	10.9639	59.455	0.184406	-2.43904	0.000126073	0.0012127	down	14	13	11	34	57	51	hsa-mir-561	caaagtttaagatccttgaagt
hsa-miR-636	48.1659	149.065	0.32312	-1.62986	0.000128831	0.00123271	down	59	57	51	130	103	133	hsa-mir-636	tgtgcttgctcgtcccgcccgca
hsa-miR-576-3p	94.1498	252.776	0.372464	-1.42483	0.000129606	0.00123363	down	104	105	118	195	227	185	hsa-mir-576	aagatgtggaaaaattggaatc
hsa-let-7d-5p	1084.79	494.671	2.19294	1.13287	0.000138559	0.00130519	up	1199	1264	1302	750	153	357	hsa-let-7d	agaggtagtaggttgcatagtt
hsa-miR-378a-3p	27461.8	56781.7	0.483637	-1.048	0.000138175	0.00130519	down	31570	31904	31816	39402	49755	47601	hsa-mir-378a	actggacttggagtcagaaggc
hsa-miR-629-3p	450.829	199.879	2.25551	1.17345	0.000150537	0.00140347	up	514	553	496	180	122	193	hsa-mir-629	gttctcccaacgtaagcccagc
hsa-miR-221-5p	1494.26	692.689	2.15719	1.10915	0.000150499	0.00140347	up	1688	1626	1877	974	239	546	hsa-mir-221	acctggcatacaatgtagattt
hsa-miR-374a-3p	111.35	33.6066	3.31333	1.72828	0.000159484	0.0014793	up	147	108	132	54	5	28	hsa-mir-374a	cttatcagattgtattgtaatt
hsa-miR-580-3p	6.63982	61.9759	0.107136	-3.22249	0.000162214	0.00149698	down	11	7	5	46	70	29	hsa-mir-580	ttgagaatgatgaatcattagg
hsa-miR-3607-5p	157.009	53.6135	2.92854	1.55018	0.000186134	0.00170905	up	168	225	150	67	27	40	hsa-mir-3607	gcatgtgatgaagcaaatcagt
hsa-miR-548d-5p	249.44	103.365	2.4132	1.27095	0.000218572	0.0019968	up	294	277	295	89	67	99	hsa-mir-548d-1/hsa-mir-548d-2	aaaagtaattgtggtttttgcc
hsa-miR-30a-3p	336.475	149.07	2.25716	1.17451	0.000221238	0.00201106	up	411	391	365	78	110	177	hsa-mir-30a	ctttcagtcggatgtttgcagc
hsa-miR-582-5p	2805.36	1375.28	2.03984	1.02846	0.000225547	0.00204002	up	3085	3187	3469	1357	787	1274	hsa-mir-582	ttacagttgttcaaccagttact
hsa-miR-139-5p	360.473	104.58	3.44687	1.78529	0.000249165	0.00223143	up	394	465	390	100	56	105	hsa-mir-139	tctacagtgcacgtgtctccagt
hsa-miR-324-3p	835.993	1736.74	0.481357	-1.05482	0.000248166	0.00223143	down	984	896	1024	1209	1525	1448	hsa-mir-324	actgccccaggtgctgctgg
hsa-miR-589-5p	1287.17	2606.89	0.493758	-1.01812	0.000255491	0.00227687	down	1481	1482	1504	2256	1965	2136	hsa-mir-589	tgagaaccacgtctgctctgag
hsa-miR-590-5p	19628.9	9781.34	2.00677	1.00488	0.000263647	0.0023381	up	22246	21534	24400	12539	4814	7119	hsa-mir-590	gagcttattcataaaagtgcag
hsa-miR-6088	76.3348	450.414	0.169477	-2.56084	0.000265911	0.00234673	down	77	91	97	219	437	419	hsa-mir-6088	agagatgaagcgggggggcg
hsa-miR-769-5p	8139.8	26089.2	0.311999	-1.68039	0.000274248	0.00240862	down	9111	9597	9535	17232	25491	19420	hsa-mir-769	tgagacctctgggttctgagct
hsa-miR-6720-3p	48.8761	11.2171	4.35729	2.12343	0.000292626	0.00255767	up	64	45	61	6	10	11	hsa-mir-6720	cgcgcctgcaggaactggtaga
hsa-miR-216b-5p	38.0741	6.40095	5.94819	2.57245	0.000295671	0.00257191	up	45	46	41	7	7	1	hsa-mir-216b	aaatctctgcaggcaaatgtga
hsa-miR-6797-3p	80.192	209.556	0.382675	-1.38581	0.00031561	0.00272486	down	91	99	88	184	169	155	hsa-mir-6797	tgcatgacccttccctccccac
hsa-miR-624-3p	63.6477	17.0453	3.73402	1.90073	0.000316251	0.00272486	up	73	71	77	14	15	12	hsa-mir-624	cacaaggtattggtattacct
hsa-miR-6816-5p	4.61313	40.9694	0.112599	-3.15073	0.00032155	0.00275744	down	2	7	7	35	38	25	hsa-mir-6816	tggggcggggcaggtccctgc
hsa-miR-4301	24.5592	3.33501	7.36405	2.8805	0.00032332	0.00275961	up	26	34	25	3	3	2	hsa-mir-4301	tcccactacttcacttgtga
hsa-miR-22-3p	1391.15	2806.61	0.495669	-1.01255	0.000328348	0.00277645	down	1599	1477	1758	2037	2367	2379	hsa-mir-22	aagctgccagttgaagaactgt
hsa-miR-642a-3p	78.2574	21.3076	3.67274	1.87686	0.000327155	0.00277645	up	87	83	102	17	16	19	hsa-mir-642a	agacacatttggagagggaacc
hsa-miR-1306-3p	179.764	411.865	0.436463	-1.19607	0.000343745	0.00289318	down	178	217	229	285	372	332	hsa-mir-1306	acgttggctctggtggtg
hsa-miR-597-5p	263.286	821.194	0.320614	-1.64109	0.000364396	0.00305287	down	280	328	305	439	768	760	hsa-mir-597	tgtgtcactcgatgaccactgt
hsa-miR-34b-5p	143.492	50.816	2.82376	1.49762	0.000374261	0.00312113	up	137	157	205	78	21	29	hsa-mir-34b	taggcagtgtcattagctgattg
hsa-miR-454-3p	5823.47	2869.85	2.02919	1.0209	0.000385992	0.00320426	up	7005	6583	6621	4344	806	2182	hsa-mir-454	tagtgcaatattgcttatagggt
hsa-miR-582-3p	300.894	132.865	2.26466	1.17929	0.000389192	0.00321614	up	374	318	353	103	86	139	hsa-mir-582	taactggttgaacaactgaacc
hsa-miR-190a-5p	603.542	1228.61	0.49124	-1.0255	0.00042508	0.00348106	down	605	685	807	793	809	1430	hsa-mir-190a	tgatatgtttgatatattaggt
hsa-miR-497-5p	329.793	145.42	2.26787	1.18134	0.000427287	0.00348344	up	402	380	362	144	81	137	hsa-mir-497	cagcagcacactgtggtttgt
hsa-miR-497-3p	102.23	35.5687	2.87415	1.52313	0.000437644	0.00355195	up	118	113	124	28	26	33	hsa-mir-497	caaaccacactgtggtgttaga
hsa-miR-664b-3p	32.3886	5.59441	5.78946	2.53343	0.000459586	0.00371346	up	33	27	53	3	3	8	hsa-mir-664b	ttcatttgcctcccagcctaca
hsa-miR-4665-5p	10.1007	46.6908	0.216331	-2.20869	0.000471405	0.0037921	down	11	13	11	35	35	44	hsa-mir-4665	ctgggggacgcgtgagcgcgagc
hsa-miR-1257	6.39475	39.5179	0.161819	-2.62755	0.000482993	0.0038682	down	8	11	3	25	28	44	hsa-mir-1257	agtgaatgatgggttctgacc
hsa-miR-3173-5p	25.3637	91.3631	0.277614	-1.84885	0.000486831	0.00388184	down	24	32	32	51	81	88	hsa-mir-3173	tgccctgcctgttttctccttt
hsa-miR-1913	4.30405	40.3182	0.106752	-3.22766	0.000516419	0.00409978	down	2	5	8	28	32	38	hsa-mir-1913	tctgccccctccgctgctgcca
hsa-miR-3944-3p	10.078	50.2251	0.200657	-2.3172	0.00055638	0.00439782	down	14	10	11	24	52	43	hsa-mir-3944	ttcgggctggcctgctgctccgg
hsa-miR-3157-5p	64.9503	20.7632	3.12815	1.64531	0.000673799	0.00528003	up	77	82	66	18	18	14	hsa-mir-3157	ttcagccaggctagtgcagtct
hsa-miR-4745-5p	8.93063	49.5386	0.180276	-2.47172	0.000687255	0.00536236	down	15	8	8	32	41	47	hsa-mir-4745	tgagtggggctcccgggacggcg
hsa-miR-3940-5p	1.43381	23.7852	0.0602816	-4.05214	0.000705283	0.00545619	down	2	1	2	24	14	21	hsa-mir-3940	gtgggttggggcgggctctg
hsa-miR-4531	1.714	38.094	0.044994	-4.47412	0.000710783	0.00547544	down	4	0	2	13	37	41	hsa-mir-4531	atggagaaggcttctga
hsa-miR-3911	7.76586	104.11	0.0745927	-3.74482	0.000753135	0.00576263	down	11	7	9	57	121	65	hsa-mir-3911	tgtgtggatcctggaggaggca
hsa-miR-7108-5p	20.1501	74.8678	0.269143	-1.89356	0.000754404	0.00576263	down	16	25	29	53	63	65	hsa-mir-7108	gtgtggccggcaggcgggtgg
hsa-miR-502-5p	539.517	260.128	2.07404	1.05245	0.00077019	0.0058586	up	647	555	673	270	135	245	hsa-mir-502	atccttgctatctgggtgcta
hsa-miR-3679-5p	112.296	248.226	0.452394	-1.14435	0.000866431	0.00653598	down	139	119	132	264	148	203	hsa-mir-3679	tgaggatatggcagggaagggga
hsa-miR-1288-3p	0.590593	21.554	0.0274006	-5.18965	0.000937505	0.00695667	down	0	2	0	24	18	10	hsa-mir-1288	tggactgccctgatctggaga
hsa-miR-5685	2.60744	31.5754	0.0825781	-3.5981	0.000948221	0.00700759	down	3	4	2	15	32	28	hsa-mir-5685	acagcccagcagttatcacggg
hsa-miR-196a-3p	265.336	122.572	2.16473	1.11419	0.000952381	0.00700983	up	286	331	303	101	70	134	hsa-mir-196a-2	cggcaacaagaaactgcctgag
hsa-miR-642a-5p	52.7278	13.799	3.82114	1.934	0.000962629	0.00705669	up	55	63	65	9	13	11	hsa-mir-642a	gtccctctccaaatgtgtcttg
hsa-miR-183-3p	372.54	181.805	2.04912	1.035	0.00101921	0.00744146	up	399	460	433	157	116	176	hsa-mir-183	gtgaattaccgaagggccataa
hsa-miR-566	27.1302	86.3615	0.314147	-1.67049	0.00107231	0.00779782	down	32	34	28	36	66	109	hsa-mir-566	gggcgcctgtgatcccaac
hsa-miR-191-3p	33.6394	93.0717	0.361435	-1.46819	0.00108052	0.00782626	down	53	27	37	60	75	91	hsa-mir-191	gctgcgcttggatttcgtcccc
hsa-miR-3180-3p	10.6423	48.5799	0.219069	-2.19055	0.00112467	0.00811367	down	12	11	14	36	35	48	hsa-mir-3180-1/hsa-mir-3180-2/hsa-mir-3180-3	tggggcggagcttccggaggcc
hsa-miR-3180	4.57046	32.8824	0.138994	-2.84691	0.00116118	0.00834397	down	4	3	9	20	26	34	hsa-mir-3180-4/hsa-mir-3180-5	tggggcggagcttccggag
hsa-miR-4665-3p	51.4537	8.363	6.15254	2.62118	0.00123449	0.00883581	up	53	94	30	8	4	9	hsa-mir-4665	ctcggccgcggcgcgtagcccccgcc
hsa-miR-3691-5p	15.3507	67.2503	0.228262	-2.13124	0.00139005	0.00990246	down	16	24	13	67	65	28	hsa-mir-3691	agtggatgatggagactcggtac
hsa-miR-6763-5p	21.5724	74.4434	0.289783	-1.78696	0.00139441	0.00990246	down	25	22	28	57	66	56	hsa-mir-6763	ctggggagtggctggggag
hsa-miR-185-3p	30.8699	206.202	0.149707	-2.73978	0.00141869	0.0100357	down	36	38	33	149	205	136	hsa-mir-185	aggggctggctttcctctggtc
hsa-miR-1285-5p	92.9948	208.393	0.446248	-1.16408	0.00143543	0.0101148	down	106	102	115	131	198	169	hsa-mir-1285-1	gatctcactttgttgcccagg
hsa-miR-1287-5p	131.103	285.101	0.459849	-1.12077	0.00157004	0.0110206	down	130	160	165	205	263	215	hsa-mir-1287	tgctggatcagtggttcgagtc
hsa-miR-4778-5p	29.9614	5.8094	5.1574	2.36664	0.00162479	0.011361	up	39	32	33	5	5	4	hsa-mir-4778	aattctgtaaaggaagaagagg
hsa-miR-3928-3p	28.5111	200.776	0.142005	-2.81599	0.00166382	0.0115485	down	41	28	30	111	217	145	hsa-mir-3928	ggaggaaccttggagcttcggc
hsa-miR-30c-2-3p	50.2555	253.842	0.197979	-2.33658	0.0016643	0.0115485	down	44	52	79	147	274	177	hsa-mir-30c-2	ctgggagaaggctgtttactct
hsa-miR-34c-5p	164.297	68.092	2.41287	1.27075	0.00179745	0.0123779	up	158	166	248	110	26	36	hsa-mir-34c	aggcagtgtagttagctgattgc
hsa-miR-135b-5p	51.7493	135.759	0.381186	-1.39143	0.00181084	0.012423	down	49	56	75	144	86	105	hsa-mir-135b	tatggcttttcattcctatgtga
hsa-miR-766-5p	49.359	215.219	0.229344	-2.12442	0.00189455	0.0129	down	60	41	71	100	219	192	hsa-mir-766	aggaggaattggtgctggtctt
hsa-miR-548ad-5p	90.3309	34.7935	2.5962	1.3764	0.00195949	0.0132924	up	105	93	116	29	22	35	hsa-mir-548ad	aaaagtaattgtggtttttg
hsa-miR-483-5p	35.0436	102.757	0.341035	-1.55201	0.00211944	0.0143239	down	37	34	51	87	76	88	hsa-mir-483	aagacgggaggaaagaagggag
hsa-miR-6724-5p	118.283	251.541	0.470233	-1.08855	0.00229854	0.0154768	down	133	168	108	251	189	173	hsa-mir-6724-1/hsa-mir-6724-2/hsa-mir-6724-3/hsa-mir-6724-4	ctgggcccgcggcgggcgtgggg
hsa-miR-4791	22.3632	90.2711	0.247734	-2.01313	0.00232543	0.0156001	down	35	34	8	48	89	78	hsa-mir-4791	tggatatgatgactgaaa
hsa-miR-5693	0.878338	29.8535	0.0294216	-5.08698	0.00234945	0.0157033	down	1	2	0	47	13	15	hsa-mir-5693	gcagtggctctgaaatgaactc
hsa-miR-487a-5p	0.28151	14.9412	0.0188411	-5.72997	0.00239758	0.0159663	down	0	0	1	2	21	11	hsa-mir-487a	gtggttatccctgctgtgttcg
hsa-miR-365a-5p	24.9955	72.4524	0.344992	-1.53537	0.00257135	0.0169745	down	30	23	34	99	40	41	hsa-mir-365a	agggacttttgggggcagatgtg
hsa-miR-548c-5p	59.0848	20.0006	2.95414	1.56274	0.00257699	0.0169745	up	68	69	68	21	14	14	hsa-mir-548c	aaaagtaattgcggtttttgcc
hsa-miR-6803-5p	4.34901	29.0093	0.149918	-2.73775	0.00270116	0.0177282	down	7	6	2	19	25	26	hsa-mir-6803	ctgggggtggggggctgggcgt
hsa-miR-5000-3p	25.1583	72.4751	0.347131	-1.52645	0.00287321	0.0187896	down	34	33	20	55	69	49	hsa-mir-5000	tcaggacacttctgaacttgga
hsa-miR-3912-3p	29.0243	5.32848	5.44701	2.44546	0.00312762	0.02038	up	33	28	40	9	0	5	hsa-mir-3912	taacgcataatatggacatgt
hsa-miR-548w	90.7833	35.3404	2.56882	1.36111	0.00314997	0.0203895	up	116	80	120	40	23	24	hsa-mir-548w	aaaagtaactgcggtttttgcct
hsa-miR-6124	4.03501	29.6769	0.135965	-2.8787	0.00315151	0.0203895	down	4	5	5	17	28	26	hsa-mir-6124	gggaaaaggaagggggagga
hsa-miR-4733-5p	12.6717	0	Inf	20	0.00316544	0.020407	up	17	13	14	0	0	0	hsa-mir-4733	aatcccaatgctagacccggtg
hsa-miR-2116-5p	17.1136	2.08525	8.20696	3.03685	0.00326694	0.0208396	up	19	28	12	0	2	3	hsa-mir-2116	ggttcttagcataggaggtct
hsa-miR-323a-5p	2.60744	27.9776	0.0931973	-3.42357	0.00345125	0.0219384	down	3	4	2	14	30	22	hsa-mir-323a	aggtggtccgtggcgcgttcgc
hsa-miR-374c-5p	163.172	77.2591	2.11201	1.07862	0.00352772	0.0223463	up	179	177	211	101	39	53	hsa-mir-374c	ataatacaacctgctaagtgct
hsa-miR-4738-3p	4.60427	29.8259	0.154371	-2.69552	0.00368742	0.0232067	down	5	5	6	13	26	33	hsa-mir-4738	tgaaactggagcgcctggagga
hsa-miR-642b-3p	56.1673	17.691	3.17491	1.66672	0.00368907	0.0232067	up	56	67	72	13	14	16	hsa-mir-642b	agacacatttggagagggaccc
hsa-miR-190b	19.0162	59.4268	0.319994	-1.64389	0.00371013	0.0232587	down	28	19	19	43	45	57	hsa-mir-190b	tgatatgtttgatattgggtt
hsa-miR-6089	10.6361	63.3627	0.167861	-2.57467	0.00373523	0.0233356	down	11	11	15	27	70	52	hsa-mir-6089-1/hsa-mir-6089-2	ggaggccggggtggggcggggcgg
hsa-miR-765	4.30634	31.3221	0.137486	-2.86265	0.00381191	0.023652	down	9	2	4	32	21	24	hsa-mir-765	tggaggagaaggaaggtgatg
hsa-miR-548ay-5p	111.273	47.7985	2.32796	1.21907	0.00389858	0.0239185	up	117	116	154	45	23	52	hsa-mir-548ay	aaaagtaattgtggtttttgc
hsa-miR-4492	32.2503	5.42655	5.94307	2.57121	0.00389753	0.0239185	up	37	56	18	4	5	4	hsa-mir-4492	ggggctgggcgcgcgcc
hsa-miR-4677-3p	48.7098	116.998	0.416332	-1.26419	0.00390748	0.0239185	down	67	52	50	127	84	75	hsa-mir-4677	tctgtgagaccaaagaactact
hsa-miR-301b-5p	84.0229	171.197	0.490797	-1.0268	0.00431033	0.0261206	down	91	91	110	128	106	190	hsa-mir-301b	gctctgacgaggttgcactact
hsa-miR-4766-3p	36.7883	95.9723	0.383322	-1.38337	0.00433363	0.0261746	down	38	58	31	77	84	70	hsa-mir-4766	atagcaattgctcttttggaa
hsa-miR-1261	3.74103	23.0484	0.162312	-2.62316	0.00492352	0.0290846	down	2	5	6	6	19	31	hsa-mir-1261	atggataaggctttggctt
hsa-miR-149-3p	32.6742	143.445	0.227782	-2.13428	0.00492742	0.0290846	down	39	45	29	69	148	123	hsa-mir-149	agggagggacgggggctgtgc
hsa-miR-1307-5p	23327.3	51459.3	0.453315	-1.14141	0.00504423	0.029603	down	28411	27903	24555	30461	49338	43086	hsa-mir-1307	tcgaccggacctcgaccggct
hsa-miR-3136-5p	34.0377	9.71397	3.504	1.809	0.00504782	0.029603	up	43	40	35	11	6	7	hsa-mir-3136	ctgactgaataggtagggtcatt
hsa-miR-6500-3p	19.2678	60.6633	0.317619	-1.65463	0.0050781	0.0296848	down	21	20	26	51	53	42	hsa-mir-6500	acacttgttgggatgacctgc
hsa-miR-1273e	59.9743	131.794	0.45506	-1.13587	0.0050959	0.0296934	down	73	70	65	88	121	107	hsa-mir-1273e	ttgcttgaacccaggaagtgga
hsa-miR-4750-5p	16.1525	55.0256	0.293546	-1.76834	0.0051611	0.0299772	down	18	20	18	25	51	56	hsa-mir-4750	ctcgggcggaggtggttgagtg
hsa-miR-5000-5p	17.3586	2.67052	6.50009	2.70046	0.00520664	0.0301455	up	22	24	14	1	4	1	hsa-mir-5000	cagttcagaagtgttcctgagt
hsa-miR-296-5p	3866.76	7870.56	0.491294	-1.02534	0.00523513	0.0302142	down	4920	3529	5005	4399	7763	6579	hsa-mir-296	agggccccccctcaatcctgt
hsa-miR-34a-3p	119.728	53.601	2.23369	1.15943	0.0053762	0.0309302	up	104	143	169	74	19	43	hsa-mir-34a	caatcagcaagtatactgccct
hsa-miR-3198	7.47451	71.3862	0.104705	-3.25559	0.0054798	0.0313464	down	5	9	12	48	81	38	hsa-mir-3198-1/hsa-mir-3198-2	gtggagtcctggggaatggaga
hsa-miR-4463	4.61674	37.107	0.124417	-3.00675	0.00560152	0.0319234	down	7	5	4	8	35	46	hsa-mir-4463	gagactggggtggggcc
hsa-miR-6785-5p	17.2625	74.4214	0.231956	-2.10808	0.00568503	0.0321974	down	11	22	27	31	86	57	hsa-mir-6785	tgggagggcgtggatgatggtg
hsa-miR-6743-3p	6.39212	34.3283	0.186205	-2.42503	0.00577519	0.0326065	down	12	9	1	22	29	32	hsa-mir-6743	agccgctcttctccctgcccaca
hsa-miR-548t-3p	103.24	45.8396	2.25221	1.17134	0.00605091	0.0338479	up	115	106	138	40	30	43	hsa-mir-548t	aaaaaccacaattacttttgcacca
hsa-miR-4459	36.9769	89.4544	0.41336	-1.27453	0.00618466	0.0344899	down	43	49	36	54	88	71	hsa-mir-4459	ccaggaggcggaggaggtggag
hsa-miR-6126	6.03412	61.5905	0.0979716	-3.35149	0.00621528	0.0345547	down	13	3	5	24	75	44	hsa-mir-6126	gtgaaggcccggcggaga
hsa-miR-6807-5p	8.00469	34.8243	0.229859	-2.12118	0.00629465	0.0348893	down	13	3	12	32	37	13	hsa-mir-6807	gtgagccagtggaatggagagg
hsa-miR-548z	62.7378	23.0163	2.7258	1.44668	0.0069658	0.0380933	up	78	64	76	26	10	22	hsa-mir-548z	caaaaaccgcaattacttttgca
hsa-miR-224-5p	21.7205	4.4012	4.93512	2.30309	0.00697748	0.0380933	up	20	35	20	9	2	0	hsa-mir-224	caagtcactagtggttccgtt
hsa-miR-933	38.2693	93.7387	0.408255	-1.29246	0.00732835	0.0398891	down	40	42	51	65	85	75	hsa-mir-933	tgtgcgcagggagacctctccc
hsa-miR-675-5p	10.0842	39.2394	0.256993	-1.9602	0.00749762	0.0406886	down	15	10	10	20	33	42	hsa-mir-675	tggtgcggagagggcccacagtg
hsa-miR-6766-3p	2.3197	21.3265	0.108771	-3.20064	0.00792398	0.0428744	down	2	4	2	20	16	16	hsa-mir-6766	tgattgtcttcccccaccctca
hsa-miR-4448	3.73348	31.4648	0.118656	-3.07515	0.00803744	0.0433004	down	3	4	6	18	27	31	hsa-mir-4448	ggctccttggtctaggggta
hsa-miR-3611	8.40308	70.2547	0.119609	-3.06361	0.00805035	0.0433004	down	3	16	10	20	79	66	hsa-mir-3611	ttgtgaagaaagaaattctta
hsa-miR-6880-3p	2.60121	23.0195	0.113	-3.1456	0.00829403	0.0442186	down	2	4	3	13	22	20	hsa-mir-6880	ccgccttctctcctcccccag
hsa-miR-3200-5p	56.6144	21.3806	2.64794	1.40487	0.00878908	0.046346	up	75	50	72	17	13	23	hsa-mir-3200	aatctgagaaggcgcacaaggt
hsa-miR-548o-3p	99.5201	44.2535	2.24886	1.1692	0.00876848	0.046346	up	134	93	119	55	32	21	hsa-mir-548o/hsa-mir-548o-2	ccaaaactgcagttacttttgc
hsa-miR-1299	8.07626	42.2261	0.191262	-2.38638	0.00890793	0.0468053	down	9	10	9	14	48	37	hsa-mir-1299	ttctggaattctgtgtgaggga
hsa-miR-6514-5p	3.1918	22.8704	0.13956	-2.84104	0.00893581	0.0468164	down	2	6	3	35	8	15	hsa-mir-6514	tatggagtggactttcagctggc
hsa-miR-4429	102.267	319.27	0.320316	-1.64243	0.00910882	0.0475857	down	120	74	163	205	329	222	hsa-mir-4429	aaaagctgggctgagaggcg
hsa-miR-146a-5p	35.2527	151.733	0.232334	-2.10573	0.00929325	0.0484101	down	44	46	32	74	144	145	hsa-mir-146a	tgagaactgaattccatgggtt
