# Supplementary material for: Genome-Wide Search for Competing Endogenous RNAs Responsible for the Effects Induced by Ebola Virus Replication and Transcription Using a trVLP System
Source: Front Cell Infect Microbiol. 2017 Nov 21;7:479. doi: 10.3389/fcimb.2017.00479 (PMC5702449; doi:10.3389/fcimb.2017.00479)
Supplement: Table S5 — Choosen genes for co-expression network and ceRNA analysis. [file Table5.XLS]

## Sheet: down
CircId	Profile	w0h	w24h	w48h	w72h	CHROM	start	end	strand	GeneName	OverlapInfo	w0h1	w0h2	w0h3	w24h1	w24h2	w24h3	w48h1	w48h2	w48h3	w72h1	w72h2	w72h3	Symbol	KeggID	Description	Type
chr17_37289528_37283267_-6261	12	0	8.89	4.44	-22.22	chr17	37283266	37289528	-	ACACA	w0h1_w0h2_w24h1_w24h2_w24h3_w48h1_w48h2_w48h3_w72h2_w96h1_w96h3	53.3333	26.6667	0	53.3333	40	13.3333	53.3333	26.6667	13.3333	0	13.3333	0				circRNA
chr1_243843282_243545510_-297772	4	0	-106.67	-84.44	-124.44	chr1	243545509	243843282	-	AKT3	w0h1_w0h2_w0h3_w24h1_w24h3_w48h1_w48h2_w72h3_w96h1_w96h2_w96h3	146.667	66.6667	186.667	53.3333	0	26.6667	26.6667	120	0	0	0	26.6667				circRNA
chr15_101235577_101235082_-495	4	0	-31.11	-31.11	-22.22	chr15	101235081	101235577	-	CHSY1	w0h1_w0h2_w0h3_w24h1_w24h2_w24h3_w48h1_w48h2_w48h3_w72h1_w72h3_w96h1_w96h2_w96h3	66.6667	26.6667	80	53.3333	13.3333	13.3333	40	13.3333	26.6667	93.3333	0	13.3333				circRNA
chr1_230671640_230663141_-8499	1	0	-31.11	-40	-46.67	chr1	230663140	230671640	+	COG2	w0h1_w0h2_w0h3_w24h1_w24h3_w48h1_w48h2_w48h3_w72h1_w72h2_w96h1_w96h2_w96h3	106.667	53.3333	66.6667	26.6667	0	106.667	13.3333	80	13.3333	13.3333	73.3333	0				circRNA
chr8_108455930_108449823_-6107	4	0	-88.89	-84.44	-53.33	chr8	108449822	108455930	+	EMC2	w0h1_w0h3_w48h1_w72h2_w96h2_w96h3	146.667	0	120	0	0	0	13.3333	0	0	0	106.667	0				circRNA
chr6_131864571_131854926_-9645	4	0	-102.22	-97.78	-102.22	chr6	131854925	131864571	+	ENPP1	w0h1_w48h1	306.667	0	0	0	0	0	13.3333	0	0	0	0	0				circRNA
chr1_219988823_219988590_-233	10	0	53.33	-146.67	-146.67	chr1	219988589	219988823	-	EPRS	w0h3_w24h1	0	0	440	600	0	0	0	0	0	0	0	0				circRNA
chr12_22673660_22659014_-14646	10	0	26.67	-35.56	-17.78	chr12	22659013	22673660	+	ETNK1	w0h1_w0h2_w0h3_w24h1_w24h2_w24h3_w72h1_w72h2_w96h1_w96h2_w96h3	13.3333	53.3333	40	80	80	26.6667	0	0	0	26.6667	26.6667	0				circRNA
chr6_133525115_133461114_-64001	4	0	-97.78	-80	-71.11	chr6	133461113	133525115	+	EYA4	w0h1_w0h2_w0h3_w48h2_w72h2_w96h3	40	106.667	146.667	0	0	0	0	53.3333	0	0	80	0				circRNA
chrx_131784039_131755598_-28441	4	0	-675.56	-786.67	-768.89	chrx	131755597	131784039	-	FIRRE	w0h1_w24h1_w72h1_w72h2_w96h2	2360	0	0	333.333	0	0	0	0	0	40	13.3333	0				circRNA
chr1_42278672_42265115_-13557	0	0	-13.33	-46.67	-62.22	chr1	42265114	42278672	-	FOXJ3	w0h1_w0h2_w0h3_w24h1_w24h2_w24h3_w48h1_w48h3_w72h1_w72h2_w72h3_w96h1_w96h2_w96h3	66.6667	93.3333	133.333	93.3333	93.3333	66.6667	113.333	0	40	40	40	26.6667				circRNA
chr2_232756334_232735155_-21179	10	0	-17.78	-71.11	-80	chr2	232735154	232756334	+	GIGYF2	w0h3_w24h3_w48h3_w96h1	0	0	240	0	0	186.667	0	0	26.6667	0	0	0				circRNA
chr1_244859374_244857598_-1776	4	0	-555.56	-555.56	-555.56	chr1	244857597	244859374	-	HNRNPU	w0h1_w96h2_w96h3	1666.67	0	0	0	0	0	0	0	0	0	0	0				circRNA
chr7_111521449_111487238_-34211	4	0	-42.22	-31.11	-28.89	chr7	111487237	111521449	-	IMMP2L	w0h1_w0h2_w0h3_w48h2_w48h3_w72h1_w96h2_w96h3	20	73.3333	33.3333	0	0	0	0	20	13.3333	40	0	0				circRNA
chr17_47674782_47663089_-11693	4	0	-53.33	-57.78	-48.89	chr17	47663088	47674782	+	KPNB1	w0h1_w0h2_w0h3_w24h2_w24h3_w48h1_w48h2_w72h2_w72h3_w96h1_w96h3	80	13.3333	133.333	0	40	26.6667	26.6667	26.6667	0	0	13.3333	66.6667				circRNA
chr6_136698682_136694140_-4542	10	0	17.78	-31.11	-31.11	chr6	136694139	136698682	-	MAP3K5	w0h1_w0h2_w0h3_w24h1_w24h2_w24h3_w48h1_w48h2_w48h3_w72h1_w72h2_w72h3_w96h1_w96h2_w96h3	80	80	53.3333	53.3333	53.3333	160	26.6667	26.6667	66.6667	13.3333	53.3333	53.3333				circRNA
chr16_69691088_69690940_-148	12	0	-4.44	-4.44	-53.33	chr16	69690939	69691088	+	NFAT5	w0h1_w0h2_w0h3_w24h1_w24h2_w24h3_w48h1_w48h2_w48h3_w72h1_w72h2_w72h3_w96h1_w96h2_w96h3	133.333	120	120	133.333	80	146.667	133.333	133.333	93.3333	53.3333	40	120				circRNA
chr5_6746427_6737510_-8917	10	0	-13.33	-48.89	-53.33	chr5	6737509	6746427	+	PAPD7	w0h1_w0h2_w0h3_w24h1_w24h2_w24h3_w48h1_w48h2_w48h3_w72h1_w72h2_w72h3_w96h1_w96h2_w96h3	80	146.667	173.333	173.333	106.667	80	120	13.3333	120	160	26.6667	53.3333				circRNA
chr10_103440850_103439746_-1104	3	0	-26.67	-31.11	-53.33	chr10	103439745	103440850	+	PDCD11	w0h1_w0h2_w0h3_w24h1_w24h3_w48h1_w48h2_w72h1_w96h1_w96h2_w96h3	53.3333	26.6667	106.667	80	0	26.6667	66.6667	26.6667	0	26.6667	0	0				circRNA
chr11_14789242_14771937_-17305	12	0	26.67	26.67	-53.33	chr11	14771936	14789242	+	PDE3B	w0h1_w0h2_w0h3_w24h1_w24h2_w24h3_w48h1_w48h2_w48h3_w72h2_w72h3_w96h1_w96h2_w96h3	66.6667	93.3333	93.3333	120	93.3333	120	106.667	93.3333	133.333	0	80	13.3333				circRNA
chr17_18882683_18865469_-17214	4	0	-40	-40	-40	chr17	18865468	18882683	+	PRPSAP2	w0h1_w0h2_w0h3_w24h3_w48h1_w72h3_w96h1_w96h2_w96h3	26.6667	40	80	0	0	26.6667	26.6667	0	0	0	0	26.6667				circRNA
chr14_50913130_50908271_-4859	4	0	-213.33	-213.33	-213.33	chr14	50908270	50913130	-	PYGL	w0h1	640	0	0	0	0	0	0	0	0	0	0	0				circRNA
chr6_163478896_163455279_-23617	12	0	4.44	22.22	-22.22	chr6	163455278	163478896	+	QKI	w0h1_w0h2_w0h3_w24h1_w24h2_w24h3_w48h1_w48h2_w48h3_w72h1_w96h2_w96h3	26.6667	13.3333	40	26.6667	13.3333	53.3333	40	40	66.6667	13.3333	0	0				circRNA
chr6_57210445_57193842_-16603	1	0	-13.33	-31.11	-22.22	chr6	57193841	57210445	-	RAB23	w0h1_w0h2_w0h3_w24h1_w24h2_w48h1_w72h1_w72h3_w96h1_w96h2_w96h3	66.6667	53.3333	26.6667	40	66.6667	0	53.3333	0	0	13.3333	0	66.6667				circRNA
chr3_8948570_8935871_-12699	4	0	-62.22	-62.22	-48.89	chr3	8935870	8948570	-	RAD18	w0h1_w0h2_w0h3_w24h1_w24h2_w24h3_w48h1_w48h2_w72h2_w72h3_w96h1_w96h2_w96h3	160	106.667	80	53.3333	80	26.6667	106.667	53.3333	0	0	40	160				circRNA
chr1_176184692_176162869_-21823	10	0	-4.44	-31.11	-22.22	chr1	176162868	176184692	-	RFWD2	w0h2_w0h3_w24h3_w48h2_w72h1_w96h2_w96h3	0	53.3333	53.3333	0	0	93.3333	0	13.3333	0	40	0	0				circRNA
chr3_18420991_18415111_-5880	9	0	-4.44	-35.56	-57.78	chr3	18415110	18420991	-	SATB1	w0h1_w0h2_w0h3_w24h1_w24h2_w24h3_w48h1_w48h2_w48h3_w72h1_w72h3_w96h2_w96h3	93.3333	53.3333	93.3333	40	133.333	53.3333	26.6667	66.6667	40	26.6667	0	40				circRNA
chr3_123259589_123223559_-36030	1	0	-31.11	-102.22	-80	chr3	123223558	123259589	+	SEC22A	w0h1_w0h2_w0h3_w24h1_w24h3_w72h3_w96h3	173.333	93.3333	40	93.3333	0	120	0	0	0	0	0	66.6667				circRNA
chr4_143543972_143543509_-463	4	0	-48.89	-48.89	-57.78	chr4	143543508	143543972	+	SMARCA5	w0h1_w0h2_w0h3_w24h3_w48h1_w48h3_w72h2_w72h3_w96h2_w96h3	26.6667	93.3333	93.3333	0	0	66.6667	26.6667	0	40	0	13.3333	26.6667				circRNA
chr6_35872728_35869010_-3718	4	0	-35.56	-26.67	-22.22	chr6	35869009	35872728	-	SRPK1	w0h1_w0h2_w0h3_w48h3_w72h1_w72h2_w96h2_w96h3	40	53.3333	13.3333	0	0	0	0	0	26.6667	26.6667	13.3333	0				circRNA
chr6_152215060_152201824_-13236	4	0	-80	-106.67	-102.22	chr6	152201823	152215060	-	SYNE1	w0h1_w0h2_w0h3_w24h1_w24h2_w24h3_w48h1_w48h2_w48h3_w72h1_w72h2_w72h3_w96h1_w96h2_w96h3	266.667	226.667	320	133.333	253.333	186.667	133.333	160	200	226.667	93.3333	186.667				circRNA
chr17_40406942_40406384_-558	10	0	11.11	-35.56	-31.11	chr17	40406383	40406942	-	TOP2A	w0h1_w0h2_w24h1_w24h2_w24h3_w48h1_w48h2_w48h3_w72h1_w72h2_w72h3_w96h1_w96h2_w96h3	133.333	120	0	113.333	93.3333	80	13.3333	53.3333	80	106.667	40	13.3333				circRNA
chr8_102346395_102327742_-18653	3	0	-31.11	-17.78	-40	chr8	102327741	102346395	-	UBR5	w0h1_w0h2_w0h3_w24h1_w24h2_w48h1_w48h2_w48h3_w72h3_w96h1_w96h3	13.3333	66.6667	53.3333	26.6667	13.3333	0	26.6667	40	13.3333	0	0	13.3333				circRNA
chr2_61281242_61280244_-998	10	0	13.33	-13.33	-17.78	chr2	61280243	61281242	-	USP34	w0h2_w24h1_w24h2_w48h3	0	53.3333	0	40	53.3333	0	0	0	13.3333	0	0	0				circRNA
chr16_31091342_31090775_-567	12	0	-8.89	8.89	-57.78	chr16	31090774	31091342	-	VKORC1	w0h1_w0h2_w0h3_w24h1_w24h2_w24h3_w48h1_w48h2_w48h3_w72h1_w72h2_w72h3_w96h1_w96h2_w96h3	160	106.667	66.6667	93.3333	106.667	106.667	53.3333	186.667	120	120	13.3333	26.6667				circRNA
chr13_41868477_41865736_-2741	12	0	-35.56	48.89	-106.67	chr13	41865735	41868477	-	VWA8	w0h1_w0h2_w0h3_w24h1_w24h2_w24h3_w48h1_w48h2_w48h3_w72h1_w72h3_w96h1_w96h2_w96h3	226.667	146.667	240	226.667	133.333	146.667	213.333	346.667	200	146.667	0	146.667				circRNA
chr2_61497007_61492035_-4972	10	0	0	-22.22	-26.67	chr2	61492034	61497007	-	XPO1	w0h1_w0h2_w0h3_w24h1_w24h2_w24h3_w48h3_w72h3_w96h2	53.3333	26.6667	13.3333	13.3333	26.6667	53.3333	0	0	26.6667	0	0	13.3333				circRNA
chr9_111534353_111527268_-7085	4	0	-48.89	-46.67	-44.44	chr9	111527267	111534353	+	ZNF483	w0h1_w0h2_w0h3_w24h1_w48h1_w48h2_w72h2_w72h3_w96h1_w96h2_w96h3	66.6667	106.667	53.3333	80	0	0	40	46.6667	0	0	26.6667	66.6667				circRNA
chr18_76443211_76441245_-1966	3	0	-22.22	-17.78	-31.11	chr18	76441244	76443211	-	ZNF516	w0h1_w0h2_w0h3_w24h2_w24h3_w48h1_w48h2_w72h2_w96h2	13.3333	40	53.3333	0	13.3333	26.6667	26.6667	26.6667	0	0	13.3333	0				circRNA
chr2_71370005_71348753_-21252	4	0	-48.89	-44.44	-44.44	chr2	71348752	71370005	+	ZNF638	w0h1_w0h2_w0h3_w24h1_w48h1_w72h2_w72h3_w96h2_w96h3	40	26.6667	93.3333	13.3333	0	0	26.6667	0	0	0	13.3333	13.3333				circRNA
LOC285423	10	0	0.28	-0.93	-0.43							1.55168	1.39456	1.21878	1.91417	1.24398	1.83258	0.541384	0.42092	0.408458	1.03428	0.90892	0.936518	LOC285423	hsa:285423	uncharacterized LOC285423	protein-coding
UNC5B	10	0	3.34	-10.74	-9.07							16.8503	19.6712	17.4963	22.0458	21.0786	20.9255	7.36477	6.87469	7.55827	9.78162	8.04967	8.96213	UNC5B	hsa:219699	Netrin receptor UNC5B	protein-coding
BBC3	10	0	1.57	-2	-0.83							4.64169	4.35792	4.6434	5.17295	6.97228	6.21549	2.39649	2.56368	2.69509	3.87499	3.3307	3.95981	BBC3	hsa:27113	Bcl-2-binding component 3	protein-coding
NHSL1	10	0	-2.21	-11.62	-11.32							21.4982	22.4996	23.0878	19.7382	20.7198	20.0098	10.5623	10.501	11.1669	13.5981	9.7577	9.77345	NHSL1	hsa:57224	NHS-like 1	protein-coding
MYBPC1	10	0	0.03	-0.18	-0.22							0.168176	0.241835	0.279454	0.301765	0.262619	0.203656	0.0289932	0.0687819	0.0413186	0.0123088	0	0.0145748	MYBPC1	hsa:4604	Myosin-binding protein C, slow-type	protein-coding
ALDH1L2	10	0	2.54	-29.7	-24.32							45.6192	47.7858	46.7138	48.8975	49.5504	49.2831	18.0901	15.7665	17.1573	25.0967	20.8958	21.1659	ALDH1L2	hsa:160428	Mitochondrial 10-formyltetrahydrofolate dehydrogenase	protein-coding
TSNAXIP1	3	0	-0.26	-0.15	-0.38							0.548203	0.661004	0.559143	0.363528	0.302412	0.33304	0.397213	0.403854	0.512393	0.209337	0.290403	0.123937	TSNAXIP1	hsa:55815	Translin-associated factor X interacting protein 1, isoform CRA_a	protein-coding
KCNK4	10	0	0.13	-0.23	-0.12							0.406168	0.341336	0.288736	0.828186	0.324338	0.275166	0.106095	0.215737	0.0226796	0.2162	0.207638	0.256	KCNK4	hsa:50801	HCG1810791, isoform CRA_b	protein-coding
THSD7A	4	0	-0.11	-0.09	-0.09							0.183104	0.201043	0.203663	0.0623115	0.104759	0.0999863	0.119736	0.0922259	0.112466	0.0878024	0.124269	0.0930223	THSD7A	hsa:221981	Thrombospondin type-1 domain-containing protein 7A	protein-coding
LGALS9	10	0	0.26	-0.54	-0.39							0.566116	1.00143	0.922257	1.24154	1.07434	0.966802	0.361472	0.220509	0.289765	0.276227	0.294765	0.735926	LGALS9	hsa:3965	cDNA FLJ52790, highly similar to Galectin-9	protein-coding
NEU4	1	0	-0.1	-0.2	-0.16							0.263746	0.270902	0.23202	0.141975	0.23167	0.0982734	0.0454693	0.0462294	0.0647988	0.0386071	0.123594	0.114286	NEU4	hsa:129807	cDNA FLJ78468, highly similar to Homo sapiens sialidase 4 (NEU4), mRNA	protein-coding
PCK2	10	0	-5.16	-24.68	-22.66							40.0999	41.0035	37.591	34.089	34.1038	35.0116	15.0235	13.1311	16.4988	21.5001	14.2828	14.9414	PCK2	hsa:5106	Phosphoenolpyruvate carboxykinase [GTP], mitochondrial	protein-coding
MSTN	10	0	0.05	-0.16	-0.23							0.237081	0.292217	0.347605	0.319053	0.485912	0.220845	0.0136241	0.29089	0.0873715	0.0694078	0.0888792	0.0410926	MSTN	hsa:2660	Myostatin	protein-coding
PHGDH	1	0	-85.19	-157.33	-127.77							274.08	281.727	270.671	186.25	191.493	193.163	121.766	110.762	121.948	157.349	138.881	146.952	PHGDH	hsa:26227	cDNA FLJ35987 fis, clone TESTI2014269, highly similar to D-3-phosphoglycerate dehydrogenase (EC 1.1.1.95)	protein-coding
PLD3	10	0	2.74	-11.97	-7.49							25.9257	26.9839	26.4578	30.0757	28.6733	28.8269	14.2879	13.8905	15.2714	19.0528	17.4768	20.3733	PLD3	hsa:23646	Phospholipase D family, member 3, isoform CRA_b	protein-coding
LOC105378949	4	0	-0.56	-0.48	-0.4							1.45289	1.137	0.642445	0.55864	0.371381	0.61225	0.795163	0.586131	0.403701	0.734234	0.551159	0.749483	LOC105378949		basic salivary proline-rich protein 2-like	protein-coding
LOC100507462	3	0	-0.67	-0.38	-1.88							3.59795	3.77151	3.56502	3.36063	3.12671	2.43332	3.56873	3.32603	2.9062	1.69544	2.03249	1.58041	GVQW2	hsa:100507462	uncharacterized LOC100507462	protein-coding
LOC105377623	10	0	0.17	-0.44	-0.34							0.503586	1.18229	0.984469	0.774519	1.19362	1.20626	0.578783	0.546426	0.220937	0.210614	0.741672	0.685813	LOC105377623		uncharacterized LOC105377623	protein-coding
SCN11A	0	0	-0.07	-0.14	-0.27							0.380435	0.369635	0.41206	0.276742	0.220771	0.459738	0.319068	0.192239	0.221039	0.0752541	0.154185	0.11584	SCN11A	hsa:11280	Sodium channel protein type 11 subunit alpha	protein-coding
LOC101927147	12	0	-0.1	-0.27	-1.17							1.42793	2.05653	1.89638	2.03304	1.36333	1.67713	1.40924	1.66858	1.48718	0.545269	0.698236	0.632198	LOC101927147	hsa:101927147	uncharacterized LOC101927147	protein-coding
FAM129A	10	0	1.42	-1.38	-1.12							2.42024	2.62796	2.9909	4.10233	3.9734	4.21107	1.37591	1.17166	1.35382	1.82831	1.39339	1.46823	FAM129A	hsa:116496	Chromosome 1 open reading frame 24, isoform CRA_a	protein-coding
CKM	10	0	0.05	-0.24	-0.13							0.282166	0.207016	0.236405	0.32548	0.432755	0.112647	0	0	0	0.0885075	0.188895	0.0698674	CKM	hsa:1158	cDNA, FLJ93793, highly similar to Homo sapiens creatine kinase, muscle (CKM), mRNA	protein-coding
C8orf46	12	0	0.01	0.02	-0.11							0.173593	0.118868	0.150826	0.224961	0.169423	0.0718686	0.254934	0.112694	0.130318	0.0705846	0	0.0501472	C8orf46	hsa:254778	chromosome 8 open reading frame 46	protein-coding
PARK2	10	0	0.68	-1.17	-0.43							1.68233	1.82579	1.79954	2.29249	2.61779	2.43939	0.55635	0.704746	0.526407	1.62625	1.26435	1.12787	PARK2	hsa:5071	E3 ubiquitin-protein ligase parkin	protein-coding
RIMS3	10	0	2.45	-3.05	-1.64							6.12028	7.05552	6.16305	8.6926	8.92384	9.06844	3.57553	3.2896	3.32194	5.27788	4.21108	4.9355	RIMS3	hsa:9783	Regulating synaptic membrane exocytosis protein 3	protein-coding
GAL3ST2	1	0	-0.24	-0.51	-0.44							0.599607	0.710627	0.991846	0.620711	0.450158	0.515579	0.344571	0.18864	0.226639	0.168789	0.172913	0.639559	GAL3ST2	hsa:64090	Galactose-3-O-sulfotransferase 2	protein-coding
CEBPB	9	0	1.18	-2.62	-4.41							9.66988	6.9363	7.87142	10.4106	8.94254	8.65326	5.42937	5.50161	5.68625	5.03538	3.38742	2.83006	CEBPB	hsa:1051	CCAAT/enhancer-binding protein beta	protein-coding
TTN	10	0	0	-0.21	-0.18							0.20376	0.257054	0.18242	0.219588	0.242461	0.175556	0.00386792	0.00500511	0.00375833	0.0116439	0.0573478	0.0429532	TTN	hsa:7273	Cellular titin isoform PEVK variant 4	protein-coding
IL21R	4	0	-0.23	-0.29	-0.27							0.281262	0.440218	0.405836	0.120162	0.117646	0.212095	0.0846634	0.0782534	0.0904911	0.166645	0.0502105	0.0928578	IL21R	hsa:50615	cDNA, FLJ93262, highly similar to Homo sapiens interleukin 21 receptor (IL21R), mRNA	protein-coding
XIRP2	10	0	0.01	-0.01	-0.01							0.0158185	0.0108318	0.0103079	0.0236531	0.00514619	0.0294704	0	0.00308075	0	0	0	0.0137089	XIRP2	hsa:129446	Xin actin-binding repeat-containing protein 2	protein-coding
CTH	10	0	10.58	-20.23	-21.48							44.822	41.1086	40.6033	51.8933	54.5137	51.8759	22.5556	20.3703	22.9223	27.4555	17.2428	17.4023	CTH	hsa:1491	Cystathionine gamma-lyase	protein-coding
OR8A1	10	0	0.29	-0.42	-0.2							0.757554	0.691653	0.534789	0.981724	0.903662	0.980104	0.217668	0.295077	0.206801	0.492848	0.631109	0.255315	OR8A1	hsa:390275	Olfactory receptor 8A1	protein-coding
AQP1	10	0	0.12	-0.32	-0.26							0.738093	0.782575	0.651636	1.00397	0.766841	0.754083	0.410471	0.445155	0.365604	0.400801	0.401666	0.59839	AQP1	hsa:358	HCG39137, isoform CRA_a	protein-coding
HMCN1	10	0	-0.09	-0.88	-0.48							1.58165	1.7188	1.67872	1.52108	1.70842	1.47334	0.729662	0.778311	0.840746	1.22744	1.13843	1.1799	HMCN1	hsa:83872	Hemicentin-1	protein-coding
AMIGO3	12	0	0.27	0.6	-0.7							2.11383	1.57065	1.73647	2.17892	1.88748	2.1576	2.35194	2.4044	2.45858	0.855851	1.36993	1.09136	AMIGO3	hsa:386724	Amphoterin-induced protein 3	protein-coding
COLQ	0	0	-0.77	-1.19	-1.72							2.77227	2.8475	3.21005	2.50633	1.89398	2.12553	1.98527	1.66959	1.61109	0.749179	1.51897	1.40457	COLQ	hsa:8292	Collagen-like tail subunit (Single strand of homotrimer) of asymmetric acetylcholinesterase, isoform CRA_e	protein-coding
HIST1H2AC	4	0	-100.28	-100.14	-122.7							194.869	250.195	251.974	121.459	143.836	130.898	116.415	130.591	149.615	104.281	119.424	105.232	HIST1H2AC	hsa:8334	Histone H2A type 1-C	protein-coding
HIST1H2AK	3	0	-18.77	-9.72	-25.32							31.9637	47.3064	41.6102	19.6827	22.5462	22.331	28.7213	27.6735	35.3387	11.1654	18.3828	15.3614	HIST1H2AK	hsa:8330	Histone H2A type 1-J	protein-coding
HIST1H2AJ	0	0	-0.9	-1.56	-2.55							3.95823	3.44015	3.27377	2.45852	2.52591	2.97809	1.13732	2.04582	2.80524	0.668544	1.42682	0.923555	HIST1H2AJ	hsa:8331	histone cluster 1, H2aj	protein-coding
NUPR1	10	0	0.12	-4.44	-4.11							6.0824	6.69906	7.163	6.2459	7.5098	6.55328	1.93716	1.66984	3.01574	3.37901	2.19781	2.03228	NUPR1	hsa:26471	Nuclear protein 1	protein-coding
LOC101927989	9	0	-0.04	-0.24	-0.46							0.875926	0.899693	0.770562	0.58939	1.02587	0.81594	0.6292	0.588542	0.61871	0.320545	0.574657	0.265688	LOC101927989	hsa:101927989	uncharacterized LOC101927989	protein-coding
CDH22	4	0	-0.13	-0.1	-0.08							0.188359	0.211058	0.0836876	0	0.0334245	0.0638034	0.0393609	0.0800378	0.0631054	0.0877289	0.0962915	0.0445197	CDH22	hsa:64405	cDNA FLJ76999, highly similar to Homo sapiens cadherin-like 22 (CDH22), mRNA	protein-coding
FSIP2	10	0	0.14	-0.18	-0.16							0.42854	0.420604	0.449907	0.600917	0.517387	0.612094	0.268155	0.254091	0.243719	0.297385	0.235032	0.299862	FSIP2	hsa:401024	Fibrous sheath-interacting protein 2	protein-coding
CFAP70	10	0	0.24	-1	-1.22							2.25951	2.84234	2.23339	2.84713	2.73796	2.47133	1.68507	1.34982	1.30986	1.40288	1.23729	1.03409	CFAP70	hsa:118491	Tetratricopeptide repeat protein 18	protein-coding
F8	0	0	-0.16	-0.45	-0.65							0.769217	1.25351	1.0989	0.816198	0.952865	0.881894	0.667309	0.570429	0.536067	0.341042	0.443648	0.391005	F8	hsa:2157	Truncated coagulation factor VIII	protein-coding
ASPRV1	9	0	0.04	-0.1	-0.38							0.82889	0.472989	1.05027	0.963998	0.77902	0.743528	0.776243	0.681599	0.584543	0.516788	0.287724	0.399082	ASPRV1	hsa:151516	Retroviral-like aspartic protease 1	protein-coding
SLC25A42	10	0	0.85	-1.64	-0.77							4.48009	3.78218	3.97918	4.8086	4.81173	5.1642	2.36293	2.83272	2.12349	3.4287	2.72254	3.77624	SLC25A42	hsa:284439	Uncharacterized protein	protein-coding
LOC102724782	10	0	0.45	-0.57	-0.53							1.52886	1.53225	1.57899	2.01865	2.0713	1.89632	1.01356	0.847519	1.06055	1.20644	0.984868	0.846409	LOC102724782	hsa:102724782	uncharacterized LOC102724782	protein-coding
IL1RAPL1	10	0	-0.05	-0.21	-0.15							0.263311	0.39339	0.163784	0.36509	0.163537	0.156086	0.0412676	0.083915	0.0588109	0.140158	0.157043	0.08298	IL1RAPL1	hsa:11141	Interleukin-1 receptor accessory protein-like 1	protein-coding
SLITRK6	4	0	-0.09	-0.08	-0.07							0.12788	0.0820934	0.0624985	0	0	0.0148903	0.0183719	0.0280185	0	0.0467976	0.029963	0	SLITRK6	hsa:84189	SLIT and NTRK-like protein 6	protein-coding
TAS2R10	10	0	-0.01	-0.61	-0.77							1.47698	0.890443	1.34953	1.12345	1.28482	1.2861	0.719601	0.590933	0.58178	0.422999	0.586804	0.403479	TAS2R10	hsa:50839	Taste receptor type 2 member 10	protein-coding
ZBED3	3	0	-0.78	-0.64	-2.57							4.14469	3.96689	5.52444	3.97202	3.6774	3.64148	4.16813	3.3022	4.25254	2.61984	1.76568	1.55107	ZBED3	hsa:84327	Zinc finger BED domain-containing protein 3	protein-coding
TNFRSF13C	10	0	1.41	-5.24	-3.17							7.37025	8.67269	9.02262	10.2074	9.14867	9.93166	3.33075	2.59208	3.42816	4.45159	4.82859	6.2633	TNFRSF13C	hsa:115650	Tumor necrosis factor receptor superfamily, member 13C	protein-coding
SLC7A11	10	0	9.53	-17.5	-24.56							36.2359	38.7204	37.1863	46.8349	47.4268	46.4599	21.0781	20.099	18.4785	17.6993	10.7512	10.0256	SLC7A11	hsa:23657	Cystine/glutamate transporter	protein-coding
FLJ20712	0	0	-0.35	-0.57	-0.79							1.56011	0.671992	1.03303	0.586964	0.785879	0.843834	0.491648	0.529271	0.52549	0.29467	0.377335	0.218073	FLJ20712	hsa:55025	uncharacterized FLJ20712	protein-coding
CAPN3	12	0	0.07	0.07	-0.31							0.786035	0.414032	0.689514	0.922193	0.511437	0.675882	0.706511	0.718322	0.680866	0.280274	0.37779	0.314403	CAPN3	hsa:825	CAPN3 protein	protein-coding
CCDC159	10	0	0.34	-0.5	-0.48							0.736743	1.45941	1.0802	1.98295	1.12993	1.1765	0.393136	0.645683	0.743426	0.847349	0.54253	0.456064	CCDC159	hsa:126075	coiled-coil domain containing 159	protein-coding
CFAP44	12	0	-0.1	1.17	-2.46							5.16607	5.19249	5.65455	5.13748	5.14372	5.43126	6.75359	6.53916	6.23413	2.72254	3.57179	2.32606	CFAP44	hsa:55779	Cilia- and flagella-associated protein 44	protein-coding
CFAP54	3	0	-0.07	-0.07	-0.15							0.200539	0.329569	0.352834	0.173921	0.215295	0.280209	0.230484	0.230432	0.22582	0.171237	0.1253	0.121656	CFAP54	hsa:144535	Cilia- and flagella-associated protein 54	protein-coding
SLC6A9	3	0	-5.38	-5.9	-8.43							12.4203	12.8586	11.6778	6.34982	7.79272	6.68474	6.86557	5.9667	6.41785	5.09352	3.06721	3.50254	SLC6A9	hsa:6536	cDNA, FLJ78832, highly similar to Sodium- and chloride-dependent glycine transporter 1	protein-coding
JDP2	10	0	-0.46	-1.84	-1.79							2.77718	3.54457	3.27677	2.55058	2.6784	3.0003	1.23709	1.39219	1.45346	1.58761	1.21671	1.43839	JDP2	hsa:122953	Jun dimerization protein 2, isoform CRA_a	protein-coding
NUTM2A	12	0	-0.12	0	-0.36							0.406019	0.669784	0.637391	0.518805	0.468315	0.366752	0.650476	0.567899	0.506324	0.21612	0.242156	0.170604	NUTM2A	hsa:728118	NUT family member 2A	protein-coding
DISP2	4	0	-0.16	-0.09	-0.13							0.260196	0.276801	0.208914	0.100046	0.0816256	0.0865631	0.170885	0.152024	0.148401	0.108821	0.0958028	0.144961	DISP2	hsa:85455	Protein dispatched homolog 2	protein-coding
CALCRL	1	0	-0.23	-0.33	-0.31							0.629784	0.546496	0.573133	0.321479	0.423902	0.303442	0.230875	0.260112	0.273445	0.437097	0.223887	0.159974	CALCRL	hsa:10203	Calcitonin gene-related peptide type 1 receptor	protein-coding
ASNS	10	0	59.74	-166.99	-132.47							268.013	252.073	249.943	325.039	308.926	315.296	92.7489	85.8172	90.4947	156.603	109.197	106.822	ASNS	hsa:440	Asparagine synthetase [glutamine-hydrolyzing]	protein-coding
CDRT1	12	0	-0.09	0.08	-0.26							0.374765	0.384934	0.488423	0.429625	0.243843	0.310311	0.514478	0.632561	0.345281	0.137145	0.175619	0.144349	CDRT1	hsa:374286	CMT1A duplicated region transcript 1 protein	protein-coding
FAAH	10	0	0.62	-1.29	-0.99							2.4564	2.35921	2.18275	3.52036	2.9267	2.40704	0.934953	1.23017	0.96012	1.28417	1.34544	1.40999	FAAH	hsa:2166	Fatty-acid amide hydrolase 1	protein-coding
CD101	12	0	0.49	0.4	-0.6							1.3693	1.13672	1.17342	1.83433	1.51948	1.78224	1.64922	1.81927	1.41711	0.411859	0.949321	0.503935	CD101	hsa:9398	Immunoglobulin superfamily member 2	protein-coding
HIST1H3H	4	0	-227.96	-167.55	-245.13							499.058	489.959	428.144	251.885	243.95	237.442	293.853	303.802	316.858	213.034	240.354	228.374	HIST1H3H	hsa:8357	histone cluster 1, H3h	protein-coding
LOC646670	3	0	-0.27	-0.35	-0.52							0.633258	0.600407	0.952282	0.437031	0.713133	0.226881	0.251937	0.398454	0.478718	0.28522	0.228271	0.126647	LOC646670	hsa:646670	COMM domain-containing protein 4-like	protein-coding
LOC105374089	9	0	-0.06	-0.23	-0.47							0.802289	0.799087	0.926786	0.828849	0.759292	0.769993	0.726494	0.55398	0.567443	0.338082	0.432926	0.358182	LOC105374089		uncharacterized LOC105374089	protein-coding
PDE8B	10	0	0.31	-0.4	-0.33							0.86481	1.01295	0.889806	1.41564	1.18462	1.10238	0.540567	0.443229	0.587095	0.755103	0.597226	0.420759	PDE8B	hsa:8622	cDNA FLJ11212 fis, clone PLACE1007958, highly similar to High-affinity cAMP-specific and IBMX-insensitive 3',5'-cyclic phosphodiesterase 8B (EC 3.1.4.17)	protein-coding
PALMD	4	0	-0.27	-0.27	-0.17							0.259244	0.37279	0.6335	0.116293	0.202414	0.144894	0.148977	0.151468	0.143309	0.246663	0.291564	0.224671	PALMD	hsa:54873	Palmdelphin	protein-coding
RGS11	10	0	0.05	-0.15	-0.07							0.213099	0.10944	0.286406	0.286779	0.10399	0.372197	0.0459223	0.0778168	0.0327222	0.194959	0.124826	0.0692548	RGS11	hsa:8786	cDNA FLJ60431, highly similar to Regulator of G-protein signaling 11	protein-coding
LOC105376855	10	0	0.07	-1.57	-1.39							2.7667	2.84177	3.38042	2.94761	3.03778	3.22154	1.39118	1.51546	1.38073	1.96167	1.21548	1.64844	LOC105376855		uncharacterized LOC105376855	protein-coding
LOC105372493	12	0	0.15	0	-0.45							0.713631	1.05169	0.576232	1.16915	0.969032	0.66476	0.748871	0.707006	0.876649	0.22709	0.436195	0.322674	LOC105372493		uncharacterized LOC105372493	protein-coding
SLC7A5	3	0	-18.3	-14.5	-42.04							75.5863	78.1963	77.4198	57.5849	60.1309	58.5973	63.2103	64.353	60.1519	42.1642	30.0986	32.8294	SLC7A5	hsa:8140	Large neutral amino acids transporter small subunit 1	protein-coding
CRB1	10	0	-0.03	-0.18	-0.12							0.254699	0.183127	0.273854	0.171381	0.236153	0.201668	0.0805012	0.0669657	0.0391102	0.0652451	0.155162	0.132439	CRB1	hsa:23418	Protein crumbs homolog 1	protein-coding
SLC7A3	10	0	-0.63	-2.8	-2.45							4.42018	3.9953	4.11891	3.4369	3.88262	3.32143	1.33779	1.3085	1.48417	1.87637	1.27043	2.04304	SLC7A3	hsa:84889	Cationic amino acid transporter 3	protein-coding
NRAP	1	0	-0.06	-0.13	-0.1							0.0965971	0.11162	0.177037	0.064998	0.0707078	0.0674864	0	0	0.00741645	0	0.0678998	0.0209287	NRAP	hsa:4892	Nebulin-related-anchoring protein	protein-coding
CNPY1	10	0	1.71	-2.58	-1.13							5.41486	5.89979	6.31627	7.99833	7.12427	7.63572	2.9226	3.356	3.6199	4.99224	4.62632	4.61494	CNPY1	hsa:285888	canopy FGF signaling regulator 1	protein-coding
TSPAN11	4	0	-0.15	-0.17	-0.1							0.276742	0.307938	0.202878	0.124142	0.0900317	0.118154	0.0993954	0.134743	0.0424949	0.227866	0.140492	0.119917	TSPAN11	hsa:441631	Tetraspanin-11	protein-coding
NRG4	4	0	-0.99	-0.9	-0.53							2.31404	1.53243	2.02378	1.31121	1.01036	0.567255	0.927352	1.24528	0.991185	1.18109	1.85487	1.2402	NRG4	hsa:145957	Pro-neuregulin-4, membrane-bound isoform	protein-coding
SLC5A12	10	0	0.24	-0.33	-0.15							0.52812	0.489269	0.627556	0.79898	0.757994	0.819922	0.22613	0.199659	0.235335	0.462322	0.436736	0.287177	SLC5A12	hsa:159963	Sodium-coupled monocarboxylate transporter 2	protein-coding
HHIP	10	0	0.75	-1.67	-1.08							3.95747	4.05183	3.70709	4.56334	4.72899	4.66715	2.13571	2.23071	2.33726	3.40707	2.59157	2.48433	HHIP	hsa:64399	cDNA FLJ77575, highly similar to Homo sapiens hedgehog interacting protein (HHIP), mRNA	protein-coding
GNRH2	12	0	0.1	0.39	-0.42							0.98408	0.895264	0.797	1.21082	1.07021	0.707159	1.51881	1.21564	1.12253	0.390992	0.68514	0.341136	GNRH2	hsa:2797	Progonadoliberin-2	protein-coding
WFDC2	10	0	0.17	-0.21	-0.1							0.451436	0.400456	0.421203	0.570703	0.640864	0.573438	0.165087	0.227793	0.264676	0.345425	0.34617	0.266749	WFDC2	hsa:10406	WAP four-disulfide core domain protein 2	protein-coding
SREBF1	3	0	-1.79	-1.71	-4.45							8.88703	8.19476	8.59526	7.08593	6.76931	6.44845	6.77353	7.08978	6.68161	4.42105	3.68235	4.22732	SREBF1	hsa:6720	cDNA FLJ33812 fis, clone CTONG2002270, highly similar to Sterol regulatory element-binding protein 1	protein-coding
DDR2	10	0	-0.27	-31.12	-24.32							50.1893	53.4637	50.017	49.2369	51.9685	51.6689	19.8617	18.9259	21.5368	33.3841	23.5864	23.7465	DDR2	hsa:4921	Discoidin domain receptor family, member 2, isoform CRA_a	protein-coding
TCEA2	10	0	1.3	-1.81	-0.98							4.81512	4.96494	4.70658	6.42974	5.64665	6.31081	3.04591	2.83513	3.18679	3.92032	3.30592	4.3347	TCEA2	hsa:6919	Transcription elongation factor A protein 2 (SII)	protein-coding
CARS	10	0	6.13	-14.88	-17.54							38.71	37.7484	37.5183	45.2111	43.7432	43.4229	23.0358	23.1893	23.1175	24.0309	18.4023	18.9362	CARS	hsa:833	Cysteinyl-tRNA synthetase, isoform CRA_a	protein-coding
TMEM232	9	0	-0.04	-0.13	-0.31							0.329395	0.466666	0.532915	0.499332	0.365826	0.338579	0.391635	0.298637	0.258132	0.191205	0.0958087	0.10828	TMEM232	hsa:642987	Transmembrane protein 232	protein-coding
ALPL	4	0	-0.61	-0.32	-0.31							0.77234	1.45438	0.956244	0.531239	0.427148	0.407687	0.828489	0.526462	0.853891	0.697173	0.941012	0.624716	ALPL	hsa:249	Alkaline phosphatase, tissue-nonspecific isozyme	protein-coding
GDAP1L1	10	0	0.12	-0.47	-0.47							0.585229	0.601108	0.549155	0.672063	0.662561	0.763211	0.0672616	0.164127	0.0862698	0.0856658	0.109698	0.142011	GDAP1L1	hsa:78997	ganglioside induced differentiation associated protein 1-like 1	protein-coding
ACTA1	12	0	0.11	0.02	-0.25							0.223822	0.551747	0.525063	0.722901	0.567959	0.33359	0.463037	0.496933	0.412425	0.065526	0.167817	0.310355	ACTA1	hsa:58	Actin, alpha skeletal muscle	protein-coding
SPOCK2	12	0	-0.01	0.11	-0.21							0.355887	0.415963	0.587771	0.451411	0.311408	0.571577	0.514812	0.673991	0.489947	0.251492	0.276038	0.202071	SPOCK2	hsa:9806	Sparc/osteonectin, cwcv and kazal-like domains proteoglycan (Testican) 2, isoform CRA_b	protein-coding
APOLD1	10	0	1.35	-1.95	-1.04							3.4136	2.88321	2.67483	4.809	4.07503	4.15217	0.972724	1.05492	1.09166	2.07513	2.0227	1.76034	APOLD1	hsa:81575	Apolipoprotein L domain containing 1	protein-coding
LOC102723390	12	0	0.07	0.02	-0.33							0.561623	0.698306	0.780105	0.609949	0.894324	0.74344	0.509594	0.949874	0.653605	0.346149	0.498663	0.204936	FRG1EP	hsa:102723390	protein FRG1-like	protein-coding
ADM2	10	0	-0.02	-0.34	-0.34							0.516146	0.40163	0.672682	0.477103	0.580075	0.466229	0.296609	0.127938	0.144103	0.217502	0.102613	0.257543	ADM2	hsa:79924	ADM2	protein-coding
SLCO2A1	10	0	0.31	-0.42	-0.14							0.569735	0.63396	0.665177	0.724128	1.17389	0.914015	0.227364	0.203426	0.174971	0.590735	0.281817	0.576046	SLCO2A1	hsa:6578	cDNA FLJ50336, highly similar to Solute carrier organic anion transporter family member 2A1	protein-coding
PLXNA4	10	0	0.06	-0.1	-0.03							0.15351	0.273304	0.220073	0.266267	0.319622	0.252628	0.114681	0.125567	0.110003	0.127334	0.254176	0.16408	PLXNA4	hsa:91584	Plexin A4, B, isoform CRA_b	protein-coding
TMEM132B	1	0	-0.08	-0.16	-0.12							0.182636	0.229951	0.167002	0.116285	0.1035	0.109761	0.0473986	0.0275377	0.0361866	0.0560558	0.0828248	0.0765868	TMEM132B	hsa:114795	Transmembrane protein 132B	protein-coding
ADAMTS6	10	0	0.46	-0.59	-0.47							1.50637	1.30921	1.42014	1.91126	1.73118	1.97612	0.686377	0.82284	0.952615	0.932898	0.985761	0.903794	ADAMTS6	hsa:11174	ADAMTS6 variant 2	protein-coding
NPIPB9	10	0	0.71	-0.99	-0.68							2.35141	2.46624	2.73543	3.56555	3.11918	2.99249	1.64626	1.19003	1.74941	2.06035	1.78477	1.6647	NPIPB9	hsa:100507607	nuclear pore complex interacting protein family, member B9	protein-coding
CEACAM19	10	0	1.44	-2.24	-0.93							4.91621	5.58262	6.3004	7.40013	7.67701	6.05516	3.54714	3.54261	3.00284	4.99746	4.22362	4.7813	CEACAM19	hsa:56971	Carcinoembryonic antigen-related cell adhesion molecule 19	protein-coding
KLHDC7B	9	0	0.01	-0.05	-0.08							0.0670342	0.160657	0.0655231	0.140329	0.0872323	0.104073	0.0770439	0.0130553	0.0548981	0	0.0418841	0	KLHDC7B	hsa:113730	kelch domain containing 7B	protein-coding
HBB	10	0	0.12	-0.25	-0.12							0.427049	0.328977	0	0.383135	0.52099	0.198902	0	0	0	0	0.20012	0.185048	HBB	hsa:3043	Truncated beta-globin	protein-coding
SLC22A14	10	0	0.07	-0.1	-0.11							0.285699	0.125765	0.259312	0.347863	0.278837	0.247124	0.117271	0.143078	0.125344	0.0597437	0.153008	0.123799	SLC22A14	hsa:9389	Solute carrier family 22 member 14	protein-coding
IZUMO4	12	0	0.03	0.13	-0.26							0.549163	0.451251	0.214713	0.837577	0.214389	0.255777	0.53649	0.481288	0.573419	0.241159	0.0514689	0.142777	IZUMO4	hsa:113177	Izumo sperm-egg fusion protein 4	protein-coding
CDCP2	10	0	0.4	-0.4	-0.3							0.443507	0.805957	0.766978	0.765195	1.23197	1.20762	0.333287	0.13953	0.335273	0.249694	0.255794	0.620889	CDCP2	hsa:200008	CUB domain-containing protein 2	protein-coding
PLAC8L1	12	0	0.3	0.32	-1.02							2.4532	2.04305	2.20348	2.49836	2.32957	2.77929	2.62901	2.67296	2.36201	0.922012	1.67779	1.03429	PLAC8L1	hsa:153770	PLAC8-like 1	protein-coding
MYH1	10	0	0.01	-0.1	-0.1							0.122059	0.102577	0.0867695	0.129419	0.0866385	0.124037	0.00637662	0	0	0	0	0	MYH1	hsa:4619	Myosin-1	protein-coding
MYH2	10	0	0.03	-0.22	-0.21							0.208648	0.225588	0.24688	0.236453	0.289378	0.235276	0.00631061	0.0128322	0	0.0160746	0.0205842	0	MYH2	hsa:4620	cDNA FLJ51537, highly similar to Myosin heavy chain, skeletal muscle, adult 2	protein-coding
MYH4	10	0	0.05	-0.09	-0.09							0.0999831	0.0798746	0.0977292	0.0797349	0.206006	0.13453	0	0.00649077	0	0	0	0	MYH4	hsa:4622	Myosin-4	protein-coding
C17orf107	9	0	-0.04	-0.16	-0.26							0.4337	0.356374	0.487512	0.544743	0.296298	0.323199	0.261692	0.266067	0.279705	0.0793562	0.142266	0.281895	C17orf107	hsa:100130311	chromosome 17 open reading frame 107	protein-coding
RFX3	10	0	1.94	-2.49	-1.34							5.92002	5.11628	5.17008	7.39461	7.29574	7.32387	2.96131	2.99406	2.76895	4.12828	4.19823	3.86341	RFX3	hsa:5991	Transcription factor RFX3	protein-coding
LOC102724385	1	0	-0.03	-0.07	-0.07							0.112807	0.0842677	0.110264	0.0920065	0.0600533	0.0668703	0.0294663	0.0179754	0.0377935	0.0525404	0.0192228	0.0266626	LOC102724385	hsa:102724385	uncharacterized LOC102724385	protein-coding
MYL1	10	0	0.18	-0.3	-0.3							0.254118	0.39152	0.24839	0.512971	0.49603	0.414252	0	0	0	0	0	0	MYL1	hsa:4632	Myosin light chain 1/3, skeletal muscle isoform	protein-coding
TMEM79	0	0	-0.46	-1.32	-1.56							2.88229	2.28205	2.81732	1.9933	2.25631	2.34929	1.43204	1.31565	1.27244	1.01083	1.26626	1.01477	TMEM79	hsa:84283	Transmembrane protein 79	protein-coding
RHBDL1	10	0	0.99	-2.27	-0.85							3.81536	3.87485	3.39413	5.76915	3.84924	4.43261	1.20713	1.55292	1.50087	3.38861	2.12944	3.00932	RHBDL1	hsa:9028	cDNA FLJ50740, highly similar to Rhomboid-related protein 1 (EC 3.4.21.105)	protein-coding
CLUL1	10	0	0	-0.41	-0.44							0.84906	0.654073	0.741	0.843367	0.769477	0.621432	0.296238	0.248039	0.465631	0.599233	0.17052	0.157677	CLUL1	hsa:27098	Clusterin-like protein 1	protein-coding
LOC101927254	10	0	0.16	-0.35	-0.21							0.48061	0.580766	0.552678	0.507281	0.717397	0.869059	0.194956	0.181698	0.191011	0.206917	0.37095	0.392014	LOC101927254	hsa:101927254	uncharacterized LOC101927254	protein-coding
PLXDC1	10	0	0	-0.14	-0.1							0.267247	0.164699	0.271672	0.326082	0.219096	0.159325	0.0982889	0.106178	0.0853568	0.093887	0.180339	0.138964	PLXDC1	hsa:57125	Plexin domain-containing protein 1	protein-coding
SESN2	0	0	-4.79	-13.55	-22.7							34.8752	36.9695	34.6631	30.9831	30.1365	31.0046	22.0989	21.3726	22.3867	15.695	10.3331	12.3786	SESN2	hsa:83667	Sestrin-2	protein-coding
SARS	10	0	26.61	-41.85	-35.76							104.504	103.714	102.765	129.271	129.123	132.419	62.3847	60.2729	62.7687	77.2709	63.8388	62.5813	SARS	hsa:6301	Serine--tRNA ligase, cytoplasmic	protein-coding
TMIE	4	0	-0.46	-0.26	-0.3							0.653277	0.700177	0.80513	0.152896	0.304933	0.317499	0.603925	0.381689	0.383808	0.561287	0.372684	0.32	TMIE	hsa:259236	Transmembrane inner ear expressed protein	protein-coding
ITIH4	9	0	0.37	-0.25	-1.43							2.60574	2.71826	2.5271	2.66654	2.92065	3.37545	2.33971	2.33125	2.43824	1.13236	1.37372	1.05855	ITIH4	hsa:3700	Inter-alpha (Globulin) inhibitor H4 (Plasma Kallikrein-sensitive glycoprotein)	protein-coding
PPM1M	10	0	2.1	-7.53	-5.74							11.4404	12.4103	10.4123	12.8824	14.128	13.5659	3.8071	3.70023	4.15878	6.6217	5.36112	5.05852	PPM1M	hsa:132160	Protein phosphatase 2C eta-2	protein-coding
NTN5	10	0	0.22	-0.32	-0.09							0.699823	0.359406	0.342024	0.829673	0.561048	0.675179	0.215443	0.189839	0.0460546	0.439029	0.304521	0.389888	NTN5	hsa:126147	Netrin-5	protein-coding
CXXC4	10	0	0.64	-0.92	-0.29							2.00092	1.98137	2.34229	2.59063	2.80651	2.84606	1.32887	1.07807	1.15541	2.02571	1.89777	1.5264	CXXC4	hsa:80319	CXXC-type zinc finger protein 4	protein-coding
LRRC8D	10	0	1.66	-7.5	-9.16							19.5966	18.7695	18.8618	20.161	21.1918	20.8671	11.8493	10.6355	12.2316	12.1094	9.34026	8.3005	LRRC8D	hsa:55144	Volume-regulated anion channel subunit LRRC8D	protein-coding
NICN1	10	0	1.25	-1.99	-0.96							4.63918	4.3396	4.19045	6.18745	5.76076	4.95812	2.49933	2.1418	2.55688	3.63794	3.41624	3.23074	NICN1	hsa:84276	Nicolin-1	protein-coding
LOC101929060	12	0	-0.1	0	-0.23							0.358234	0.413949	0.415814	0.281223	0.305927	0.312845	0.43746	0.379365	0.357555	0.294966	0.104921	0.0970185	LOC101929060	hsa:101929060	uncharacterized LOC101929060	protein-coding
ALPK2	1	0	-0.22	-0.74	-0.73							0.860237	1.03397	1.0108	0.730727	0.839576	0.68198	0.226136	0.203182	0.241702	0.308106	0.223001	0.182413	ALPK2	hsa:115701	Alpha-protein kinase 2	protein-coding
ALPK1	10	0	1.32	-1.87	-0.55							4.22792	4.84906	3.98803	5.59574	5.35346	6.07406	2.64212	1.99491	2.82399	3.90636	4.07803	3.43974	ALPK1	hsa:80216	cDNA FLJ39927 fis, clone SPLEN2021194, highly similar to Homo sapiens alpha-kinase 1 (ALPK1), mRNA	protein-coding
A2M	10	0	0.02	-0.03	-0.01							0.0671825	0	0.0394008	0.0723289	0.0655689	0.037549	0.00772143	0	0.00825292	0	0.062965	0.0116446	A2M	hsa:2	Alpha-2-macroglobulin	protein-coding
KIAA0825	12	0	0.02	0.05	-0.19							0.239975	0.322329	0.396957	0.380913	0.252228	0.3783	0.323545	0.372096	0.425183	0.135106	0.138407	0.119984	KIAA0825	hsa:285600	KIAA0825	protein-coding
SCN2B	4	0	-0.32	-0.22	-0.3							0.285147	0.488141	0.50435	0.146186	0.0927663	0.0885399	0.210681	0.269737	0.150122	0.129195	0.152713	0.105908	SCN2B	hsa:6327	Sodium channel subunit beta-2	protein-coding
DERL3	3	0	-1.02	-0.91	-1.37							2.69421	1.99504	2.63348	1.42407	1.42686	1.42022	1.57226	1.59855	1.41109	1.32988	0.841693	1.0498	DERL3	hsa:91319	Derlin-3	protein-coding
RFTN2	10	0	0.2	-0.23	-0.19							0.581855	0.618252	0.549127	0.990044	0.783284	0.579388	0.3459	0.269623	0.455975	0.308381	0.432502	0.434705	RFTN2	hsa:130132	Raftlin-2	protein-coding
MIB2	10	0	0.62	-1.46	-1.24							3.6316	3.13853	3.10125	4.57193	3.3824	3.77393	1.8962	1.80241	1.78087	2.12209	1.89395	2.14895	MIB2	hsa:142678	cDNA FLJ60232, highly similar to Ubiquitin ligase protein MIB2 (EC 6.3.2.-)	protein-coding
PLGLB2	9	0	-0.02	-0.14	-0.33							0.421031	0.500737	0.38988	0.417498	0.432546	0.392198	0.33109	0.245995	0.313047	0.145967	0.145379	0.0384085	PLGLB2	hsa:5342	Plasminogen-like protein B	protein-coding
KNDC1	10	0	-0.06	-0.64	-0.36							0.789406	0.912179	1.03203	0.849878	0.895644	0.818072	0.255173	0.288266	0.272738	0.512768	0.379173	0.761093	KNDC1	hsa:85442	cDNA FLJ56427, highly similar to Homo sapiens kinase non-catalytic C-lobe domain containing 1, transcript variant 1, mRNA	protein-coding
LOC105373071	10	0	0.18	-0.31	-0.34							0.536812	0.66953	0.505972	0.705217	0.692322	0.857228	0.198312	0.324844	0.259065	0.182415	0.179683	0.315686	LOC105373071		uncharacterized LOC105373071	protein-coding
MASP1	10	0	0.05	-0.05	-0.04							0.0412805	0.116602	0.100875	0.120366	0.211517	0.076907	0.041514	0.0482378	0.0126776	0.075533	0.0386891	0.0268314	MASP1	hsa:5648	cDNA FLJ55004, highly similar to Complement-activating component of Ra-reactive factor (EC 3.4.21.-)	protein-coding
SLC1A4	9	0	0.34	-2.54	-4.12							5.72316	6.34096	6.06269	6.55514	6.46467	6.11602	3.66451	3.36083	3.47957	2.59407	1.75619	1.42251	SLC1A4	hsa:6509	Neutral amino acid transporter A	protein-coding
FUT1	10	0	2.76	-2.3	-2.49							3.60452	3.83166	2.81553	6.43949	6.39068	5.68898	1.23921	1.07599	1.03447	1.50916	0.604838	0.682054	FUT1	hsa:2523	Fucosyltransferase 1	protein-coding
LOC105373094	10	0	0.01	-0.27	-0.27							0.427154	0.674991	0.449642	0.501146	0.481032	0.612155	0.320997	0.211177	0.222001	0.168341	0.338748	0.227808	LOC105373094		uncharacterized LOC105373094	protein-coding
PLA2G2A	10	0	0.12	-0.11	-0.11							0.133666	0.20594	0	0.119921	0.260912	0.311281	0	0	0	0	0	0	PLA2G2A	hsa:5320	Phospholipase A(2)	protein-coding
MAPK13	10	0	0.14	-0.32	-0.31							0.694862	0.659647	0.761526	0.925669	0.760376	0.843421	0.465862	0.313716	0.375063	0.354458	0.296019	0.547449	MAPK13	hsa:5603	Mitogen-activated protein kinase 13 variant	protein-coding
LOC105378948	10	0	0.03	-0.21	-0.09							0.265814	0.156015	0.519643	0.340686	0.370613	0.318356	0.109109	0.0443733	0.163267	0.222342	0.177948	0.263273	LOC105378948		skin secretory protein xP2-like	protein-coding
PRR25	1	0	-0.14	-0.26	-0.24							0.331678	0.397457	0.108067	0.0991905	0.161856	0.154482	0.0317671	0.0322982	0	0	0.103619	0	PRR25	hsa:388199	proline rich 25	protein-coding
TNFSF4	10	0	-0.01	-0.27	-0.36							0.557905	0.434722	0.80859	0.535055	0.675937	0.57346	0.342717	0.337206	0.319042	0.309768	0.234395	0.183397	TNFSF4	hsa:7292	Tumor necrosis factor (Ligand) superfamily, member 4 (Tax-transcriptionally activated glycoprotein 1, 34kDa), isoform CRA_a	protein-coding
PRSS27	10	0	0.05	-1.52	-1.26							2.3771	2.81723	2.72566	2.41975	3.48001	2.17173	0.866902	1.52241	0.98273	2.20821	0.985407	0.950808	PRSS27	hsa:83886	cDNA FLJ31014 fis, clone HLUNG2000255, highly similar to Protease serine 27 (EC 3.4.21.-)	protein-coding
MIOX	1	0	-0.1	-0.21	-0.22							0.376631	0.23211	0.331327	0.236531	0.165413	0.228045	0.119039	0.0770187	0.115666	0.124045	0.0352987	0.130561	MIOX	hsa:55586	Inositol oxygenase	protein-coding
AOAH	10	0	0.05	-0.07	-0.02							0.116376	0.102458	0.113753	0.149156	0.210936	0.123893	0.0382153	0.0194271	0.0714802	0.121679	0.062326	0.0864479	AOAH	hsa:313	cDNA FLJ51934, highly similar to Acyloxyacyl hydrolase (EC 3.1.1.77)	protein-coding
ATP6AP1L	10	0	0.53	-3.29	-2.37							5.49005	7.3823	6.16192	6.63467	7.14989	6.84028	2.95587	2.7422	3.47846	4.32238	4.43122	3.18193	ATP6AP1L	hsa:92270	Uncharacterized protein	protein-coding
RHO	10	0	0.03	-0.03	-0.03							0.0724347	0.0248	0	0.10831	0.070695	0.0224914	0	0	0	0	0	0	RHO	hsa:6010	Rhodopsin	protein-coding
STKLD1	10	0	0.03	-0.13	-0.13							0.279136	0.204793	0.214377	0.339872	0.214054	0.241447	0.10312	0.0815451	0.110218	0.175114	0.0747465	0.069117	STKLD1	hsa:169436	cDNA FLJ60521, highly similar to Protein kinase-like protein C9orf96	protein-coding
TECTA	9	0	0.05	-0.17	-0.44							0.764634	0.870287	0.898897	0.797251	0.907624	0.981777	0.706611	0.724461	0.590237	0.355444	0.474527	0.385059	TECTA	hsa:7007	Alpha-tectorin	protein-coding
LOC105369154	10	0	0.47	-1.71	-1.28							3.70343	3.83913	2.94958	4.5532	3.2798	4.05672	1.69469	1.8833	1.79028	2.66034	1.60692	2.37743	LOC105369154		polycystin-1-like	protein-coding
DRICH1	12	0	-0.19	0.12	-0.77							1.35584	1.66436	1.32528	1.30543	1.5492	0.92414	1.71033	1.70028	1.29995	0.84712	0.588874	0.601841	DRICH1	hsa:51233	aspartate-rich 1	protein-coding
CHAC1	10	0	-2.8	-9.88	-11.06							13.6237	12.3212	13.6935	9.34003	11.3731	10.5357	3.5452	3.32913	3.13138	3.41779	0.923503	2.11631	CHAC1	hsa:79094	Glutathione-specific gamma-glutamylcyclotransferase 1	protein-coding
LOC105370943	12	0	0.11	0.23	-0.29							0.667219	0.456882	0.760875	0.947797	0.70546	0.569732	0.92661	0.714697	0.922089	0.284864	0.260556	0.481864	LOC105370943		uncharacterized LOC105370943	protein-coding
TOR4A	3	0	-0.22	-0.28	-0.45							0.886947	0.607342	0.674297	0.633647	0.416792	0.459004	0.396429	0.451039	0.484247	0.288514	0.215514	0.327393	TOR4A	hsa:54863	Torsin-4A	protein-coding
MYH13	10	0	0.03	-0.03	-0.03							0.0223075	0.0687382	0.0109023	0.0600407	0.0762009	0.0415595	0	0	0	0.00816341	0	0.00966623	MYH13	hsa:8735	cDNA FLJ51822, highly similar to Myosin-13	protein-coding
ARHGAP23	10	0	0.17	-0.24	-0.11							0.502841	0.516485	0.589807	0.641612	0.730693	0.759857	0.269699	0.352553	0.274536	0.474349	0.429383	0.367992	ARHGAP23	hsa:57636	Rho GTPase-activating protein 23	protein-coding
TAS2R9	3	0	-0.14	-0.12	-0.27							0.186511	0.383143	0.243076	0.111555	0.121354	0.173738	0.107181	0.0726483	0.267303	0	0	0	TAS2R9	hsa:50835	Taste receptor type 2 member 9	protein-coding
LMNTD1	10	0	0.09	-0.11	-0.1							0.151795	0.311827	0.169569	0.408557	0.317462	0.181799	0.0623076	0.139368	0.106554	0.142841	0.121942	0.0751721	LMNTD1	hsa:160492	Lamin tail domain-containing protein 1	protein-coding
LOC100421508	10	0	0.21	-0.35	-0.33							0.371295	0.286027	0.544388	0.582951	0.724755	0.518802	0.106684	0	0.0570139	0.135875	0.0869967	0	LOC100421508		MAP/microtubule affinity-regulating kinase 2 pseudogene	pseudo
ENTPD3-AS1	10	0	0.43	-0.56	-0.27							1.04888	1.313	1.37766	1.97026	1.59951	1.46557	0.621584	0.880936	0.563708	1.1755	0.829434	0.937402	ENTPD3-AS1	hsa:285266	ENTPD3 antisense RNA 1	ncRNA
LOC105377727	10	0	0.11	-0.18	-0.1							0	0.253933	0.322203	0.295737	0.080429	0.537353	0	0.0481485	0	0.0603146	0	0.214254	LOC105377727		uncharacterized LOC105377727	ncRNA
LOC440173	10	0	0.77	-0.95	-1.17							2.81786	2.99648	1.94424	4.16393	3.13845	2.77929	1.61932	1.5108	1.7715	1.67418	1.42923	1.14921	LOC440173	hsa:440173	uncharacterized LOC440173	ncRNA
MIR3978	3	0	-3.33	-3.4	-4.84							3.97028	7.47636	7.76157	4.15569	2.58328	2.46559	3.04209	2.31971	3.65792	0.484308	2.4807	1.7204	MIR3978	hsa:100616491	microRNA 3978	ncRNA
LOC642423	10	0	-0.09	-1.63	-0.87							2.62091	3.25286	2.88205	2.64532	3.09087	2.7466	1.31787	1.21229	1.3415	1.67846	1.33054	3.12314	LOC642423	hsa:642423	golgin A2 pseudogene	pseudo
LINC00999	12	0	-0.02	-0.05	-0.2							0.330794	0.47045	0.348209	0.399509	0.372518	0.30814	0.321698	0.386545	0.304769	0.167613	0.202711	0.176417	LINC00999	hsa:399744	long intergenic non-protein coding RNA 999	ncRNA
LOC101927032	10	0	0.01	-0.07	-0.04							0.145689	0.118139	0.10493	0.0963113	0.127223	0.164283	0.0440642	0.0537611	0.0612265	0.0954059	0.0862381	0.0730978	LOC101927032	hsa:101927032	uncharacterized LOC101927032	ncRNA
LOC102723686	10	0	0.2	-0.74	-0.9							1.51537	1.39547	1.37906	1.54707	1.47898	1.84968	0.330313	0.976975	0.77029	0.458938	0.636661	0.49814	LOC102723686	hsa:102723686	uncharacterized LOC102723686	ncRNA
LOC101928377	3	0	-0.41	-0.24	-0.47							0.820598	0.561909	0.712977	0.122703	0.489432	0.2548	0.366773	0.559357	0.448022	0.266931	0.128181	0.276562	LOC101928377	hsa:101928377	uncharacterized LOC101928377	ncRNA
LOC105374615	10	0	0.22	-0.44	-0.18							0.456372	0.520839	0.842604	1.18284	0.494901	0.803001	0.174839	0.118508	0.21802	0.742263	0.190099	0.351563	LOC105374615		uncharacterized LOC105374615	ncRNA
LOC100419284	3	0	-0.65	-0.87	-1.75							2.24649	3.04913	3.76432	2.80728	2.42745	1.86843	2.21309	1.8282	2.41471	1.40932	1.35351	1.04298	LOC100419284		RAN binding protein 1 pseudogene	pseudo
LOC105369208	10	0	0.06	-0.2	-0.09							0.399401	0.273492	0.292798	0.447913	0.32484	0.372049	0.0765067	0.116679	0.183989	0.341042	0.31194	0.0576893	LOC105369208		uncharacterized LOC105369208	ncRNA
RPS6KA2-IT1	9	0	-0.01	-0.87	-1.48							2.53943	3.08257	2.93349	2.58897	3.15437	2.79562	2.12263	1.75347	2.05605	1.85861	0.865459	1.40049	RPS6KA2-IT1	hsa:100874353	RPS6KA2 intronic transcript 1 (non-protein coding)	ncRNA
OR7E7P	10	0	0.2	-1.34	-1.6							3.3848	3.13579	3.11388	4.46579	2.85008	2.9057	2.40278	1.74497	1.46753	1.89443	1.55505	1.38042	OR7E7P		olfactory receptor, family 7, subfamily E, member 7 pseudogene	pseudo
HIF1AP1	1	0	-0.89	-2.8	-2.58							4.74771	3.75118	4.99766	4.58715	2.49506	3.74218	2.51845	2.1338	0.448634	2.13837	1.71141	1.89902	HIF1AP1		hypoxia inducible factor 1, alpha subunit (basic helix-loop-helix transcription factor) pseudogene 1	pseudo
LOC105379486	10	0	0.18	-0.93	-0.49							1.35049	1.23178	1.18276	1.50241	1.44459	1.35865	0.372516	0.31562	0.27871	0.798647	0.577165	0.917583	LOC105379486		uncharacterized LOC105379486	ncRNA
LOC105375093	12	0	-0.14	0.28	-1.04							1.88059	1.78303	2.82799	2.72548	2.68253	0.673768	2.32766	2.70466	2.31018	1.27052	1.08463	1.00294	LOC105375093		uncharacterized LOC105375093	ncRNA
LOC100506974	10	0	0.24	-1.02	-1.31							1.70327	2.33265	2.06127	2.43772	1.70194	2.68215	1.11863	0.829306	1.096	0.890446	0.64614	0.632622	LOC100506974	hsa:100506974	uncharacterized LOC100506974	ncRNA
LOC105372837	10	0	0.1	-0.25	-0.17							0.422266	0.512582	0.637881	0.654367	0.636918	0.572142	0.352959	0.269145	0.212206	0.365248	0.539669	0.166341	LOC105372837		uncharacterized LOC105372837	ncRNA
RPS8P7	12	0	0.15	0.43	-0.59							1.10055	1.33594	0.880148	0.807853	1.56235	1.39797	1.78233	1.28603	1.5363	0.366131	0.84392	0.346827	RPS8P7		ribosomal protein S8 pseudogene 7	pseudo
SNHG22	1	0	-0.13	-0.31	-0.24							0.620741	0.255034	0.364049	0.408401	0.242333	0.192744	0.0951242	0.0483572	0.152508	0.181728	0.232709	0.107591	SNHG22		small nucleolar RNA host gene 22 (non-protein coding)	ncRNA
LOC105378147	0	0	-0.03	-0.1	-0.12							0.139651	0.256144	0.243756	0.152139	0.165504	0.241591	0.131843	0.128219	0.0919031	0.109512	0.112187	0.0605135	LOC105378147		uncharacterized LOC105378147	ncRNA
LINC01396	0	0	-0.93	-1.48	-2.1							4.31181	3.25648	3.22294	3.29954	2.35167	2.36266	1.31179	2.14878	2.88207	1.76354	1.18857	1.53867	LINC01396		long intergenic non-protein coding RNA 1396	ncRNA
RBM17P4	0	0	-0.15	-0.32	-0.57							1.02557	0.5267	0.835378	0.843436	0.542176	0.557281	0.442017	0.549275	0.446196	0.281481	0.160198	0.2222	RBM17P4		RNA binding motif protein 17 pseudogene 4	ncRNA
LOC105375010	10	0	0.32	-0.4	-0.3							0.551201	0.368002	0.727347	1.01377	0.780045	0.821525	0.190052	0.209332	0.0507835	0.242054	0.335789	0.167192	LOC105375010		uncharacterized LOC105375010	ncRNA
LINC00959	12	0	-0.01	0.04	-0.4							0.650079	1.1043	0.635425	0.807551	0.805283	0.745304	0.905201	0.701207	0.890723	0.512392	0.304635	0.368366	LINC00959	hsa:387723	long intergenic non-protein coding RNA 959	ncRNA
SUGT1P1	10	0	0.95	-1.13	-0.72							3.01564	2.67889	2.46966	4.09487	3.57958	3.34058	1.6393	1.47622	1.65201	2.08784	2.13884	1.76586	SUGT1P1	hsa:441394	SUGT1 pseudogene 1	pseudo
PHF5DP	12	0	0.15	-0.15	-0.97							1.63354	1.67786	1.80498	1.78416	1.45567	2.31559	1.46932	1.45239	1.74495	0.779731	0.931909	0.492413	PHF5DP		PHD finger protein 5D pseudogene	pseudo
LOC100507487	4	0	-0.79	-0.43	-0.54							1.74347	1.65813	1.23079	0.897962	0.819288	0.541358	1.26166	1.05638	1.01138	0.94522	1.42221	0.643556	LOC100507487	hsa:100507487	uncharacterized LOC100507487	ncRNA
HP09053	10	0	0.33	-0.47	-0.25							0.894199	1.32667	0.938786	1.36679	1.42221	1.35742	0.647085	0.522452	0.569574	0.969577	0.589749	0.861052	HP09053	hsa:101929357	uncharacterized LOC101929357	ncRNA
LINC00896	10	0	-0.08	-0.46	-0.29							1.09066	0.746835	0.799554	0.706699	0.857484	0.818418	0.24374	0.477928	0.539642	0.532168	0.567884	0.656392	LINC00896	hsa:150197	long intergenic non-protein coding RNA 896	ncRNA
LOC100506083	3	0	-0.88	-0.71	-1.23							2.18082	2.52	2.3093	1.58971	1.55199	1.22735	1.436	1.35382	2.09297	1.16385	1.27745	0.866242	LOC100506083	hsa:100506083	uncharacterized LOC100506083	ncRNA
C14orf183	12	0	-0.17	0.11	-0.49							0.891108	1.19691	0.670016	0.676479	0.735905	0.830083	0.827214	1.36169	0.884155	0.100339	0.770924	0.415836	LINC01599	hsa:196913	chromosome 14 open reading frame 183	ncRNA
RAET1E-AS1	4	0	-0.31	-0.36	-0.45							0.498341	0.511863	0.432985	0.149032	0.162124	0.206317	0	0.19411	0.17005	0.0405262	0	0.0479868	RAET1E-AS1	hsa:100652739	RAET1E antisense RNA 1	ncRNA
RPS20P33	10	0	0.72	-3.35	-2.19							5.33142	4.69378	8.74743	7.51644	6.31838	7.09472	2.29782	2.55873	3.8594	5.01694	3.21218	3.96035	RPS20P33		ribosomal protein S20 pseudogene 33	pseudo
LOC100506076	3	0	-0.68	-0.85	-1.12							1.66252	0.341525	1.70629	1.04409	0.0811293	0.542032	0.57323	0.339974	0.255286	0.182519	0.155815	0	LOC100506076	hsa:100506076	uncharacterized LOC100506076	ncRNA
LOC728470	10	0	0.28	-0.27	-0.31							0.396957	0.96372	0.740744	0.84178	1.19749	0.907623	0.456231	0.42169	0.42114	0.316945	0.541146	0.312743	LOC728470		cancer/testis antigen 55 pseudogene	pseudo
LOC105374750	3	0	-2.07	-1.52	-3.89							5.98506	7.42817	6.82516	3.80347	4.86776	5.34288	5.7323	6.26524	3.67612	3.8329	2.80467	1.94508	LOC105374750		uncharacterized LOC105374750	ncRNA
LOC105374782	10	0	0.3	-0.86	-0.73							1.27828	1.11779	1.317	1.61176	1.44988	1.54474	0.357361	0.353243	0.413789	0.505714	0.615205	0.404198	LOC105374782		uncharacterized LOC105374782	ncRNA
OR8A2P	10	0	0.06	-0.52	-0.69							1.04101	1.14054	0.678365	1.0585	1.08375	0.905075	0.39882	0.486585	0.426272	0.355562	0.325221	0.120291	OR8A2P		olfactory receptor, family 8, subfamily A, member 2 pseudogene	pseudo
LOC101927164	10	0	0.16	-0.3	-0.22							0.757745	0.466983	0.641909	0.997078	0.690243	0.658796	0.348357	0.0590302	0.558504	0.369729	0.189381	0.65669	LOC101927164	hsa:101927164	uncharacterized LOC101927164	ncRNA
LINC01347	10	0	-0.03	-0.4	-0.46							0.679836	1.00266	0.971209	1.09474	0.697534	0.763182	0.400693	0.519424	0.524635	0.446539	0.37576	0.438102	LINC01347	hsa:731275	long intergenic non-protein coding RNA 1347	ncRNA
LOC105374713	10	0	0.38	-0.66	-0.48							0.423441	0.797373	1.1727	1.45628	1.03318	1.05185	0.202779	0.123702	0.0866949	0.826444	0.132286	0	LOC105374713		uncharacterized LOC105374713	ncRNA
LINC01372	10	0	2.6	-4.28	-3.15							8.20038	8.98441	7.48116	11.894	9.7375	10.8216	4.31974	4.07254	3.44182	5.8018	5.6361	3.79027	LINC01372	hsa:101929736	long intergenic non-protein coding RNA 1372	ncRNA
LOC100421472	3	0	-0.26	-0.13	-0.65							1.11296	1.25747	1.35984	1.24814	0.977604	0.725718	0.927381	1.43058	0.991216	0.488744	0.469391	0.819851	LOC100421472		mitochondrial fission regulator 2 pseudogene	pseudo
LOC105371650	10	0	0.3	-0.6	-0.32							1.17546	0.862394	0.656548	1.50655	1.14723	0.938536	0.0964984	0.294335	0.515704	1.10612	0.629524	0	LOC105371650		uncharacterized LOC105371650	ncRNA
LOC105371638	12	0	0.02	0.12	-0.1							0.120529	0.185698	0.20617	0.29737	0.117634	0.168412	0.277052	0.264079	0.333138	0.0220537	0.0282406	0.156682	LOC105371638		uncharacterized LOC105371638	ncRNA
LOC105369357	12	0	0.04	0.07	-0.43							0.736743	0.972943	0.925888	0.660984	1.07857	1.02943	0.876996	0.799417	1.16362	0.154063	0.54253	0.638489	LOC105369357		uncharacterized LOC105369357	ncRNA
SNORD58B	10	0	7.34	-10.96	-3.58							24.303	12.4812	22.7653	27.2548	32.614	21.6953	12.2202	9.46629	4.97576	21.493	13.2868	14.0412	SNORD58B	hsa:26790	small nucleolar RNA, C/D box 58B	snoRNA
RPS4XP16	10	0	0.38	-1.13	-0.73							1.05605	1.54958	2.21196	2.84238	1.91414	1.19453	0.563525	0.308509	0.555982	1.32502	0.706971	0.588353	RPS4XP16		ribosomal protein S4X pseudogene 16	pseudo
HCG4B	10	0	0.22	-0.29	-0.38							0.636748	1.12492	0.622395	1.00544	1.21805	0.830399	0.629373	0.431557	0.453678	0.410112	0.572905	0.264878	HCG4B	hsa:80868	HLA complex group 4B (non-protein coding)	ncRNA
LOC105378259	10	0	1.14	-1.77	-2.11							4.11927	5.61261	4.60162	7.16511	5.82539	4.77689	3.28507	2.65235	3.09812	3.0149	2.2061	2.76851	LOC105378259		uncharacterized LOC105378259	ncRNA
RPS2P32	10	0	0.31	-0.37	-0.57							0.898812	1.25291	1.25507	1.90077	0.877225	1.55491	0.774769	0.600169	0.906965	0.32892	0.601706	0.778944	RPS2P32	hsa:256355	ribosomal protein S2 pseudogene 32	pseudo
DPPA3P2	9	0	0.07	-0.2	-0.33							0.381177	0.456774	0.434682	0.512971	0.558034	0.414252	0.18254	0.44542	0.0390209	0.0464973	0.0595414	0.165171	DPPA3P2		developmental pluripotency associated 3 pseudogene 2	pseudo
LOC105378203	10	0	0.26	-0.46	-0.38							1.06416	1.30735	1.16254	1.55377	1.54771	1.22452	0.647501	0.90215	0.589542	0.534508	0.52801	1.33815	LOC105378203		uncharacterized LOC105378203	ncRNA
LOC101927932	10	0	0.43	-0.56	-0.71							0.587114	1.60812	1.62599	2.19475	1.71904	1.18496	0.674783	0.914752	0.540923	0.787799	0.641967	0.254407	LOC101927932	hsa:101927932	uncharacterized LOC101927932	ncRNA
CTGLF11P	10	0	0.24	-0.36	-0.18							0.930981	0.840333	0.799692	1.16428	1.10136	1.0249	0.534998	0.47801	0.485184	0.722681	0.581692	0.733475	CTGLF11P		Putative centaurin-gamma-like family member 11P	pseudo
LOC102723716	0	0	-0.2	-0.33	-0.57							1.02683	0.917121	1.09096	0.881185	0.522869	1.03968	0.564422	0.75645	0.71296	0.424781	0.334737	0.580361	LOC102723716	hsa:102723716	uncharacterized LOC102723716	ncRNA
MIR3145	1	0	-6.86	-16.95	-19.54							21.191	41.8576	23.9	20.4744	23.8639	22.0174	12.1776	11.905	12.0146	8.35137	12.222	7.76976	MIR3145	hsa:100423001	microRNA 3145	ncRNA
LOC401287	3	0	-0.17	-0.03	-0.35							0.263123	0.34748	0.587866	0.337237	0.183431	0.175074	0.345614	0.373354	0.392492	0	0.0704585	0.0651519	LOC401287	hsa:401287	uncharacterized LOC401287	ncRNA
LOC100418727	10	0	0.32	-0.59	-0.42							1.04973	1.28667	1.1492	1.54454	1.5846	1.31683	0.583134	0.556083	0.588885	0.952693	0.669009	0.600428	LOC100418727		nucleolin pseudogene	pseudo
RPL23AP43	12	0	-0.03	-0.04	-0.13							0.187977	0.163373	0.226141	0.116756	0.2258	0.148165	0.149571	0.185865	0.133222	0.0423325	0.121969	0.0125314	RPL23AP43		ribosomal protein L23a pseudogene 43	pseudo
TMEM9B-AS1	10	0	1.3	-5.81	-4.02							12.1861	14.3421	10.7947	14.6912	12.8226	13.7165	7.36761	6.5637	5.96453	9.15127	7.13819	8.96578	TMEM9B-AS1	hsa:493900	TMEM9B antisense RNA 1	ncRNA
RPL7P23	10	0	0.09	-1.31	-0.88							1.65702	1.37779	3.08508	2.83167	0.924127	2.64607	0.544128	0.829838	0.823909	0.462009	1.92276	1.09412	RPL7P23		ribosomal protein L7 pseudogene 23	pseudo
LOC105375152	10	0	0.01	-0.11	-0.07							0.182455	0.112443	0.160508	0.0818464	0.249301	0.152964	0.0524248	0.042641	0.0224133	0.0667692	0.0855004	0.0948732	LOC105375152		uncharacterized LOC105375152	ncRNA
RPL23AP20	12	0	0.16	-0.13	-1.01							1.40299	1.70306	1.87004	2.51743	1.74273	1.1881	1.75907	1.19232	1.64513	1.02684	0.358612	0.552672	RPL23AP20		ribosomal protein L23a pseudogene 20	pseudo
LOC105376417	3	0	-0.64	-0.49	-0.84							1.15896	1.41715	1.51044	0.89124	0.646355	0.616907	1.17344	0.838365	0.610157	0.444316	0.775858	0.334798	LOC105376417		uncharacterized LOC105376417	ncRNA
LOC100128929	10	0	0.01	-0.62	-0.39							0.953624	0.897874	0.388386	1.28334	0.46536	0.518185	0.091335	0.185724	0.097622	0.581631	0.0744799	0.413223	LOC100128929		archaelysin family metallopeptidase 2 pseudogene	pseudo
LOC105376431	3	0	-0.94	-0.73	-1.35							2.39858	2.23969	2.45108	1.46723	1.06408	1.72652	1.69164	1.65622	1.54021	1.67572	0.715274	0.661404	LOC105376431		uncharacterized LOC105376431	ncRNA
LOC105372250	3	0	-0.92	-0.88	-3.26							4.07105	5.22689	4.6425	1.52184	3.64217	6.00441	2.53443	3.96431	4.79264	0.744901	2.2257	1.17604	LOC105372250		uncharacterized LOC105372250	ncRNA
LOC101929412	10	0	0.02	-0.18	-0.14							0.188262	0.161142	0.214688	0.112602	0.336858	0.17537	0.0180312	0.0183326	0	0.0459297	0.0294073	0.0815776	LOC101929412	hsa:101929412	uncharacterized LOC101929412	ncRNA
PPIP5K1P1	10	0	0.01	-0.42	-0.2							0.649062	0.854175	0.733561	0.655109	1.0096	0.604613	0.291399	0.343674	0.336374	0.207834	0.836435	0.597658	PPIP5K1P1		diphosphoinositol pentakisphosphate kinase 1 pseudogene 1	pseudo
LOC285692	10	0	0.08	-0.08	-0.08							0.0362239	0.0744136	0.141629	0.227493	0.176769	0.10123	0	0	0.0222493	0	0	0	LOC285692	hsa:285692	uncharacterized LOC285692	ncRNA
SNORA47	10	0	0.98	-6.9	-5.14							10.1703	11.4411	14.2014	16.0764	12.762	9.9249	5.84445	5.09328	4.1645	9.2159	3.63117	7.55479	SNORA47	hsa:677828	small nucleolar RNA, H/ACA box 47	snoRNA
STAG3L1	3	0	-2.8	-1.49	-3.25							8.00247	4.65564	5.07213	4.45919	2.37969	2.50423	4.34721	4.31031	4.60805	2.83699	2.46097	2.68199	STAG3L1	hsa:54441	Putative STAG3-like protein 1	pseudo
CCDC162P	10	0	1.86	-3.69	-2.03							5.79532	8.92885	6.76107	10.5665	8.75788	7.74937	4.35093	3.49525	2.58357	6.29398	4.81828	4.29338	CCDC162P	hsa:221262	coiled-coil domain containing 162, pseudogene	pseudo
LOC105374838	4	0	-0.31	-0.19	-0.22							0.427869	0.732464	0.613395	0.17914	0.361913	0.292283	0.360623	0.366652	0.473048	0.459297	0.294073	0.346087	LOC105374838		uncharacterized LOC105374838	ncRNA
LOC101929463	9	0	-0.76	-1.36	-3.77							4.58307	7.36814	7.05075	5.54198	5.17312	6.01402	4.87809	4.86651	5.16491	3.17934	2.01695	2.48673	LOC101929463	hsa:101929463	uncharacterized LOC101929463	ncRNA
LOC102724780	3	0	-0.66	-0.84	-1.31							2.67332	1.66197	1.99418	2.08284	1.16724	1.11406	1.41497	1.60304	0.77779	0.669365	1.05495	0.670653	LOC102724780	hsa:102724780	uncharacterized LOC102724780	ncRNA
LOC84214	9	0	-0.01	-0.05	-0.12							0.150288	0.185239	0.20566	0.188768	0.161346	0.153996	0.112274	0.149275	0.120002	0.0439983	0.0985975	0.0390736	LOC84214	hsa:84214	uncharacterized LOC84214	ncRNA
SNORA80E	10	0	0.81	-2.08	-0.92							4.48879	3.58601	2.92507	5.81708	3.89421	3.71679	1.43307	0.582813	2.75709	3.28535	2.80467	2.1612	SNORA80E	hsa:677823	small nucleolar RNA, H/ACA box 80E	snoRNA
MIR378I	10	0	-7.07	-43.16	-29.52							72.1094	57.8076	50.714	55.2269	57.5036	46.6922	15.1604	14.3863	21.6053	36.6864	27.1979	28.1979	MIR378I	hsa:100616259	microRNA 378i	ncRNA
AKR7L	12	0	-0.1	0.01	-0.42							0.895344	0.860307	0.762237	0.621891	0.648333	0.941645	0.796675	1.01249	0.745074	0.380498	0.622586	0.250303	AKR7L	hsa:246181	Aflatoxin B1 aldehyde reductase member 4	pseudo
LOC105370453	10	0	0.06	-0.13	-0.1							0.162216	0.138848	0.15856	0.291071	0.23748	0.100738	0.0155366	0.0631852	0	0.059363	0.0253388	0.0702913	LOC105370453		uncharacterized LOC105370453	ncRNA
ALMS1P	12	0	-0.03	0.03	-0.21							0.209246	0.343877	0.327246	0.337912	0.285908	0.155933	0.384785	0.415669	0.179931	0.0612588	0.156888	0.036268	ALMS1P	hsa:200420	Putative ALMS1-like protein	pseudo
LOC102724701	9	0	-0.03	-0.24	-0.4							0.710721	0.860363	0.71951	0.865365	0.668877	0.662049	0.525116	0.593216	0.452127	0.24151	0.380631	0.461953	LOC102724701		uncharacterized LOC102724701	ncRNA
LOC105378352	10	0	0.97	-2.28	-2.43							5.4375	4.52459	4.64215	6.11339	5.57561	5.83452	2.57097	2.77481	2.40973	3.17369	2.06427	2.08775	LOC105378352		uncharacterized LOC105378352	ncRNA
KIF9-AS1	10	0	0.9	-1.47	-0.44							3.55215	3.21612	3.06057	4.81574	3.72364	3.99518	1.9808	1.62958	1.81008	3.33162	2.54003	2.62237	KIF9-AS1	hsa:285352	KIF9 antisense RNA 1	ncRNA
ZBED5-AS1	9	0	-0.46	-1.72	-2.89							5.70453	4.93416	4.75422	4.47146	4.51262	5.03419	3.62324	3.61365	2.98747	2.63694	1.91346	2.18566	ZBED5-AS1	hsa:729013	ZBED5 antisense RNA 1	ncRNA
LOC392232	9	0	0	-0.45	-0.67							1.02321	1.17914	1.07333	1.25384	1.21785	0.790407	0.702731	0.539505	0.674459	0.49317	0.397625	0.367678	LOC392232	hsa:392232	transient receptor potential cation channel, subfamily A, member 1 pseudogene	pseudo
3.8-1.3	9	0	0.21	-0.3	-0.47							0.745138	1.00085	0.504236	1.28561	0.839124	0.747502	0.428202	0.334892	0.5985	0.419512	0.21488	0.198697	3.8-1.3		HLA complex group 26 (non-protein coding) pseudogene	pseudo
3.8-1.2	10	0	0.15	-1.51	-1.96							4.09481	2.85401	4.71724	4.72338	3.85373	3.54193	3.36161	1.79435	1.97615	1.8196	2.193	1.77436	3.8-1.2		HLA complex group 26 (non-protein coding) pseudogene	ncRNA
ALG1L12P	1	0	-0.06	-0.14	-0.14							0.343321	0.195909	0.174005	0.159713	0.186153	0.177672	0.0730715	0.0668638	0.148392	0.0930654	0.143008	0.0440792	ALG1L12P		asparagine-linked glycosylation 1-like 12, pseudogene	pseudo
MIR99AHG	10	0	0.25	-1.47	-1.16							3.36473	2.92281	2.81904	3.48448	3.52786	2.84774	1.63525	1.43792	1.62972	2.01233	1.92814	1.69961	MIR99AHG	hsa:388815	mir-99a-let-7c cluster host gene (non-protein coding)	ncRNA
FAM21EP	12	0	0.02	0.15	-0.17							0.184198	0.157663	0.540137	0.275428	0.359548	0.31457	0.37048	0.502231	0.45255	0.134814	0.172635	0.0532109	FAM21EP		family with sequence similarity 21, member A pseudogene	pseudo
LOC100419959	0	0	-0.18	-0.3	-0.6							0.980563	0.874647	0.882791	0.879732	0.730351	0.600929	0.563491	0.844291	0.443784	0.339951	0.338582	0.268356	LOC100419959		HBS1-like translational GTPase pseudogene	pseudo
GULOP	10	0	-0.01	-0.09	-0.12							0.163249	0.179656	0.136774	0.109847	0.119496	0.233535	0.0837616	0.0374713	0.0859462	0.0341378	0.0546433	0.0202111	GULOP		gulonolactone (L-) oxidase, pseudogene	pseudo
MARK2P3	10	0	0.03	-0.57	-0.57							0.258375	0.973082	1.09439	0.927227	0.840566	0.641817	0.247464	0.150961	0.211598	0.37821	0.0807186	0.149279	MARK2P3		MAP/microtubule affinity-regulating kinase 2 pseudogene 3	pseudo
CBR3-AS1	10	0	0.12	-0.22	-0.08							0.551638	0.305096	0.622158	0.571054	0.704048	0.553388	0.24385	0.37189	0.208508	0.621145	0.278389	0.330972	CBR3-AS1	hsa:100506428	CBR3 antisense RNA 1	ncRNA
LOC100507250	10	0	0.55	-0.69	-0.28							1.27559	1.19109	1.20905	1.97673	1.73539	1.62032	0.5109	0.609779	0.498583	1.13164	0.941919	0.770481	LOC100507250	hsa:100507250	uncharacterized LOC100507250	ncRNA
MIR491	0	0	-2.68	-5.24	-8.01							11.1389	13.0755	13.9985	12.1349	5.43566	12.5995	7.77272	8.36753	6.35298	4.65859	7.45686	2.06857	MIR491	hsa:574444	microRNA 491	ncRNA
LOC105375225	3	0	-1.08	-1.35	-2.14							5.26371	3.93202	2.65048	2.71898	2.33513	3.56599	2.29155	3.2618	2.25334	1.16743	1.64442	2.62645				ncRNA
LOC105375227	9	0	0.02	-0.58	-0.93							1.26482	2.02666	1.87919	1.67944	2.12324	1.41384	1.25017	0.945913	1.243	0.814635	1.04317	0.526147	LOC105375227		uncharacterized LOC105375227	ncRNA
CDC42P4	12	0	-0.05	-0.01	-0.3							0.334723	0.458408	0.472591	0.266937	0.362982	0.485023	0.448822	0.456326	0.319811	0.190543	0.139427	0.0322315	CDC42P4		cell division cycle 42 pseudogene 4	pseudo
NDUFAF4P3	10	0	0.23	-0.45	-0.25							0.445554	1.2814	0.522612	0.559633	1.30456	1.07911	0.204834	0.208258	0.4926	0.521762	0.584618	0.386134	NDUFAF4P3		NADH dehydrogenase (ubiquinone) complex I, assembly factor 4 pseudogene 3	pseudo
LOC105375401	10	0	-0.45	-2.03	-1.78							3.78301	3.88565	3.69773	3.49685	2.6852	3.84429	2.37158	0.87072	2.04194	2.43317	1.39672	2.18566	LOC105375401		uncharacterized LOC105375401	ncRNA
PSMG3-AS1	10	0	-0.03	-0.5	-0.62							1.10449	1.19354	1.19205	1.13542	1.11165	1.15746	0.766938	0.611708	0.60773	0.522076	0.571491	0.548391	PSMG3-AS1	hsa:114796	PSMG3 antisense RNA 1 (head to head)	ncRNA
LOC101929534	10	0	0.14	-0.16	-0.19							0.278085	0.285631	0.181211	0.332653	0.407109	0.431735	0.133171	0	0.142337	0	0	0.160666	LOC101929534	hsa:101929534	uncharacterized LOC101929534	ncRNA
LOC105371067	4	0	-0.19	-0.27	-0.23							0.266533	0.342206	0.195393	0.0597813	0	0.18621	0	0	0	0	0.124901	0	LOC105371067		uncharacterized LOC105371067	ncRNA
LOC100288069	0	0	-0.9	-1.36	-2.58							3.1686	5.10718	5.00313	3.63	3.33038	3.63275	3.1375	2.76273	3.29358	1.74824	1.91888	1.85885	LOC100288069	hsa:100288069	uncharacterized LOC100288069	ncRNA
SNORA70B	10	0	1.22	-1.39	-1.01							2.49377	1.53686	3.41258	4.47468	2.92065	3.71679	1.14646	0.582813	1.53172	2.19023	0.93489	1.29672	SNORA70B	hsa:100124537	small nucleolar RNA, H/ACA box 70B	snoRNA
LOC285768	10	0	0.19	-0.4	-0.32							0.428601	0.763065	0.474798	0.69215	0.8645	0.692031	0.13136	0.116862	0.210603	0.104564	0.241017	0.346678	LOC285768	hsa:285768	uncharacterized LOC285768	ncRNA
LOC101929577	3	0	-0.09	-0.02	-0.16							0.265361	0.311499	0.166744	0.187058	0.0554974	0.229532	0.283201	0.177191	0.209558	0.110982	0.106587	0.0328531	LOC101929577	hsa:101929577	uncharacterized LOC101929577	ncRNA
LOC105372356	10	0	0.22	-0.27	-0.18							0.195992	0.301964	0.383147	0.703351	0.669495	0.18257	0	0	0.0601907	0	0	0.339707	LOC105372356		uncharacterized LOC105372356	ncRNA
LINC01590	12	0	0.23	0.23	-0.89							1.58718	1.05746	1.9707	1.65488	1.42346	2.23771	1.45441	1.7043	2.13418	0.659318	0.643262	0.63199	LINC01590	hsa:63914	chromosome 6 open reading frame 164	ncRNA
LOC100128340	9	0	-0.07	-0.47	-1.35							2.47855	2.34304	2.67995	2.34175	2.50465	2.4314	2.01674	2.22988	1.83223	1.09164	1.19231	1.17855	LOC100128340	hsa:100128340	uncharacterized LOC100128340	miscRNA
LOC642355	12	0	-0.01	0	-0.05							0.0639607	0.0597238	0.0568354	0.067817	0.0453996	0.027082	0.0801943	0.0441648	0.05	0.0127671	0.00544959	0.0100783	LOC642355		Similar to Nucleoside diphosphate kinase, mitochondrial (NDP kinase, mitochondrial) (NDK) (Nm23-M4) (Nucleoside diphosphate kinase D)	pseudo
LOC105373636	10	0	0.29	-0.44	-0.22							0.293772	0.754358	0.430725	0.658908	0.860149	0.820961	0.0844096	0.0858208	0	0.430023	0.137665	0.254594	LOC105373636		uncharacterized LOC105373636	ncRNA
LOC105373600	3	0	-0.79	-0.56	-1.13							1.74179	2.58418	2.14392	1.5048	1.38515	1.20186	1.96481	1.58305	1.22833	1.18038	0.906915	1.00633	LOC105373600		uncharacterized LOC105373600	ncRNA
LOC105369522	4	0	-0.44	-0.5	-0.46							0.772375	0.979998	0.932602	0.692951	0.487768	0.169289	0.365526	0.398183	0.418593	0.565301	0.298072	0.433121	LOC105369522		uncharacterized LOC105369522	ncRNA
LOC105370521	12	0	-0.07	0.9	-1.47							3.31243	2.8019	3.23776	2.797	3.80338	2.54107	5.48663	2.73225	3.82974	1.4261	1.82617	1.68863	LOC105370521		uncharacterized LOC105370521	ncRNA
LOC105377153	10	0	0.1	-0.24	-0.23							0.595695	0.592121	0.413221	0.517199	0.600142	0.7876	0.309195	0.280682	0.283266	0.281283	0.450242	0.166533	LOC105377153		uncharacterized LOC105377153	ncRNA
LOC105369547	12	0	-0.04	0.03	-0.36							0.589209	0.778109	0.493652	0.52862	0.657208	0.548858	0.556264	0.811461	0.568703	0.184818	0.354999	0.255315	LOC105369547		uncharacterized LOC105369547	ncRNA
LINC00174	0	0	-0.34	-0.95	-1.4							1.90347	2.4827	2.46599	1.9517	2.25585	1.6324	1.31957	1.2975	1.39184	1.05039	0.821198	0.785534	LINC00174	hsa:285908	long intergenic non-protein coding RNA 174	ncRNA
LOC105369501	10	0	-0.01	-0.26	-0.14							0.393522	0.404199	0.609031	0.470741	0.480088	0.427668	0.207296	0.134121	0.281992	0.31202	0.276614	0.397881	LOC105369501		uncharacterized LOC105369501	ncRNA
LOC105371814	10	0	0.12	-0.67	-0.54							1.15728	1.58491	1.1312	1.38437	1.41186	1.43737	0.720466	0.788858	0.355412	0.635262	0.542317	1.08652	LOC105371814		uncharacterized LOC105371814	ncRNA
PCAT1	4	0	-0.26	-0.28	-0.25							0.43616	0.379072	0.426328	0.0903022	0.0982349	0.281278	0.173523	0.0980132	0.144252	0.221002	0.220112	0.0581527	PCAT1	hsa:100750225	prostate cancer associated transcript 1 (non-protein coding)	ncRNA
RPS3P7	9	0	0.02	-0.69	-1.47							2.72461	1.72851	3.05484	3.66666	2.1117	1.79155	2.16439	1.17052	2.11649	0.762466	1.427	0.902831	RPS3P7		ribosomal protein S3 pseudogene 7	pseudo
UGDH-AS1	10	0	0.01	-0.61	-0.46							1.19385	1.20311	1.16694	1.27318	1.14319	1.17504	0.634281	0.526437	0.567257	0.725402	0.907791	0.5466	UGDH-AS1	hsa:100885776	UGDH antisense RNA 1	ncRNA
LOC339988	12	0	0.04	0.09	-0.08							0.0955214	0.0654088	0.124491	0.114265	0.186454	0.11864	0.237867	0.186034	0.136899	0.0466081	0	0	LOC339988	hsa:339988	uncharacterized LOC339988	miscRNA
LOC100419840	4	0	-0.76	-0.82	-0.74							1.29065	2.07496	1.15185	1.0069	0.547674	0.679539	0.548202	0.655726	0.861672	0.821413	0.946664	0.534946	LOC100419840		zinc finger protein 446 pseudogene	pseudo
THA1P	3	0	-0.13	-0.16	-0.26							0.45752	0.497046	0.498807	0.33943	0.377834	0.336033	0.374154	0.293018	0.297229	0.244705	0.164923	0.251627	THA1P		threonine aldolase 1, pseudogene	pseudo
RNA5SP289	9	0	1.34	-1.43	-3.22							6.82966	8.01711	4.76836	8.31571	7.14175	8.17965	5.04609	3.99035	6.29234	4.64158	3.20046	2.11387	RNA5SP289		RNA, 5S ribosomal pseudogene 289	pseudo
TRBVAOR9-2	1	0	-0.34	-1.35	-0.98							1.4721	3.02408	3.02171	2.24522	2.7298	1.50841	1.52272	0.860098	1.08502	1.93937	0.965778	1.6585	TRBVAOR9-2		T cell receptor beta variable A/OR9-2 (pseudogene)	pseudo
PP13	10	0	0.15	-1.05	-0.48							1.42198	2.26772	2.08489	2.01436	1.82609	2.37034	1.26874	0.699637	0.666546	1.25985	1.68343	1.39449	PP13	hsa:100129503	uncharacterized LOC100129503	miscRNA
HMGB1P31	10	0	0.22	-1.15	-0.71							2.03473	1.28612	1.5299	2.66804	1.52759	1.31219	0.449723	0.274345	0.672951	1.60378	0.586769	0.542577	HMGB1P31		high mobility group box 1 pseudogene 31	pseudo
LOC730234	3	0	-0.32	-0.37	-0.73							0.837158	1.24204	1.3032	0.959704	0.78679	0.678738	0.801803	0.643109	0.818906	0.351744	0.464951	0.389627	LOC730234		uncharacterized LOC730234	pseudo
LOC105376845	12	0	0.11	0.07	-0.2							0.18248	0.468577	0.312141	0.736718	0.267145	0.29747	0.340807	0.266542	0.56041	0.0667784	0.171024	0.118608	LOC105376845		uncharacterized LOC105376845	ncRNA
GAPDHP22	10	0	0.52	-0.72	-0.52							1.13276	0.831072	1.73993	2.03256	1.2635	1.95964	0.371975	0.378193	0.795158	0.710632	0.60666	0.841454	GAPDHP22		glyceraldehyde 3 phosphate dehydrogenase pseudogene 22	pseudo
LOC105371145	9	0	0.03	-0.03	-0.1							0.284094	0.131311	0.180498	0.254881	0.277271	0.158783	0.155095	0.248981	0.0959724	0.0831714	0.119817	0.0861723	LOC105371145		uncharacterized LOC105371145	ncRNA
LOC105372470	4	0	-4.54	-2.5	-4.57							8.57751	8.07606	10.1309	3.5271	6.62744	2.99629	4.72378	7.09972	7.46364	5.49315	2.00976	5.57519	LOC105372470		uncharacterized LOC105372470	ncRNA
CNTNAP3P1	3	0	-0.04	-0.05	-0.1							0.0776046	0.111594	0.136539	0.0835495	0.0605926	0.0722901	0.0445964	0.0725471	0.0571993	0.0113598	0.0290932	0	CNTNAP3P1		contactin associated protein-like 3 pseudogene 1	ncRNA
LOC105372407	10	0	1.03	-5.62	-2.77							9.11361	8.9255	8.56289	10.9019	9.10157	9.67406	3.45089	2.68303	3.60164	6.92878	5.49569	5.87772	LOC105372407		uncharacterized LOC105372407	ncRNA
LOC100652768	12	0	0.08	-0.06	-0.88							1.55801	2.09692	1.52289	1.5906	2.56927	1.25113	1.51279	1.75781	1.71592	1.02234	0.503518	1.02431	LOC100652768	hsa:100652768	uncharacterized LOC100652768	ncRNA
LINC01001	9	0	0.05	-0.05	-0.1							0.0434546	0.163657	0.1699	0.181935	0.155507	0.175408	0.0416194	0.0592413	0.124556	0.0106015	0.0543022	0.0251062	LINC01001	hsa:100133161	long intergenic non-protein coding RNA 1001	ncRNA
TSPY26P	9	0	0.17	-0.32	-0.52							0.99012	0.451994	0.860267	1.13506	0.697912	0.973554	0.537373	0.48208	0.33786	0.362334	0.154661	0.238354	TSPY26P	hsa:128854	Putative testis-specific Y-encoded-like protein 3	pseudo
LOC105373705	9	0	-0.04	-0.29	-0.65							1.13705	0.7786	1.29665	0.906777	1.23304	0.941493	0.834921	0.738156	0.775993	0.50857	0.47363	0.273724	LOC105373705		uncharacterized LOC105373705	ncRNA
CEACAMP5	10	0	0.61	-0.81	-0.27							1.37948	1.25431	1.48101	1.94098	2.19241	1.8257	0.55448	0.427216	0.694508	1.16964	1.07387	1.07138	CEACAMP5		carcinoembryonic antigen-related cell adhesion molecule pseudogene 5	pseudo
TUBA3FP	1	0	-0.32	-0.5	-0.5							0.850727	0.803905	1.09765	0.763247	0.464965	0.570576	0.371549	0.457289	0.418025	0.473212	0.414607	0.35389	TUBA3FP	hsa:113691	Alpha tubulin-like, isoform CRA_a	pseudo
LOC338963	10	0	0.05	-0.35	-0.22							0.392559	0.453611	0.431673	0.528288	0.38313	0.502803	0.0845956	0.0573399	0.0904186	0.179571	0.275937	0.170103	LOC338963	hsa:338963	epididymal protein pseudogene	pseudo
LOC100996255	10	0	0.23	-0.93	-0.53							1.67895	1.39073	1.16465	2.08939	1.1629	1.66487	0.373482	0.601232	0.465722	1.14955	0.406078	1.07955	LOC100996255	hsa:100996255	uncharacterized LOC100996255	ncRNA
LOC105371957	10	0	0.03	-0.4	-0.37							0.543359	0.279051	0.53111	0.406238	0.707078	0.337432	0.104082	0	0.0556234	0.0662807	0.0848748	0.0784825	LOC105371957		uncharacterized LOC105371957	ncRNA
LOC105370628	12	0	-0.38	0.44	-1.2							1.49181	2.1452	2.91636	2.00761	1.74718	1.66758	2.05748	2.87634	2.93215	1.85616	0.838896	0.258572	LOC105370628		uncharacterized LOC105370628	ncRNA
RPS12P30	12	0	-0.9	-0.34	-2.87							2.76824	4.26502	5.21839	4.25756	2.70175	2.57866	3.18159	3.81242	4.25074	1.44719	1.66787	0.514083	RPS12P30		ribosomal protein S12 pseudogene 30	pseudo
LOC105371990	12	0	0.13	0.45	-0.37							0.106253	0.654816	0.519289	0.95327	0.518505	0.197953	0.915891	1.05536	0.652624	0.0777665	0.0995828	0	LOC105371990		uncharacterized LOC105371990	ncRNA
RPL19P6	10	0	0.21	-0.88	-0.36							2.2539	1.20786	1.72416	2.46173	1.43463	1.91698	0.732086	1.0306	0.782479	1.21929	1.19397	1.69854	RPL19P6		ribosomal protein L19 pseudogene 6	pseudo
LOC105370662	1	0	-0.59	-1.16	-0.95							1.55125	1.99168	1.769	0.57989	1.64016	1.3246	0.891444	0.377645	0.555803	0.851521	0.60578	1.00828	LOC105370662		uncharacterized LOC105370662	ncRNA
LOC105370647	12	0	0.22	0.02	-0.61							1.12148	0.791937	0.99343	1.41491	1.06034	1.07732	1.00698	0.982866	0.968669	0.333454	0.656923	0.091117	LOC105370647		uncharacterized LOC105370647	ncRNA
LOC105378580	12	0	0	-0.08	-0.36							0.226553	0.639925	0.442892	0.457327	0.27639	0.580354	0.358026	0.231643	0.487034	0.0414535	0.0530827	0.147254	LOC105378580		uncharacterized LOC105378580	miscRNA
LOC105371952	10	0	0.07	-0.76	-0.56							1.11637	0.993769	1.30944	1.13511	1.45274	1.03991	0.384919	0.260903	0.50284	0.272356	0.697523	0.773988	LOC105371952		uncharacterized LOC105371952	ncRNA
LOC105369636	10	0	2.03	-3.34	-2.16							6.16715	7.64269	6.81441	8.72046	8.57057	9.42897	4.08333	3.99493	2.51159	5.39686	4.27217	4.47326	LOC105369636		uncharacterized LOC105369636	ncRNA
LOC101926997	10	0	0.09	-0.23	-0.11							0.44647	0.24693	0.167848	0.431372	0.33519	0.351911	0.0592082	0.060198	0.0421891	0.175954	0.0965636	0.267873	LOC101926997	hsa:101926997	uncharacterized LOC101926997	ncRNA
LOC105378539	10	0	-0.04	-0.24	-0.18							0.396839	0.449773	0.494898	0.319201	0.414018	0.484385	0.228048	0.23186	0.1681	0.270415	0.218026	0.308338	LOC105378539		uncharacterized LOC105378539	ncRNA
LOC646383	12	0	0	0.07	-0.11							0.194141	0.199409	0.118603	0.19595	0.189478	0.135634	0.264968	0.212682	0.23849	0.0888075	0.0454885	0.0420625	LOC646383		uncharacterized LOC646383	miscRNA
LOC101928762	9	0	0.18	-0.33	-0.9							1.7365	1.32628	1.30566	1.91746	1.30369	1.70054	1.4073	0.780449	1.17598	0.586591	0.584228	0.501639	LOC101928762	hsa:101928762	uncharacterized LOC101928762	ncRNA
LOC391834	10	0	-0.06	-0.35	-0.45							0.560837	0.480046	0.456829	0.335444	0.364912	0.609501	0	0.16384	0.287063	0.136826	0	0	LOC391834		ankyrin repeat domain 49 pseudogene	pseudo
LINC00412	10	0	1.88	-2.65	-2.75							5.09352	5.5488	5.80848	6.36995	7.23081	8.48295	3.41489	2.25453	2.84411	2.8242	3.76115	1.60518	LINC00412	hsa:102723332	long intergenic non-protein coding RNA 412	ncRNA
OR11H13P	10	0	0.47	-0.42	-0.43							0.953786	0.34988	0.865693	1.1002	1.5293	0.95193	0.234901	0.437852	0.251071	0.19945	0.446955	0.236167	OR11H13P		Seven transmembrane helix receptor	pseudo
LOC100420546	12	0	-0.02	-0.01	-0.08							0.129099	0.166354	0.149132	0.151623	0.123707	0.122444	0.138934	0.130285	0.132638	0.0790256	0.0615971	0.0508553	GTF2IP5		general transcription factor IIi pseudogene 5	pseudo
LOC101929314	10	0	0.5	-0.79	-0.84							1.3529	2.08441	1.19016	2.91307	1.18836	2.0164	0.621966	0.632364	0.997167	0.891167	0.507187	0.703483	LOC101929314	hsa:101929314	uncharacterized LOC101929314	ncRNA
SGMS1-AS1	9	0	0.15	-0.27	-0.5							0.930751	0.902895	1.49101	1.48452	1.2869	1.01151	0.668583	0.981876	0.857525	0.70014	0.751167	0.380906	SGMS1-AS1		SGMS1 antisense RNA 1	ncRNA
LOC105376934	10	0	-0.07	-0.89	-0.54							1.46183	1.0792	1.11631	1.39348	1.2038	0.851076	0.420029	0.346979	0.22447	0.869306	0.599403	0.554259	LOC105376934		uncharacterized LOC105376934	ncRNA
LOC105376935	10	0	0.1	-0.76	-0.93							1.33075	1.6706	1.34893	1.415	1.68361	1.561	0.906345	0.518342	0.635731	0.57717	0.554315	0.427139	LOC105376935		uncharacterized LOC105376935	ncRNA
LOC105372571	12	0	-0.01	0.33	-0.43							0.791039	1.24848	1.28239	1.17706	1.01683	1.09631	1.45244	1.39781	1.46946	0.734292	0.650968	0.635382	LOC105372571		uncharacterized LOC105372571	ncRNA
LOC100131347	10	0	0.14	-0.8	-0.64							1.24678	1.57842	2.06891	2.05505	1.8677	1.40448	0.883097	0.677631	0.943884	1.20962	0.896764	0.854352	LOC100131347	hsa:100131347	RAD52 motif containing 1 pseudogene	pseudo
LOC105374300	12	0	0.01	0.01	-0.08							0.114362	0.070479	0.0894272	0.102602	0.0446461	0.170448	0.0788632	0.0935453	0.140486	0	0	0.0396441	LOC105374300		uncharacterized LOC105374300	ncRNA
FLJ46906	10	0	6.21	-16.9	-13.82							24.6368	26.4025	25.0603	29.591	33.0375	32.0921	8.67117	8.81614	7.91474	14.2201	9.32368	11.1095	FLJ46906	hsa:441172	uncharacterized LOC441172	ncRNA
LOC644794	0	0	-0.48	-0.93	-1.14							1.7024	2.31266	1.8519	1.37954	1.28634	1.76486	1.07298	1.21926	0.792667	0.884251	0.669095	0.904257	LOC644794	hsa:644794	uncharacterized LOC644794	miscRNA
RNU6-45P	10	0	3.63	-8.18	-4.33							9.36913	13.4727	11.6	15.6906	12.1921	17.455	3.58938	4.01433	2.30187	9.14302	5.26858	7.03702	RNU6-45P	hsa:100873759	RNA, U6 small nuclear 45, pseudogene	snRNA
LOC100420580	10	0	0.17	-0.89	-1.04							1.63207	1.17345	2.79173	2.04994	2.15037	1.90037	1.07857	0.905886	0.952321	0.776431	1.14721	0.565764	LOC100420580		taste receptor, type 2, member 7 pseudogene	pseudo
LOC105372505	10	0	0.03	-0.5	-0.64							1.39883	0.798216	0.911533	0.83666	1.28939	1.08586	0.62522	0.408647	0.572791	0.341269	0.509841	0.336745	LOC105372505		uncharacterized LOC105372505	ncRNA
LOC105379143	9	0	-0.02	-0.17	-0.24							0.470656	0.322284	0.178907	0.375341	0.153117	0.38971	0.135234	0.152772	0.160603	0.172236	0.0490122	0.0226604	LOC105379143		uncharacterized LOC105379143	ncRNA
LOC105370763	10	0	0.14	-0.39	-0.21							0.287764	0.517251	0.492235	0.774519	0.421278	0.536114	0.0413416	0	0.0883747	0.263268	0.202274	0.18704	LOC105370763		uncharacterized LOC105370763	ncRNA
LOC105369776	9	0	0	-0.11	-0.18							0.216429	0.333451	0.25386	0.194173	0.295723	0.30241	0.111936	0.139098	0.212694	0.079202	0.0608526	0.131295	LOC105369776		uncharacterized LOC105369776	ncRNA
LOC105370751	10	0	0.47	-1.9	-1.41							2.37981	3.66658	3.87695	3.91435	4.45176	2.95578	1.36759	1.39045	1.46172	2.32238	1.48695	1.89057	LOC105370751		uncharacterized LOC105370751	ncRNA
LOC105370765	10	0	-0.01	-0.39	-0.42							0.531627	0.702067	0.75472	0.794933	0.444736	0.707457	0.196396	0.258844	0.365407	0.24087	0.2254	0.252303	LOC105370765		uncharacterized LOC105370765	ncRNA
ZNRF2P2	3	0	-0.38	-0.46	-0.62							0.891108	0.915287	0.995452	0.571054	0.68334	0.415041	0.29262	0.632213	0.508239	0.186343	0.417584	0.330972	ZNRF2P2	hsa:100271874	zinc and ring finger 2 pseudogene 2	pseudo
LOC105377359	12	0	0.35	0.46	-0.56							1.38452	1.14118	1.43685	1.68687	1.73496	1.57631	2.06275	1.71773	1.55381	0.825678	0.913131	0.548093	LOC105377359		uncharacterized LOC105377359	ncRNA
LOC105377371	10	0	0.07	-0.62	-0.43							0.927318	1.49675	1.19776	1.51536	1.13131	1.17232	0.532893	0.774003	0.467865	1.13925	0.682868	0.516631	LOC105377371		uncharacterized LOC105377371	ncRNA
LOC105376035	10	0	-0.02	-0.33	-0.17							0.510346	0.68373	0.477153	0.57731	0.389808	0.640751	0.204018	0.27225	0.190804	0.308562	0.499104	0.365366	LOC105376035		uncharacterized LOC105376035	ncRNA
DISC1FP1	10	0	0.12	-0.89	-0.71							1.38156	1.59643	1.26602	1.62684	1.6012	1.36738	0.645068	0.454052	0.477326	0.821572	0.323709	0.972818	DISC1FP1	hsa:101929222	DISC1 fusion partner 1 (non-protein coding)	ncRNA
RPSAP18	10	0	0.06	-0.57	-0.42							1.29146	0.928552	0.757409	0.868995	1.26044	1.02257	0.408184	0.37728	0.475942	0.567132	0.605194	0.559614	RPSAP18		ribosomal protein SA pseudogene 18	pseudo
LOC100134368	4	0	-0.41	-0.52	-0.47							1.021	0.917618	0.831656	0.839678	0.45672	0.23777	0.366706	0.47226	0.365818	0.467045	0.438583	0.442419	LOC100134368	hsa:100134368	uncharacterized LOC100134368	ncRNA
LOC100506472	10	0	0.17	-1.22	-0.56							2.56762	2.81054	2.38151	2.99299	2.50595	2.75841	1.27088	1.44543	1.36987	2.37306	1.79165	1.91659	LOC100506472	hsa:100506472	uncharacterized LOC100506472	ncRNA
FBLL1	9	0	-0.01	-0.35	-0.5							1.07388	0.454183	0.432217	0.850104	0.493217	0.588433	0.290407	0.258355	0.349197	0.231168	0	0.218979	FBLL1	hsa:345630	rRNA/tRNA 2'-O-methyltransferase fibrillarin-like protein 1	pseudo
LOC105374243	10	0	0.15	-0.19	-0.1							0.192973	0.13214	0.251498	0.40397	0.188339	0.419435	0	0	0	0.0470791	0.0602864	0.167238	LOC105374243		uncharacterized LOC105374243	ncRNA
LOC105376895	10	0	-0.71	-8.52	-4.27							17.6722	14.1914	14.1331	19.8908	13.7982	10.1765	7.57049	7.13385	5.72332	12.6991	9.33541	11.1385	LOC105376895		uncharacterized LOC105376895	ncRNA
LOC642943	12	0	-0.01	0.04	-0.06							0.105811	0.0543412	0.129283	0.0830644	0.116179	0.0492826	0.136813	0.154556	0.105611	0.0677629	0	0.04585	LOC642943		SPATA31 subfamily A pseudogene	pseudo
LOC105373111	9	0	0	-0.85	-1.75							2.44095	3.1089	4.10379	3.24112	3.71642	2.68307	2.04797	2.48153	2.57875	1.2863	1.6014	1.5231	LOC105373111		uncharacterized LOC105373111	ncRNA
SEPT7P9	0	0	-0.2	-0.75	-0.97							1.69072	1.53229	1.55539	1.69532	1.55305	0.926432	0.628676	1.04594	0.855209	0.800694	0.279632	0.775715	SEPT7P9	hsa:285961	septin 7 pseudogene 9	pseudo
HCG4P7	10	0	0.24	-0.33	-0.4							0.818669	0.993769	0.581974	1.4022	0.799006	0.901259	0.641532	0.434838	0.319989	0.326827	0.348762	0.515992	HCG4P7		HLA complex group 4 pseudogene 7	pseudo
LOC101929882	1	0	-0.22	-0.5	-0.38							1.10861	0.976017	0.825612	0.852521	0.772843	0.639282	0.637073	0.339284	0.421525	0.540926	0.643198	0.594756	LOC101929882	hsa:101929882	uncharacterized LOC101929882	ncRNA
LOC105378825	10	0	0.38	-0.46	-0.23							1.01135	0.432828	0.329516	1.13419	0.987056	0.785072	0.193727	0.147724	0.0517655	0.616837	0.236964	0.219118	LOC105378825		uncharacterized LOC105378825	ncRNA
LOC105378824	10	0	0.01	-0.28	-0.21							0.40864	0.377755	0.5592	0.788232	0.279178	0.304524	0.23483	0.0955022	0.175696	0.343946	0.191494	0.177071	LOC105378824		uncharacterized LOC105378824	ncRNA
LOC105373138	12	0	0.05	0	-0.16							0.228685	0.176167	0.279412	0.256461	0.223192	0.346164	0.213551	0.217121	0.263366	0	0.0803733	0.123867	LOC105373138		uncharacterized LOC105373138	ncRNA
PIGUP1	10	0	-0.04	-0.72	-0.54							0.719603	0.92391	1.05507	0.887708	0.43895	1.25685	0.103382	0.0525551	0.386743	0.263339	0.590125	0.233863	PIGUP1		phosphatidylinositol glycan anchor biosynthesis, class U pseudogene 1	pseudo
LOC283440	0	0	-0.29	-0.8	-0.94							1.52159	1.08199	0.686444	0.630059	1.02811	0.763211	0.336308	0.273544	0.287566	0.256997	0	0.202872	LOC283440	hsa:283440	uncharacterized LOC283440	ncRNA
LOC105370037	9	0	0.09	-0.51	-0.93							1.5991	1.98065	1.47111	2.48957	1.51479	1.31435	1.29733	1.26406	0.953308	0.929422	0.881599	0.448361	LOC105370037		uncharacterized LOC105370037	ncRNA
LOC105372698	3	0	-0.58	-0.3	-0.71							0.82271	1.44153	1.51372	1.04204	0.18893	0.811449	0.945559	0.989642	0.951196	0.743822	0.453567	0.461347	LOC105372698		uncharacterized LOC105372698	ncRNA
LOC105372692	12	0	-0.05	-0.1	-0.32							0.429264	0.746158	0.387312	0.592497	0.418954	0.399867	0.455412	0.443733	0.365069	0.193341	0.185685	0.228933	LOC105372692		uncharacterized LOC105372692	ncRNA
LOC102724356	10	0	0.09	-0.11	-0.1							0.13658	0.140286	0.222502	0.204226	0.311032	0.254453	0.0261624	0.0531995	0.0838897	0.166605	0.0426687	0	LOC102724356	hsa:102724356	uncharacterized LOC102724356	miscRNA
CLIC4P1	1	0	-1.64	-2.64	-2.54							4.82684	5.21205	4.59705	2.55388	3.1406	4.03512	3.05829	1.37393	2.28056	2.44576	2.31991	2.25245	CLIC4P1		chloride intracellular channel 4 pseudogene 1	ncRNA
BEND3P1	10	0	0.03	-0.05	-0.03							0.0242677	0.0623153	0.0948824	0.0762027	0.059212	0.135634	0.0139457	0.0141788	0.0074528	0.0177615	0.0682327	0.0105156	BEND3P1		BEN domain containing 3 pseudogene 1	pseudo
UCKL1-AS1	10	0	0.02	-0.08	-0.04							0.131009	0.0768933	0.0914682	0.201492	0.036532	0.122037	0.0107551	0	0.0344862	0.0821873	0.0526219	0.0486587	UCKL1-AS1	hsa:100113386	UCKL1 antisense RNA 1	ncRNA
LOC105371339	10	0	0.96	-1.94	-0.81							2.81498	3.48207	3.96456	4.50791	4.13583	4.51132	1.25238	1.80387	1.37577	2.90212	2.55316	2.3871	LOC105371339		uncharacterized LOC105371339	ncRNA
LOC105371338	10	0	0.75	-1.42	-0.98							3.44603	3.13113	2.46149	4.22133	3.78367	3.27177	1.33289	1.74237	1.68922	2.13413	1.89434	2.06755	LOC105371338		uncharacterized LOC105371338	ncRNA
LOC105379251	12	0	-0.04	0	-0.21							0.230901	0.342574	0.326006	0.253193	0.225356	0.286785	0.294867	0.254827	0.362438	0.112664	0.0721354	0.0889368	LOC105379251		uncharacterized LOC105379251	ncRNA
RASAL2-AS1	4	0	-0.51	-0.3	-0.32							0.600297	1.11573	0.810295	0.46163	0.195293	0.346164	0.574946	0.584558	0.456502	0.481201	0.72336	0.3716	RASAL2-AS1	hsa:100302401	RASAL2 antisense RNA 1	ncRNA
VLDLR-AS1	10	0	0.6	-1.01	-1.05							1.4316	1.78001	1.54663	1.82518	1.98552	2.73731	0.822685	0.440231	0.462796	0.937494	0.0706174	0.587689	VLDLR-AS1	hsa:401491	VLDLR antisense RNA 1	ncRNA
LOC105370867	4	0	-0.64	-0.32	-0.47							1.44765	0.557598	1.0023	0.216464	0.5887	0.28094	0.935896	0.599119	0.518683	0.529767	0.339193	0.731842	LOC105370867		uncharacterized LOC105370867	ncRNA
EEF1A1P31	10	0	0.02	-0.03	-0.03							0.0578976	0.0396457	0.0440164	0.0634871	0.0502285	0.0838952	0.022181	0.0112759	0.0316104	0.0235418	0.00602922	0.0167254	EEF1A1P31		eukaryotic translation elongation factor 1 alpha 1 pseudogene 31	pseudo
LOC105379239	1	0	-0.3	-0.44	-0.43							0.63983	0.687063	0.312703	0.234833	0.255462	0.243823	0.0668518	0.135939	0.10718	0.127716	0.163545	0.0504091	LOC105379239		uncharacterized LOC105379239	ncRNA
LOC105379236	12	0	-0.02	0.06	-0.21							0.474588	0.344093	0.218301	0.425786	0.272464	0.286056	0.368984	0.309908	0.548706	0.0612972	0.183151	0.169357	LOC105379236		uncharacterized LOC105379236	ncRNA
LINC01144	4	0	-0.6	-0.45	-0.45							0.859841	1.32476	0.802256	0.280518	0.7629	0.145629	0.426738	0.479543	0.720176	0.743739	0.439562	0.440328	LINC01144	hsa:400752	long intergenic non-protein coding RNA 1144	ncRNA
YBX1P4	12	0	-0.11	0.01	-0.38							0.570527	0.418576	0.239	0.292491	0.159093	0.455533	0.468371	0.476201	0.300366	0	0.0763873	0	YBX1P4		Y box binding protein 1 pseudogene 4	pseudo
LOC100128882	0	0	-0.1	-0.19	-0.31							0.367821	0.528922	0.395483	0.230999	0.430784	0.342632	0.317059	0.214906	0.20333	0.0807625	0.0689462	0.223137	LOC100128882	hsa:100128882	uncharacterized LOC100128882	miscRNA
LOC105376155	12	0	-0.01	0.07	-0.16							0.108407	0.167023	0.317891	0.243149	0.0529018	0.252458	0.218041	0.253356	0.332928	0	0.101602	0	LOC105376155		uncharacterized LOC105376155	ncRNA
LOC100507661	3	0	-0.71	-0.74	-1.15							2.15301	1.47429	1.57836	1.44871	0.700434	0.919219	1.0826	0.576555	1.32242	0.459605	0.756696	0.544215	LOC100507661	hsa:100507661	uncharacterized LOC100507661	ncRNA
LOC100996434	3	0	-0.3	-0.18	-0.58							0.797358	0.893447	0.425119	0.650333	0.424477	0.135046	0.583177	0.592927	0.400705	0.0530533	0	0.3141	LOC100996434		uncharacterized LOC100996434	pseudo
LOC105374369	3	0	-2.15	-1.02	-2.87							4.8255	5.69989	4.48088	3.0305	2.82576	2.69702	4.43684	3.6652	3.85307	2.29566	1.80903	2.30007	LOC105374369		uncharacterized LOC105374369	ncRNA
LOC105374361	9	0	0	-0.04	-0.06							0.0157588	0.113305	0.0616143	0.127245	0.0615213	0.0146796	0.0362239	0.00920737	0.0387173	0	0	0	LOC105374361		uncharacterized LOC105374361	ncRNA
FOSL1P1	12	0	-0.23	-0.07	-0.67							1.3871	0.71237	1.29421	0.8485	0.799965	1.05718	1.19567	0.773602	1.20052	0.415317	0.590921	0.382491	FOSL1P1		FOS-like antigen 1 pseudogene 1	pseudo
LOC100128804	10	0	0.12	-0.21	-0.14							0.335171	0.206559	0.458662	0.721693	0.261697	0.374661	0.0770439	0.0783319	0.205868	0.343436	0.0628261	0.174283	AGGF1P8		angiogenic factor with G patch and FHA domains 1 pseudogene 8	pseudo
HSPD1P4	9	0	0.18	-0.74	-1.24							1.6337	2.10516	2.20659	2.18523	2.00032	2.29656	1.04124	1.35368	1.33185	0.652202	1.16924	0.411876	HSPD1P4		heat shock 60kDa protein 1 (chaperonin) pseudogene 4	pseudo
PAPPA-AS1	10	0	0.02	-0.52	-0.35							1.0366	0.952646	1.11988	1.07684	1.17144	0.914785	0.564339	0.478144	0.502653	0.798615	0.664726	0.591021	PAPPA-AS1	hsa:493913	Protein PAPPAS	ncRNA
DLEU7-AS1	10	0	0.04	-0.83	-0.5							0.924642	1.48158	1.59069	1.55957	1.19121	1.37811	0.55261	0.583458	0.363476	0.649676	1.17857	0.673116	DLEU7-AS1	hsa:100874074	DLEU7 antisense RNA 1	ncRNA
LOC101928682	12	0	-0.07	0.44	-1.01							1.1392	1.17011	2.41263	1.70343	1.48245	1.32648	2.78228	2.10773	1.16619	0.486372	0.622817	0.57591	LOC101928682	hsa:101928682	uncharacterized LOC101928682	ncRNA
LOC105378937	0	0	-0.6	-1.26	-1.75							1.9493	2.28822	2.17755	2.49836	1.08713	1.0376	0.48008	1.13891	1.02625	0.203813	0	0.965334	LOC105378937		uncharacterized LOC105378937	ncRNA
LOC105378936	3	0	-3.83	-5.07	-9							16.8169	17.3076	18.2352	14.3678	13.1011	13.4074	12.5075	11.7985	12.8346	10.0449	7.94329	7.37402	LOC105378936		uncharacterized LOC105378936	ncRNA
LOC100133331	10	0	-0.06	-0.37	-0.44							0.578709	1.04424	0.794987	0.673558	0.686931	0.88875	0.503337	0.328983	0.480342	0.343425	0.293179	0.447312	LOC100133331	hsa:100133331	uncharacterized LOC100133331	ncRNA
TAPT1-AS1	10	0	0.13	-1.23	-1.03							2.51903	2.45262	2.4879	2.23646	2.76585	2.83538	1.34204	1.1805	1.24101	1.86289	1.15586	1.34169	TAPT1-AS1	hsa:202020	TAPT1 antisense RNA 1 (head to head)	ncRNA
LOC102724467	10	0	-0.18	-1.21	-1.39							1.30704	1.8795	2.21446	1.25081	2.3812	1.21753	0.400588	0.661838	0.695763	0.765296	0.244997	0.226545	LOC102724467	hsa:102724467	uncharacterized LOC102724467	ncRNA
LOC100130256	10	0	0.07	-0.09	-0.06							0.0850511	0.192189	0.0997606	0.106827	0.182618	0.285215	0.0391004	0	0.0626878	0.0124498	0.0637695	0.117933	LOC100130256	hsa:100130256	uncharacterized LOC100130256	ncRNA
LOC105373203	10	0	0.04	-0.09	-0.07							0.194358	0.159705	0.240637	0.255745	0.214982	0.253467	0.104244	0.0908456	0.135295	0.14225	0.133582	0.101063	LOC105373203		uncharacterized LOC105373203	ncRNA
LOC105378083	10	0	-0.48	-2.06	-1.48							3.03787	3.96038	3.99725	2.98755	3.30701	3.26519	1.51074	1.4336	1.86591	2.60824	2.13537	1.82266	LOC105378083		uncharacterized LOC105378083	ncRNA
LOC105378082	10	0	0.12	-0.17	-0.13							0.249006	0.20461	0.34075	0.357441	0.48605	0.324734	0.143094	0.0581944	0.0917661	0.182247	0.186699	0.0431595	LOC105378082		uncharacterized LOC105378082	ncRNA
LOC105378085	12	0	0.01	0.07	-0.08							0.198402	0.0291122	0.110817	0.152572	0.11065	0.105608	0.21174	0.11592	0.208906	0.062233	0.0265639	0	LOC105378085		uncharacterized LOC105378085	ncRNA
LOC105375803	12	0	-0.35	0.23	-1.81							3.14509	4.03803	2.88205	2.46897	3.2614	3.29592	4.74432	2.64151	3.38059	2.30189	1.65805	0.681413	LOC105375803		uncharacterized LOC105375803	ncRNA
LOC105371450	12	0	-0.17	0.17	-0.66							1.58932	1.0883	1.11533	1.27965	0.795463	1.21476	1.49879	1.21431	1.57692	0.417568	0.649292	0.741659	LOC105371450		uncharacterized LOC105371450	ncRNA
RPS10P28	10	0	0.23	-0.76	-0.4							0.820758	1.20433	1.03147	0.946747	1.37322	1.41988	0.134759	0.274024	0.360088	0.343264	1.09891	0.406457	RPS10P28		ribosomal protein S10 pseudogene 28	pseudo
LOC105371436	1	0	-0.49	-1.08	-0.83							1.70275	1.13682	1.91403	0.687447	1.1633	1.42753	0.587104	0.497433	0.418344	0.872372	0.877724	0.516485	LOC105371436		uncharacterized LOC105371436	ncRNA
LOC105369157	10	0	-0.08	-0.83	-0.72							1.44896	1.48827	0.885184	0.812475	1.50254	1.26537	0.416329	0.582023	0.33374	0.596526	0.424374	0.62786	LOC105369157		uncharacterized LOC105369157	miscRNA
LOC105372790	10	0	0.05	-0.47	-0.29							0.858057	0.391706	0.88531	0.769823	0.418724	1.11013	0.219152	0.250668	0.263517	0.488454	0.625482	0.16525	LOC105372790		uncharacterized LOC105372790	ncRNA
LINC00696	10	0	0.26	-0.48	-0.21							0.509163	0.545716	0.908816	0.953333	0.842627	0.948587	0.190823	0.116408	0.203958	0.372656	0.497947	0.460444	LINC00696	hsa:100128378	long intergenic non-protein coding RNA 696	ncRNA
LOC101930131	1	0	-2.2	-7.99	-6.14							12.3861	5.83098	13.6202	6.01922	4.78506	14.4223	4.15204	1.65843	2.06043	10.3874	1.69291	1.34178	LOC101930131	hsa:101930131	uncharacterized LOC101930131	ncRNA
LLPH-AS1	0	0	-0.26	-0.84	-1.16							1.50187	2.20374	1.9923	1.25119	1.3611	2.29838	0.73977	1.37892	1.05425	0.706639	0.502709	1.02267	LLPH-AS1		LLPH antisense RNA 1 (head to head)	ncRNA
LOC100132824	12	0	0.09	0.2	-0.22							0.622945	0.411331	0.173972	0.75849	0.303992	0.414489	0.639254	0.779929	0.382623	0.0977	0.208514	0.231372	LOC100132824		tubulin alpha-1C chain-like	pseudo
MIR4778	10	0	0.88	-7.06	-5.11							13.3666	14.5874	10.6156	17.2387	13.8609	10.1166	6.24104	2.92863	8.21001	7.33727	9.39564	6.51601	MIR4778	hsa:100616464	microRNA 4778	ncRNA
RPL21P5	0	0	-0.65	-0.91	-1.42							1.86685	2.301	1.94642	1.78654	1.09321	1.27527	0.929763	1.16346	1.29954	0.728717	0.466574	0.647152	RPL21P5		ribosomal protein L21 pseudogene 5	pseudo
UNC93B3	10	0	0.06	-0.1	-0.05							0.208376	0.0713433	0.230836	0.224338	0.216929	0.258808	0.0638643	0.064932	0.0682603	0.132176	0.078118	0.156508	UNC93B3		unc-93 homolog B3 pseudogene (C. elegans)	pseudo
FLJ21408	10	0	0.37	-0.45	-0.31							0.556016	0.799544	0.652179	0.897913	1.08532	1.13946	0.255617	0	0.409817	0.406948	0.104222	0.578237	FLJ21408	hsa:400512	uncharacterized LOC400512	ncRNA
SCART1	10	0	1.27	-2.17	-1.34							2.94611	3.58643	3.22633	4.77238	4.1666	4.63745	1.22273	0.908475	1.12259	2.34593	1.62346	1.77306	SCART1	hsa:619207	Scavenger receptor cysteine-rich domain-containing protein SCART1	miscRNA
MIR1972-1	10	0	0.16	-4.01	-2.35							5.20778	6.24059	4.24198	7.00839	5.92981	3.23409	0.498784	0.507123	2.66559	3.17631	2.44043	3.00883	MIR1972-1	hsa:100302243	microRNA 1972-1	ncRNA
LOC93463	1	0	-0.3	-0.95	-0.73							1.64761	2.00001	1.96185	1.39756	1.87117	1.45106	0.895173	0.78762	1.06719	1.20589	1.43188	0.778844	LOC93463	hsa:93463	uncharacterized LOC93463	miscRNA
ACTG1P1	10	0	0.49	-0.7	-0.48							1.47907	1.20123	1.37848	1.57385	2.1821	1.76227	0.691829	0.442134	0.823958	1.1077	0.93489	0.566383	ACTG1P1		actin, gamma 1 pseudogene 1	pseudo
ACTG1P4	10	0	0.14	-0.24	-0.2							0.336183	0.310774	0.920092	0.784194	0.590595	0.62632	0.309106	0.333915	0.206489	0.344473	0.283571	0.349618	ACTG1P4	hsa:648740	actin, gamma 1 pseudogene 4	pseudo
LOC101929089	3	0	-0.39	-0.27	-0.64							0.72252	1.20595	0.529675	0.324112	0.793313	0.16826	0.363304	0.633218	0.665676	0.132203	0.338582	0.0782704	LOC101929089	hsa:101929089	uncharacterized LOC101929089	ncRNA
LOC100128721	10	0	-0.07	-1.76	-1.08							2.08511	2.93072	1.93083	2.46144	2.14213	2.14677	0.756776	0.512952	0.404434	1.04417	1.43994	1.23639	LOC100128721		stromal cell-derived factor 2 pseudogene	pseudo
LOC102723985	9	0	0.06	-0.3	-0.59							1.20174	1.06603	1.22804	1.24969	1.14622	1.27209	0.894632	1.05321	0.654251	0.499746	0.742334	0.473397	LOC102723985	hsa:102723985	uncharacterized LOC102723985	ncRNA
FAM66A	10	0	-0.1	-0.78	-0.57							0.862363	1.68295	0.590046	0.696317	0.841651	1.28529	0.396453	0.352696	0.0529678	0.378698	0.88905	0.149471	FAM66A	hsa:100133172	family with sequence similarity 66, member A	ncRNA
LOC101929099	12	0	0.03	0.13	-0.48							0.700016	1.09744	0.936323	1.25607	0.467455	1.09824	0.86806	1.24852	0.995701	0.269654	0.517952	0.510872	LOC101929099	hsa:101929099	uncharacterized LOC101929099	ncRNA
LOC105372708	3	0	-0.11	-0.12	-0.24							0.351834	0.314244	0.463521	0.260758	0.268735	0.284991	0.351626	0.223441	0.206707	0.190331	0.0573473	0.172342	LOC105372708		uncharacterized LOC105372708	ncRNA
LOC102723924	10	0	0.18	-0.18	-0.19							0.412898	0.269882	0.33021	0.437792	0.586154	0.524484	0.129423	0.197381	0.14986	0.178573	0.158309	0.113856	LOC102723924	hsa:102723924	uncharacterized LOC102723924	ncRNA
LOC646214	12	0	0	0.03	-0.05							0.129962	0.116803	0.0635163	0.102023	0.0872031	0.128629	0.154036	0.104408	0.134705	0.0416147	0.0609019	0.0633545	LOC646214	hsa:646214	p21-activated kinase 2 variant	pseudo
LOC105376261	3	0	-0.39	-0.34	-0.5							0.872495	0.657191	0.511696	0.31311	0.227077	0.325098	0.434537	0.305863	0.285814	0	0.327089	0.201636				ncRNA
LOC105369977	1	0	-0.22	-0.89	-0.59							1.5935	1.3479	2.01569	1.34554	1.55522	1.39705	0.861854	0.438131	0.978753	0.960466	1.40561	0.812343	LOC105369977		uncharacterized LOC105369977	ncRNA
LOC105376253	10	0	0.28	-0.48	-0.24							0.942333	0.297816	0.708531	0.650333	0.848954	1.28294	0.124967	0.254111	0.133568	0.371373	0.543493	0.3141	LOC105376253		uncharacterized LOC105376253	ncRNA
PRNCR1	4	0	-0.1	-0.1	-0.13							0.225894	0.237419	0.267016	0.131968	0.0974164	0.185956	0.13585	0.156538	0.151655	0.130727	0.128013	0.091055	PRNCR1	hsa:101867536	prostate cancer associated non-coding RNA 1	ncRNA
DNM1P38	12	0	-0.06	-0.06	-0.24							0.490949	0.394646	0.459018	0.517067	0.374993	0.25849	0.392528	0.536277	0.249106	0.124983	0.260073	0.240486	DNM1P38		DNM1 pseudogene 38	pseudo
LOC105373191	10	0	0.2	-0.28	-0.1							0.142806	0.293361	0.41876	0.512484	0.278752	0.66513	0	0	0	0.313559	0	0.247522	LOC105373191		uncharacterized LOC105373191	ncRNA
LOC105370921	10	0	0.12	-0.22	-0.09							0.218838	0.179821	0.42781	0.314136	0.512597	0.366932	0.0754546	0.076716	0.0268828	0.0961005	0.2051	0.265514	LOC105370921		uncharacterized LOC105370921	ncRNA
LOC105378847	10	0	1.68	-1.63	-1.38							2.22406	3.3124	2.50002	4.19026	4.34129	4.55786	1.02247	1.36442	0.751332	1.79057	0.938001	1.15647	LOC105378847		uncharacterized LOC105378847	ncRNA
LOC105378841	12	0	0	0.04	-0.09							0.0352868	0.271832	0.155211	0.110804	0.163586	0.197221	0.182501	0.195861	0.195064	0.0645659	0.082679	0.0458712	LOC105378841		uncharacterized LOC105378841	ncRNA
LOC105374474	12	0	0.05	0.07	-0.07							0.16334	0.153791	0.146353	0.183179	0.25241	0.164833	0.219018	0.262444	0.192291	0.0597741	0.102057	0.0943708	LOC105374474		uncharacterized LOC105374474	miscRNA
LOC100294362	3	0	-0.19	-0.13	-0.36							0.668512	0.649535	0.706424	0.486299	0.511384	0.471255	0.612592	0.464486	0.565978	0.343821	0.389474	0.203558	LOC100294362	hsa:100294362	uncharacterized LOC100294362	ncRNA
C21orf62-AS1	10	0	1.31	-1.55	-1.19							2.94444	3.42377	1.90061	4.53568	3.36171	4.29532	1.18124	0.84394	1.60378	1.58578	1.66617	1.44439	C21orf62-AS1	hsa:54067	C21orf62 antisense RNA 1	ncRNA
LOC100133244	10	0	0.76	-0.76	-1.03							1.84914	2.64547	2.90484	3.25873	3.41609	3.01438	1.74574	1.69776	1.66309	1.11171	2.16632	1.0302	LOC100133244		leucine rich repeat containing 37, member A3 pseudogene	pseudo

## Sheet: up
CircId	Profile	w0h	w24h	w48h	w72h	CHROM	start	end	strand	GeneName	OverlapInfo	w0h1	w0h2	w0h3	w24h1	w24h2	w24h3	w48h1	w48h2	w48h3	w72h1	w72h2	w72h3	Symbol	KeggID	Description	Type
chr17_41886308_41884193_-2115	13	0	0	0	608.89	chr17	41884192	41886308	-	ACLY	w72h1	0	0	0	0	0	0	0	0	0	1826.67	0	0				circRNA
chr10_31910563_31908172_-2391	21	0	111.11	102.22	71.11	chr10	31908171	31910563	-	ARHGAP12	w0h1_w0h2_w0h3_w24h1_w24h2_w24h3_w48h1_w48h2_w48h3_w72h1_w72h2_w72h3_w96h1_w96h2	213.333	173.333	240	453.333	240	266.667	333.333	266.667	333.333	280	240	320				circRNA
chr12_26928905_26922616_-6289	13	0	4.44	22.22	106.67	chr12	26922615	26928905	-	ASUN	w0h3_w24h2_w48h1_w72h1_w72h2_w72h3	0	0	26.6667	0	40	0	93.3333	0	0	146.667	80	120				circRNA
chr10_115129535_115120185_-9350	22	0	62.22	31.11	75.56	chr10	115120184	115129535	+	ATRNL1	w0h1_w0h2_w0h3_w24h1_w24h2_w24h3_w48h1_w48h2_w48h3_w72h1_w72h2_w72h3_w96h1_w96h2_w96h3	26.6667	13.3333	13.3333	93.3333	80	66.6667	26.6667	106.667	13.3333	106.667	133.333	40				circRNA
chr17_67975958_67945409_-30549	22	0	26.67	22.22	80	chr17	67945408	67975958	+	BPTF	w0h1_w0h2_w0h3_w24h1_w24h2_w24h3_w48h1_w48h2_w48h3_w72h1_w72h2_w72h3_w96h1_w96h2_w96h3	160	120	306.667	186.667	226.667	253.333	120	213.333	320	226.667	226.667	373.333				circRNA
chr11_34083041_34079628_-3413	13	0	8.89	4.44	71.11	chr11	34079627	34083041	+	CAPRIN1	w24h2_w48h3_w72h1_w72h2_w96h2	0	0	0	0	26.6667	0	0	0	13.3333	93.3333	120	0				circRNA
chr5_69175537_69174877_-660	21	0	120	93.33	62.22	chr5	69174876	69175537	+	CCNB1	w0h1_w0h2_w0h3_w24h1_w24h2_w24h3_w48h1_w48h2_w48h3_w72h1_w72h2_w72h3_w96h1_w96h2_w96h3	146.667	106.667	146.667	346.667	226.667	186.667	253.333	213.333	213.333	186.667	226.667	173.333				circRNA
chr4_77066405_77055150_-11255	21	0	57.78	53.33	40	chr4	77055149	77066405	-	CCNI	w0h1_w24h1_w24h2_w24h3_w48h1_w48h2_w48h3_w72h1_w72h2_w72h3_w96h1_w96h2_w96h3	13.3333	0	0	26.6667	66.6667	93.3333	13.3333	133.333	26.6667	13.3333	80	40				circRNA
chr10_84373815_84371014_-2801	21	0	62.22	31.11	40	chr10	84371013	84373815	+	CCSER2	w0h1_w0h2_w0h3_w24h1_w24h2_w24h3_w48h1_w48h2_w48h3_w72h1_w72h2_w72h3_w96h1_w96h2_w96h3	13.3333	13.3333	40	106.667	53.3333	93.3333	26.6667	93.3333	40	120	40	26.6667				circRNA
chr2_61880394_61873002_-7392	13	0	6.67	20	100	chr2	61873001	61880394	-	CCT4	w0h2_w0h3_w24h1_w24h2_w48h2_w48h3_w72h1_w72h2_w72h3_w96h1_w96h2_w96h3	0	13.3333	46.6667	40	40	0	0	80	40	133.333	53.3333	173.333				circRNA
chr20_49070297_49066192_-4105	15	0	24.44	586.67	411.11	chr20	49066191	49070297	+	CSE1L	w24h2_w24h3_w48h2_w48h3_w72h1_w72h2_w72h3_w96h3	0	0	0	0	40	33.3333	0	80	1680	86.6667	1133.33	13.3333				circRNA
chr1_212047417_212044660_-2757	22	0	44.44	17.78	66.67	chr1	212044659	212047417	+	DTL	w0h1_w0h2_w0h3_w24h1_w24h2_w24h3_w48h1_w48h2_w48h3_w72h1_w72h2_w72h3_w96h1_w96h2_w96h3	120	26.6667	53.3333	106.667	93.3333	133.333	40	173.333	40	186.667	40	173.333				circRNA
chr9_93476338_93471141_-5197	22	0	62.22	73.33	166.67	chr9	93471140	93476338	+	FAM120A	w0h1_w0h2_w24h1_w24h2_w24h3_w48h1_w48h2_w48h3_w72h1_w72h2_w72h3_w96h1_w96h2_w96h3	60	13.3333	0	146.667	66.6667	46.6667	113.333	120	60	280	66.6667	226.667				circRNA
chr2_58232112_58221942_-10170	21	0	93.33	66.67	97.78	chr2	58221941	58232112	-	FANCL	w0h1_w0h2_w0h3_w24h1_w24h2_w24h3_w48h1_w48h2_w48h3_w72h1_w72h2_w72h3_w96h1_w96h2_w96h3	146.667	106.667	160	240	146.667	306.667	160	280	173.333	440	133.333	133.333				circRNA
chr4_186709845_186706563_-3282	22	0	97.78	71.11	164.44	chr4	186706562	186709845	-	FAT1	w0h1_w0h2_w0h3_w24h1_w24h2_w24h3_w48h1_w48h2_w48h3_w72h1_w72h2_w72h3_w96h1_w96h2_w96h3	80	146.667	26.6667	146.667	133.333	266.667	200	120	146.667	386.667	186.667	173.333				circRNA
chrx_131794464_131743096_-51368	13	0	0	0	442.22	chrx	131743095	131794464	-	FIRRE	w72h1_w72h2_w72h3	0	0	0	0	0	0	0	0	0	373.333	586.667	366.667				circRNA
chr17_47668410_47663089_-5321	21	0	93.33	48.89	66.67	chr17	47663088	47668410	+	KPNB1	w0h2_w0h3_w24h1_w24h2_w24h3_w48h1_w48h2_w48h3_w72h1_w72h2_w72h3_w96h1_w96h2_w96h3	0	53.3333	66.6667	200	133.333	66.6667	66.6667	53.3333	146.667	160	40	120				circRNA
chr11_86031611_85996826_-34785	24	0	53.33	93.33	97.78	chr11	85996825	86031611	-	PICALM	w0h1_w24h2_w24h3_w48h1_w48h2_w48h3_w72h1_w72h2_w72h3_w96h1_w96h2_w96h3	13.3333	0	0	0	40	133.333	186.667	26.6667	80	80	80	146.667				circRNA
chr8_18804898_18799295_-5603	21	0	182.22	200	217.78	chr8	18799294	18804898	-	PSD3	w0h1_w24h1_w24h2_w24h3_w48h1_w48h2_w48h3_w72h1_w72h2_w72h3_w96h1_w96h2_w96h3	53.3333	0	0	173.333	320	106.667	240	213.333	200	333.333	160	213.333				circRNA
chr3_128807671_128806372_-1299	24	0	53.33	66.67	80	chr3	128806371	128807671	+	RAB7A	w0h2_w24h1_w24h2_w24h3_w48h1_w48h2_w48h3_w72h1_w72h2_w72h3_w96h1_w96h2_w96h3	0	13.3333	0	26.6667	40	106.667	53.3333	80	80	80	26.6667	146.667				circRNA
chr7_22318037_22308339_-9698	22	0	137.78	137.78	213.33	chr7	22308338	22318037	-	RAPGEF5	w0h1_w0h2_w0h3_w24h1_w24h2_w24h3_w48h1_w48h2_w48h3_w72h1_w72h2_w72h3_w96h1_w96h2_w96h3	120	26.6667	40	146.667	186.667	266.667	160	306.667	133.333	453.333	133.333	240				circRNA
chr6_138944622_138943513_-1109	21	0	128.89	173.33	160	chr6	138943512	138944622	-	REPS1	w0h1_w0h2_w24h1_w24h2_w24h3_w48h1_w48h2_w48h3_w72h1_w72h2_w72h3_w96h1_w96h2_w96h3	40	13.3333	0	133.333	173.333	133.333	226.667	160	186.667	226.667	173.333	133.333				circRNA
chr2_54987698_54982515_-5183	13	0	40	13.33	124.44	chr2	54982514	54987698	-	RTN4	w0h1_w0h2_w0h3_w24h1_w24h2_w24h3_w48h1_w48h2_w48h3_w72h1_w72h2_w72h3_w96h1_w96h2_w96h3	93.3333	40	320	146.667	280	146.667	186.667	120	186.667	546.667	93.3333	186.667				circRNA
chr2_199433514_199368605_-64909	21	0	97.78	66.67	48.89	chr2	199368604	199433514	-	SATB2	w0h2_w0h3_w24h1_w24h2_w24h3_w48h1_w48h2_w48h3_w72h1_w72h2_w72h3_w96h1_w96h2_w96h3	0	13.3333	40	120	80	146.667	53.3333	106.667	93.3333	66.6667	53.3333	80				circRNA
chr11_18010139_17988597_-21542	16	0	-4.44	31.11	88.89	chr11	17988596	18010139	-	SERGEF	w0h1_w0h2_w24h2_w48h1_w48h2_w48h3_w72h1_w72h2_w72h3_w96h1_w96h2_w96h3	13.3333	13.3333	0	0	13.3333	0	40	40	40	173.333	66.6667	53.3333				circRNA
chr12_46243314_46229153_-14161	21	0	97.78	66.67	84.44	chr12	46229152	46243314	-	SLC38A1	w0h1_w0h2_w0h3_w24h1_w24h2_w24h3_w48h1_w48h2_w48h3_w72h1_w72h2_w72h3_w96h1_w96h2_w96h3	133.333	186.667	226.667	240	280	320	213.333	200	333.333	233.333	233.333	333.333				circRNA
chr3_136423044_136377660_-45384	21	0	93.33	62.22	48.89	chr3	136377659	136423044	-	STAG1	w0h2_w24h1_w24h2_w24h3_w48h1_w48h2_w48h3_w72h1_w72h3_w96h1_w96h2_w96h3	0	26.6667	0	106.667	40	160	66.6667	120	26.6667	66.6667	0	106.667				circRNA
chr10_119588248_119578726_-9522	13	0	0	4.44	346.67	chr10	119578725	119588248	-	TIAL1	w48h1_w72h1_w72h3	0	0	0	0	0	0	13.3333	0	0	733.333	0	306.667				circRNA
chr6_158589782_158583954_-5828	21	0	88.89	66.67	97.78	chr6	158583953	158589782	+	TMEM181	w0h1_w0h2_w0h3_w24h1_w24h2_w24h3_w48h1_w48h2_w48h3_w72h1_w72h2_w72h3_w96h1_w96h2_w96h3	146.667	120	160	200	160	333.333	280	173.333	173.333	360	106.667	253.333				circRNA
chr6_158314268_158312051_-2217	21	0	262.22	208.89	173.33	chr6	158312050	158314268	+	TULP4	w0h1_w0h2_w0h3_w24h1_w24h2_w24h3_w48h1_w48h2_w48h3_w72h1_w72h2_w72h3_w96h1_w96h2_w96h3	186.667	186.667	120	493.333	400	386.667	360	480	280	506.667	213.333	293.333				circRNA
chr9_33963791_33953285_-10506	21	0	204.44	106.67	155.56	chr9	33953284	33963791	-	UBAP2	w0h1_w0h2_w24h1_w24h2_w24h3_w48h1_w48h2_w48h3_w72h1_w72h2_w72h3_w96h1_w96h2_w96h3	200	120	0	346.667	266.667	320	186.667	66.6667	386.667	240	360	186.667				circRNA
chr5_77464809_77449760_-15049	24	0	146.67	280	306.67	chr5	77449759	77464809	-	WDR41	w0h1_w24h1_w24h3_w48h1_w48h2_w48h3_w72h1_w72h2_w72h3_w96h1_w96h2_w96h3	66.6667	0	0	240	0	266.667	413.333	240	253.333	400	253.333	333.333				circRNA
chr11_6955782_6941571_-14211	25	0	73.33	162.22	206.67	chr11	6941570	6955782	+	ZNF215	w0h2_w0h3_w24h1_w24h2_w24h3_w48h1_w48h2_w48h3_w72h1_w72h2_w72h3_w96h1_w96h2_w96h3	0	26.6667	80	66.6667	86.6667	173.333	173.333	133.333	286.667	233.333	213.333	280				circRNA
chr19_30549514_30547943_-1571	13	0	4.44	-13.33	26.67	chr19	30547942	30549514	+	ZNF536	w0h1_w0h2_w24h1_w24h2_w24h3_w48h2_w72h1_w72h2_w72h3_w96h1_w96h3	26.6667	26.6667	0	26.6667	13.3333	26.6667	0	13.3333	0	40	53.3333	40				circRNA
ADAMTS16	21	0	0.06	0.03	0.03							0	0	0	0.0482193	0.0393413	0.0876143	0.0463286	0.0471031	0.00825292	0.0196683	0.050372	0.0116446	ADAMTS16	hsa:170690	ADAM metallopeptidase with thrombospondin type 1 motif, 16	protein-coding
SFN	21	0	0.19	0.19	0.17							0.0508237	0	0	0.18239	0.297618	0.142029	0.262857	0.237557	0.124867	0.185989	0.238166	0.132137	SFN	hsa:2810	14-3-3 protein sigma	protein-coding
JUN	13	0	9.34	9.42	51.36							44.9711	44.8692	45.0779	55.179	53.2934	54.4625	57.1646	52.3153	53.6998	97.9333	81.0915	109.984	JUN	hsa:3725	Transcription factor AP-1	protein-coding
HLA-DRB5	16	0	-0.14	0.17	0.66							0.741956	0.293111	0.781018	0.460842	0.445622	0.478485	0.78715	0.766964	0.771222	1.33671	1.28378	1.18709	HLA-DRB5	hsa:3127	HLA-DRB5 protein	protein-coding
L1CAM	22	0	0.34	0.24	0.45							0.325001	0.14688	0.190605	0.711457	0.532887	0.423841	0.49306	0.372179	0.526999	0.618457	0.645748	0.743576	L1CAM	hsa:3897	Neural cell adhesion molecule L1	protein-coding
HLA-DRB1	13	0	-1.02	-0.79	1.32							2.73234	3.14326	2.24343	1.66694	1.81337	1.57804	1.97842	1.81992	1.94677	3.51965	3.73879	4.83062	HLA-DRB1	hsa:3123	MHC class II antigen	protein-coding
NEFM	13	0	-1.88	-3.66	7.42							9.19441	10.4302	11.0442	7.90066	8.41522	8.69798	6.18776	6.4464	7.04038	17.6011	16.7174	18.6102	NEFM	hsa:4741	NEFM protein	protein-coding
JAK3	13	0	0.07	-0.36	0.84							0.9762	0.952554	1.03769	0.886765	1.40531	0.875247	0.596046	0.61314	0.689539	1.813	1.32663	2.33711	JAK3	hsa:3718	cDNA FLJ60614, highly similar to Tyrosine-protein kinase JAK3 (EC 2.7.10.2)	protein-coding
KCND3	13	0	0.03	0.04	0.15							0.0807581	0.118499	0.056384	0.155258	0.123858	0.0752276	0.152485	0.134813	0.0850337	0.227984	0.270316	0.209964	KCND3	hsa:3752	Potassium voltage-gated channel, Shal-related subfamily, member 3, isoform CRA_b	protein-coding
CHST2	16	0	-0.34	0.42	0.75							1.35702	1.21131	1.21589	0.913106	0.851416	0.99321	1.62464	1.74618	1.66701	2.12829	1.92289	1.97407	CHST2	hsa:9435	Carbohydrate sulfotransferase 2	protein-coding
AGR2	13	0	0	0	0.14							0	0	0	0	0	0	0	0	0	0	0.216116	0.199839	AGR2	hsa:10551	Anterior gradient protein 2 homolog	protein-coding
FBXO24	13	0	-0.02	-0.17	0.22							0.385462	0.456831	0.521685	0.345825	0.491959	0.469545	0.187431	0.38113	0.291393	0.564239	0.805896	0.668111	FBXO24	hsa:26261	F-box only protein 24	protein-coding
EFEMP1	13	0	-0.19	-0.21	1.2							1.33925	1.10935	1.41463	0.872085	1.09627	1.32803	0.943402	1.18635	1.11448	2.26078	2.61159	2.6021	EFEMP1	hsa:2202	cDNA FLJ77823, highly similar to Homo sapiens EGF-containing fibulin-like extracellular matrix protein 1, transcript variant 3, mRNA	protein-coding
KCNH2	21	0	0.25	0.12	0.16							0.218103	0.160015	0.167504	0.279537	0.562572	0.464382	0.286481	0.327679	0.296632	0.353466	0.277416	0.405035	KCNH2	hsa:3757	Potassium voltage-gated channel, subfamily H (Eag-related), member 2, isoform CRA_c	protein-coding
BMP10	13	0	0.03	0.01	0.2							0	0	0	0.0757079	0	0	0	0	0.0259154	0	0.395439	0.219394	BMP10	hsa:27302	Bone morphogenetic protein 10	protein-coding
C10orf10	22	0	2.3	0.88	3.58							2.4008	1.33294	1.64902	4.68625	3.51471	4.0799	2.87116	2.84333	2.31156	5.53264	4.50018	6.10129	C10orf10	hsa:11067	Protein DEPP	protein-coding
TRIM58	15	0	-0.01	0.09	0.06							0.0907002	0.119779	0.0253302	0.0464992	0.101168	0.072419	0.215934	0.181691	0.119378	0.104317	0.157869	0.168438	TRIM58	hsa:25893	E3 ubiquitin-protein ligase TRIM58	protein-coding
KCNK2	15	0	-0.02	0.07	0.04							0.0460495	0.0788316	0.075019	0.0275428	0.0299623	0.0714931	0.132314	0.0717473	0.207419	0.112345	0.0719311	0.133027	KCNK2	hsa:3776	Potassium channel subfamily k member 2 variant 2	protein-coding
MT1X	15	0	-0.43	7.5	6.77							4.13571	4.24793	3.88079	3.85885	3.71347	3.39019	12.0733	9.27884	13.4124	9.08078	11.3182	12.1862	MT1X	hsa:4501	Metallothionein-1X	protein-coding
ICAM5	13	0	-0.73	-1.54	1.73							4.28306	4.10897	3.69773	3.88164	3.16167	2.8556	2.77366	2.2738	2.41706	5.77625	5.29791	6.21783	ICAM5	hsa:7087	Intercellular adhesion molecule 5, telencephalin	protein-coding
MT2A	15	0	0.25	2.65	2.69							2.23309	2.45751	3.11821	2.43277	3.89188	2.22874	6.14135	5.68486	3.91886	3.61902	5.08276	7.18817	MT2A	hsa:4502	Metallothionein-2	protein-coding
KDR	16	0	0.02	0.06	0.12							0.0110377	0.0566858	0.0323666	0.0693187	0.0323177	0.0719725	0.114173	0.109632	0.0542362	0.21004	0.144827	0.105222	KDR	hsa:3791	Receptor protein-tyrosine kinase	protein-coding
TRIM21	15	0	-0.85	1.47	0.59							3.25677	3.06045	2.91243	1.89611	2.73896	2.03325	5.03723	3.90687	4.70298	3.47402	3.3121	4.20363	TRIM21	hsa:6737	E3 ubiquitin-protein ligase TRIM21	protein-coding
MT1F	16	0	-0.31	0.26	1.06							0.553483	0.852752	1.48777	0.496569	0.945333	0.515579	1.59033	1.05099	1.01988	2.02547	1.03748	2.99793	MT1F	hsa:4494	Metallothionein-1F	protein-coding
TGFA	13	0	-0.08	-0.16	0.26							0.701621	0.444662	0.539889	0.508936	0.422517	0.52842	0.463244	0.357603	0.385102	0.895922	0.559639	1.02204	TGFA	hsa:7039	Protransforming growth factor alpha	protein-coding
PCK1	13	0	0.27	-0.21	1.19							0.348478	0.3835	0.364953	0.669951	0.680217	0.55648	0.157345	0.130889	0.183464	1.421	1.44638	1.79045	PCK1	hsa:5105	cDNA FLJ50350, highly similar to Phosphoenolpyruvate carboxykinase, cytosolic (GTP) (EC 4.1.1.32)	protein-coding
C9orf152	21	0	0.1	0.06	0.06							0.0236326	0	0	0.08481	0.18452	0.0440284	0.122227	0.0138078	0.0725779	0.0691869	0.0664472	0.0819237	C9orf152	hsa:401546	chromosome 9 open reading frame 152	protein-coding
BST2	13	0	-0.13	-0.25	0.6							0.721457	0.741032	0.769302	0.529584	0.576105	0.733145	0.527664	0.459845	0.483416	0.864056	1.4138	1.76204	BST2	hsa:684	Bone marrow stromal cell antigen 2, isoform CRA_a	protein-coding
APOBEC3B	15	0	0.23	1.34	1.21							1.04291	0.892673	1.23178	1.36451	1.22992	1.25484	2.14756	2.15808	2.88258	2.00368	2.28069	2.52318	APOBEC3B	hsa:9582	DNA dC->dU-editing enzyme APOBEC-3B	protein-coding
MRPS28	15	0	-5.36	7.72	3.93							14.0851	15.1469	15.0611	9.3291	8.5802	10.3027	19.6106	23.6942	24.1539	17.4351	20.4658	18.1871	MRPS28	hsa:28957	28S ribosomal protein S28, mitochondrial	protein-coding
GRIN1	13	0	0.01	-0.04	0.09							0.148849	0.0917326	0.0727467	0.0534171	0.101692	0.194117	0.0769838	0.0608773	0.0639978	0.206991	0.209257	0.167697	GRIN1	hsa:2902	Glutamate receptor, ionotropic, N-methyl D-aspartate 1, isoform CRA_c	protein-coding
KCNS3	22	0	0.51	0.34	0.73							0.443093	0.404547	0.457166	1.12633	0.768801	0.940149	0.862906	0.604065	0.861824	1.15306	1.15355	1.17333	KCNS3	hsa:3790	Potassium voltage-gated channel subfamily S member 3	protein-coding
SPINK2	13	0	-0.49	-0.74	1.13							1.3304	2.33109	1.60639	1.40423	1.06931	1.31219	1.03436	1.05166	0.961359	2.80661	3.00719	2.84853	SPINK2	hsa:6691	Serine protease inhibitor Kazal-type 2	protein-coding
BNIP3	16	0	-2.66	2.23	12.12							19.2355	17.1091	16.6017	14.6872	15.4182	14.8683	21.0494	17.9341	20.6633	26.2398	34.3299	28.7295	BNIP3	hsa:664	cDNA FLJ60537, highly similar to BCL2/adenovirus E1B 19 kDa protein-interacting protein 3	protein-coding
SARDH	13	0	0.01	-0.15	0.16							0.405295	0.305281	0.343337	0.363618	0.303263	0.402708	0.271725	0.165761	0.165959	0.395514	0.645748	0.503449	SARDH	hsa:1757	Sarcosine dehydrogenase, mitochondrial	protein-coding
DENND1C	13	0	-0.11	-0.21	0.36							0.426746	0.901001	0.417126	0.616835	0.416496	0.375436	0.354227	0.360149	0.393172	0.937005	0.866572	1.02732	DENND1C	hsa:79958	DENN domain-containing protein 1C	protein-coding
FAM49A	13	0	-0.02	-0.14	0.15							0.383772	0.408784	0.194507	0.318804	0.249703	0.35749	0.285883	0.12457	0.157146	0.468137	0.492895	0.468091	FAM49A	hsa:81553	Protein FAM49A	protein-coding
TNC	25	0	0.41	1.53	2.24							2.16819	1.95563	2.1421	2.5309	2.70013	2.27308	3.74686	3.45534	3.64677	4.06678	4.52302	4.39788	TNC	hsa:3371	Tenascin	protein-coding
CLU	15	0	0.36	1.88	2.27							2.67779	2.31496	2.05032	2.88292	2.52636	2.72306	3.91117	4.11997	4.6601	4.16473	4.93572	4.75737	CLU	hsa:1191	cDNA FLJ57622, highly similar to Clusterin	protein-coding
INSIG1	13	0	-18.81	-10.86	44.41							65.3004	62.8816	65.1156	44.6219	45.3183	46.9335	55.1037	53.3511	52.2539	111.528	98.7513	116.252	INSIG1	hsa:3638	Insulin-induced gene protein	protein-coding
LBH	13	0	0.59	0.17	1.81							1.72883	1.51873	1.55645	2.40822	2.48657	1.67401	1.92163	1.47528	1.91418	3.46302	3.19797	3.58797	LBH	hsa:81606	Protein LBH	protein-coding
C1QL4	13	0	-0.29	-0.78	0.69							1.78006	1.42944	1.77157	1.65509	1.13715	1.32652	0.836943	0.661838	1.15298	2.3214	2.27497	2.44022	C1QL4	hsa:338761	Complement C1q-like protein 4	protein-coding
NOD2	15	0	-0.02	0.1	0.14							0.148982	0.107117	0.160185	0.120296	0.116323	0.111023	0.265403	0.226317	0.228767	0.196271	0.293221	0.348605	NOD2	hsa:64127	Caspase recruitment domain-containing protein 15	protein-coding
MAB21L1	16	0	0.06	0.31	0.59							0.620741	0.425056	0.494387	0.495031	0.583394	0.642479	0.660584	1.00744	0.790782	0.925467	1.03426	1.35486	MAB21L1	hsa:4081	Protein mab-21-like 1	protein-coding
IL1R1	15	0	-0.05	0.31	0.19							0.195633	0.150706	0.203174	0.120667	0.143201	0.136677	0.491849	0.435777	0.548235	0.340061	0.343785	0.434453	IL1R1	hsa:3554	Interleukin-1 receptor type 1	protein-coding
SLC35D3	15	0	0.06	0.56	0.42							0.47281	0.28567	0.543708	0.399239	0.597176	0.492246	0.990926	0.991243	1.00789	0.671744	0.808059	1.08465	SLC35D3	hsa:340146	cDNA, FLJ78994, highly similar to Homo sapiens solute carrier family 35, member D3 (SLC35D3), mRNA	protein-coding
ZCCHC12	15	0	0.2	8.46	4.82							7.6963	5.96791	5.4414	6.35905	6.38325	6.97088	14.4745	14.6632	15.3587	10.8874	10.5204	12.1535	ZCCHC12	hsa:170261	Zinc finger CCHC domain-containing protein 12	protein-coding
GBE1	15	0	-2.43	5.24	3.74							6.51294	6.42385	7.9682	4.43078	4.73581	4.4397	12.641	11.6301	12.3587	8.94963	13.5422	9.644	GBE1	hsa:2632	cDNA FLJ57129, highly similar to 1,4-alpha-glucan branching enzyme (EC 2.4.1.18)	protein-coding
MEOX1	15	0	-0.14	0.14	0.17							0.259826	0.326182	0.253969	0.0518019	0.112705	0.242033	0.348395	0.42169	0.478769	0.359204	0.541146	0.45035	MEOX1	hsa:4222	Homeobox protein MOX-1	protein-coding
SUSD4	21	0	0.68	0.34	0.53							0.129105	0.132608	0.126194	0.965239	0.945028	0.52114	0.54407	0.377158	0.475789	0.551201	0.705833	0.708616	SUSD4	hsa:55061	Sushi domain-containing protein 4	protein-coding
ATP1B2	13	0	0.04	-0.85	1.2							1.34537	1.82895	1.3924	1.65078	1.33236	1.69555	0.613956	0.728257	0.668369	2.78026	2.24368	3.13777	ATP1B2	hsa:482	Sodium/potassium-transporting ATPase subunit beta-2	protein-coding
HES2	13	0	0.01	0.01	0.14							0.0556132	0.0856832	0.0679494	0.112263	0.0678468	0.0647558	0.127835	0.0487395	0.0512378	0.223868	0.182427	0.216884	HES2	hsa:54626	Transcription factor HES-2	protein-coding
MUC6	13	0	0	0	0.05							0	0	0	0	0	0	0	0	0	0	0.101748	0.0361865	MUC6	hsa:4588	Mucin-6	protein-coding
LIPF	13	0	0	0	3.49							0	0	0	0	0	0	0	0	0	0	4.26888	6.18674	LIPF	hsa:8513	Gastric triacylglycerol lipase	protein-coding
FIBCD1	13	0	0.05	-0.01	0.2							0.123119	0.0843065	0.160458	0.128868	0.140189	0.24849	0.0589598	0.119891	0.163847	0.39048	0.269244	0.302315	FIBCD1	hsa:84929	Fibrinogen C domain-containing protein 1	protein-coding
C7	13	0	0.01	0	0.06							0	0	0	0	0.0162582	0	0	0	0	0	0.0780628	0.115494	C7	hsa:730	cDNA FLJ78207, highly similar to Human complement protein component C7 mRNA	protein-coding
NGFR	13	0	0.15	0.01	0.37							0.0586255	0.140505	0.305621	0.333115	0.209797	0.400479	0.202139	0.159848	0.168041	0.500594	0.586083	0.541942	NGFR	hsa:4804	Tumor necrosis factor receptor superfamily member 16	protein-coding
LYZ	13	0	0	-0.01	0.5							0	0.0905627	0	0	0.0430263	0.0410661	0.0506681	0	0	0	0.867671	0.725911	LYZ	hsa:4069	Lysozyme C	protein-coding
DCHS2	13	0	-0.03	-0.02	0.07							0.131168	0.0834023	0.0915793	0.106472	0.0426725	0.06982	0.0825558	0.0583902	0.107421	0.224004	0.158058	0.146153	DCHS2	hsa:54798	Protocadherin-23	protein-coding
EMP3	22	0	3.7	3.23	6.3							4.17707	4.82671	3.13509	7.29432	8.37189	7.57358	6.85828	7.23443	7.7427	9.99048	8.24915	12.7993	EMP3	hsa:2014	Epithelial membrane protein 3, isoform CRA_a	protein-coding
RIMBP3	15	0	-0.05	0.16	0.06							0.184494	0.213188	0.23669	0.0931066	0.213825	0.17186	0.377703	0.289697	0.432031	0.219426	0.29179	0.309786	RIMBP3	hsa:85376	RIMS binding protein 3	protein-coding
FOXQ1	21	0	0.16	0.21	0.22							0.0288198	0.0296018	0.0563403	0.155138	0.281276	0.161077	0.281547	0.134708	0.336331	0.464051	0.108042	0.19981	FOXQ1	hsa:94234	Forkhead box protein Q1	protein-coding
TUBA4A	25	0	0.1	0.33	0.52							0.534879	0.494453	0.313693	0.599847	0.417626	0.622811	0.753066	0.796907	0.772049	1.13529	0.726887	1.04298	TUBA4A	hsa:7277	Tubulin alpha-4A chain	protein-coding
ZNF676	15	0	-0.01	0.05	0.03							0.0194622	0	0	0	0	0	0.0894732	0.0454845	0.047816	0.0854662	0	0.0337333	ZNF676	hsa:163223	Zinc finger protein 676	protein-coding
CPA4	21	0	0.19	0.09	0.13							0	0	0	0.212853	0.185241	0.176801	0.0954365	0.0415852	0.145723	0.104186	0.155649	0.123365	CPA4	hsa:51200	Carboxypeptidase A4, isoform CRA_a	protein-coding
HLA-DRA	13	0	0.17	-0.04	0.4							0.208854	0.268151	0.255182	0.608975	0.254797	0.389101	0.18003	0.18304	0.256563	0.496795	0.587228	0.859751	HLA-DRA	hsa:3122	cDNA, FLJ93608, Homo sapiens major histocompatibility complex, class II, DR alpha(HLA-DRA), mRNA	protein-coding
GKN1	13	0	0	0	1.66							0	0	0	0	0	0	0	0	0	0	2.36801	2.61347	GKN1	hsa:56287	Foveolin	protein-coding
GKN2	13	0	0	0	0.25							0	0	0	0	0	0	0	0	0	0	0.391485	0.362	GKN2	hsa:200504	Gastrokine-2	protein-coding
FNDC5	15	0	-0.15	0.26	0.11							0.397028	0.294523	0.366519	0.217679	0.150692	0.246559	0.646444	0.579928	0.623202	0.532739	0.434122	0.420542	FNDC5	hsa:252995	Fibronectin type III domain-containing protein 5	protein-coding
OSMR	15	0	0.02	0.11	0.1							0.0361978	0.0371799	0.0825575	0.0649511	0.0353284	0.112396	0.23575	0.112796	0.1334	0.150128	0.113085	0.188222	OSMR	hsa:9180	cDNA FLJ61046, highly similar to Homo sapiens oncostatin M receptor (OSMR), mRNA	protein-coding
NEDD9	13	0	0.05	0.07	0.24							0.24176	0.303502	0.118155	0.301249	0.26217	0.250226	0.239268	0.204031	0.437229	0.344058	0.377638	0.675113	NEDD9	hsa:4739	Enhancer of filamentation 1	protein-coding
NPPA	13	0	0	0	1.25							0	0	0	0	0	0	0	0	0	0	2.27107	1.49034	NPPA	hsa:4878	Natriuretic peptides A	protein-coding
CCDC151	13	0	-0.04	-0.19	0.22							0.587612	0.73062	0.483677	0.638175	0.543315	0.489753	0.479858	0.397532	0.341925	0.973323	0.579709	0.911283	CCDC151	hsa:115948	Coiled-coil domain-containing protein 151	protein-coding
NDRG4	22	0	1.34	0.47	2.13							1.63328	1.77401	1.43131	2.76223	3.00488	3.09532	2.06057	1.98533	2.21393	3.44879	3.64213	4.14877	NDRG4	hsa:65009	Protein NDRG4	protein-coding
NDRG1	13	0	2.52	-2.69	16.6							11.3182	11.0924	11.7956	14.3264	12.7343	14.7138	8.48077	7.60087	10.0678	24.978	27.7349	31.3081	NDRG1	hsa:10397	cDNA FLJ42719 fis, clone BRAMY3010492, highly similar to Protein NDRG1	protein-coding
BMP6	13	0	-0.99	0.55	4.81							5.76853	6.45565	5.84888	5.38777	5.02077	4.69177	6.20934	6.64013	6.87472	10.8858	9.60242	12.0131	BMP6	hsa:654	BMP6 protein	protein-coding
PQLC3	13	0	-0.7	-0.99	1.79							3.29953	4.03803	3.94567	2.55085	3.32306	3.30246	2.60211	2.97375	2.73811	5.96025	6.51378	4.16757	PQLC3	hsa:130814	PQ-loop repeat-containing protein 3	protein-coding
GPER1	15	0	-0.07	0.12	0.06							0.0674855	0.161739	0.0659642	0	0.0439098	0.0419093	0.258542	0.210291	0.193437	0.19757	0.126498	0.155961	GPER1	hsa:2852	G protein-coupled receptor 30, isoform CRA_a	protein-coding
CFAP45	21	0	0.34	0.24	0.33							0.186165	0.535405	0.109181	0.668085	0.654096	0.520247	0.320945	0.630867	0.594597	0.572266	0.418747	0.838954	CFAP45	hsa:25790	Protein CFAP45, mitochondrial	protein-coding
MMP2	13	0	-0.34	-0.53	0.54							1.05635	1.06564	1.4013	0.829261	0.773236	0.913724	0.661245	0.451873	0.811037	1.58771	1.85632	1.70017	MMP2	hsa:4313	Matrix metallopeptidase 2 (Gelatinase A, 72kDa gelatinase, 72kDa type IV collagenase), isoform CRA_a	protein-coding
CDHR4	21	0	0.36	0.22	0.27							0.118779	0	0.0193503	0.532826	0.347779	0.331935	0.238902	0.254463	0.316144	0.333249	0.333968	0.291659	CDHR4	hsa:389118	Cadherin-related family member 4	protein-coding
ENO1	15	0	-80.19	165.45	60.43							244.059	231.272	234.407	155.051	158.926	155.177	387.407	405.093	413.575	266.578	316.087	308.362	ENO1	hsa:2023	Enolase 1, (Alpha), isoform CRA_a	protein-coding
ENO2	22	0	2.34	1.15	3.25							2.64795	1.86986	1.75247	4.28114	4.33417	4.67628	3.64567	3.06199	2.9987	5.85448	5.32536	4.82866	ENO2	hsa:2026	cDNA FLJ77877, highly similar to Human ENO2 neuron specific (gamma) enolase	protein-coding
DKK1	21	0	0.39	0.39	0.27							0.185133	0.190157	0.217152	0.664384	0.433648	0.655328	0.617055	0.411036	0.727757	0.569096	0.589939	0.256709	DKK1	hsa:22943	Dickkopf-like protein 1	protein-coding
CRACR2B	13	0	-0.12	-0.06	0.28							0.497405	0.255451	0.64089	0.283981	0.419259	0.336975	0.324817	0.541606	0.361063	0.711553	0.8476	0.666198	CRACR2B	hsa:283229	EF-hand calcium-binding domain-containing protein 4A	protein-coding
SLC2A14	13	0	0	-0.06	0.16							0.107746	0.189719	0.0902716	0.0966662	0.12018	0.15772	0.0619172	0.0359728	0.103996	0.135187	0.403927	0.320148	SLC2A14	hsa:144195	cDNA FLJ56136, highly similar to Solute carrier family 2, facilitated glucosetransporter member 14	protein-coding
TMEM155	15	0	-0.16	0.27	0.12							0.69718	0.469167	0.493474	0.431372	0.445802	0.291126	0.953252	0.575895	0.945037	0.862174	0.630882	0.541698	TMEM155	hsa:132332	Protein TMEM155	protein-coding
C6orf141	21	0	0.94	0.5	0.82							0.786591	0.612916	1.16655	2.16579	1.74718	1.46545	1.30931	1.37874	1.36611	1.90579	1.75406	1.36338	C6orf141	hsa:135398	chromosome 6 open reading frame 141	protein-coding
VSTM2B	13	0	0.01	0.02	0.35							0	0.123521	0.117547	0.134864	0.0880269	0.056011	0.0691073	0.0702626	0.147728	0.330062	0.366302	0.599263	VSTM2B	hsa:342865	V-set and transmembrane domain-containing protein 2B	protein-coding
GLS2	13	0	0.1	-0.02	0.36							0.171934	0.227056	0.168058	0.374616	0.23972	0.251679	0.254066	0.143508	0.105605	0.557284	0.483421	0.596017	GLS2	hsa:27165	Glutaminase liver isoform, mitochondrial	protein-coding
KCNJ10	21	0	0.04	0.04	0.04							0	0	0	0.0678032	0.0245865	0.0234663	0.0651446	0.0441558	0.0232096	0.0460942	0.0472202	0.0218319	KCNJ10	hsa:3766	cDNA, FLJ92713, highly similar to Homo sapiens potassium inwardly-rectifying channel, subfamily J, member 10 (KCNJ10), mRNA	protein-coding
INSM2	24	0	0.05	0.1	0.08							0.0221816	0.0227835	0.0216816	0.0796026	0.0865953	0.0413251	0.114722	0.15552	0.108994	0.129878	0.103946	0.0768935	INSM2	hsa:84684	Insulinoma-associated protein 2	protein-coding
ACSM3	13	0	-0.22	-1.33	1.32							3.04422	2.78258	3.03019	2.58084	2.69852	2.91379	1.6531	1.41965	1.80119	4.64009	3.9263	4.23569	ACSM3	hsa:6296	cDNA FLJ77928, highly similar to Homo sapiens acyl-CoA synthetase medium-chain family member 3 (ACSM3), transcript variant 1, mRNA	protein-coding
MTUS2	13	0	-0.02	0	0.12							0.0624609	0.0733207	0.0959402	0.056038	0.078378	0.0498715	0.082043	0.0729878	0.0822097	0.222045	0.150531	0.208791	MTUS2	hsa:23281	Microtubule-associated tumor suppressor candidate 2	protein-coding
PDE2A	13	0	0.01	-0.04	0.11							0.170335	0.143146	0.166495	0.20839	0.19647	0.115396	0.169074	0.0814264	0.104622	0.272003	0.304771	0.228137	PDE2A	hsa:5138	cDNA FLJ37705 fis, clone BRHIP2017404, highly similar to cGMP-dependent 3',5'-cyclic phosphodiesterase (EC 3.1.4.17)	protein-coding
PDE3A	16	0	-0.02	0.02	0.05							0.0631747	0.11798	0.0842054	0.061831	0.0784731	0.0588484	0.108912	0.1208	0.0987712	0.14712	0.156096	0.124431	PDE3A	hsa:5139	cGMP-inhibited 3',5'-cyclic phosphodiesterase A	protein-coding
ACVRL1	13	0	0.01	-0.04	0.16							0.156701	0.289716	0.19912	0.168705	0.152938	0.350328	0.153085	0.192267	0.192497	0.355538	0.381847	0.393829	ACVRL1	hsa:94	Receptor protein serine/threonine kinase	protein-coding
GLIPR1	24	0	0.04	0.07	0.09							0.051318	0	0.0167204	0.0767349	0.0500854	0.0637381	0.0983015	0.119934	0.0630407	0.175278	0.0641286	0.0889481	GLIPR1	hsa:11010	Glioma pathogenesis-related protein 1	protein-coding
TNFAIP8L3	15	0	0.04	0.24	0.15							0.207097	0.15194	0.0867551	0.185801	0.0866241	0.303151	0.374033	0.484	0.30892	0.303148	0.332736	0.256397	TNFAIP8L3	hsa:388121	tumor necrosis factor, alpha-induced protein 8-like 3	protein-coding
B3GNT3	15	0	-0.04	0.23	0.2							0.147426	0.176664	0.192137	0.176355	0.0719426	0.160218	0.55068	0.430682	0.226379	0.413621	0.322399	0.383295	B3GNT3	hsa:10331	cDNA PSEC0159 fis, clone PLACE1008994, highly similar to UDP-GlcNAc:betaGalbeta-1,3-N-acetylglucosaminyltransferase 3 (EC 2.4.1.-)	protein-coding
CXCR4	16	0	0.84	1.39	3.9							2.25716	1.70258	1.24103	2.5946	2.34063	2.79249	3.60757	2.76121	2.9894	3.66541	7.76772	5.47108	CXCR4	hsa:7852	C-X-C chemokine receptor type 4	protein-coding
TMEM139	22	0	0.07	0.05	0.12							0	0	0.0274021	0.0251513	0.109443	0.104457	0.0966604	0.0327588	0.0516569	0.123109	0.157645	0.0971813	TMEM139	hsa:135932	Transmembrane protein 139	protein-coding
HPGD	15	0	-0.15	0.21	0.11							0.375343	0.498918	0.561113	0.475407	0.344779	0.164536	0.786652	0.799803	0.488207	0.500948	0.620789	0.650572	HPGD	hsa:3248	15-hydroxyprostaglandin dehydrogenase [NAD(+)]	protein-coding
ACAN	25	0	0.02	0.05	0.08							0.0223922	0.0613326	0.0802538	0.0937513	0.065563	0.0695289	0.132968	0.0523321	0.123783	0.174814	0.0979368	0.135841	ACAN	hsa:176	Aggrecan core protein	protein-coding
DLK2	16	0	0.06	0.24	0.46							0.327613	0.336503	0.480342	0.47028	0.575541	0.27466	0.696586	0.516818	0.643922	0.839231	0.614094	1.0789	DLK2	hsa:65989	EGF-like-domain, multiple 9, isoform CRA_a	protein-coding
ISM1	15	0	-0.06	0.35	0.22							0.41255	0.370776	0.277235	0.323862	0.301981	0.240186	0.681595	0.798445	0.617651	0.566148	0.604144	0.536297	ISM1	hsa:140862	Isthmin-1	protein-coding
ISM2	13	0	-0.15	0.12	0.69							0.938479	0.550825	0.436821	0.561317	0.414353	0.499548	0.564989	0.718043	1.00189	1.40645	1.15181	1.45236	ISM2	hsa:145501	Isthmin-2	protein-coding
CRABP2	13	0	-0.81	-1.65	4.93							5.36939	6.16391	7.96515	5.38399	5.7953	5.88433	4.61022	3.65387	6.28554	11.3735	11.2487	11.6607	CRABP2	hsa:1382	Cellular retinoic acid-binding protein 2	protein-coding
PDGFA	13	0	0.41	-0.14	1.53							1.85581	1.75954	1.81398	1.85709	2.15956	2.63741	1.6954	1.72375	1.5929	3.25637	2.92116	3.83522	PDGFA	hsa:5154	Platelet-derived growth factor alpha polypeptide, isoform CRA_a	protein-coding
CYP4F3	21	0	0.12	0.12	0.11							0.0223672	0	0.021863	0.14047	0.17464	0.0833416	0.0771212	0.182958	0.137383	0.180076	0.188667	0.0193842	CYP4F3	hsa:4051	Cytochrome P450, family 4, subfamily F, polypeptide 3, isoform CRA_b	protein-coding
PGA3	13	0	0	0	2.64							0	0	0	0	0	0	0	0	0	0	3.94533	3.97611	PGA3	hsa:643834	cDNA FLJ60006, highly similar to Pepsin A (EC 3.4.23.1)	protein-coding
PGA5	13	0	0	0	0.72							0	0	0	0	0	0	0	0	0	0	1.01958	1.14774	PGA5	hsa:5222	Pepsinogen 5, group I (Pepsinogen A)	protein-coding
LOC105371184	15	0	-0.08	0.12	0.16							0.181283	0.0620674	0.0590656	0.054214	0	0	0.38198	0.17653	0.111347	0.176908	0.283172	0.314214	LOC105371184		collagen alpha-1(I) chain-like	protein-coding
ACHE	21	0	0.3	0.23	0.25							0.298007	0.204062	0.310709	0.695144	0.42658	0.592211	0.525176	0.441094	0.524718	0.407142	0.521359	0.619834	ACHE	hsa:43	Acetylcholinesterase (Yt blood group), isoform CRA_a	protein-coding
BHLHE41	22	0	0.97	0.58	2.06							1.64431	1.27123	1.7455	2.52215	2.53664	2.50342	2.22513	1.97308	2.20454	3.50688	3.64557	3.67746	BHLHE41	hsa:79365	Basic helix-loop-helix domain containing, class B, 3, isoform CRA_a	protein-coding
LOC105373780	13	0	-0.01	-0.06	0.15							0.221351	0.181885	0.173089	0.211828	0.100816	0.24743	0.169602	0.155194	0.0815744	0.432017	0.290437	0.306929	LOC105373780		proline-rich protein 18-like	protein-coding
SLCO3A1	13	0	-0.01	-0.04	0.04							0.0914448	0.06709	0.127691	0.105482	0.114748	0.0486757	0.0450427	0.0610609	0.0722147	0.181663	0.110191	0.124535	SLCO3A1	hsa:28232	Solute carrier organic anion transporter family member 3A1	protein-coding
WT1	15	0	-0.52	1.59	0.66							2.16374	2.19977	2.43869	1.78277	2.09022	1.35742	3.81907	4.10222	3.64799	2.86025	2.69009	3.23373	WT1	hsa:7490	Wilms tumor protein	protein-coding
YPEL4	22	0	0.1	0.05	0.17							0	0	0.0431626	0.099043	0.129292	0.102835	0.0761276	0.0387002	0.0678065	0.161596	0.20693	0.17221	YPEL4	hsa:219539	Protein yippee-like 4	protein-coding
CRLF1	13	0	-0.03	-0.53	0.82							1.14846	0.989363	1.195	1.09684	0.940092	1.20785	0.532239	0.692656	0.523365	1.81669	1.73608	2.24745	CRLF1	hsa:9244	Cytokine receptor-like factor 1	protein-coding
OLFML2B	13	0	-0.21	-0.19	0.47							0.566819	0.952689	0.889825	0.431483	0.569969	0.784003	0.562622	0.561993	0.70685	1.24456	1.23955	1.33971	OLFML2B	hsa:25903	Olfactomedin-like protein 2B	protein-coding
REG1A	13	0	-0.06	-0.03	0.28							0.248143	0	0	0	0	0.0770498	0.0475327	0	0.101609	0.0605386	0.465131	0.573466	REG1A	hsa:5967	Lithostathine-1-alpha	protein-coding
SLC27A3	15	0	-0.16	1.45	0.8							1.46795	1.45088	1.73266	1.3667	1.13534	1.67702	2.97638	3.34979	2.6879	2.43258	2.18051	2.44834	SLC27A3	hsa:11000	Long-chain fatty acid transport protein 3	protein-coding
IGSF21	13	0	-0.03	-0.06	0.2							0.103138	0.035312	0.134417	0.123376	0.0335535	0.0320248	0.0197564	0	0.0844651	0.301945	0.161105	0.41712	IGSF21	hsa:84966	Immunoglobulin superfamily member 21	protein-coding
ITGAM	21	0	0.05	0.06	0.05							0	0.0289343	0	0.0252732	0.08248	0.0656019	0.0809407	0.0740645	0.0519073	0.0824702	0.0660038	0.0366196	ITGAM	hsa:3684	cDNA FLJ45735 fis, clone JCMLC2000273, highly similar to Integrin alpha-M	protein-coding
ITGB3	15	0	-0.03	0.19	0.2							0.122905	0.12624	0.0934381	0.110267	0.106625	0.0254418	0.290363	0.335111	0.285186	0.269863	0.383966	0.295873	ITGB3	hsa:3690	Integrin beta	protein-coding
ELFN1	13	0	-0.05	-0.1	0.46							0.458659	0.555229	0.640456	0.499672	0.527579	0.488284	0.574213	0.430682	0.362206	1.03105	1.12072	0.880158	ELFN1	hsa:392617	Protein ELFN1	protein-coding
MUC5AC	13	0	0	-0.01	0.04							0.00383042	0.011803	0	0.00343653	0.0112153	0.0071362	0	0	0	0	0.0717992	0.0663916	MUC5AC	hsa:4586	Mucin 5AC, oligomeric mucus/gel-forming	protein-coding
TMBIM1	13	0	0.53	0	1.22							1.06733	0.699761	0.621523	1.40581	1.37415	1.18462	0.835205	0.743022	0.809005	1.97788	1.95809	2.12551	TMBIM1	hsa:64114	Transmembrane BAX inhibitor motif containing 1, isoform CRA_a	protein-coding
SMIM24	16	0	0.07	0.21	0.37							0	0	0.0719455	0.132072	0	0.137128	0.253787	0.215025	0.226046	0.646456	0.275937	0.255154	SMIM24	hsa:284422	Small integral membrane protein 24	protein-coding
NTRK2	16	0	-0.06	0.05	0.26							0.203826	0.321512	0.270385	0.150212	0.277082	0.203429	0.305377	0.289216	0.357696	0.495492	0.525334	0.548856	NTRK2	hsa:4915	Tyrosine-protein kinase receptor	protein-coding
KCTD12	15	0	-3.51	12.18	8.9							12.0443	12.7123	12.108	8.4216	9.34965	8.55436	25.3826	25.2748	22.7463	20.0539	21.9538	21.5447	KCTD12	hsa:115207	cDNA FLJ46506 fis, clone THYMU3030752, highly similar to BTB/POZ domain-containing protein KCTD12	protein-coding
NRN1	13	0	-1.03	-0.4	14.56							16.8626	16.0854	17.9116	16.3529	16.3942	15.0117	16.2438	15.2245	18.1802	29.1065	34.7445	30.6917	NRN1	hsa:51299	Neuritin	protein-coding
MAP1LC3C	13	0	0.14	-0.02	0.33							0.28034	0.115179	0.219217	0.452723	0.218886	0.365599	0.193321	0.163794	0.206628	0.615543	0.262742	0.72886	MAP1LC3C	hsa:440738	Microtubule-associated proteins 1A/1B light chain 3C	protein-coding
FXYD6-FXYD2	13	0	-0.04	-0.22	0.43							0.508022	0.463828	0.772442	0.40514	0.495821	0.736138	0.421692	0.329801	0.346706	0.95021	1.05807	1.0273	FXYD6-FXYD2	hsa:100533181	FXYD domain-containing ion transport regulator 6	protein-coding
LOXL2	13	0	-0.49	-1.48	1.63							4.56079	3.78367	3.89216	3.80852	3.62948	3.31706	2.75195	2.37775	2.67202	5.64899	4.98142	6.4913	LOXL2	hsa:4017	cDNA FLJ53707, highly similar to Lysyl oxidase homolog 2 (EC 1.4.3.-)	protein-coding
IL6R	22	0	0.72	0.45	1.34							1.25291	0.927499	0.794378	1.64054	1.63042	1.86106	1.60216	1.43769	1.28953	2.24707	2.26388	2.47488	IL6R	hsa:3570	Interleukin-6 receptor subunit alpha	protein-coding
COX6B2	13	0	0.17	0	0.5							0.120565	0.165115	0.157129	0.25239	0.431454	0.262053	0.184757	0.140884	0.123422	0.794173	0.640312	0.52243	COX6B2	hsa:125965	Cytochrome c oxidase subunit 6B2	protein-coding
MUC3A	16	0	0	0.01	0.03							0.0172354	0.0295051	0.0168469	0.00515436	0.0224286	0.0214068	0.0297135	0.0302103	0.0388163	0.0462535	0.0376913	0.0846421	MUC3A	hsa:4584	Mucin-3A	protein-coding
CACNA1G	13	0	0	-0.11	0.13							0.215044	0.227572	0.229305	0.239702	0.171719	0.254949	0.146046	0.114221	0.0880558	0.414939	0.311478	0.344493	CACNA1G	hsa:8913	cDNA FLJ51880, highly similar to Homo sapiens calcium channel, voltage-dependent, alpha 1G subunit, transcript variant 11, mRNA	protein-coding
ADGRG2	13	0	0.31	-0.19	0.8							0.961035	0.846095	0.939371	1.30563	1.20594	1.151	0.781067	0.71391	0.67461	2.01971	1.55693	1.58245	ADGRG2	hsa:10149	G protein-coupled receptor 64, isoform CRA_a	protein-coding
NAT2	15	0	-0.02	0.17	0.1							0	0	0.0496025	0	0	0	0.14581	0.118598	0.280524	0.111424	0.142682	0.0879576	NAT2	hsa:10	Arylamine N-acetyltransferase 2	protein-coding
GIF	13	0	0	0	0.13							0	0	0	0	0	0	0	0	0	0	0.165598	0.22969	GIF	hsa:2694	cDNA FLJ57091, highly similar to Gastric intrinsic factor	protein-coding
ACTC1	13	0	0.01	0	0.12							0.0180972	0	0	0.0162363	0.0176626	0.0168579	0	0	0.0222313	0	0.254418	0.12547	ACTC1	hsa:70	cDNA FLJ78096, highly similar to Homo sapiens actin, alpha, cardiac muscle (ACTC), mRNA	protein-coding
LDHA	15	0	-87.82	214.41	125.94							274.639	249.838	258.302	173.509	170.159	175.641	472.34	466.684	486.991	341.6	439.061	379.936	LDHA	hsa:3939	L-lactate dehydrogenase A chain	protein-coding
FOSL2	21	0	1.29	0.66	0.64							1.01221	0.640515	0.848053	2.32707	2.00226	2.0289	1.50613	1.38346	1.59315	1.05834	1.84652	1.5273	FOSL2	hsa:2355	Fos-related antigen 2	protein-coding
TMSB15A	16	0	-0.63	2.43	5.7							7.72695	5.87515	5.29675	7.20248	5.87639	3.92607	8.30408	9.26375	8.62914	10.6497	12.0385	13.306	TMSB15A	hsa:11013	Thymosin beta-15B	protein-coding
PROS1	13	0	0.58	-1.7	2.77							6.0409	6.22355	6.43989	6.59862	6.6261	7.20826	4.44683	4.32924	4.82018	8.97624	9.06552	8.98378	PROS1	hsa:5627	Vitamin K-dependent protein S	protein-coding
SLC8A2	22	0	0.07	0.02	0.12							0.0523053	0.107449	0.0511262	0.14078	0.102098	0.170532	0.0526012	0.160442	0.0642536	0.1627	0.257364	0.158654	SLC8A2	hsa:6543	cDNA FLJ58522, highly similar to Sodium/calcium exchanger 2	protein-coding
PLXNC1	13	0	-0.12	-0.08	0.45							0.527678	0.598064	0.649175	0.473417	0.488366	0.466116	0.496679	0.425249	0.609101	1.09203	1.04027	1.00134	PLXNC1	hsa:10154	cDNA FLJ58722, highly similar to Plexin-C1	protein-coding
PGC	13	0	0.04	0	3.58							0	0	0	0.0436078	0	0.0905545	0	0	0	0.0711493	4.73768	5.93944	PGC	hsa:5225	cDNA FLJ51342, highly similar to Gastricsin (EC 3.4.23.3)	protein-coding
RAB38	22	0	0.29	0.18	0.45							0.137328	0.0470182	0.0894884	0.492827	0.13403	0.511695	0.18414	0.294201	0.337398	0.502553	0.471927	0.63474	RAB38	hsa:23682	RAB38, member RAS oncogene family, isoform CRA_a	protein-coding
SNRPF	15	0	-19.74	27.95	14.68							58.7424	63.972	66.8094	42.721	45.8981	41.6873	88.7754	89.0285	95.5591	64.3978	89.4936	79.6857	SNRPF	hsa:6636	Small nuclear ribonucleoprotein F	protein-coding
ADAMTS1	13	0	-8	1.19	30.86							38.8698	34.0502	36.6593	28.3624	28.9185	28.2971	39.8928	35.8413	37.4137	64.8381	65.3311	71.9798	ADAMTS1	hsa:9510	cDNA, FLJ95281, highly similar to Homo sapiens a disintegrin-like and metalloprotease (reprolysintype) with thrombospondin type 1 motif, 1 (ADAMTS1), mRNA	protein-coding
EMILIN1	15	0	-0.03	0.13	0.07							0.0678853	0.174318	0.13271	0.0456785	0.0993823	0.142282	0.360852	0.218148	0.187633	0.198741	0.174965	0.22062	EMILIN1	hsa:11117	EMILIN-1	protein-coding
HMGCS1	16	0	-6.93	6.6	26.76							29.8971	30.3052	32.3636	23.8742	23.0871	24.8225	36.3486	38.7404	37.2689	60.3227	50.4549	62.0648	HMGCS1	hsa:3157	3-hydroxy-3-methylglutaryl-Coenzyme A synthase 1 (Soluble), isoform CRA_a	protein-coding
TRPC4	13	0	-0.08	-0.19	0.3							0.469974	0.610507	0.540447	0.44645	0.499159	0.437789	0.421001	0.395734	0.220745	0.829585	0.660707	1.01824	TRPC4	hsa:7223	cDNA, FLJ92890, highly similar to Homo sapiens transient receptor potential cation channel, subfamily C, member 4 (TRPC4), mRNA	protein-coding
FBXL16	13	0	-0.02	-0.07	0.11							0.0377269	0.232503	0.20282	0.152313	0.0920519	0.175716	0.0975607	0.0661278	0.104276	0.151868	0.335906	0.326955	FBXL16	hsa:146330	F-box/LRR-repeat protein 16	protein-coding
TKTL1	13	0	0.01	-0.01	0.26							0.352814	0.284733	0.197064	0.271315	0.245958	0.352128	0.231713	0.265035	0.309578	0.51645	0.401523	0.698885	TKTL1	hsa:8277	cDNA FLJ76928, highly similar to Homo sapiens transketolase-like 1 (TKTL1), mRNA	protein-coding
SIK1	16	0	-0.04	0.11	0.28							0.156219	0.204218	0.166579	0.114672	0.166327	0.132291	0.554958	0.141059	0.157012	0.467739	0.385995	0.504616	SIK1	hsa:150094	Serine/threonine-protein kinase SIK1	protein-coding
SPTBN4	13	0	-0.09	-0.08	0.14							0.298172	0.386474	0.29839	0.210187	0.221722	0.271139	0.27742	0.194952	0.265992	0.462444	0.465757	0.473746	SPTBN4	hsa:57731	Spectrin, beta, non-erythrocytic 4, isoform CRA_e	protein-coding
CLDN18	13	0	0.01	0	0.09							0	0	0	0	0	0.0185341	0	0	0	0	0.149182	0.120703	CLDN18	hsa:51208	cDNA FLJ55115, highly similar to Claudin-18	protein-coding
GABRQ	21	0	0.25	0.14	0.19							0.0933423	0.0958751	0.0304127	0.223317	0.364402	0.376783	0.250321	0.218148	0.171997	0.182179	0.291609	0.323576	GABRQ	hsa:55879	Gamma aminobutyric acid receptor beta4 subunit-like	protein-coding
SHISA2	13	0	-0.38	0.14	2.35							2.86805	3.15906	3.30137	2.52234	2.68867	2.97044	3.40474	3.56088	2.79307	4.84732	5.05769	6.47554	SHISA2	hsa:387914	Protein shisa-2 homolog	protein-coding
MYCN	13	0	0	-0.06	0.07							0.153993	0.248556	0.0645094	0.0592107	0.214707	0.184432	0.088494	0.0899734	0.0945853	0.225415	0.10309	0.362239	MYCN	hsa:4613	cDNA FLJ51262, highly similar to N-myc proto-oncogene protein	protein-coding
IDI1	13	0	-10.95	-5.96	22.91							33.7995	35.9071	34.6358	24.4559	22.948	24.0811	28.8791	29.5554	28.0193	58.6709	54.4321	59.9649	IDI1	hsa:3422	Isopentenyl-diphosphate Delta-isomerase 1	protein-coding
LOC113230	13	0	0.06	-0.03	0.27							0.146886	0.251453	0.143575	0.351418	0.286716	0.0912179	0.112546	0.114428	0.210513	0.394188	0.412995	0.55162	LOC113230	hsa:113230	uncharacterized protein LOC113230	protein-coding
LOC101928841	21	0	0.04	0.04	0.04							0.0417881	0.00715366	0.00680769	0.0562365	0.0543793	0.071365	0.072042	0.0732464	0.0427783	0.0764618	0.0718022	0.0301793	LOC101928841	hsa:101928841	collagen alpha-1(II) chain-like	protein-coding
TRPV3	16	0	-0.01	0.09	0.19							0.131195	0.224592	0.0961785	0.107896	0.245418	0.0814738	0.245027	0.210797	0.268608	0.280064	0.389372	0.350571	TRPV3	hsa:162514	cDNA FLJ45401 fis, clone BRHIP3028742, highly similar to Transient receptor potential cation channel subfamily V member 3	protein-coding
MYH6	13	0	-0.01	-0.02	0.12							0.0224989	0.0115547	0.0109959	0.0100927	0	0.0104791	0	0	0	0	0.263582	0.146238	MYH6	hsa:4624	Myosin-6	protein-coding
MYH7	13	0	0	-0.02	0.07							0.033113	0.0340115	0	0.0198053	0.0107726	0.0308454	0	0.00644896	0	0	0.124137	0.153051	MYH7	hsa:4625	MYH7 protein	protein-coding
WNT11	15	0	-0.21	0.26	0.2							0.56936	0.759006	0.544684	0.380392	0.390162	0.462662	0.995489	0.863497	0.796149	0.744766	0.817456	0.902869	WNT11	hsa:7481	Protein Wnt-11	protein-coding
PPP2R2C	25	0	0.22	0.49	0.63							0.542134	0.541376	0.471034	0.797134	0.661392	0.757511	1.08175	0.809477	1.12846	1.13525	1.10089	1.20069	PPP2R2C	hsa:5522	Serine/threonine-protein phosphatase 2A 55 kDa regulatory subunit B gamma isoform	protein-coding
TMEM92	13	0	-0.03	-0.07	0.11							0.120768	0.173663	0.188873	0.10835	0.165015	0.112498	0.0971611	0.070561	0.103849	0.300527	0.294286	0.209324	TMEM92	hsa:162461	Transmembrane protein 92	protein-coding
CLCNKB	13	0	0.04	-0.05	0.18							0.145027	0.24827	0.118131	0.216856	0.141543	0.27019	0.069451	0.141224	0.148463	0.283053	0.36246	0.418952	CLCNKB	hsa:1188	Chloride channel protein ClC-Kb	protein-coding
PIGR	13	0	0.01	0.01	0.25							0.0156335	0.0160577	0.0152811	0	0.015258	0.0582514	0.0628876	0.00913414	0.0192047	0	0.336998	0.447102	PIGR	hsa:5284	Polymeric immunoglobulin receptor	protein-coding
SRPX	13	0	-0.59	0.13	2.12							2.77447	3.60728	3.22685	2.5837	2.87922	2.38818	3.28967	3.50882	3.19254	5.52641	5.36518	5.08284	SRPX	hsa:8406	Sushi repeat-containing protein SRPX	protein-coding
GPR50	15	0	-0.83	2.39	2.24							2.5056	2.52107	2.54909	1.5598	1.74673	1.78623	5.1424	5.09393	4.50702	4.47235	4.62474	5.20704	GPR50	hsa:9248	Melatonin-related receptor	protein-coding
ZNF208	15	0	0.01	0.06	0.04							0.044124	0.0151071	0.0143764	0.0329889	0.0502416	0.0137007	0.0676169	0.103121	0.085822	0.096883	0.0413541	0.0446127	ZNF208	hsa:7757	Zinc finger protein 208	protein-coding
SH2D5	15	0	-0.6	0.75	0.4							1.74077	1.22925	1.12422	0.83666	0.788803	0.680475	1.93818	2.05231	2.36754	1.69497	1.77716	1.81842	SH2D5	hsa:400745	SH2 domain-containing protein 5	protein-coding
S100A4	13	0	-0.31	-0.25	0.56							1.06649	0.730282	0.926618	0.425253	0.693914	0.6623	0.612868	0.623114	0.727837	1.56112	1.1106	1.74582	S100A4	hsa:6275	Protein S100-A4	protein-coding
PPM1N	13	0	0.2	-0.48	0.83							1.61476	1.87357	1.95834	2.25355	1.60516	2.20055	1.25444	0.978396	1.76322	2.53877	2.66245	2.72108	PPM1N	hsa:147699	Probable protein phosphatase 1N	protein-coding
PPM1J	13	0	-0.28	-1.12	1.63							2.53451	2.76348	2.66795	2.69368	2.66392	1.77979	1.61334	1.41249	1.58069	3.9954	3.7641	5.10264	PPM1J	hsa:333926	HCG1997303, isoform CRA_a	protein-coding
ERAP2	13	0	-0.02	-0.18	0.46							0.528464	0.603115	0.562467	0.495194	0.550157	0.579789	0.364425	0.336211	0.454428	1.00564	0.814476	1.26201	ERAP2	hsa:64167	cDNA, FLJ93308, highly similar to Homo sapiens leukocyte-derived arginine aminopeptidase (LRAP), mRNA	protein-coding
FCGR2A	13	0	-0.03	0.01	0.23							0.0550293	0.254351	0.107578	0.123427	0.134269	0.0768912	0.142304	0.160759	0.1521	0.281932	0.412598	0.405369	FCGR2A	hsa:2212	Low affinity immunoglobulin gamma Fc region receptor II-a	protein-coding
ANK1	15	0	0.07	0.94	0.61							0.97755	0.875553	0.81792	1.05945	0.847215	0.961598	1.7482	1.74087	2.00303	1.5912	1.53186	1.38938	ANK1	hsa:286	cDNA FLJ44690 fis, clone BRACE3013418, highly similar to Homo sapiens ankyrin 1, erythrocytic (ANK1), transcript variant 2, mRNA	protein-coding
STX1B	21	0	0.14	0.08	0.1							0.12869	0.0734345	0.111813	0.166771	0.209332	0.359631	0.188992	0.125316	0.245914	0.209307	0.241223	0.161096	STX1B	hsa:112755	Syntaxin-1B	protein-coding
ST8SIA4	13	0	0.02	-0.14	0.44							0.592005	0.586351	0.506327	0.550098	0.557151	0.640091	0.473853	0.395302	0.389592	1.12191	0.941248	0.952813	ST8SIA4	hsa:7903	CMP-N-acetylneuraminate-poly-alpha-2,8-sialyltransferase	protein-coding
ATP4A	13	0	-0.03	-0.04	0.13							0.0938931	0.0192882	0.128487	0.0842381	0.0183276	0.0349852	0.0107913	0.0329153	0.0692049	0.0962085	0.123198	0.423131	ATP4A	hsa:495	Potassium-transporting ATPase alpha chain 1	protein-coding
CTSE	13	0	0.01	-0.01	0.07							0	0.0307418	0	0.0268521	0	0.0278801	0	0	0	0	0.168305	0.0778147	CTSE	hsa:1510	cDNA FLJ60742, highly similar to Homo sapiens cathepsin E (CTSE), transcript variant 2, mRNA	protein-coding
LMCD1	21	0	0.68	0.63	0.6							0.414745	0.334713	0.463309	1.06313	1.12761	1.04864	1.12359	1.02121	0.946189	1.12748	0.971771	0.898583	LMCD1	hsa:29995	cDNA FLJ52480, highly similar to LIM and cysteine-rich domains protein 1	protein-coding
CD44	22	0	0.08	0.1	0.18							0.0699579	0.131736	0.0341905	0.15691	0.193453	0.130334	0.140707	0.183934	0.222008	0.238944	0.24041	0.282931	CD44	hsa:960	cDNA FLJ76654, highly similar to Homo sapiens CD44 antigen (homing function and Indian blood group system) (CD44), transcript variant 4, mRNA	protein-coding
PLEKHA4	16	0	0.01	0.41	0.6							0.6021	0.59635	0.693622	0.559478	0.713562	0.661021	0.889723	1.0428	1.20192	1.25908	1.20922	1.21133	PLEKHA4	hsa:57664	Pleckstrin homology domain-containing family A member 4	protein-coding
IGH	13	0	0	0	0							0.000608441	0.000520792	0.000842527	0.000818812	0.00079177	0.00103908	0.000524471	0.000325868	0.000498286	0.000556647	0.00247106	0.00250466	IGH		UGa8H	protein-coding
IGK	13	0	0	0	0							0.000564804	0.000290065	0.000276036	0.000253363	0.000275619	0.000789187	8.11427e-05	0.000329997	0	0	0.0025144	0.0024474	IGK		immunoglobulin kappa locus	protein-coding
IGJ	13	0	0.04	-0.01	0.85							0	0.04872	0.0463638	0.0851109	0.0462938	0.0883693	0.0272579	0	0.0291342	0.0347162	1.28921	1.31543	JCHAIN	hsa:3512	Immunoglobulin J chain	protein-coding
CD82	15	0	-0.2	0.17	0.19							0.481897	0.37123	0.765431	0.324258	0.352742	0.336672	0.778859	0.703893	0.647477	0.661313	0.705696	0.809158	CD82	hsa:3732	CD82 antigen	protein-coding
PPFIA4	13	0	-0.62	-0.35	1.19							2.30992	2.29846	2.36873	1.95212	1.42916	1.72907	2.13928	1.74727	2.05218	3.34353	3.69196	3.50327	PPFIA4	hsa:8497	cDNA FLJ13303 fis, clone OVARC1001372, highly similar to Liprin-alpha-4	protein-coding
ATG9B	22	0	0.07	0.06	0.16							0.0438058	0.0749908	0.0856367	0.144105	0.142512	0.122418	0.100694	0.153566	0.125563	0.288553	0.164224	0.227783	ATG9B	hsa:285973	Autophagy-related protein 9B	protein-coding
FAM131B	21	0	0.16	0.13	0.17							0.0727871	0.0598097	0.113834	0.313451	0.198909	0.216968	0.184043	0.161603	0.286125	0.234401	0.163723	0.353248	FAM131B	hsa:9715	Protein FAM131B	protein-coding
IER3	25	0	0.91	1.92	3.11							3.39555	2.71265	3.31901	3.86843	4.31346	3.96632	6.10166	4.78659	4.30363	4.49704	6.46582	7.80052	IER3	hsa:8870	Apoptosis inhibitor	protein-coding
RET	13	0	-0.16	-0.17	0.34							0.618715	0.611061	0.697809	0.565767	0.418053	0.465508	0.492302	0.451869	0.48234	1.18434	0.791752	0.979599	RET	hsa:5979	Ret proto-oncogene (Multiple endocrine neoplasia and medullary thyroid carcinoma 1, Hirschsprung disease), isoform CRA_b	protein-coding
FCRLB	15	0	0.02	0.31	0.16							0.167418	0.206352	0.163644	0.120162	0.228755	0.249524	0.288625	0.704281	0.473021	0.269572	0.439342	0.319199	FCRLB	hsa:127943	Fc receptor-like B	protein-coding
TRIM7	13	0	0.05	-0.24	0.58							0.755177	0.798481	0.846705	0.976428	0.888782	0.68277	0.485026	0.545043	0.641194	1.47932	1.33227	1.32818	TRIM7	hsa:81786	cDNA, FLJ95773, highly similar to Homo sapiens tripartite motif-containing 7 (TRIM7), mRNA	protein-coding
RSPO2	16	0	-0.01	0.14	0.25							0.0211163	0.108446	0.0206403	0.0378898	0.0206091	0.0590106	0.254829	0.135713	0.16861	0.3091	0.257279	0.347703	RSPO2	hsa:340419	cDNA FLJ41031 fis, clone DFNES2000146, highly similar to R-spondin-2	protein-coding
KIAA1257	25	0	0.03	0.07	0.13							0.11345	0.139833	0.0776245	0.142497	0.121797	0.147952	0.247741	0.106056	0.174207	0.199281	0.223288	0.304791	KIAA1257	hsa:57501	KIAA1257	protein-coding
LOC102724474	15	0	-0.09	0.19	0.06							0.106762	0.219318	0.278281	0.0638559	0.104198	0.165751	0.30676	0.332681	0.524601	0.260464	0.166767	0.370096	LOC102724474	hsa:102724474	uncharacterized LOC102724474	protein-coding
HSPA1B	15	0	-17.55	85.22	43.63							32.5428	29.7269	30.2045	13.2084	13.4642	13.1468	133.525	115.738	98.8844	56.2989	80.8283	86.2376	HSPA1B	hsa:3304	cDNA FLJ54328, highly similar to Heat shock 70 kDa protein 1	protein-coding
HSPA1A	15	0	-0.63	1.81	0.92							0.797925	0.989143	1.18335	0.197483	0.3491	0.538238	2.51404	2.89367	2.9913	1.32911	2.39823	2.003	HSPA1A	hsa:3303	Heat shock 70kDa protein 1B	protein-coding
IGFBP4	15	0	-0.06	0.57	0.27							0.478233	0.614012	0.993338	0.589953	0.612606	0.696067	1.15082	1.20498	1.43198	0.765667	1.00848	1.11385	IGFBP4	hsa:3487	Insulin-like growth factor binding protein 4, isoform CRA_a	protein-coding
ATP8B3	13	0	-0.07	-0.15	0.3							0.395462	0.48481	0.423956	0.412022	0.26146	0.427796	0.227257	0.290683	0.32909	0.737602	0.478241	0.995	ATP8B3	hsa:148229	cDNA FLJ43235 fis, clone HCHON2004007, highly similar to Potential phospholipid-transporting ATPase IK (EC 3.6.3.13)	protein-coding
NACAD	22	0	0.25	0.14	0.29							0.224602	0.302789	0.370472	0.717865	0.438415	0.483823	0.435611	0.508508	0.387997	0.513707	0.486787	0.778594	NACAD	hsa:23148	NAC-alpha domain-containing protein 1	protein-coding
CDC42BPG	13	0	-0.01	0.07	0.39							0.353873	0.376008	0.274331	0.284641	0.440649	0.261437	0.36464	0.278052	0.577114	0.803791	0.606133	0.771986	CDC42BPG	hsa:55561	Serine/threonine-protein kinase MRCK gamma	protein-coding
SEMA4G	13	0	-0.1	-0.93	0.99							2.34069	2.86712	2.74266	2.85651	2.45474	2.32936	1.6208	1.61392	1.93775	3.2454	3.32468	4.34684	SEMA4G	hsa:57715	cDNA FLJ60700, highly similar to Semaphorin-4G	protein-coding
FAM65B	13	0	0.03	-0.12	0.21							0.306123	0.28074	0.309908	0.255027	0.437485	0.295343	0.213613	0.102204	0.235032	0.4401	0.368878	0.710618	FAM65B	hsa:9750	Protein FAM65B	protein-coding
RUNX1	24	0	0.48	1.02	0.88							0.826915	1.16078	0.960949	1.28593	1.49753	1.60904	2.13838	2.07213	1.80024	1.9367	2.03223	1.61641	RUNX1	hsa:861	Runt-related transcription factor 1/NDC1 transmembrane nucleoporin fusion protein	protein-coding
PTGES	13	0	-0.14	-0.11	0.22							0.353802	0.508762	0.311244	0.095226	0.276243	0.395487	0.142321	0.372087	0.325966	0.543789	0.530546	0.766544	PTGES	hsa:9536	Prostaglandin E synthase	protein-coding
STC1	13	0	-0.11	-0.1	0.19							0.10343	0.265591	0.185347	0	0.100946	0.128463	0.0891559	0.0503591	0.127057	0.290185	0.452374	0.373485	STC1	hsa:6781	cDNA, FLJ92965, highly similar to Homo sapiens stanniocalcin 1 (STC1), mRNA	protein-coding
RHOB	13	0	12.51	0.8	41.43							29.491	28.7304	26.9008	43.2979	39.329	40.0275	30.4825	28.7232	28.3288	77.1933	54.5936	77.6251	RHOB	hsa:388	Rho-related GTP-binding protein RhoB	protein-coding
OPRD1	15	0	-0.1	0.2	0.14							0.150695	0.464351	0.184122	0.135199	0.220613	0.140375	0.51959	0.5723	0.300818	0.275734	0.423704	0.522391	OPRD1	hsa:4985	Delta-type opioid receptor	protein-coding
SLC2A3	13	0	0.86	-0.06	4.79							2.68147	2.21384	2.18972	3.53247	3.14711	2.97211	2.44794	1.78485	2.66856	4.88158	9.11411	7.45695	SLC2A3	hsa:6515	cDNA FLJ57557, highly similar to Solute carrier family 2, facilitated glucose transporter member 3	protein-coding
B3GAT1	21	0	0.15	0.1	0.14							0.0808139	0.237162	0.112846	0.424665	0.214084	0.247347	0.238837	0.222594	0.255277	0.287289	0.324603	0.240125	B3GAT1	hsa:27087	cDNA FLJ55820, highly similar to Galactosylgalactosylxylosylprotein 3-beta-glucuronosyltransferase 1 (EC 2.4.1.135)	protein-coding
HCP5	15	0	-0.29	0.57	0.39							1.34245	1.10851	0.977711	0.68486	0.899164	0.980799	1.4824	1.63022	2.02097	1.38712	1.48021	1.73372	HCP5	hsa:10866	HLA class I histocompatibility antigen protein P5	ncRNA
LOC105375969	15	0	-0.04	0.16	0.07							0.129188	0.19904	0.210459	0.193172	0.126085	0.100284	0.371196	0.276761	0.357072	0.157587	0.282515	0.298557	LOC105375969		uncharacterized LOC105375969	ncRNA
ZNF32-AS3	13	0	-0.01	-0.07	0.17							0.138658	0.14242	0.0677661	0.0621999	0.101496	0.161453	0.0398406	0.0810134	0.0212915	0.126855	0.19493	0.540747	ZNF32-AS3	hsa:414201	ZNF32 antisense RNA 3	ncRNA
RPS27P8	25	0	0.27	1.03	1.57							0.968596	0.994877	0.568057	0.173799	1.89067	1.26317	1.55852	1.92413	2.14174	2.26853	3.81272	1.17519	RPS27P8		ribosomal protein S27 pseudogene 8	pseudo
LINC00961	13	0	-0.01	-0.03	0.09							0	0	0.0845104	0	0.0421914	0	0	0	0	0.158199	0	0.187322	LINC00961	hsa:158376	long intergenic non-protein coding RNA 961	ncRNA
PAX8-AS1	13	0	-0.02	-0.05	0.1							0	0.152548	0.0967801	0.066623	0.0241585	0.0922314	0.0284492	0.0289248	0.0304074	0.1087	0.185593	0.257423	PAX8-AS1	hsa:654433	PAX8 antisense RNA 1	ncRNA
LOC105370205	21	0	0.15	0.13	0.17							0	0.0327668	0.0311821	0.200346	0.12454	0.178299	0.311651	0.0931944	0.0587829	0.256834	0.149493	0.165881	LOC105370205		uncharacterized LOC105370205	ncRNA
LYPLA1P3	21	0	0.31	0.31	0.24							0.377741	0.166281	0.237359	0.677795	0.500335	0.527808	0.651218	0.504461	0.563464	0.651675	0.379315	0.467663	LYPLA1P3		lysophospholipase I pseudogene 3	pseudo
LOC101927809	13	0	-0.03	-0.12	0.54							0.225027	0.693399	0.109977	0.403775	0.329434	0.209617	0.0646572	0.525905	0.0691078	0.741139	0.527253	1.36512	LOC101927809	hsa:101927809	uncharacterized LOC101927809	ncRNA
MIR5690	24	0	3.05	7.86	7.18							4.57761	4.70182	4.47442	10.6779	6.25473	5.96977	12.1006	12.3029	12.9336	14.0715	7.72244	13.4882	MIR5690	hsa:100847048	microRNA 5690	ncRNA
LOC105374590	13	0	0.05	-0.24	0.3							0.441872	0.226931	0.107978	0.495543	0.323444	0.102903	0	0.0645429	0	0.56596	0.724733	0.382943	LOC105374590		uncharacterized LOC105374590	ncRNA
LOC105376520	13	0	-0.15	-1.05	0.93							3.78873	2.95756	1.62946	3.39913	3.10609	1.41171	1.6547	1.41672	2.14093	3.10572	4.11903	3.94014	LOC105376520		uncharacterized LOC105376520	ncRNA
MTND1P23	15	0	-0.55	0.77	0.4							0.176341	1.26788	0.517097	0.158208	0	0.164264	1.41871	1.13333	1.73298	0.903446	1.48744	0.764117	MTND1P23		MT-ND1 pseudogene 23	pseudo
LOC101928487	13	0	0.23	-0.53	0.86							0.793743	0.978335	1.24136	1.35303	1.16202	1.18302	0.592973	0.185503	0.633789	1.9171	1.26465	2.4076	LOC101928487	hsa:101928487	uncharacterized LOC101928487	ncRNA
YWHAQP2	15	0	-0.06	0.49	0.32							0.581158	0.596926	0.631174	0.695196	0.504177	0.421056	0.964798	1.2073	1.11053	0.897959	1.21039	0.671537	YWHAQP2		YWHAQ pseudogene 2	pseudo
LOC100505588	15	0	-0.11	0.52	0.23							0.178698	0.367094	0.436675	0.320645	0.174406	0.16646	0.872872	0.626446	1.04271	0.196184	0.921141	0.542033	LOC100505588	hsa:100505588	uncharacterized LOC100505588	ncRNA
HTR5BP	22	0	0.01	0	0.01							0	0	0.00885704	0.0108394	0.00736972	0.0112543	0.00781076	0.00352949	0.0037104	0.0254225	0.00990788	0.0157057	HTR5BP		5-hydroxytryptamine (serotonin) receptor 5B, pseudogene	pseudo
SNORD50B	15	0	-4.6	11.18	7							11.2957	12.5691	13.8014	6.75613	10.1057	7.01478	23.2602	23.6491	24.2831	17.9126	21.1733	19.5786	SNORD50B	hsa:692088	small nucleolar RNA, C/D box 50B	snoRNA
LOC284344	13	0	0.09	0.13	0.42							0.116502	0.15955	0.075917	0.0348406	0.341111	0.253221	0.133898	0.294962	0.310082	0.483183	0.545941	0.572133	LOC284344	hsa:284344	uncharacterized LOC284344	ncRNA
SNORA26	15	0	-5.52	11.86	4.69							20.2691	23.6324	19.8122	13.27	15.505	18.3707	31.4806	35.8478	31.9652	14.033	33.3725	30.3843	SNORA26	hsa:677810	small nucleolar RNA, H/ACA box 26	snoRNA
SNORA24	15	0	-4.99	13.85	7.38							27.0394	18.8647	17.9523	16.9355	12.946	19.0095	38.9927	31.0003	35.4096	30.2452	23.9075	31.8339	SNORA24	hsa:677809	small nucleolar RNA, H/ACA box 24	snoRNA
SERBP1P6	16	0	-0.04	0.07	0.2							0.231123	0.375874	0.244739	0.207357	0.225572	0.305002	0.35418	0.315088	0.378559	0.422898	0.523484	0.50075	SERBP1P6		SERPINE1 mRNA binding protein 1 pseudogene 6	pseudo
MGC12916	16	0	-0.08	1.84	6.7							6.59669	6.12549	6.02463	5.73901	5.52779	7.23115	8.71132	8.07832	7.48969	13.4114	11.5845	13.8592	MGC12916	hsa:84815	uncharacterized protein MGC12916	ncRNA
GATA6-AS1	13	0	0.21	-0.08	0.75							0.85971	0.575894	0.584578	0.938981	0.839062	0.870473	0.558482	0.698854	0.528049	1.36787	1.29619	1.61969	GATA6-AS1	hsa:100128893	GATA6 antisense RNA 1 (head to head)	ncRNA
LOC105377871	21	0	0.13	0.07	0.11							0	0	0.0340775	0.218949	0.0680521	0.129903	0.0801385	0.0407391	0.128482	0.178616	0.0326748	0.15107	LOC105377871		uncharacterized LOC105377871	ncRNA
API5P2	15	0	-0.04	0.1	0.06							0.112199	0.115243	0.0548348	0.0503307	0.0912534	0.0348384	0.204175	0.207588	0.1608	0.109491	0.122681	0.243089	API5P2		API5 pseudogene 2	pseudo
PCOLCE-AS1	13	0	0.36	-0.54	1.3							1.55365	2.27199	1.62158	2.50427	2.03034	1.9869	1.18034	1.18469	1.45567	3.31497	3.28243	2.73854	PCOLCE-AS1	hsa:100129845	PCOLCE antisense RNA 1	ncRNA
LOC105374984	21	0	0.69	0.64	0.44							0.314139	0.403329	0.69088	1.05689	1.45632	0.951035	1.1734	1.10125	1.06122	0.977153	0.588838	1.15704	LOC105374984		uncharacterized LOC105374984	ncRNA
LINC01573	13	0	-0.61	-1.06	1.9							1.71367	3.14316	2.51256	2.52582	1.19465	1.82436	1.33649	1.43035	1.42848	5.55447	4.01523	3.50066	NALT1	hsa:101928483	long intergenic non-protein coding RNA 1573	ncRNA
PTGER4P2-CDK2AP2P2	22	0	0.12	0.1	0.19							0.198425	0.0926404	0.123424	0.226572	0.299292	0.252049	0.196956	0.274024	0.243752	0.369669	0.2705	0.343925	PTGER4P2-CDK2AP2P2	hsa:442421	PTGER4P2-CDK2AP2P2 readthrough transcribed pseudogene	pseudo
CD81-AS1	13	0	0.3	-0.06	0.69							0.455422	0.526251	0.834666	0.715033	1.16677	0.848466	0.457998	0.698482	0.489523	1.24996	1.12043	1.52941	CD81-AS1	hsa:101927682	CD81 antisense RNA 1	ncRNA
C20orf166-AS1	13	0	0.02	-0.12	0.17							0.2777	0.228188	0.199056	0.315582	0.144549	0.293173	0.117028	0.151434	0.0682272	0.379397	0.399076	0.433197	C20orf166-AS1	hsa:253868	C20orf166 antisense RNA 1	ncRNA
LOC100506688	15	0	0	0.19	0.12							0.0950144	0.0585555	0.185745	0.153439	0.0927324	0.0885075	0.360367	0.333083	0.210094	0.264256	0.249339	0.181155	LOC100506688	hsa:100506688	uncharacterized LOC100506688	ncRNA
LOC105376694	13	0	-0.06	-0.11	0.1							0.335508	0.172306	0.163972	0.0903022	0.19647	0.218772	0.154242	0.0980132	0.103037	0.368337	0.377335	0.232611	LOC105376694		uncharacterized LOC105376694	ncRNA
LOC105374061	21	0	0.86	0.63	0.44							0.157998	0.162285	0.308873	1.70101	0.771016	0.735889	0.544771	1.3847	0.58227	0.231277	0.888477	0.821561	LOC105374061		uncharacterized LOC105374061	ncRNA
LOC105374209	13	0	0.11	-0.02	0.27							0.0809118	0.0831072	0.0395439	0.217775	0.236905	0.0753707	0.0697452	0.0236371	0.0496974	0.562583	0.265414	0.175303	LOC105374209		uncharacterized LOC105374209	ncRNA
GCSHP5	15	0	-1.34	4.66	2.53							7.36048	7.43923	7.02189	5.07156	5.91936	6.80156	12.4863	13.0735	10.2354	9.61064	10.1545	9.64484	GCSHP5		glycine cleavage system protein H pseudogene 5	pseudo
LOC102724548	16	0	-0.03	0.36	0.66							0.443705	0.398777	0.433703	0.497599	0.378918	0.309989	0.50996	0.712918	1.12419	0.771276	1.55944	0.913262	LOC102724548	hsa:102724548	uncharacterized LOC102724548	ncRNA
LINC01011	13	0	-0.16	-0.27	0.26							0.85653	0.586514	0.953503	0.683069	0.580526	0.664894	0.478542	0.500443	0.613778	1.20155	1.02575	0.948495	LINC01011	hsa:401232	long intergenic non-protein coding RNA 1011	ncRNA
LOC105372401	22	0	0.15	0.05	0.29							0.308315	0.0730801	0.162273	0.404277	0.208322	0.37557	0.272579	0.235566	0.174805	0.433953	0.57792	0.390519	LOC105372401		uncharacterized LOC105372401	ncRNA
LOC728739	21	0	1.47	1.14	0.9							0.644692	0.662185	1.5754	2.69919	1.88763	2.70244	2.09938	1.75781	2.44188	2.8311	1.71196	1.02431	LOC728739	hsa:728739	programmed cell death 2 pseudogene	pseudo
CAHM	21	0	0.89	0.63	0.44							0.603459	1.23967	0.516124	1.21816	1.61966	2.17826	1.21375	1.58662	1.43629	1.15939	1.20185	1.30745	CAHM	hsa:100526820	colon adenocarcinoma hypermethylated (non-protein coding)	ncRNA
LOC100129096	22	0	2.95	2.17	3.93							2.88258	3.07045	5.84391	5.74703	8.23164	6.6632	6.19656	5.48924	6.62309	6.25114	7.90475	9.43745	LOC100129096		tropomyosin 1 (alpha) pseudogene	pseudo
LOC642969	15	0	-0.52	1.39	0.61							1.82944	1.87908	1.63602	1.04765	1.70953	1.01524	3.04209	2.86553	3.61011	2.05119	2.55366	2.56373	LOC642969		phosphoglycerate mutase 1 (brain) pseudogene	pseudo
ZFPM2-AS1	21	0	0.73	0.52	0.35							0.132212	0.203699	0.0646158	0.948932	0.838737	0.800525	0.683793	0.579354	0.690258	0.387064	0.495649	0.572899	ZFPM2-AS1	hsa:102723356	ZFPM2 antisense RNA 1	ncRNA
LOC100286946	24	0	0.14	0.38	0.38							0	0.16267	0	0.21313	0.309137	0.0737633	0.500557	0.416394	0.3891	0.463651	0.296861	0.549005	LOC100286946		ribosomal protein S3A pseudogene	pseudo
LOC101060553	15	0	-0.04	0.05	0.03							0.0985013	0.101174	0	0.0294575	0.0320452	0.0305852	0.122644	0.134286	0.100835	0.144186	0.0461589	0.0853649	LOC101060553	hsa:101060553	uncharacterized LOC101060553	ncRNA
LINC00473	13	0	0.03	-0.14	0.32							0.550218	0.301412	0.25098	0.0987278	0.644403	0.444199	0.210792	0.214316	0.270362	0.751715	0.584434	0.731153	LINC00473	hsa:90632	Putative transcriptional regulator encoded by LINC00473	ncRNA
LOC105376010	22	0	1.39	0.88	2.22							2.21102	1.8581	1.57177	3.48643	3.26957	3.0582	2.9262	2.81854	2.5309	4.38888	3.4537	4.47102	LOC105376010		uncharacterized LOC105376010	ncRNA
RRN3P2	21	0	0.42	0.29	0.2							0.55764	0.286385	0.327042	0.800476	0.843582	0.779177	0.737044	0.733075	0.58227	0.44895	0.731687	0.579926	RRN3P2	hsa:653390	cDNA FLJ60768, moderately similar to RNA polymerase I-specific transcriptioninitiation factor RRN3	pseudo
MAFA-AS1	13	0	0.03	-0.14	0.56							0.480814	0	0.313317	0.431372	0.156422	0.298591	0	0.280924	0.0984413	1.17303	0.75105	0.555588	MAFA-AS1		MAFA antisense RNA 1	ncRNA
LOC105372691	13	0	-0.13	-0.25	0.36							0.808465	0.692001	0.658534	0.664886	0.526032	0.564824	0.309729	0.511724	0.579335	1.28205	1.07343	0.875807	LOC105372691		uncharacterized LOC105372691	ncRNA
LOC101927280	15	0	-0.02	0.07	0.05							0.0417838	0.0429175	0.0204209	0.0187436	0.0203901	0	0.108052	0.0732388	0.128321	0.0917446	0.0587411	0.108634	HRAT56	hsa:101927280	uncharacterized LOC101927280	ncRNA
MIR922	21	0	2.59	1.63	2.79							0	0	0	2.96102	4.02642	0.768595	1.42246	1.44624	2.02716	2.41556	3.09321	2.86025	MIR922	hsa:100126321	microRNA 922	ncRNA
LOC105369881	21	0	0.15	0.2	0.16							0	0	0	0.192955	0.104952	0.150256	0.247185	0.219903	0.1321	0.393525	0.0503923	0.046597	LOC105369881		uncharacterized LOC105369881	ncRNA
RPS29P7	15	0	-0.72	2.78	1.65							3.74765	4.27704	2.64562	3.36228	2.03202	3.10311	5.74301	5.71738	7.54502	4.11436	6.43938	5.05222	RPS29P7		ribosomal protein S29 pseudogene 7	pseudo
LOC105378905	21	0	0.18	0.11	0.11							0	0.0965493	0	0.224888	0.183482	0.233497	0.234075	0.183068	0.0192452	0.160528	0.0880979	0.19008	LOC105378905		uncharacterized LOC105378905	ncRNA
HOXC-AS2	15	0	-0.52	0.98	0.32							1.98908	0.136203	1.29616	0.356909	0.517682	0.988194	1.52406	2.63422	2.19911	2.32929	1.24281	0.804445	HOXC-AS2	hsa:100874364	HOXC cluster antisense RNA 2	ncRNA
LOC105375846	21	0	0.21	0.11	0.13							0.0225331	0.115722	0.0881005	0.283024	0.307886	0.251879	0.142438	0.19748	0.207603	0.197904	0.232304	0.175752	LOC105375846		uncharacterized LOC105375846	ncRNA
LOC105378902	21	0	0.28	0.22	0.15							0.148123	0.0912853	0.115827	0.425253	0.37587	0.386342	0.37453	0.380792	0.272939	0.19514	0.194354	0.410781	LOC105378902		uncharacterized LOC105378902	ncRNA
LOC105378007	21	0	0.39	0.25	0.19							0	0	0	0.25957	0.282372	0.628851	0.221682	0.169041	0.355412	0.141169	0.271158	0.167157	LOC105378007		uncharacterized LOC105378007	ncRNA
LOC105376226	15	0	-0.11	0.22	0.1							0.41397	0.236223	0.269759	0.247601	0.314243	0.0428467	0.528649	0.510613	0.536786	0.639634	0.258655	0.318899	LOC105376226		uncharacterized LOC105376226	ncRNA
