# Supplementary material for: Genome-Wide Search for Competing Endogenous RNAs Responsible for the Effects Induced by Ebola Virus Replication and Transcription Using a trVLP System
Source: Front Cell Infect Microbiol. 2017 Nov 21;7:479. doi: 10.3389/fcimb.2017.00479 (PMC5702449; doi:10.3389/fcimb.2017.00479)
Supplement: Table S6 — ceRNA network (circRNA). [file Table6.XLS]

## Sheet: Supplementary Information Table
miRNA	Target-circRNA	Profile-miRNA	miRNApreName	mirSequence	style-circRNA	Degree-circRNA	Kcore-circRNA	Profile-circRNA	CHROM-circRNA	start-circRNA	end-circRNA	strand-circRNA	GeneName-circRNA	OverlapInfo-circRNA	Target-mRNA	style-mRNA	Degree-mRNA	Kcore-mRNA	Profile-mRNA	type_of_gene-Mrna	Symbol-mRNA	KeggID-mRNA	Description-mRNA
hsa-miR-615-5p	chrx_131794464_131743096_-51368	12	hsa-mir-615	gggggtccccggtgctcggatc	up	78	44	13	chrx	131743095	131794464	-	FIRRE	w72h1_w72h2_w72h3	ATP4A	up	81	44	13	protein-coding	ATP4A	hsa:495	Potassium-transporting ATPase alpha chain 1
hsa-miR-615-5p	chr19_30549514_30547943_-1571	12	hsa-mir-615	gggggtccccggtgctcggatc	up	58	39	13	chr19	30547942	30549514	+	ZNF536	w0h1_w0h2_w24h1_w24h2_w24h3_w48h2_w72h1_w72h2_w72h3_w96h1_w96h3	ATP4A	up	81	44	13	protein-coding	ATP4A	hsa:495	Potassium-transporting ATPase alpha chain 1
hsa-miR-30b-3p	chrx_131794464_131743096_-51368	12	hsa-mir-30b	ctgggaggtggatgtttacttc	up	78	44	13	chrx	131743095	131794464	-	FIRRE	w72h1_w72h2_w72h3	CLDN18	up	73	44	13	protein-coding	CLDN18	hsa:51208	cDNA FLJ55115, highly similar to Claudin-18
hsa-miR-30b-3p	chr19_30549514_30547943_-1571	12	hsa-mir-30b	ctgggaggtggatgtttacttc	up	58	39	13	chr19	30547942	30549514	+	ZNF536	w0h1_w0h2_w24h1_w24h2_w24h3_w48h2_w72h1_w72h2_w72h3_w96h1_w96h3	CLDN18	up	73	44	13	protein-coding	CLDN18	hsa:51208	cDNA FLJ55115, highly similar to Claudin-18
hsa-miR-30b-3p	chrx_131794464_131743096_-51368	12	hsa-mir-30b	ctgggaggtggatgtttacttc	up	78	44	13	chrx	131743095	131794464	-	FIRRE	w72h1_w72h2_w72h3	LYZ	up	80	44	13	protein-coding	LYZ	hsa:4069	Lysozyme C
hsa-miR-30b-3p	chr19_30549514_30547943_-1571	12	hsa-mir-30b	ctgggaggtggatgtttacttc	up	58	39	13	chr19	30547942	30549514	+	ZNF536	w0h1_w0h2_w24h1_w24h2_w24h3_w48h2_w72h1_w72h2_w72h3_w96h1_w96h3	LYZ	up	80	44	13	protein-coding	LYZ	hsa:4069	Lysozyme C
hsa-miR-615-5p	chrx_131794464_131743096_-51368	12	hsa-mir-615	gggggtccccggtgctcggatc	up	78	44	13	chrx	131743095	131794464	-	FIRRE	w72h1_w72h2_w72h3	PIGR	up	71	44	13	protein-coding	PIGR	hsa:5284	Polymeric immunoglobulin receptor
hsa-miR-30b-3p	chrx_131794464_131743096_-51368	12	hsa-mir-30b	ctgggaggtggatgtttacttc	up	78	44	13	chrx	131743095	131794464	-	FIRRE	w72h1_w72h2_w72h3	PIGR	up	71	44	13	protein-coding	PIGR	hsa:5284	Polymeric immunoglobulin receptor
hsa-miR-615-5p	chr19_30549514_30547943_-1571	12	hsa-mir-615	gggggtccccggtgctcggatc	up	58	39	13	chr19	30547942	30549514	+	ZNF536	w0h1_w0h2_w24h1_w24h2_w24h3_w48h2_w72h1_w72h2_w72h3_w96h1_w96h3	PIGR	up	71	44	13	protein-coding	PIGR	hsa:5284	Polymeric immunoglobulin receptor
hsa-miR-30b-3p	chr19_30549514_30547943_-1571	12	hsa-mir-30b	ctgggaggtggatgtttacttc	up	58	39	13	chr19	30547942	30549514	+	ZNF536	w0h1_w0h2_w24h1_w24h2_w24h3_w48h2_w72h1_w72h2_w72h3_w96h1_w96h3	PIGR	up	71	44	13	protein-coding	PIGR	hsa:5284	Polymeric immunoglobulin receptor
hsa-miR-30b-3p	chrx_131794464_131743096_-51368	12	hsa-mir-30b	ctgggaggtggatgtttacttc	up	78	44	13	chrx	131743095	131794464	-	FIRRE	w72h1_w72h2_w72h3	ACVRL1	up	90	44	13	protein-coding	ACVRL1	hsa:94	Receptor protein serine/threonine kinase
hsa-miR-30b-3p	chr19_30549514_30547943_-1571	12	hsa-mir-30b	ctgggaggtggatgtttacttc	up	58	39	13	chr19	30547942	30549514	+	ZNF536	w0h1_w0h2_w24h1_w24h2_w24h3_w48h2_w72h1_w72h2_w72h3_w96h1_w96h3	ACVRL1	up	90	44	13	protein-coding	ACVRL1	hsa:94	Receptor protein serine/threonine kinase
hsa-miR-615-5p	chrx_131794464_131743096_-51368	12	hsa-mir-615	gggggtccccggtgctcggatc	up	78	44	13	chrx	131743095	131794464	-	FIRRE	w72h1_w72h2_w72h3	NDRG1	up	86	44	13	protein-coding	NDRG1	hsa:10397	cDNA FLJ42719 fis, clone BRAMY3010492, highly similar to Protein NDRG1
hsa-miR-30b-3p	chrx_131794464_131743096_-51368	12	hsa-mir-30b	ctgggaggtggatgtttacttc	up	78	44	13	chrx	131743095	131794464	-	FIRRE	w72h1_w72h2_w72h3	NDRG1	up	86	44	13	protein-coding	NDRG1	hsa:10397	cDNA FLJ42719 fis, clone BRAMY3010492, highly similar to Protein NDRG1
hsa-miR-615-5p	chr19_30549514_30547943_-1571	12	hsa-mir-615	gggggtccccggtgctcggatc	up	58	39	13	chr19	30547942	30549514	+	ZNF536	w0h1_w0h2_w24h1_w24h2_w24h3_w48h2_w72h1_w72h2_w72h3_w96h1_w96h3	NDRG1	up	86	44	13	protein-coding	NDRG1	hsa:10397	cDNA FLJ42719 fis, clone BRAMY3010492, highly similar to Protein NDRG1
hsa-miR-30b-3p	chr19_30549514_30547943_-1571	12	hsa-mir-30b	ctgggaggtggatgtttacttc	up	58	39	13	chr19	30547942	30549514	+	ZNF536	w0h1_w0h2_w24h1_w24h2_w24h3_w48h2_w72h1_w72h2_w72h3_w96h1_w96h3	NDRG1	up	86	44	13	protein-coding	NDRG1	hsa:10397	cDNA FLJ42719 fis, clone BRAMY3010492, highly similar to Protein NDRG1
hsa-miR-30b-3p	chrx_131794464_131743096_-51368	12	hsa-mir-30b	ctgggaggtggatgtttacttc	up	78	44	13	chrx	131743095	131794464	-	FIRRE	w72h1_w72h2_w72h3	PGA3	up	78	44	13	protein-coding	PGA3	hsa:643834	cDNA FLJ60006, highly similar to Pepsin A (EC 3.4.23.1)
hsa-miR-30b-3p	chr19_30549514_30547943_-1571	12	hsa-mir-30b	ctgggaggtggatgtttacttc	up	58	39	13	chr19	30547942	30549514	+	ZNF536	w0h1_w0h2_w24h1_w24h2_w24h3_w48h2_w72h1_w72h2_w72h3_w96h1_w96h3	PGA3	up	78	44	13	protein-coding	PGA3	hsa:643834	cDNA FLJ60006, highly similar to Pepsin A (EC 3.4.23.1)
hsa-miR-30b-3p	chrx_131794464_131743096_-51368	12	hsa-mir-30b	ctgggaggtggatgtttacttc	up	78	44	13	chrx	131743095	131794464	-	FIRRE	w72h1_w72h2_w72h3	PGA5	up	78	44	13	protein-coding	PGA5	hsa:5222	Pepsinogen 5, group I (Pepsinogen A)
hsa-miR-30b-3p	chr19_30549514_30547943_-1571	12	hsa-mir-30b	ctgggaggtggatgtttacttc	up	58	39	13	chr19	30547942	30549514	+	ZNF536	w0h1_w0h2_w24h1_w24h2_w24h3_w48h2_w72h1_w72h2_w72h3_w96h1_w96h3	PGA5	up	78	44	13	protein-coding	PGA5	hsa:5222	Pepsinogen 5, group I (Pepsinogen A)
hsa-miR-30b-3p	chrx_131794464_131743096_-51368	12	hsa-mir-30b	ctgggaggtggatgtttacttc	up	78	44	13	chrx	131743095	131794464	-	FIRRE	w72h1_w72h2_w72h3	CTSE	up	88	44	13	protein-coding	CTSE	hsa:1510	cDNA FLJ60742, highly similar to Homo sapiens cathepsin E (CTSE), transcript variant 2, mRNA
hsa-miR-30b-3p	chr19_30549514_30547943_-1571	12	hsa-mir-30b	ctgggaggtggatgtttacttc	up	58	39	13	chr19	30547942	30549514	+	ZNF536	w0h1_w0h2_w24h1_w24h2_w24h3_w48h2_w72h1_w72h2_w72h3_w96h1_w96h3	CTSE	up	88	44	13	protein-coding	CTSE	hsa:1510	cDNA FLJ60742, highly similar to Homo sapiens cathepsin E (CTSE), transcript variant 2, mRNA
hsa-miR-30b-3p	chrx_131794464_131743096_-51368	12	hsa-mir-30b	ctgggaggtggatgtttacttc	up	78	44	13	chrx	131743095	131794464	-	FIRRE	w72h1_w72h2_w72h3	C7	up	72	44	13	protein-coding	C7	hsa:730	cDNA FLJ78207, highly similar to Human complement protein component C7 mRNA
hsa-miR-30b-3p	chr19_30549514_30547943_-1571	12	hsa-mir-30b	ctgggaggtggatgtttacttc	up	58	39	13	chr19	30547942	30549514	+	ZNF536	w0h1_w0h2_w24h1_w24h2_w24h3_w48h2_w72h1_w72h2_w72h3_w96h1_w96h3	C7	up	72	44	13	protein-coding	C7	hsa:730	cDNA FLJ78207, highly similar to Human complement protein component C7 mRNA
hsa-miR-30b-3p	chrx_131794464_131743096_-51368	12	hsa-mir-30b	ctgggaggtggatgtttacttc	up	78	44	13	chrx	131743095	131794464	-	FIRRE	w72h1_w72h2_w72h3	SLC2A14	up	98	44	13	protein-coding	SLC2A14	hsa:144195	cDNA FLJ56136, highly similar to Solute carrier family 2, facilitated glucosetransporter member 14
hsa-miR-30b-3p	chr19_30549514_30547943_-1571	12	hsa-mir-30b	ctgggaggtggatgtttacttc	up	58	39	13	chr19	30547942	30549514	+	ZNF536	w0h1_w0h2_w24h1_w24h2_w24h3_w48h2_w72h1_w72h2_w72h3_w96h1_w96h3	SLC2A14	up	98	44	13	protein-coding	SLC2A14	hsa:144195	cDNA FLJ56136, highly similar to Solute carrier family 2, facilitated glucosetransporter member 14
hsa-miR-30b-3p	chrx_131794464_131743096_-51368	12	hsa-mir-30b	ctgggaggtggatgtttacttc	up	78	44	13	chrx	131743095	131794464	-	FIRRE	w72h1_w72h2_w72h3	MUC5AC	up	86	44	13	protein-coding	MUC5AC	hsa:4586	Mucin 5AC, oligomeric mucus/gel-forming
hsa-miR-30b-3p	chr19_30549514_30547943_-1571	12	hsa-mir-30b	ctgggaggtggatgtttacttc	up	58	39	13	chr19	30547942	30549514	+	ZNF536	w0h1_w0h2_w24h1_w24h2_w24h3_w48h2_w72h1_w72h2_w72h3_w96h1_w96h3	MUC5AC	up	86	44	13	protein-coding	MUC5AC	hsa:4586	Mucin 5AC, oligomeric mucus/gel-forming
hsa-miR-30b-3p	chrx_131794464_131743096_-51368	12	hsa-mir-30b	ctgggaggtggatgtttacttc	up	78	44	13	chrx	131743095	131794464	-	FIRRE	w72h1_w72h2_w72h3	SLC2A3	up	76	44	13	protein-coding	SLC2A3	hsa:6515	cDNA FLJ57557, highly similar to Solute carrier family 2, facilitated glucose transporter member 3
hsa-miR-30b-3p	chr19_30549514_30547943_-1571	12	hsa-mir-30b	ctgggaggtggatgtttacttc	up	58	39	13	chr19	30547942	30549514	+	ZNF536	w0h1_w0h2_w24h1_w24h2_w24h3_w48h2_w72h1_w72h2_w72h3_w96h1_w96h3	SLC2A3	up	76	44	13	protein-coding	SLC2A3	hsa:6515	cDNA FLJ57557, highly similar to Solute carrier family 2, facilitated glucose transporter member 3
hsa-miR-30b-3p	chrx_131794464_131743096_-51368	12	hsa-mir-30b	ctgggaggtggatgtttacttc	up	78	44	13	chrx	131743095	131794464	-	FIRRE	w72h1_w72h2_w72h3	MUC6	up	78	44	13	protein-coding	MUC6	hsa:4588	Mucin-6
hsa-miR-30b-3p	chr19_30549514_30547943_-1571	12	hsa-mir-30b	ctgggaggtggatgtttacttc	up	58	39	13	chr19	30547942	30549514	+	ZNF536	w0h1_w0h2_w24h1_w24h2_w24h3_w48h2_w72h1_w72h2_w72h3_w96h1_w96h3	MUC6	up	78	44	13	protein-coding	MUC6	hsa:4588	Mucin-6
hsa-miR-6820-3p	chrx_131794464_131743096_-51368	12	hsa-mir-6820	tgtgacttctcccctgccacag	up	78	44	13	chrx	131743095	131794464	-	FIRRE	w72h1_w72h2_w72h3	PLXNC1	up	78	44	13	protein-coding	PLXNC1	hsa:10154	cDNA FLJ58722, highly similar to Plexin-C1
hsa-miR-615-5p	chrx_131794464_131743096_-51368	12	hsa-mir-615	gggggtccccggtgctcggatc	up	78	44	13	chrx	131743095	131794464	-	FIRRE	w72h1_w72h2_w72h3	HES2	up	71	44	13	protein-coding	HES2	hsa:54626	Transcription factor HES-2
hsa-miR-615-5p	chr19_30549514_30547943_-1571	12	hsa-mir-615	gggggtccccggtgctcggatc	up	58	39	13	chr19	30547942	30549514	+	ZNF536	w0h1_w0h2_w24h1_w24h2_w24h3_w48h2_w72h1_w72h2_w72h3_w96h1_w96h3	HES2	up	71	44	13	protein-coding	HES2	hsa:54626	Transcription factor HES-2
hsa-miR-6820-3p	chrx_131794464_131743096_-51368	12	hsa-mir-6820	tgtgacttctcccctgccacag	up	78	44	13	chrx	131743095	131794464	-	FIRRE	w72h1_w72h2_w72h3	FIBCD1	up	70	43	13	protein-coding	FIBCD1	hsa:84929	Fibrinogen C domain-containing protein 1
hsa-miR-30b-3p	chrx_131794464_131743096_-51368	12	hsa-mir-30b	ctgggaggtggatgtttacttc	up	78	44	13	chrx	131743095	131794464	-	FIRRE	w72h1_w72h2_w72h3	FIBCD1	up	70	43	13	protein-coding	FIBCD1	hsa:84929	Fibrinogen C domain-containing protein 1
hsa-miR-30b-3p	chr19_30549514_30547943_-1571	12	hsa-mir-30b	ctgggaggtggatgtttacttc	up	58	39	13	chr19	30547942	30549514	+	ZNF536	w0h1_w0h2_w24h1_w24h2_w24h3_w48h2_w72h1_w72h2_w72h3_w96h1_w96h3	FIBCD1	up	70	43	13	protein-coding	FIBCD1	hsa:84929	Fibrinogen C domain-containing protein 1
hsa-miR-30b-3p	chrx_131794464_131743096_-51368	12	hsa-mir-30b	ctgggaggtggatgtttacttc	up	78	44	13	chrx	131743095	131794464	-	FIRRE	w72h1_w72h2_w72h3	TMEM92	up	68	40	13	protein-coding	TMEM92	hsa:162461	Transmembrane protein 92
hsa-miR-30b-3p	chr19_30549514_30547943_-1571	12	hsa-mir-30b	ctgggaggtggatgtttacttc	up	58	39	13	chr19	30547942	30549514	+	ZNF536	w0h1_w0h2_w24h1_w24h2_w24h3_w48h2_w72h1_w72h2_w72h3_w96h1_w96h3	TMEM92	up	68	40	13	protein-coding	TMEM92	hsa:162461	Transmembrane protein 92
hsa-miR-30b-3p	chrx_131794464_131743096_-51368	12	hsa-mir-30b	ctgggaggtggatgtttacttc	up	78	44	13	chrx	131743095	131794464	-	FIRRE	w72h1_w72h2_w72h3	LBH	up	61	40	13	protein-coding	LBH	hsa:81606	Protein LBH
hsa-miR-30b-3p	chr19_30549514_30547943_-1571	12	hsa-mir-30b	ctgggaggtggatgtttacttc	up	58	39	13	chr19	30547942	30549514	+	ZNF536	w0h1_w0h2_w24h1_w24h2_w24h3_w48h2_w72h1_w72h2_w72h3_w96h1_w96h3	LBH	up	61	40	13	protein-coding	LBH	hsa:81606	Protein LBH
hsa-miR-615-5p	chrx_131794464_131743096_-51368	12	hsa-mir-615	gggggtccccggtgctcggatc	up	78	44	13	chrx	131743095	131794464	-	FIRRE	w72h1_w72h2_w72h3	RHOB	up	64	40	13	protein-coding	RHOB	hsa:388	Rho-related GTP-binding protein RhoB
hsa-miR-30b-3p	chrx_131794464_131743096_-51368	12	hsa-mir-30b	ctgggaggtggatgtttacttc	up	78	44	13	chrx	131743095	131794464	-	FIRRE	w72h1_w72h2_w72h3	RHOB	up	64	40	13	protein-coding	RHOB	hsa:388	Rho-related GTP-binding protein RhoB
hsa-miR-615-5p	chr19_30549514_30547943_-1571	12	hsa-mir-615	gggggtccccggtgctcggatc	up	58	39	13	chr19	30547942	30549514	+	ZNF536	w0h1_w0h2_w24h1_w24h2_w24h3_w48h2_w72h1_w72h2_w72h3_w96h1_w96h3	RHOB	up	64	40	13	protein-coding	RHOB	hsa:388	Rho-related GTP-binding protein RhoB
hsa-miR-30b-3p	chr19_30549514_30547943_-1571	12	hsa-mir-30b	ctgggaggtggatgtttacttc	up	58	39	13	chr19	30547942	30549514	+	ZNF536	w0h1_w0h2_w24h1_w24h2_w24h3_w48h2_w72h1_w72h2_w72h3_w96h1_w96h3	RHOB	up	64	40	13	protein-coding	RHOB	hsa:388	Rho-related GTP-binding protein RhoB
hsa-miR-30b-3p	chrx_131794464_131743096_-51368	12	hsa-mir-30b	ctgggaggtggatgtttacttc	up	78	44	13	chrx	131743095	131794464	-	FIRRE	w72h1_w72h2_w72h3	PPM1J	up	67	40	13	protein-coding	PPM1J	hsa:333926	HCG1997303, isoform CRA_a
hsa-miR-30b-3p	chr19_30549514_30547943_-1571	12	hsa-mir-30b	ctgggaggtggatgtttacttc	up	58	39	13	chr19	30547942	30549514	+	ZNF536	w0h1_w0h2_w24h1_w24h2_w24h3_w48h2_w72h1_w72h2_w72h3_w96h1_w96h3	PPM1J	up	67	40	13	protein-coding	PPM1J	hsa:333926	HCG1997303, isoform CRA_a
hsa-miR-6820-3p	chrx_131794464_131743096_-51368	12	hsa-mir-6820	tgtgacttctcccctgccacag	up	78	44	13	chrx	131743095	131794464	-	FIRRE	w72h1_w72h2_w72h3	TGFA	up	70	40	13	protein-coding	TGFA	hsa:7039	Protransforming growth factor alpha
hsa-miR-30b-3p	chrx_131794464_131743096_-51368	12	hsa-mir-30b	ctgggaggtggatgtttacttc	up	78	44	13	chrx	131743095	131794464	-	FIRRE	w72h1_w72h2_w72h3	TGFA	up	70	40	13	protein-coding	TGFA	hsa:7039	Protransforming growth factor alpha
hsa-miR-30b-3p	chr19_30549514_30547943_-1571	12	hsa-mir-30b	ctgggaggtggatgtttacttc	up	58	39	13	chr19	30547942	30549514	+	ZNF536	w0h1_w0h2_w24h1_w24h2_w24h3_w48h2_w72h1_w72h2_w72h3_w96h1_w96h3	TGFA	up	70	40	13	protein-coding	TGFA	hsa:7039	Protransforming growth factor alpha
hsa-miR-30b-3p	chrx_131794464_131743096_-51368	12	hsa-mir-30b	ctgggaggtggatgtttacttc	up	78	44	13	chrx	131743095	131794464	-	FIRRE	w72h1_w72h2_w72h3	FCGR2A	up	63	40	13	protein-coding	FCGR2A	hsa:2212	Low affinity immunoglobulin gamma Fc region receptor II-a
hsa-miR-30b-3p	chr19_30549514_30547943_-1571	12	hsa-mir-30b	ctgggaggtggatgtttacttc	up	58	39	13	chr19	30547942	30549514	+	ZNF536	w0h1_w0h2_w24h1_w24h2_w24h3_w48h2_w72h1_w72h2_w72h3_w96h1_w96h3	FCGR2A	up	63	40	13	protein-coding	FCGR2A	hsa:2212	Low affinity immunoglobulin gamma Fc region receptor II-a
hsa-miR-30b-3p	chrx_131794464_131743096_-51368	12	hsa-mir-30b	ctgggaggtggatgtttacttc	up	78	44	13	chrx	131743095	131794464	-	FIRRE	w72h1_w72h2_w72h3	PDE2A	up	73	40	13	protein-coding	PDE2A	hsa:5138	cDNA FLJ37705 fis, clone BRHIP2017404, highly similar to cGMP-dependent 3',5'-cyclic phosphodiesterase (EC 3.1.4.17)
hsa-miR-30b-3p	chr19_30549514_30547943_-1571	12	hsa-mir-30b	ctgggaggtggatgtttacttc	up	58	39	13	chr19	30547942	30549514	+	ZNF536	w0h1_w0h2_w24h1_w24h2_w24h3_w48h2_w72h1_w72h2_w72h3_w96h1_w96h3	PDE2A	up	73	40	13	protein-coding	PDE2A	hsa:5138	cDNA FLJ37705 fis, clone BRHIP2017404, highly similar to cGMP-dependent 3',5'-cyclic phosphodiesterase (EC 3.1.4.17)
hsa-miR-615-5p	chrx_131794464_131743096_-51368	12	hsa-mir-615	gggggtccccggtgctcggatc	up	78	44	13	chrx	131743095	131794464	-	FIRRE	w72h1_w72h2_w72h3	FBXL16	up	70	40	13	protein-coding	FBXL16	hsa:146330	F-box/LRR-repeat protein 16
hsa-miR-30b-3p	chrx_131794464_131743096_-51368	12	hsa-mir-30b	ctgggaggtggatgtttacttc	up	78	44	13	chrx	131743095	131794464	-	FIRRE	w72h1_w72h2_w72h3	FBXL16	up	70	40	13	protein-coding	FBXL16	hsa:146330	F-box/LRR-repeat protein 16
hsa-miR-615-5p	chr19_30549514_30547943_-1571	12	hsa-mir-615	gggggtccccggtgctcggatc	up	58	39	13	chr19	30547942	30549514	+	ZNF536	w0h1_w0h2_w24h1_w24h2_w24h3_w48h2_w72h1_w72h2_w72h3_w96h1_w96h3	FBXL16	up	70	40	13	protein-coding	FBXL16	hsa:146330	F-box/LRR-repeat protein 16
hsa-miR-30b-3p	chr19_30549514_30547943_-1571	12	hsa-mir-30b	ctgggaggtggatgtttacttc	up	58	39	13	chr19	30547942	30549514	+	ZNF536	w0h1_w0h2_w24h1_w24h2_w24h3_w48h2_w72h1_w72h2_w72h3_w96h1_w96h3	FBXL16	up	70	40	13	protein-coding	FBXL16	hsa:146330	F-box/LRR-repeat protein 16
hsa-miR-615-5p	chrx_131794464_131743096_-51368	12	hsa-mir-615	gggggtccccggtgctcggatc	up	78	44	13	chrx	131743095	131794464	-	FIRRE	w72h1_w72h2_w72h3	C1QL4	up	44	39	13	protein-coding	C1QL4	hsa:338761	Complement C1q-like protein 4
hsa-miR-615-5p	chr19_30549514_30547943_-1571	12	hsa-mir-615	gggggtccccggtgctcggatc	up	58	39	13	chr19	30547942	30549514	+	ZNF536	w0h1_w0h2_w24h1_w24h2_w24h3_w48h2_w72h1_w72h2_w72h3_w96h1_w96h3	C1QL4	up	44	39	13	protein-coding	C1QL4	hsa:338761	Complement C1q-like protein 4
hsa-miR-6820-3p	chrx_131794464_131743096_-51368	12	hsa-mir-6820	tgtgacttctcccctgccacag	up	78	44	13	chrx	131743095	131794464	-	FIRRE	w72h1_w72h2_w72h3	MYCN	up	48	39	13	protein-coding	MYCN	hsa:4613	cDNA FLJ51262, highly similar to N-myc proto-oncogene protein
hsa-miR-30b-3p	chrx_131794464_131743096_-51368	12	hsa-mir-30b	ctgggaggtggatgtttacttc	up	78	44	13	chrx	131743095	131794464	-	FIRRE	w72h1_w72h2_w72h3	FAM49A	up	50	39	13	protein-coding	FAM49A	hsa:81553	Protein FAM49A
hsa-miR-30b-3p	chr19_30549514_30547943_-1571	12	hsa-mir-30b	ctgggaggtggatgtttacttc	up	58	39	13	chr19	30547942	30549514	+	ZNF536	w0h1_w0h2_w24h1_w24h2_w24h3_w48h2_w72h1_w72h2_w72h3_w96h1_w96h3	FAM49A	up	50	39	13	protein-coding	FAM49A	hsa:81553	Protein FAM49A
hsa-miR-615-5p	chrx_131794464_131743096_-51368	12	hsa-mir-615	gggggtccccggtgctcggatc	up	78	44	13	chrx	131743095	131794464	-	FIRRE	w72h1_w72h2_w72h3	ATP1B2	up	55	39	13	protein-coding	ATP1B2	hsa:482	Sodium/potassium-transporting ATPase subunit beta-2
hsa-miR-30b-3p	chrx_131794464_131743096_-51368	12	hsa-mir-30b	ctgggaggtggatgtttacttc	up	78	44	13	chrx	131743095	131794464	-	FIRRE	w72h1_w72h2_w72h3	ATP1B2	up	55	39	13	protein-coding	ATP1B2	hsa:482	Sodium/potassium-transporting ATPase subunit beta-2
hsa-miR-615-5p	chr19_30549514_30547943_-1571	12	hsa-mir-615	gggggtccccggtgctcggatc	up	58	39	13	chr19	30547942	30549514	+	ZNF536	w0h1_w0h2_w24h1_w24h2_w24h3_w48h2_w72h1_w72h2_w72h3_w96h1_w96h3	ATP1B2	up	55	39	13	protein-coding	ATP1B2	hsa:482	Sodium/potassium-transporting ATPase subunit beta-2
hsa-miR-30b-3p	chr19_30549514_30547943_-1571	12	hsa-mir-30b	ctgggaggtggatgtttacttc	up	58	39	13	chr19	30547942	30549514	+	ZNF536	w0h1_w0h2_w24h1_w24h2_w24h3_w48h2_w72h1_w72h2_w72h3_w96h1_w96h3	ATP1B2	up	55	39	13	protein-coding	ATP1B2	hsa:482	Sodium/potassium-transporting ATPase subunit beta-2
hsa-miR-30b-3p	chrx_131794464_131743096_-51368	12	hsa-mir-30b	ctgggaggtggatgtttacttc	up	78	44	13	chrx	131743095	131794464	-	FIRRE	w72h1_w72h2_w72h3	SHISA2	up	61	39	13	protein-coding	SHISA2	hsa:387914	Protein shisa-2 homolog
hsa-miR-30b-3p	chr19_30549514_30547943_-1571	12	hsa-mir-30b	ctgggaggtggatgtttacttc	up	58	39	13	chr19	30547942	30549514	+	ZNF536	w0h1_w0h2_w24h1_w24h2_w24h3_w48h2_w72h1_w72h2_w72h3_w96h1_w96h3	SHISA2	up	61	39	13	protein-coding	SHISA2	hsa:387914	Protein shisa-2 homolog
hsa-miR-30b-3p	chrx_131794464_131743096_-51368	12	hsa-mir-30b	ctgggaggtggatgtttacttc	up	78	44	13	chrx	131743095	131794464	-	FIRRE	w72h1_w72h2_w72h3	LOXL2	up	55	39	13	protein-coding	LOXL2	hsa:4017	cDNA FLJ53707, highly similar to Lysyl oxidase homolog 2 (EC 1.4.3.-)
hsa-miR-30b-3p	chr19_30549514_30547943_-1571	12	hsa-mir-30b	ctgggaggtggatgtttacttc	up	58	39	13	chr19	30547942	30549514	+	ZNF536	w0h1_w0h2_w24h1_w24h2_w24h3_w48h2_w72h1_w72h2_w72h3_w96h1_w96h3	LOXL2	up	55	39	13	protein-coding	LOXL2	hsa:4017	cDNA FLJ53707, highly similar to Lysyl oxidase homolog 2 (EC 1.4.3.-)
hsa-miR-30b-3p	chrx_131794464_131743096_-51368	12	hsa-mir-30b	ctgggaggtggatgtttacttc	up	78	44	13	chrx	131743095	131794464	-	FIRRE	w72h1_w72h2_w72h3	JUN	up	51	38	13	protein-coding	JUN	hsa:3725	Transcription factor AP-1
hsa-miR-30b-3p	chr19_30549514_30547943_-1571	12	hsa-mir-30b	ctgggaggtggatgtttacttc	up	58	39	13	chr19	30547942	30549514	+	ZNF536	w0h1_w0h2_w24h1_w24h2_w24h3_w48h2_w72h1_w72h2_w72h3_w96h1_w96h3	JUN	up	51	38	13	protein-coding	JUN	hsa:3725	Transcription factor AP-1
hsa-miR-6820-3p	chrx_131794464_131743096_-51368	12	hsa-mir-6820	tgtgacttctcccctgccacag	up	78	44	13	chrx	131743095	131794464	-	FIRRE	w72h1_w72h2_w72h3	MMP2	up	44	38	13	protein-coding	MMP2	hsa:4313	Matrix metallopeptidase 2 (Gelatinase A, 72kDa gelatinase, 72kDa type IV collagenase), isoform CRA_a
hsa-miR-30b-3p	chrx_131794464_131743096_-51368	12	hsa-mir-30b	ctgggaggtggatgtttacttc	up	78	44	13	chrx	131743095	131794464	-	FIRRE	w72h1_w72h2_w72h3	MMP2	up	44	38	13	protein-coding	MMP2	hsa:4313	Matrix metallopeptidase 2 (Gelatinase A, 72kDa gelatinase, 72kDa type IV collagenase), isoform CRA_a
hsa-miR-30b-3p	chr19_30549514_30547943_-1571	12	hsa-mir-30b	ctgggaggtggatgtttacttc	up	58	39	13	chr19	30547942	30549514	+	ZNF536	w0h1_w0h2_w24h1_w24h2_w24h3_w48h2_w72h1_w72h2_w72h3_w96h1_w96h3	MMP2	up	44	38	13	protein-coding	MMP2	hsa:4313	Matrix metallopeptidase 2 (Gelatinase A, 72kDa gelatinase, 72kDa type IV collagenase), isoform CRA_a
hsa-miR-615-5p	chrx_131794464_131743096_-51368	12	hsa-mir-615	gggggtccccggtgctcggatc	up	78	44	13	chrx	131743095	131794464	-	FIRRE	w72h1_w72h2_w72h3	PTGES	up	39	36	13	protein-coding	PTGES	hsa:9536	Prostaglandin E synthase
hsa-miR-30b-3p	chrx_131794464_131743096_-51368	12	hsa-mir-30b	ctgggaggtggatgtttacttc	up	78	44	13	chrx	131743095	131794464	-	FIRRE	w72h1_w72h2_w72h3	PTGES	up	39	36	13	protein-coding	PTGES	hsa:9536	Prostaglandin E synthase
hsa-miR-615-5p	chr19_30549514_30547943_-1571	12	hsa-mir-615	gggggtccccggtgctcggatc	up	58	39	13	chr19	30547942	30549514	+	ZNF536	w0h1_w0h2_w24h1_w24h2_w24h3_w48h2_w72h1_w72h2_w72h3_w96h1_w96h3	PTGES	up	39	36	13	protein-coding	PTGES	hsa:9536	Prostaglandin E synthase
hsa-miR-30b-3p	chr19_30549514_30547943_-1571	12	hsa-mir-30b	ctgggaggtggatgtttacttc	up	58	39	13	chr19	30547942	30549514	+	ZNF536	w0h1_w0h2_w24h1_w24h2_w24h3_w48h2_w72h1_w72h2_w72h3_w96h1_w96h3	PTGES	up	39	36	13	protein-coding	PTGES	hsa:9536	Prostaglandin E synthase
hsa-miR-615-5p	chrx_131794464_131743096_-51368	12	hsa-mir-615	gggggtccccggtgctcggatc	up	78	44	13	chrx	131743095	131794464	-	FIRRE	w72h1_w72h2_w72h3	SARDH	up	39	36	13	protein-coding	SARDH	hsa:1757	Sarcosine dehydrogenase, mitochondrial
hsa-miR-30b-3p	chrx_131794464_131743096_-51368	12	hsa-mir-30b	ctgggaggtggatgtttacttc	up	78	44	13	chrx	131743095	131794464	-	FIRRE	w72h1_w72h2_w72h3	SARDH	up	39	36	13	protein-coding	SARDH	hsa:1757	Sarcosine dehydrogenase, mitochondrial
hsa-miR-615-5p	chr19_30549514_30547943_-1571	12	hsa-mir-615	gggggtccccggtgctcggatc	up	58	39	13	chr19	30547942	30549514	+	ZNF536	w0h1_w0h2_w24h1_w24h2_w24h3_w48h2_w72h1_w72h2_w72h3_w96h1_w96h3	SARDH	up	39	36	13	protein-coding	SARDH	hsa:1757	Sarcosine dehydrogenase, mitochondrial
hsa-miR-30b-3p	chr19_30549514_30547943_-1571	12	hsa-mir-30b	ctgggaggtggatgtttacttc	up	58	39	13	chr19	30547942	30549514	+	ZNF536	w0h1_w0h2_w24h1_w24h2_w24h3_w48h2_w72h1_w72h2_w72h3_w96h1_w96h3	SARDH	up	39	36	13	protein-coding	SARDH	hsa:1757	Sarcosine dehydrogenase, mitochondrial
hsa-miR-615-5p	chrx_131794464_131743096_-51368	12	hsa-mir-615	gggggtccccggtgctcggatc	up	78	44	13	chrx	131743095	131794464	-	FIRRE	w72h1_w72h2_w72h3	STC1	up	39	36	13	protein-coding	STC1	hsa:6781	cDNA, FLJ92965, highly similar to Homo sapiens stanniocalcin 1 (STC1), mRNA
hsa-miR-30b-3p	chrx_131794464_131743096_-51368	12	hsa-mir-30b	ctgggaggtggatgtttacttc	up	78	44	13	chrx	131743095	131794464	-	FIRRE	w72h1_w72h2_w72h3	STC1	up	39	36	13	protein-coding	STC1	hsa:6781	cDNA, FLJ92965, highly similar to Homo sapiens stanniocalcin 1 (STC1), mRNA
hsa-miR-615-5p	chr19_30549514_30547943_-1571	12	hsa-mir-615	gggggtccccggtgctcggatc	up	58	39	13	chr19	30547942	30549514	+	ZNF536	w0h1_w0h2_w24h1_w24h2_w24h3_w48h2_w72h1_w72h2_w72h3_w96h1_w96h3	STC1	up	39	36	13	protein-coding	STC1	hsa:6781	cDNA, FLJ92965, highly similar to Homo sapiens stanniocalcin 1 (STC1), mRNA
hsa-miR-30b-3p	chr19_30549514_30547943_-1571	12	hsa-mir-30b	ctgggaggtggatgtttacttc	up	58	39	13	chr19	30547942	30549514	+	ZNF536	w0h1_w0h2_w24h1_w24h2_w24h3_w48h2_w72h1_w72h2_w72h3_w96h1_w96h3	STC1	up	39	36	13	protein-coding	STC1	hsa:6781	cDNA, FLJ92965, highly similar to Homo sapiens stanniocalcin 1 (STC1), mRNA
hsa-miR-615-5p	chrx_131794464_131743096_-51368	12	hsa-mir-615	gggggtccccggtgctcggatc	up	78	44	13	chrx	131743095	131794464	-	FIRRE	w72h1_w72h2_w72h3	COX6B2	up	46	34	13	protein-coding	COX6B2	hsa:125965	Cytochrome c oxidase subunit 6B2
hsa-miR-30b-3p	chrx_131794464_131743096_-51368	12	hsa-mir-30b	ctgggaggtggatgtttacttc	up	78	44	13	chrx	131743095	131794464	-	FIRRE	w72h1_w72h2_w72h3	COX6B2	up	46	34	13	protein-coding	COX6B2	hsa:125965	Cytochrome c oxidase subunit 6B2
hsa-miR-615-5p	chr19_30549514_30547943_-1571	12	hsa-mir-615	gggggtccccggtgctcggatc	up	58	39	13	chr19	30547942	30549514	+	ZNF536	w0h1_w0h2_w24h1_w24h2_w24h3_w48h2_w72h1_w72h2_w72h3_w96h1_w96h3	COX6B2	up	46	34	13	protein-coding	COX6B2	hsa:125965	Cytochrome c oxidase subunit 6B2
hsa-miR-30b-3p	chr19_30549514_30547943_-1571	12	hsa-mir-30b	ctgggaggtggatgtttacttc	up	58	39	13	chr19	30547942	30549514	+	ZNF536	w0h1_w0h2_w24h1_w24h2_w24h3_w48h2_w72h1_w72h2_w72h3_w96h1_w96h3	COX6B2	up	46	34	13	protein-coding	COX6B2	hsa:125965	Cytochrome c oxidase subunit 6B2
hsa-miR-30b-3p	chrx_131794464_131743096_-51368	12	hsa-mir-30b	ctgggaggtggatgtttacttc	up	78	44	13	chrx	131743095	131794464	-	FIRRE	w72h1_w72h2_w72h3	SPTBN4	up	35	33	13	protein-coding	SPTBN4	hsa:57731	Spectrin, beta, non-erythrocytic 4, isoform CRA_e
hsa-miR-30b-3p	chr19_30549514_30547943_-1571	12	hsa-mir-30b	ctgggaggtggatgtttacttc	up	58	39	13	chr19	30547942	30549514	+	ZNF536	w0h1_w0h2_w24h1_w24h2_w24h3_w48h2_w72h1_w72h2_w72h3_w96h1_w96h3	SPTBN4	up	35	33	13	protein-coding	SPTBN4	hsa:57731	Spectrin, beta, non-erythrocytic 4, isoform CRA_e
hsa-miR-615-5p	chrx_131794464_131743096_-51368	12	hsa-mir-615	gggggtccccggtgctcggatc	up	78	44	13	chrx	131743095	131794464	-	FIRRE	w72h1_w72h2_w72h3	NGFR	up	39	28	13	protein-coding	NGFR	hsa:4804	Tumor necrosis factor receptor superfamily member 16
hsa-miR-30b-3p	chrx_131794464_131743096_-51368	12	hsa-mir-30b	ctgggaggtggatgtttacttc	up	78	44	13	chrx	131743095	131794464	-	FIRRE	w72h1_w72h2_w72h3	NGFR	up	39	28	13	protein-coding	NGFR	hsa:4804	Tumor necrosis factor receptor superfamily member 16
hsa-miR-615-5p	chr19_30549514_30547943_-1571	12	hsa-mir-615	gggggtccccggtgctcggatc	up	58	39	13	chr19	30547942	30549514	+	ZNF536	w0h1_w0h2_w24h1_w24h2_w24h3_w48h2_w72h1_w72h2_w72h3_w96h1_w96h3	NGFR	up	39	28	13	protein-coding	NGFR	hsa:4804	Tumor necrosis factor receptor superfamily member 16
hsa-miR-30b-3p	chr19_30549514_30547943_-1571	12	hsa-mir-30b	ctgggaggtggatgtttacttc	up	58	39	13	chr19	30547942	30549514	+	ZNF536	w0h1_w0h2_w24h1_w24h2_w24h3_w48h2_w72h1_w72h2_w72h3_w96h1_w96h3	NGFR	up	39	28	13	protein-coding	NGFR	hsa:4804	Tumor necrosis factor receptor superfamily member 16
hsa-miR-30b-3p	chrx_131794464_131743096_-51368	12	hsa-mir-30b	ctgggaggtggatgtttacttc	up	78	44	13	chrx	131743095	131794464	-	FIRRE	w72h1_w72h2_w72h3	TMBIM1	up	30	22	13	protein-coding	TMBIM1	hsa:64114	Transmembrane BAX inhibitor motif containing 1, isoform CRA_a
hsa-miR-30b-3p	chr19_30549514_30547943_-1571	12	hsa-mir-30b	ctgggaggtggatgtttacttc	up	58	39	13	chr19	30547942	30549514	+	ZNF536	w0h1_w0h2_w24h1_w24h2_w24h3_w48h2_w72h1_w72h2_w72h3_w96h1_w96h3	TMBIM1	up	30	22	13	protein-coding	TMBIM1	hsa:64114	Transmembrane BAX inhibitor motif containing 1, isoform CRA_a
hsa-miR-486-3p	chr17_37289528_37283267_-6261	13	hsa-mir-486-1/hsa-mir-486-2	cggggcagctcagtacaggat	down	22	19	12	chr17	37283266	37289528	-	ACACA	w0h1_w0h2_w24h1_w24h2_w24h3_w48h1_w48h2_w48h3_w72h2_w96h1_w96h3	AMIGO3	down	28	20	12	protein-coding	AMIGO3	hsa:386724	Amphoterin-induced protein 3
hsa-miR-2355-5p	chr18_76443211_76441245_-1966	22	hsa-mir-2355	atccccagatacaatggacaa	down	38	20	3	chr18	76441244	76443211	-	ZNF516	w0h1_w0h2_w0h3_w24h2_w24h3_w48h1_w48h2_w72h2_w96h2	SLC7A5	down	31	20	3	protein-coding	SLC7A5	hsa:8140	Large neutral amino acids transporter small subunit 1
hsa-miR-199b-5p	chr10_103440850_103439746_-1104	22	hsa-mir-199b	cccagtgtttagactatctgttc	down	45	23	3	chr10	103439745	103440850	+	PDCD11	w0h1_w0h2_w0h3_w24h1_w24h3_w48h1_w48h2_w72h1_w96h1_w96h2_w96h3	SLC7A5	down	31	20	3	protein-coding	SLC7A5	hsa:8140	Large neutral amino acids transporter small subunit 1
hsa-miR-486-3p	chr17_37289528_37283267_-6261	13	hsa-mir-486-1/hsa-mir-486-2	cggggcagctcagtacaggat	down	22	19	12	chr17	37283266	37289528	-	ACACA	w0h1_w0h2_w24h1_w24h2_w24h3_w48h1_w48h2_w48h3_w72h2_w96h1_w96h3	IZUMO4	down	41	20	12	protein-coding	IZUMO4	hsa:113177	Izumo sperm-egg fusion protein 4
hsa-miR-486-3p	chr17_37289528_37283267_-6261	13	hsa-mir-486-1/hsa-mir-486-2	cggggcagctcagtacaggat	down	22	19	12	chr17	37283266	37289528	-	ACACA	w0h1_w0h2_w24h1_w24h2_w24h3_w48h1_w48h2_w48h3_w72h2_w96h1_w96h3	C8orf46	down	40	20	12	protein-coding	C8orf46	hsa:254778	chromosome 8 open reading frame 46
hsa-miR-2355-5p	chr18_76443211_76441245_-1966	22	hsa-mir-2355	atccccagatacaatggacaa	down	38	20	3	chr18	76441244	76443211	-	ZNF516	w0h1_w0h2_w0h3_w24h2_w24h3_w48h1_w48h2_w72h2_w96h2	DERL3	down	31	17	3	protein-coding	DERL3	hsa:91319	Derlin-3
hsa-miR-4665-5p	chr11_18010139_17988597_-21542	9	hsa-mir-4665	ctgggggacgcgtgagcgcgagc	up	33	17	16	chr11	17988596	18010139	-	SERGEF	w0h1_w0h2_w24h2_w48h1_w48h2_w48h3_w72h1_w72h2_w72h3_w96h1_w96h2_w96h3	MUC3A	up	29	17	16	protein-coding	MUC3A	hsa:4584	Mucin-3A
hsa-miR-346	chr11_18010139_17988597_-21542	9	hsa-mir-346	tgtctgcccgcatgcctgcctct	up	33	17	16	chr11	17988596	18010139	-	SERGEF	w0h1_w0h2_w24h2_w48h1_w48h2_w48h3_w72h1_w72h2_w72h3_w96h1_w96h2_w96h3	HMGCS1	up	24	17	16	protein-coding	HMGCS1	hsa:3157	3-hydroxy-3-methylglutaryl-Coenzyme A synthase 1 (Soluble), isoform CRA_a
hsa-miR-29b-3p	chr7_111521449_111487238_-34211	21	hsa-mir-29b-1/hsa-mir-29b-2	tagcaccatttgaaatcagtgtt	down	22	11	4	chr7	111487237	111521449	-	IMMP2L	w0h1_w0h2_w0h3_w48h2_w48h3_w72h1_w96h2_w96h3	IL21R	down	29	17	4	protein-coding	IL21R	hsa:50615	cDNA, FLJ93262, highly similar to Homo sapiens interleukin 21 receptor (IL21R), mRNA
hsa-miR-361-3p	chr7_111521449_111487238_-34211	21	hsa-mir-361	tcccccaggtgtgattctgattt	down	22	11	4	chr7	111487237	111521449	-	IMMP2L	w0h1_w0h2_w0h3_w48h2_w48h3_w72h1_w96h2_w96h3	IL21R	down	29	17	4	protein-coding	IL21R	hsa:50615	cDNA, FLJ93262, highly similar to Homo sapiens interleukin 21 receptor (IL21R), mRNA
hsa-miR-22-5p	chr1_243843282_243545510_-297772	21	hsa-mir-22	agttcttcagtggcaagcttta	down	29	16	4	chr1	243545509	243843282	-	AKT3	w0h1_w0h2_w0h3_w24h1_w24h3_w48h1_w48h2_w72h3_w96h1_w96h2_w96h3	IL21R	down	29	17	4	protein-coding	IL21R	hsa:50615	cDNA, FLJ93262, highly similar to Homo sapiens interleukin 21 receptor (IL21R), mRNA
hsa-miR-652-5p	chr1_243843282_243545510_-297772	21	hsa-mir-652	caaccctaggagagggtgccattca	down	29	16	4	chr1	243545509	243843282	-	AKT3	w0h1_w0h2_w0h3_w24h1_w24h3_w48h1_w48h2_w72h3_w96h1_w96h2_w96h3	IL21R	down	29	17	4	protein-coding	IL21R	hsa:50615	cDNA, FLJ93262, highly similar to Homo sapiens interleukin 21 receptor (IL21R), mRNA
hsa-miR-4700-5p	chr1_243843282_243545510_-297772	21	hsa-mir-4700	tctggggatgaggacagtgtgt	down	29	16	4	chr1	243545509	243843282	-	AKT3	w0h1_w0h2_w0h3_w24h1_w24h3_w48h1_w48h2_w72h3_w96h1_w96h2_w96h3	IL21R	down	29	17	4	protein-coding	IL21R	hsa:50615	cDNA, FLJ93262, highly similar to Homo sapiens interleukin 21 receptor (IL21R), mRNA
hsa-miR-532-3p	chr1_243843282_243545510_-297772	21	hsa-mir-532	cctcccacacccaaggcttgca	down	29	16	4	chr1	243545509	243843282	-	AKT3	w0h1_w0h2_w0h3_w24h1_w24h3_w48h1_w48h2_w72h3_w96h1_w96h2_w96h3	IL21R	down	29	17	4	protein-coding	IL21R	hsa:50615	cDNA, FLJ93262, highly similar to Homo sapiens interleukin 21 receptor (IL21R), mRNA
hsa-miR-455-3p	chr1_243843282_243545510_-297772	21	hsa-mir-455	gcagtccatgggcatatacac	down	29	16	4	chr1	243545509	243843282	-	AKT3	w0h1_w0h2_w0h3_w24h1_w24h3_w48h1_w48h2_w72h3_w96h1_w96h2_w96h3	IL21R	down	29	17	4	protein-coding	IL21R	hsa:50615	cDNA, FLJ93262, highly similar to Homo sapiens interleukin 21 receptor (IL21R), mRNA
hsa-miR-301a-3p	chr1_243843282_243545510_-297772	21	hsa-mir-301a	cagtgcaatagtattgtcaaagc	down	29	16	4	chr1	243545509	243843282	-	AKT3	w0h1_w0h2_w0h3_w24h1_w24h3_w48h1_w48h2_w72h3_w96h1_w96h2_w96h3	IL21R	down	29	17	4	protein-coding	IL21R	hsa:50615	cDNA, FLJ93262, highly similar to Homo sapiens interleukin 21 receptor (IL21R), mRNA
hsa-miR-29b-3p	chr1_243843282_243545510_-297772	21	hsa-mir-29b-1/hsa-mir-29b-2	tagcaccatttgaaatcagtgtt	down	29	16	4	chr1	243545509	243843282	-	AKT3	w0h1_w0h2_w0h3_w24h1_w24h3_w48h1_w48h2_w72h3_w96h1_w96h2_w96h3	IL21R	down	29	17	4	protein-coding	IL21R	hsa:50615	cDNA, FLJ93262, highly similar to Homo sapiens interleukin 21 receptor (IL21R), mRNA
hsa-miR-548aa	chr1_243843282_243545510_-297772	21	hsa-mir-548aa-1/hsa-mir-548aa-2	aaaaaccacaattacttttgcacca	down	29	16	4	chr1	243545509	243843282	-	AKT3	w0h1_w0h2_w0h3_w24h1_w24h3_w48h1_w48h2_w72h3_w96h1_w96h2_w96h3	IL21R	down	29	17	4	protein-coding	IL21R	hsa:50615	cDNA, FLJ93262, highly similar to Homo sapiens interleukin 21 receptor (IL21R), mRNA
hsa-miR-532-5p	chr1_243843282_243545510_-297772	21	hsa-mir-532	catgccttgagtgtaggaccgt	down	29	16	4	chr1	243545509	243843282	-	AKT3	w0h1_w0h2_w0h3_w24h1_w24h3_w48h1_w48h2_w72h3_w96h1_w96h2_w96h3	IL21R	down	29	17	4	protein-coding	IL21R	hsa:50615	cDNA, FLJ93262, highly similar to Homo sapiens interleukin 21 receptor (IL21R), mRNA
hsa-miR-6720-3p	chr1_243843282_243545510_-297772	21	hsa-mir-6720	cgcgcctgcaggaactggtaga	down	29	16	4	chr1	243545509	243843282	-	AKT3	w0h1_w0h2_w0h3_w24h1_w24h3_w48h1_w48h2_w72h3_w96h1_w96h2_w96h3	IL21R	down	29	17	4	protein-coding	IL21R	hsa:50615	cDNA, FLJ93262, highly similar to Homo sapiens interleukin 21 receptor (IL21R), mRNA
hsa-miR-449c-5p	chr1_243843282_243545510_-297772	21	hsa-mir-449c	taggcagtgtattgctagcggctgt	down	29	16	4	chr1	243545509	243843282	-	AKT3	w0h1_w0h2_w0h3_w24h1_w24h3_w48h1_w48h2_w72h3_w96h1_w96h2_w96h3	IL21R	down	29	17	4	protein-coding	IL21R	hsa:50615	cDNA, FLJ93262, highly similar to Homo sapiens interleukin 21 receptor (IL21R), mRNA
hsa-miR-660-3p	chr1_243843282_243545510_-297772	21	hsa-mir-660	acctcctgtgtgcatggatta	down	29	16	4	chr1	243545509	243843282	-	AKT3	w0h1_w0h2_w0h3_w24h1_w24h3_w48h1_w48h2_w72h3_w96h1_w96h2_w96h3	IL21R	down	29	17	4	protein-coding	IL21R	hsa:50615	cDNA, FLJ93262, highly similar to Homo sapiens interleukin 21 receptor (IL21R), mRNA
hsa-miR-1260b	chr1_243843282_243545510_-297772	21	hsa-mir-1260b	atcccaccactgccaccat	down	29	16	4	chr1	243545509	243843282	-	AKT3	w0h1_w0h2_w0h3_w24h1_w24h3_w48h1_w48h2_w72h3_w96h1_w96h2_w96h3	IL21R	down	29	17	4	protein-coding	IL21R	hsa:50615	cDNA, FLJ93262, highly similar to Homo sapiens interleukin 21 receptor (IL21R), mRNA
hsa-miR-1260a	chr1_243843282_243545510_-297772	21	hsa-mir-1260a	atcccacctctgccacca	down	29	16	4	chr1	243545509	243843282	-	AKT3	w0h1_w0h2_w0h3_w24h1_w24h3_w48h1_w48h2_w72h3_w96h1_w96h2_w96h3	IL21R	down	29	17	4	protein-coding	IL21R	hsa:50615	cDNA, FLJ93262, highly similar to Homo sapiens interleukin 21 receptor (IL21R), mRNA
hsa-miR-23a-3p	chr1_243843282_243545510_-297772	21	hsa-mir-23a	atcacattgccagggatttcc	down	29	16	4	chr1	243545509	243843282	-	AKT3	w0h1_w0h2_w0h3_w24h1_w24h3_w48h1_w48h2_w72h3_w96h1_w96h2_w96h3	IL21R	down	29	17	4	protein-coding	IL21R	hsa:50615	cDNA, FLJ93262, highly similar to Homo sapiens interleukin 21 receptor (IL21R), mRNA
hsa-miR-30d-5p	chr1_243843282_243545510_-297772	21	hsa-mir-30d	tgtaaacatccccgactggaag	down	29	16	4	chr1	243545509	243843282	-	AKT3	w0h1_w0h2_w0h3_w24h1_w24h3_w48h1_w48h2_w72h3_w96h1_w96h2_w96h3	IL21R	down	29	17	4	protein-coding	IL21R	hsa:50615	cDNA, FLJ93262, highly similar to Homo sapiens interleukin 21 receptor (IL21R), mRNA
hsa-miR-103b	chr1_243843282_243545510_-297772	21	hsa-mir-103b-1/hsa-mir-103b-2	tcatagccctgtacaatgctgct	down	29	16	4	chr1	243545509	243843282	-	AKT3	w0h1_w0h2_w0h3_w24h1_w24h3_w48h1_w48h2_w72h3_w96h1_w96h2_w96h3	IL21R	down	29	17	4	protein-coding	IL21R	hsa:50615	cDNA, FLJ93262, highly similar to Homo sapiens interleukin 21 receptor (IL21R), mRNA
hsa-miR-361-3p	chr1_243843282_243545510_-297772	21	hsa-mir-361	tcccccaggtgtgattctgattt	down	29	16	4	chr1	243545509	243843282	-	AKT3	w0h1_w0h2_w0h3_w24h1_w24h3_w48h1_w48h2_w72h3_w96h1_w96h2_w96h3	IL21R	down	29	17	4	protein-coding	IL21R	hsa:50615	cDNA, FLJ93262, highly similar to Homo sapiens interleukin 21 receptor (IL21R), mRNA
hsa-miR-301b-3p	chr1_243843282_243545510_-297772	21	hsa-mir-301b	cagtgcaatgatattgtcaaagc	down	29	16	4	chr1	243545509	243843282	-	AKT3	w0h1_w0h2_w0h3_w24h1_w24h3_w48h1_w48h2_w72h3_w96h1_w96h2_w96h3	IL21R	down	29	17	4	protein-coding	IL21R	hsa:50615	cDNA, FLJ93262, highly similar to Homo sapiens interleukin 21 receptor (IL21R), mRNA
hsa-miR-4700-5p	chr6_35872728_35869010_-3718	21	hsa-mir-4700	tctggggatgaggacagtgtgt	down	19	11	4	chr6	35869009	35872728	-	SRPK1	w0h1_w0h2_w0h3_w48h3_w72h1_w72h2_w96h2_w96h3	IL21R	down	29	17	4	protein-coding	IL21R	hsa:50615	cDNA, FLJ93262, highly similar to Homo sapiens interleukin 21 receptor (IL21R), mRNA
hsa-miR-1260b	chr15_101235577_101235082_-495	21	hsa-mir-1260b	atcccaccactgccaccat	down	23	16	4	chr15	101235081	101235577	-	CHSY1	w0h1_w0h2_w0h3_w24h1_w24h2_w24h3_w48h1_w48h2_w48h3_w72h1_w72h3_w96h1_w96h2_w96h3	IL21R	down	29	17	4	protein-coding	IL21R	hsa:50615	cDNA, FLJ93262, highly similar to Homo sapiens interleukin 21 receptor (IL21R), mRNA
hsa-miR-1260a	chr15_101235577_101235082_-495	21	hsa-mir-1260a	atcccacctctgccacca	down	23	16	4	chr15	101235081	101235577	-	CHSY1	w0h1_w0h2_w0h3_w24h1_w24h2_w24h3_w48h1_w48h2_w48h3_w72h1_w72h3_w96h1_w96h2_w96h3	IL21R	down	29	17	4	protein-coding	IL21R	hsa:50615	cDNA, FLJ93262, highly similar to Homo sapiens interleukin 21 receptor (IL21R), mRNA
hsa-miR-22-5p	chr2_71370005_71348753_-21252	21	hsa-mir-22	agttcttcagtggcaagcttta	down	29	16	4	chr2	71348752	71370005	+	ZNF638	w0h1_w0h2_w0h3_w24h1_w48h1_w72h2_w72h3_w96h2_w96h3	IL21R	down	29	17	4	protein-coding	IL21R	hsa:50615	cDNA, FLJ93262, highly similar to Homo sapiens interleukin 21 receptor (IL21R), mRNA
hsa-miR-455-3p	chr2_71370005_71348753_-21252	21	hsa-mir-455	gcagtccatgggcatatacac	down	29	16	4	chr2	71348752	71370005	+	ZNF638	w0h1_w0h2_w0h3_w24h1_w48h1_w72h2_w72h3_w96h2_w96h3	IL21R	down	29	17	4	protein-coding	IL21R	hsa:50615	cDNA, FLJ93262, highly similar to Homo sapiens interleukin 21 receptor (IL21R), mRNA
hsa-miR-660-3p	chr2_71370005_71348753_-21252	21	hsa-mir-660	acctcctgtgtgcatggatta	down	29	16	4	chr2	71348752	71370005	+	ZNF638	w0h1_w0h2_w0h3_w24h1_w48h1_w72h2_w72h3_w96h2_w96h3	IL21R	down	29	17	4	protein-coding	IL21R	hsa:50615	cDNA, FLJ93262, highly similar to Homo sapiens interleukin 21 receptor (IL21R), mRNA
hsa-miR-1260b	chr2_71370005_71348753_-21252	21	hsa-mir-1260b	atcccaccactgccaccat	down	29	16	4	chr2	71348752	71370005	+	ZNF638	w0h1_w0h2_w0h3_w24h1_w48h1_w72h2_w72h3_w96h2_w96h3	IL21R	down	29	17	4	protein-coding	IL21R	hsa:50615	cDNA, FLJ93262, highly similar to Homo sapiens interleukin 21 receptor (IL21R), mRNA
hsa-miR-1260a	chr2_71370005_71348753_-21252	21	hsa-mir-1260a	atcccacctctgccacca	down	29	16	4	chr2	71348752	71370005	+	ZNF638	w0h1_w0h2_w0h3_w24h1_w48h1_w72h2_w72h3_w96h2_w96h3	IL21R	down	29	17	4	protein-coding	IL21R	hsa:50615	cDNA, FLJ93262, highly similar to Homo sapiens interleukin 21 receptor (IL21R), mRNA
hsa-miR-23a-3p	chr2_71370005_71348753_-21252	21	hsa-mir-23a	atcacattgccagggatttcc	down	29	16	4	chr2	71348752	71370005	+	ZNF638	w0h1_w0h2_w0h3_w24h1_w48h1_w72h2_w72h3_w96h2_w96h3	IL21R	down	29	17	4	protein-coding	IL21R	hsa:50615	cDNA, FLJ93262, highly similar to Homo sapiens interleukin 21 receptor (IL21R), mRNA
hsa-miR-22-5p	chr6_152215060_152201824_-13236	21	hsa-mir-22	agttcttcagtggcaagcttta	down	31	17	4	chr6	152201823	152215060	-	SYNE1	w0h1_w0h2_w0h3_w24h1_w24h2_w24h3_w48h1_w48h2_w48h3_w72h1_w72h2_w72h3_w96h1_w96h2_w96h3	IL21R	down	29	17	4	protein-coding	IL21R	hsa:50615	cDNA, FLJ93262, highly similar to Homo sapiens interleukin 21 receptor (IL21R), mRNA
hsa-miR-4700-5p	chr6_152215060_152201824_-13236	21	hsa-mir-4700	tctggggatgaggacagtgtgt	down	31	17	4	chr6	152201823	152215060	-	SYNE1	w0h1_w0h2_w0h3_w24h1_w24h2_w24h3_w48h1_w48h2_w48h3_w72h1_w72h2_w72h3_w96h1_w96h2_w96h3	IL21R	down	29	17	4	protein-coding	IL21R	hsa:50615	cDNA, FLJ93262, highly similar to Homo sapiens interleukin 21 receptor (IL21R), mRNA
hsa-miR-23a-3p	chr6_152215060_152201824_-13236	21	hsa-mir-23a	atcacattgccagggatttcc	down	31	17	4	chr6	152201823	152215060	-	SYNE1	w0h1_w0h2_w0h3_w24h1_w24h2_w24h3_w48h1_w48h2_w48h3_w72h1_w72h2_w72h3_w96h1_w96h2_w96h3	IL21R	down	29	17	4	protein-coding	IL21R	hsa:50615	cDNA, FLJ93262, highly similar to Homo sapiens interleukin 21 receptor (IL21R), mRNA
hsa-miR-455-3p	chr9_111534353_111527268_-7085	21	hsa-mir-455	gcagtccatgggcatatacac	down	27	16	4	chr9	111527267	111534353	+	ZNF483	w0h1_w0h2_w0h3_w24h1_w48h1_w48h2_w72h2_w72h3_w96h1_w96h2_w96h3	IL21R	down	29	17	4	protein-coding	IL21R	hsa:50615	cDNA, FLJ93262, highly similar to Homo sapiens interleukin 21 receptor (IL21R), mRNA
hsa-miR-548aa	chr9_111534353_111527268_-7085	21	hsa-mir-548aa-1/hsa-mir-548aa-2	aaaaaccacaattacttttgcacca	down	27	16	4	chr9	111527267	111534353	+	ZNF483	w0h1_w0h2_w0h3_w24h1_w48h1_w48h2_w72h2_w72h3_w96h1_w96h2_w96h3	IL21R	down	29	17	4	protein-coding	IL21R	hsa:50615	cDNA, FLJ93262, highly similar to Homo sapiens interleukin 21 receptor (IL21R), mRNA
hsa-miR-455-3p	chr17_47674782_47663089_-11693	21	hsa-mir-455	gcagtccatgggcatatacac	down	27	16	4	chr17	47663088	47674782	+	KPNB1	w0h1_w0h2_w0h3_w24h2_w24h3_w48h1_w48h2_w72h2_w72h3_w96h1_w96h3	IL21R	down	29	17	4	protein-coding	IL21R	hsa:50615	cDNA, FLJ93262, highly similar to Homo sapiens interleukin 21 receptor (IL21R), mRNA
hsa-miR-103b	chr17_47674782_47663089_-11693	21	hsa-mir-103b-1/hsa-mir-103b-2	tcatagccctgtacaatgctgct	down	27	16	4	chr17	47663088	47674782	+	KPNB1	w0h1_w0h2_w0h3_w24h2_w24h3_w48h1_w48h2_w72h2_w72h3_w96h1_w96h3	IL21R	down	29	17	4	protein-coding	IL21R	hsa:50615	cDNA, FLJ93262, highly similar to Homo sapiens interleukin 21 receptor (IL21R), mRNA
hsa-miR-361-3p	chr17_47674782_47663089_-11693	21	hsa-mir-361	tcccccaggtgtgattctgattt	down	27	16	4	chr17	47663088	47674782	+	KPNB1	w0h1_w0h2_w0h3_w24h2_w24h3_w48h1_w48h2_w72h2_w72h3_w96h1_w96h3	IL21R	down	29	17	4	protein-coding	IL21R	hsa:50615	cDNA, FLJ93262, highly similar to Homo sapiens interleukin 21 receptor (IL21R), mRNA
hsa-miR-221-5p	chr6_133525115_133461114_-64001	21	hsa-mir-221	acctggcatacaatgtagattt	down	26	16	4	chr6	133461113	133525115	+	EYA4	w0h1_w0h2_w0h3_w48h2_w72h2_w96h3	SCN2B	down	26	16	4	protein-coding	SCN2B	hsa:6327	Sodium channel subunit beta-2
hsa-miR-361-3p	chr7_111521449_111487238_-34211	21	hsa-mir-361	tcccccaggtgtgattctgattt	down	22	11	4	chr7	111487237	111521449	-	IMMP2L	w0h1_w0h2_w0h3_w48h2_w48h3_w72h1_w96h2_w96h3	SCN2B	down	26	16	4	protein-coding	SCN2B	hsa:6327	Sodium channel subunit beta-2
hsa-miR-3157-5p	chr1_243843282_243545510_-297772	21	hsa-mir-3157	ttcagccaggctagtgcagtct	down	29	16	4	chr1	243545509	243843282	-	AKT3	w0h1_w0h2_w0h3_w24h1_w24h3_w48h1_w48h2_w72h3_w96h1_w96h2_w96h3	SCN2B	down	26	16	4	protein-coding	SCN2B	hsa:6327	Sodium channel subunit beta-2
hsa-miR-4700-5p	chr1_243843282_243545510_-297772	21	hsa-mir-4700	tctggggatgaggacagtgtgt	down	29	16	4	chr1	243545509	243843282	-	AKT3	w0h1_w0h2_w0h3_w24h1_w24h3_w48h1_w48h2_w72h3_w96h1_w96h2_w96h3	SCN2B	down	26	16	4	protein-coding	SCN2B	hsa:6327	Sodium channel subunit beta-2
hsa-miR-532-3p	chr1_243843282_243545510_-297772	21	hsa-mir-532	cctcccacacccaaggcttgca	down	29	16	4	chr1	243545509	243843282	-	AKT3	w0h1_w0h2_w0h3_w24h1_w24h3_w48h1_w48h2_w72h3_w96h1_w96h2_w96h3	SCN2B	down	26	16	4	protein-coding	SCN2B	hsa:6327	Sodium channel subunit beta-2
hsa-miR-128-3p	chr1_243843282_243545510_-297772	21	hsa-mir-128-1/hsa-mir-128-2	tcacagtgaaccggtctcttt	down	29	16	4	chr1	243545509	243843282	-	AKT3	w0h1_w0h2_w0h3_w24h1_w24h3_w48h1_w48h2_w72h3_w96h1_w96h2_w96h3	SCN2B	down	26	16	4	protein-coding	SCN2B	hsa:6327	Sodium channel subunit beta-2
hsa-miR-942-5p	chr1_243843282_243545510_-297772	21	hsa-mir-942	tcttctctgttttggccatgtg	down	29	16	4	chr1	243545509	243843282	-	AKT3	w0h1_w0h2_w0h3_w24h1_w24h3_w48h1_w48h2_w72h3_w96h1_w96h2_w96h3	SCN2B	down	26	16	4	protein-coding	SCN2B	hsa:6327	Sodium channel subunit beta-2
hsa-miR-96-5p	chr1_243843282_243545510_-297772	21	hsa-mir-96	tttggcactagcacatttttgct	down	29	16	4	chr1	243545509	243843282	-	AKT3	w0h1_w0h2_w0h3_w24h1_w24h3_w48h1_w48h2_w72h3_w96h1_w96h2_w96h3	SCN2B	down	26	16	4	protein-coding	SCN2B	hsa:6327	Sodium channel subunit beta-2
hsa-miR-6720-3p	chr1_243843282_243545510_-297772	21	hsa-mir-6720	cgcgcctgcaggaactggtaga	down	29	16	4	chr1	243545509	243843282	-	AKT3	w0h1_w0h2_w0h3_w24h1_w24h3_w48h1_w48h2_w72h3_w96h1_w96h2_w96h3	SCN2B	down	26	16	4	protein-coding	SCN2B	hsa:6327	Sodium channel subunit beta-2
hsa-miR-449c-5p	chr1_243843282_243545510_-297772	21	hsa-mir-449c	taggcagtgtattgctagcggctgt	down	29	16	4	chr1	243545509	243843282	-	AKT3	w0h1_w0h2_w0h3_w24h1_w24h3_w48h1_w48h2_w72h3_w96h1_w96h2_w96h3	SCN2B	down	26	16	4	protein-coding	SCN2B	hsa:6327	Sodium channel subunit beta-2
hsa-miR-10b-5p	chr1_243843282_243545510_-297772	21	hsa-mir-10b	taccctgtagaaccgaatttgtg	down	29	16	4	chr1	243545509	243843282	-	AKT3	w0h1_w0h2_w0h3_w24h1_w24h3_w48h1_w48h2_w72h3_w96h1_w96h2_w96h3	SCN2B	down	26	16	4	protein-coding	SCN2B	hsa:6327	Sodium channel subunit beta-2
hsa-miR-660-3p	chr1_243843282_243545510_-297772	21	hsa-mir-660	acctcctgtgtgcatggatta	down	29	16	4	chr1	243545509	243843282	-	AKT3	w0h1_w0h2_w0h3_w24h1_w24h3_w48h1_w48h2_w72h3_w96h1_w96h2_w96h3	SCN2B	down	26	16	4	protein-coding	SCN2B	hsa:6327	Sodium channel subunit beta-2
hsa-miR-1306-5p	chr1_243843282_243545510_-297772	21	hsa-mir-1306	ccacctcccctgcaaacgtcca	down	29	16	4	chr1	243545509	243843282	-	AKT3	w0h1_w0h2_w0h3_w24h1_w24h3_w48h1_w48h2_w72h3_w96h1_w96h2_w96h3	SCN2B	down	26	16	4	protein-coding	SCN2B	hsa:6327	Sodium channel subunit beta-2
hsa-miR-221-5p	chr1_243843282_243545510_-297772	21	hsa-mir-221	acctggcatacaatgtagattt	down	29	16	4	chr1	243545509	243843282	-	AKT3	w0h1_w0h2_w0h3_w24h1_w24h3_w48h1_w48h2_w72h3_w96h1_w96h2_w96h3	SCN2B	down	26	16	4	protein-coding	SCN2B	hsa:6327	Sodium channel subunit beta-2
hsa-miR-1260a	chr1_243843282_243545510_-297772	21	hsa-mir-1260a	atcccacctctgccacca	down	29	16	4	chr1	243545509	243843282	-	AKT3	w0h1_w0h2_w0h3_w24h1_w24h3_w48h1_w48h2_w72h3_w96h1_w96h2_w96h3	SCN2B	down	26	16	4	protein-coding	SCN2B	hsa:6327	Sodium channel subunit beta-2
hsa-miR-3909	chr1_243843282_243545510_-297772	21	hsa-mir-3909	tgtcctctagggcctgcagtct	down	29	16	4	chr1	243545509	243843282	-	AKT3	w0h1_w0h2_w0h3_w24h1_w24h3_w48h1_w48h2_w72h3_w96h1_w96h2_w96h3	SCN2B	down	26	16	4	protein-coding	SCN2B	hsa:6327	Sodium channel subunit beta-2
hsa-miR-361-3p	chr1_243843282_243545510_-297772	21	hsa-mir-361	tcccccaggtgtgattctgattt	down	29	16	4	chr1	243545509	243843282	-	AKT3	w0h1_w0h2_w0h3_w24h1_w24h3_w48h1_w48h2_w72h3_w96h1_w96h2_w96h3	SCN2B	down	26	16	4	protein-coding	SCN2B	hsa:6327	Sodium channel subunit beta-2
hsa-miR-96-5p	chr17_18882683_18865469_-17214	21	hsa-mir-96	tttggcactagcacatttttgct	down	31	16	4	chr17	18865468	18882683	+	PRPSAP2	w0h1_w0h2_w0h3_w24h3_w48h1_w72h3_w96h1_w96h2_w96h3	SCN2B	down	26	16	4	protein-coding	SCN2B	hsa:6327	Sodium channel subunit beta-2
hsa-miR-3909	chr17_18882683_18865469_-17214	21	hsa-mir-3909	tgtcctctagggcctgcagtct	down	31	16	4	chr17	18865468	18882683	+	PRPSAP2	w0h1_w0h2_w0h3_w24h3_w48h1_w72h3_w96h1_w96h2_w96h3	SCN2B	down	26	16	4	protein-coding	SCN2B	hsa:6327	Sodium channel subunit beta-2
hsa-miR-942-5p	chr3_8948570_8935871_-12699	21	hsa-mir-942	tcttctctgttttggccatgtg	down	25	16	4	chr3	8935870	8948570	-	RAD18	w0h1_w0h2_w0h3_w24h1_w24h2_w24h3_w48h1_w48h2_w72h2_w72h3_w96h1_w96h2_w96h3	SCN2B	down	26	16	4	protein-coding	SCN2B	hsa:6327	Sodium channel subunit beta-2
hsa-miR-4700-5p	chr6_35872728_35869010_-3718	21	hsa-mir-4700	tctggggatgaggacagtgtgt	down	19	11	4	chr6	35869009	35872728	-	SRPK1	w0h1_w0h2_w0h3_w48h3_w72h1_w72h2_w96h2_w96h3	SCN2B	down	26	16	4	protein-coding	SCN2B	hsa:6327	Sodium channel subunit beta-2
hsa-miR-942-5p	chr6_35872728_35869010_-3718	21	hsa-mir-942	tcttctctgttttggccatgtg	down	19	11	4	chr6	35869009	35872728	-	SRPK1	w0h1_w0h2_w0h3_w48h3_w72h1_w72h2_w96h2_w96h3	SCN2B	down	26	16	4	protein-coding	SCN2B	hsa:6327	Sodium channel subunit beta-2
hsa-miR-221-5p	chr6_35872728_35869010_-3718	21	hsa-mir-221	acctggcatacaatgtagattt	down	19	11	4	chr6	35869009	35872728	-	SRPK1	w0h1_w0h2_w0h3_w48h3_w72h1_w72h2_w96h2_w96h3	SCN2B	down	26	16	4	protein-coding	SCN2B	hsa:6327	Sodium channel subunit beta-2
hsa-miR-1306-5p	chr15_101235577_101235082_-495	21	hsa-mir-1306	ccacctcccctgcaaacgtcca	down	23	16	4	chr15	101235081	101235577	-	CHSY1	w0h1_w0h2_w0h3_w24h1_w24h2_w24h3_w48h1_w48h2_w48h3_w72h1_w72h3_w96h1_w96h2_w96h3	SCN2B	down	26	16	4	protein-coding	SCN2B	hsa:6327	Sodium channel subunit beta-2
hsa-miR-1260a	chr15_101235577_101235082_-495	21	hsa-mir-1260a	atcccacctctgccacca	down	23	16	4	chr15	101235081	101235577	-	CHSY1	w0h1_w0h2_w0h3_w24h1_w24h2_w24h3_w48h1_w48h2_w48h3_w72h1_w72h3_w96h1_w96h2_w96h3	SCN2B	down	26	16	4	protein-coding	SCN2B	hsa:6327	Sodium channel subunit beta-2
hsa-miR-660-3p	chr2_71370005_71348753_-21252	21	hsa-mir-660	acctcctgtgtgcatggatta	down	29	16	4	chr2	71348752	71370005	+	ZNF638	w0h1_w0h2_w0h3_w24h1_w48h1_w72h2_w72h3_w96h2_w96h3	SCN2B	down	26	16	4	protein-coding	SCN2B	hsa:6327	Sodium channel subunit beta-2
hsa-miR-1260a	chr2_71370005_71348753_-21252	21	hsa-mir-1260a	atcccacctctgccacca	down	29	16	4	chr2	71348752	71370005	+	ZNF638	w0h1_w0h2_w0h3_w24h1_w48h1_w72h2_w72h3_w96h2_w96h3	SCN2B	down	26	16	4	protein-coding	SCN2B	hsa:6327	Sodium channel subunit beta-2
hsa-miR-3909	chr2_71370005_71348753_-21252	21	hsa-mir-3909	tgtcctctagggcctgcagtct	down	29	16	4	chr2	71348752	71370005	+	ZNF638	w0h1_w0h2_w0h3_w24h1_w48h1_w72h2_w72h3_w96h2_w96h3	SCN2B	down	26	16	4	protein-coding	SCN2B	hsa:6327	Sodium channel subunit beta-2
hsa-miR-942-5p	chr8_108455930_108449823_-6107	21	hsa-mir-942	tcttctctgttttggccatgtg	down	13	10	4	chr8	108449822	108455930	+	EMC2	w0h1_w0h3_w48h1_w72h2_w96h2_w96h3	SCN2B	down	26	16	4	protein-coding	SCN2B	hsa:6327	Sodium channel subunit beta-2
hsa-miR-4700-5p	chr6_152215060_152201824_-13236	21	hsa-mir-4700	tctggggatgaggacagtgtgt	down	31	17	4	chr6	152201823	152215060	-	SYNE1	w0h1_w0h2_w0h3_w24h1_w24h2_w24h3_w48h1_w48h2_w48h3_w72h1_w72h2_w72h3_w96h1_w96h2_w96h3	SCN2B	down	26	16	4	protein-coding	SCN2B	hsa:6327	Sodium channel subunit beta-2
hsa-miR-3157-5p	chr9_111534353_111527268_-7085	21	hsa-mir-3157	ttcagccaggctagtgcagtct	down	27	16	4	chr9	111527267	111534353	+	ZNF483	w0h1_w0h2_w0h3_w24h1_w48h1_w48h2_w72h2_w72h3_w96h1_w96h2_w96h3	SCN2B	down	26	16	4	protein-coding	SCN2B	hsa:6327	Sodium channel subunit beta-2
hsa-miR-3157-5p	chr17_47674782_47663089_-11693	21	hsa-mir-3157	ttcagccaggctagtgcagtct	down	27	16	4	chr17	47663088	47674782	+	KPNB1	w0h1_w0h2_w0h3_w24h2_w24h3_w48h1_w48h2_w72h2_w72h3_w96h1_w96h3	SCN2B	down	26	16	4	protein-coding	SCN2B	hsa:6327	Sodium channel subunit beta-2
hsa-miR-96-5p	chr17_47674782_47663089_-11693	21	hsa-mir-96	tttggcactagcacatttttgct	down	27	16	4	chr17	47663088	47674782	+	KPNB1	w0h1_w0h2_w0h3_w24h2_w24h3_w48h1_w48h2_w72h2_w72h3_w96h1_w96h3	SCN2B	down	26	16	4	protein-coding	SCN2B	hsa:6327	Sodium channel subunit beta-2
hsa-miR-361-3p	chr17_47674782_47663089_-11693	21	hsa-mir-361	tcccccaggtgtgattctgattt	down	27	16	4	chr17	47663088	47674782	+	KPNB1	w0h1_w0h2_w0h3_w24h2_w24h3_w48h1_w48h2_w72h2_w72h3_w96h1_w96h3	SCN2B	down	26	16	4	protein-coding	SCN2B	hsa:6327	Sodium channel subunit beta-2
hsa-miR-942-5p	chr1_244859374_244857598_-1776	21	hsa-mir-942	tcttctctgttttggccatgtg	down	31	16	4	chr1	244857597	244859374	-	HNRNPU	w0h1_w96h2_w96h3	SCN2B	down	26	16	4	protein-coding	SCN2B	hsa:6327	Sodium channel subunit beta-2
hsa-miR-221-5p	chr1_244859374_244857598_-1776	21	hsa-mir-221	acctggcatacaatgtagattt	down	31	16	4	chr1	244857597	244859374	-	HNRNPU	w0h1_w96h2_w96h3	SCN2B	down	26	16	4	protein-coding	SCN2B	hsa:6327	Sodium channel subunit beta-2
hsa-miR-3909	chr1_244859374_244857598_-1776	21	hsa-mir-3909	tgtcctctagggcctgcagtct	down	31	16	4	chr1	244857597	244859374	-	HNRNPU	w0h1_w96h2_w96h3	SCN2B	down	26	16	4	protein-coding	SCN2B	hsa:6327	Sodium channel subunit beta-2
hsa-miR-346	chr11_18010139_17988597_-21542	9	hsa-mir-346	tgtctgcccgcatgcctgcctct	up	33	17	16	chr11	17988596	18010139	-	SERGEF	w0h1_w0h2_w24h2_w48h1_w48h2_w48h3_w72h1_w72h2_w72h3_w96h1_w96h2_w96h3	TRPV3	up	30	16	16	protein-coding	TRPV3	hsa:162514	cDNA FLJ45401 fis, clone BRHIP3028742, highly similar to Transient receptor potential cation channel subfamily V member 3
hsa-miR-4665-5p	chr11_18010139_17988597_-21542	9	hsa-mir-4665	ctgggggacgcgtgagcgcgagc	up	33	17	16	chr11	17988596	18010139	-	SERGEF	w0h1_w0h2_w24h2_w48h1_w48h2_w48h3_w72h1_w72h2_w72h3_w96h1_w96h2_w96h3	TRPV3	up	30	16	16	protein-coding	TRPV3	hsa:162514	cDNA FLJ45401 fis, clone BRHIP3028742, highly similar to Transient receptor potential cation channel subfamily V member 3
hsa-miR-3615	chr11_18010139_17988597_-21542	9	hsa-mir-3615	tctctcggctcctcgcggctc	up	33	17	16	chr11	17988596	18010139	-	SERGEF	w0h1_w0h2_w24h2_w48h1_w48h2_w48h3_w72h1_w72h2_w72h3_w96h1_w96h2_w96h3	TRPV3	up	30	16	16	protein-coding	TRPV3	hsa:162514	cDNA FLJ45401 fis, clone BRHIP3028742, highly similar to Transient receptor potential cation channel subfamily V member 3
hsa-miR-346	chr11_18010139_17988597_-21542	9	hsa-mir-346	tgtctgcccgcatgcctgcctct	up	33	17	16	chr11	17988596	18010139	-	SERGEF	w0h1_w0h2_w24h2_w48h1_w48h2_w48h3_w72h1_w72h2_w72h3_w96h1_w96h2_w96h3	SIK1	up	29	16	16	protein-coding	SIK1	hsa:150094	Serine/threonine-protein kinase SIK1
hsa-miR-4665-5p	chr11_18010139_17988597_-21542	9	hsa-mir-4665	ctgggggacgcgtgagcgcgagc	up	33	17	16	chr11	17988596	18010139	-	SERGEF	w0h1_w0h2_w24h2_w48h1_w48h2_w48h3_w72h1_w72h2_w72h3_w96h1_w96h2_w96h3	RSPO2	up	27	16	16	protein-coding	RSPO2	hsa:340419	cDNA FLJ41031 fis, clone DFNES2000146, highly similar to R-spondin-2
hsa-miR-548s	chr6_133525115_133461114_-64001	21	hsa-mir-548s	atggccaaaactgcagttatttt	down	26	16	4	chr6	133461113	133525115	+	EYA4	w0h1_w0h2_w0h3_w48h2_w72h2_w96h3	THSD7A	down	31	16	4	protein-coding	THSD7A	hsa:221981	Thrombospondin type-1 domain-containing protein 7A
hsa-miR-4778-5p	chr6_133525115_133461114_-64001	21	hsa-mir-4778	aattctgtaaaggaagaagagg	down	26	16	4	chr6	133461113	133525115	+	EYA4	w0h1_w0h2_w0h3_w48h2_w72h2_w96h3	THSD7A	down	31	16	4	protein-coding	THSD7A	hsa:221981	Thrombospondin type-1 domain-containing protein 7A
hsa-miR-4700-5p	chr1_243843282_243545510_-297772	21	hsa-mir-4700	tctggggatgaggacagtgtgt	down	29	16	4	chr1	243545509	243843282	-	AKT3	w0h1_w0h2_w0h3_w24h1_w24h3_w48h1_w48h2_w72h3_w96h1_w96h2_w96h3	THSD7A	down	31	16	4	protein-coding	THSD7A	hsa:221981	Thrombospondin type-1 domain-containing protein 7A
hsa-miR-181b-5p	chr1_243843282_243545510_-297772	21	hsa-mir-181b-1/hsa-mir-181b-2	aacattcattgctgtcggtgggt	down	29	16	4	chr1	243545509	243843282	-	AKT3	w0h1_w0h2_w0h3_w24h1_w24h3_w48h1_w48h2_w72h3_w96h1_w96h2_w96h3	THSD7A	down	31	16	4	protein-coding	THSD7A	hsa:221981	Thrombospondin type-1 domain-containing protein 7A
hsa-miR-331-5p	chr1_243843282_243545510_-297772	21	hsa-mir-331	ctaggtatggtcccagggatcc	down	29	16	4	chr1	243545509	243843282	-	AKT3	w0h1_w0h2_w0h3_w24h1_w24h3_w48h1_w48h2_w72h3_w96h1_w96h2_w96h3	THSD7A	down	31	16	4	protein-coding	THSD7A	hsa:221981	Thrombospondin type-1 domain-containing protein 7A
hsa-miR-532-3p	chr1_243843282_243545510_-297772	21	hsa-mir-532	cctcccacacccaaggcttgca	down	29	16	4	chr1	243545509	243843282	-	AKT3	w0h1_w0h2_w0h3_w24h1_w24h3_w48h1_w48h2_w72h3_w96h1_w96h2_w96h3	THSD7A	down	31	16	4	protein-coding	THSD7A	hsa:221981	Thrombospondin type-1 domain-containing protein 7A
hsa-miR-103a-3p	chr1_243843282_243545510_-297772	21	hsa-mir-103a-2/hsa-mir-103a-1	agcagcattgtacagggctatga	down	29	16	4	chr1	243545509	243843282	-	AKT3	w0h1_w0h2_w0h3_w24h1_w24h3_w48h1_w48h2_w72h3_w96h1_w96h2_w96h3	THSD7A	down	31	16	4	protein-coding	THSD7A	hsa:221981	Thrombospondin type-1 domain-containing protein 7A
hsa-miR-548s	chr1_243843282_243545510_-297772	21	hsa-mir-548s	atggccaaaactgcagttatttt	down	29	16	4	chr1	243545509	243843282	-	AKT3	w0h1_w0h2_w0h3_w24h1_w24h3_w48h1_w48h2_w72h3_w96h1_w96h2_w96h3	THSD7A	down	31	16	4	protein-coding	THSD7A	hsa:221981	Thrombospondin type-1 domain-containing protein 7A
hsa-miR-1277-5p	chr1_243843282_243545510_-297772	21	hsa-mir-1277	aaatatatatatatatgtacgtat	down	29	16	4	chr1	243545509	243843282	-	AKT3	w0h1_w0h2_w0h3_w24h1_w24h3_w48h1_w48h2_w72h3_w96h1_w96h2_w96h3	THSD7A	down	31	16	4	protein-coding	THSD7A	hsa:221981	Thrombospondin type-1 domain-containing protein 7A
hsa-miR-23b-3p	chr1_243843282_243545510_-297772	21	hsa-mir-23b	atcacattgccagggattacc	down	29	16	4	chr1	243545509	243843282	-	AKT3	w0h1_w0h2_w0h3_w24h1_w24h3_w48h1_w48h2_w72h3_w96h1_w96h2_w96h3	THSD7A	down	31	16	4	protein-coding	THSD7A	hsa:221981	Thrombospondin type-1 domain-containing protein 7A
hsa-miR-107	chr1_243843282_243545510_-297772	21	hsa-mir-107	agcagcattgtacagggctatca	down	29	16	4	chr1	243545509	243843282	-	AKT3	w0h1_w0h2_w0h3_w24h1_w24h3_w48h1_w48h2_w72h3_w96h1_w96h2_w96h3	THSD7A	down	31	16	4	protein-coding	THSD7A	hsa:221981	Thrombospondin type-1 domain-containing protein 7A
hsa-miR-4778-5p	chr1_243843282_243545510_-297772	21	hsa-mir-4778	aattctgtaaaggaagaagagg	down	29	16	4	chr1	243545509	243843282	-	AKT3	w0h1_w0h2_w0h3_w24h1_w24h3_w48h1_w48h2_w72h3_w96h1_w96h2_w96h3	THSD7A	down	31	16	4	protein-coding	THSD7A	hsa:221981	Thrombospondin type-1 domain-containing protein 7A
hsa-let-7d-5p	chr1_243843282_243545510_-297772	21	hsa-let-7d	agaggtagtaggttgcatagtt	down	29	16	4	chr1	243545509	243843282	-	AKT3	w0h1_w0h2_w0h3_w24h1_w24h3_w48h1_w48h2_w72h3_w96h1_w96h2_w96h3	THSD7A	down	31	16	4	protein-coding	THSD7A	hsa:221981	Thrombospondin type-1 domain-containing protein 7A
hsa-miR-942-5p	chr1_243843282_243545510_-297772	21	hsa-mir-942	tcttctctgttttggccatgtg	down	29	16	4	chr1	243545509	243843282	-	AKT3	w0h1_w0h2_w0h3_w24h1_w24h3_w48h1_w48h2_w72h3_w96h1_w96h2_w96h3	THSD7A	down	31	16	4	protein-coding	THSD7A	hsa:221981	Thrombospondin type-1 domain-containing protein 7A
hsa-miR-30a-3p	chr1_243843282_243545510_-297772	21	hsa-mir-30a	ctttcagtcggatgtttgcagc	down	29	16	4	chr1	243545509	243843282	-	AKT3	w0h1_w0h2_w0h3_w24h1_w24h3_w48h1_w48h2_w72h3_w96h1_w96h2_w96h3	THSD7A	down	31	16	4	protein-coding	THSD7A	hsa:221981	Thrombospondin type-1 domain-containing protein 7A
hsa-miR-23c	chr1_243843282_243545510_-297772	21	hsa-mir-23c	atcacattgccagtgattaccc	down	29	16	4	chr1	243545509	243843282	-	AKT3	w0h1_w0h2_w0h3_w24h1_w24h3_w48h1_w48h2_w72h3_w96h1_w96h2_w96h3	THSD7A	down	31	16	4	protein-coding	THSD7A	hsa:221981	Thrombospondin type-1 domain-containing protein 7A
hsa-miR-96-5p	chr1_243843282_243545510_-297772	21	hsa-mir-96	tttggcactagcacatttttgct	down	29	16	4	chr1	243545509	243843282	-	AKT3	w0h1_w0h2_w0h3_w24h1_w24h3_w48h1_w48h2_w72h3_w96h1_w96h2_w96h3	THSD7A	down	31	16	4	protein-coding	THSD7A	hsa:221981	Thrombospondin type-1 domain-containing protein 7A
hsa-miR-449c-5p	chr1_243843282_243545510_-297772	21	hsa-mir-449c	taggcagtgtattgctagcggctgt	down	29	16	4	chr1	243545509	243843282	-	AKT3	w0h1_w0h2_w0h3_w24h1_w24h3_w48h1_w48h2_w72h3_w96h1_w96h2_w96h3	THSD7A	down	31	16	4	protein-coding	THSD7A	hsa:221981	Thrombospondin type-1 domain-containing protein 7A
hsa-miR-450b-5p	chr1_243843282_243545510_-297772	21	hsa-mir-450b	ttttgcaatatgttcctgaata	down	29	16	4	chr1	243545509	243843282	-	AKT3	w0h1_w0h2_w0h3_w24h1_w24h3_w48h1_w48h2_w72h3_w96h1_w96h2_w96h3	THSD7A	down	31	16	4	protein-coding	THSD7A	hsa:221981	Thrombospondin type-1 domain-containing protein 7A
hsa-miR-23a-3p	chr1_243843282_243545510_-297772	21	hsa-mir-23a	atcacattgccagggatttcc	down	29	16	4	chr1	243545509	243843282	-	AKT3	w0h1_w0h2_w0h3_w24h1_w24h3_w48h1_w48h2_w72h3_w96h1_w96h2_w96h3	THSD7A	down	31	16	4	protein-coding	THSD7A	hsa:221981	Thrombospondin type-1 domain-containing protein 7A
hsa-miR-3909	chr1_243843282_243545510_-297772	21	hsa-mir-3909	tgtcctctagggcctgcagtct	down	29	16	4	chr1	243545509	243843282	-	AKT3	w0h1_w0h2_w0h3_w24h1_w24h3_w48h1_w48h2_w72h3_w96h1_w96h2_w96h3	THSD7A	down	31	16	4	protein-coding	THSD7A	hsa:221981	Thrombospondin type-1 domain-containing protein 7A
hsa-miR-30e-3p	chr1_243843282_243545510_-297772	21	hsa-mir-30e	ctttcagtcggatgtttacagc	down	29	16	4	chr1	243545509	243843282	-	AKT3	w0h1_w0h2_w0h3_w24h1_w24h3_w48h1_w48h2_w72h3_w96h1_w96h2_w96h3	THSD7A	down	31	16	4	protein-coding	THSD7A	hsa:221981	Thrombospondin type-1 domain-containing protein 7A
hsa-miR-374b-3p	chr1_243843282_243545510_-297772	21	hsa-mir-374b	cttagcaggttgtattatcatt	down	29	16	4	chr1	243545509	243843282	-	AKT3	w0h1_w0h2_w0h3_w24h1_w24h3_w48h1_w48h2_w72h3_w96h1_w96h2_w96h3	THSD7A	down	31	16	4	protein-coding	THSD7A	hsa:221981	Thrombospondin type-1 domain-containing protein 7A
hsa-miR-96-5p	chr17_18882683_18865469_-17214	21	hsa-mir-96	tttggcactagcacatttttgct	down	31	16	4	chr17	18865468	18882683	+	PRPSAP2	w0h1_w0h2_w0h3_w24h3_w48h1_w72h3_w96h1_w96h2_w96h3	THSD7A	down	31	16	4	protein-coding	THSD7A	hsa:221981	Thrombospondin type-1 domain-containing protein 7A
hsa-miR-3909	chr17_18882683_18865469_-17214	21	hsa-mir-3909	tgtcctctagggcctgcagtct	down	31	16	4	chr17	18865468	18882683	+	PRPSAP2	w0h1_w0h2_w0h3_w24h3_w48h1_w72h3_w96h1_w96h2_w96h3	THSD7A	down	31	16	4	protein-coding	THSD7A	hsa:221981	Thrombospondin type-1 domain-containing protein 7A
hsa-miR-942-5p	chr3_8948570_8935871_-12699	21	hsa-mir-942	tcttctctgttttggccatgtg	down	25	16	4	chr3	8935870	8948570	-	RAD18	w0h1_w0h2_w0h3_w24h1_w24h2_w24h3_w48h1_w48h2_w72h2_w72h3_w96h1_w96h2_w96h3	THSD7A	down	31	16	4	protein-coding	THSD7A	hsa:221981	Thrombospondin type-1 domain-containing protein 7A
hsa-miR-4700-5p	chr6_35872728_35869010_-3718	21	hsa-mir-4700	tctggggatgaggacagtgtgt	down	19	11	4	chr6	35869009	35872728	-	SRPK1	w0h1_w0h2_w0h3_w48h3_w72h1_w72h2_w96h2_w96h3	THSD7A	down	31	16	4	protein-coding	THSD7A	hsa:221981	Thrombospondin type-1 domain-containing protein 7A
hsa-miR-942-5p	chr6_35872728_35869010_-3718	21	hsa-mir-942	tcttctctgttttggccatgtg	down	19	11	4	chr6	35869009	35872728	-	SRPK1	w0h1_w0h2_w0h3_w48h3_w72h1_w72h2_w96h2_w96h3	THSD7A	down	31	16	4	protein-coding	THSD7A	hsa:221981	Thrombospondin type-1 domain-containing protein 7A
hsa-miR-181b-5p	chr4_143543972_143543509_-463	21	hsa-mir-181b-1/hsa-mir-181b-2	aacattcattgctgtcggtgggt	down	34	17	4	chr4	143543508	143543972	+	SMARCA5	w0h1_w0h2_w0h3_w24h3_w48h1_w48h3_w72h2_w72h3_w96h2_w96h3	THSD7A	down	31	16	4	protein-coding	THSD7A	hsa:221981	Thrombospondin type-1 domain-containing protein 7A
hsa-miR-181b-5p	chr15_101235577_101235082_-495	21	hsa-mir-181b-1/hsa-mir-181b-2	aacattcattgctgtcggtgggt	down	23	16	4	chr15	101235081	101235577	-	CHSY1	w0h1_w0h2_w0h3_w24h1_w24h2_w24h3_w48h1_w48h2_w48h3_w72h1_w72h3_w96h1_w96h2_w96h3	THSD7A	down	31	16	4	protein-coding	THSD7A	hsa:221981	Thrombospondin type-1 domain-containing protein 7A
hsa-miR-181b-5p	chr2_71370005_71348753_-21252	21	hsa-mir-181b-1/hsa-mir-181b-2	aacattcattgctgtcggtgggt	down	29	16	4	chr2	71348752	71370005	+	ZNF638	w0h1_w0h2_w0h3_w24h1_w48h1_w72h2_w72h3_w96h2_w96h3	THSD7A	down	31	16	4	protein-coding	THSD7A	hsa:221981	Thrombospondin type-1 domain-containing protein 7A
hsa-miR-23b-3p	chr2_71370005_71348753_-21252	21	hsa-mir-23b	atcacattgccagggattacc	down	29	16	4	chr2	71348752	71370005	+	ZNF638	w0h1_w0h2_w0h3_w24h1_w48h1_w72h2_w72h3_w96h2_w96h3	THSD7A	down	31	16	4	protein-coding	THSD7A	hsa:221981	Thrombospondin type-1 domain-containing protein 7A
hsa-miR-23a-3p	chr2_71370005_71348753_-21252	21	hsa-mir-23a	atcacattgccagggatttcc	down	29	16	4	chr2	71348752	71370005	+	ZNF638	w0h1_w0h2_w0h3_w24h1_w48h1_w72h2_w72h3_w96h2_w96h3	THSD7A	down	31	16	4	protein-coding	THSD7A	hsa:221981	Thrombospondin type-1 domain-containing protein 7A
hsa-miR-3909	chr2_71370005_71348753_-21252	21	hsa-mir-3909	tgtcctctagggcctgcagtct	down	29	16	4	chr2	71348752	71370005	+	ZNF638	w0h1_w0h2_w0h3_w24h1_w48h1_w72h2_w72h3_w96h2_w96h3	THSD7A	down	31	16	4	protein-coding	THSD7A	hsa:221981	Thrombospondin type-1 domain-containing protein 7A
hsa-miR-942-5p	chr8_108455930_108449823_-6107	21	hsa-mir-942	tcttctctgttttggccatgtg	down	13	10	4	chr8	108449822	108455930	+	EMC2	w0h1_w0h3_w48h1_w72h2_w96h2_w96h3	THSD7A	down	31	16	4	protein-coding	THSD7A	hsa:221981	Thrombospondin type-1 domain-containing protein 7A
hsa-miR-4700-5p	chr6_152215060_152201824_-13236	21	hsa-mir-4700	tctggggatgaggacagtgtgt	down	31	17	4	chr6	152201823	152215060	-	SYNE1	w0h1_w0h2_w0h3_w24h1_w24h2_w24h3_w48h1_w48h2_w48h3_w72h1_w72h2_w72h3_w96h1_w96h2_w96h3	THSD7A	down	31	16	4	protein-coding	THSD7A	hsa:221981	Thrombospondin type-1 domain-containing protein 7A
hsa-miR-23b-3p	chr6_152215060_152201824_-13236	21	hsa-mir-23b	atcacattgccagggattacc	down	31	17	4	chr6	152201823	152215060	-	SYNE1	w0h1_w0h2_w0h3_w24h1_w24h2_w24h3_w48h1_w48h2_w48h3_w72h1_w72h2_w72h3_w96h1_w96h2_w96h3	THSD7A	down	31	16	4	protein-coding	THSD7A	hsa:221981	Thrombospondin type-1 domain-containing protein 7A
hsa-miR-30a-3p	chr6_152215060_152201824_-13236	21	hsa-mir-30a	ctttcagtcggatgtttgcagc	down	31	17	4	chr6	152201823	152215060	-	SYNE1	w0h1_w0h2_w0h3_w24h1_w24h2_w24h3_w48h1_w48h2_w48h3_w72h1_w72h2_w72h3_w96h1_w96h2_w96h3	THSD7A	down	31	16	4	protein-coding	THSD7A	hsa:221981	Thrombospondin type-1 domain-containing protein 7A
hsa-miR-23c	chr6_152215060_152201824_-13236	21	hsa-mir-23c	atcacattgccagtgattaccc	down	31	17	4	chr6	152201823	152215060	-	SYNE1	w0h1_w0h2_w0h3_w24h1_w24h2_w24h3_w48h1_w48h2_w48h3_w72h1_w72h2_w72h3_w96h1_w96h2_w96h3	THSD7A	down	31	16	4	protein-coding	THSD7A	hsa:221981	Thrombospondin type-1 domain-containing protein 7A
hsa-miR-23a-3p	chr6_152215060_152201824_-13236	21	hsa-mir-23a	atcacattgccagggatttcc	down	31	17	4	chr6	152201823	152215060	-	SYNE1	w0h1_w0h2_w0h3_w24h1_w24h2_w24h3_w48h1_w48h2_w48h3_w72h1_w72h2_w72h3_w96h1_w96h2_w96h3	THSD7A	down	31	16	4	protein-coding	THSD7A	hsa:221981	Thrombospondin type-1 domain-containing protein 7A
hsa-miR-4778-5p	chr17_47674782_47663089_-11693	21	hsa-mir-4778	aattctgtaaaggaagaagagg	down	27	16	4	chr17	47663088	47674782	+	KPNB1	w0h1_w0h2_w0h3_w24h2_w24h3_w48h1_w48h2_w72h2_w72h3_w96h1_w96h3	THSD7A	down	31	16	4	protein-coding	THSD7A	hsa:221981	Thrombospondin type-1 domain-containing protein 7A
hsa-miR-96-5p	chr17_47674782_47663089_-11693	21	hsa-mir-96	tttggcactagcacatttttgct	down	27	16	4	chr17	47663088	47674782	+	KPNB1	w0h1_w0h2_w0h3_w24h2_w24h3_w48h1_w48h2_w72h2_w72h3_w96h1_w96h3	THSD7A	down	31	16	4	protein-coding	THSD7A	hsa:221981	Thrombospondin type-1 domain-containing protein 7A
hsa-miR-942-5p	chr1_244859374_244857598_-1776	21	hsa-mir-942	tcttctctgttttggccatgtg	down	31	16	4	chr1	244857597	244859374	-	HNRNPU	w0h1_w96h2_w96h3	THSD7A	down	31	16	4	protein-coding	THSD7A	hsa:221981	Thrombospondin type-1 domain-containing protein 7A
hsa-miR-30a-3p	chr1_244859374_244857598_-1776	21	hsa-mir-30a	ctttcagtcggatgtttgcagc	down	31	16	4	chr1	244857597	244859374	-	HNRNPU	w0h1_w96h2_w96h3	THSD7A	down	31	16	4	protein-coding	THSD7A	hsa:221981	Thrombospondin type-1 domain-containing protein 7A
hsa-miR-3909	chr1_244859374_244857598_-1776	21	hsa-mir-3909	tgtcctctagggcctgcagtct	down	31	16	4	chr1	244857597	244859374	-	HNRNPU	w0h1_w96h2_w96h3	THSD7A	down	31	16	4	protein-coding	THSD7A	hsa:221981	Thrombospondin type-1 domain-containing protein 7A
hsa-miR-30e-3p	chr1_244859374_244857598_-1776	21	hsa-mir-30e	ctttcagtcggatgtttacagc	down	31	16	4	chr1	244857597	244859374	-	HNRNPU	w0h1_w96h2_w96h3	THSD7A	down	31	16	4	protein-coding	THSD7A	hsa:221981	Thrombospondin type-1 domain-containing protein 7A
hsa-miR-103a-3p	chr1_243843282_243545510_-297772	21	hsa-mir-103a-2/hsa-mir-103a-1	agcagcattgtacagggctatga	down	29	16	4	chr1	243545509	243843282	-	AKT3	w0h1_w0h2_w0h3_w24h1_w24h3_w48h1_w48h2_w72h3_w96h1_w96h2_w96h3	SLITRK6	down	25	16	4	protein-coding	SLITRK6	hsa:84189	SLIT and NTRK-like protein 6
hsa-miR-16-5p	chr1_243843282_243545510_-297772	21	hsa-mir-16-1/hsa-mir-16-2	tagcagcacgtaaatattggcg	down	29	16	4	chr1	243545509	243843282	-	AKT3	w0h1_w0h2_w0h3_w24h1_w24h3_w48h1_w48h2_w72h3_w96h1_w96h2_w96h3	SLITRK6	down	25	16	4	protein-coding	SLITRK6	hsa:84189	SLIT and NTRK-like protein 6
hsa-miR-183-3p	chr1_243843282_243545510_-297772	21	hsa-mir-183	gtgaattaccgaagggccataa	down	29	16	4	chr1	243545509	243843282	-	AKT3	w0h1_w0h2_w0h3_w24h1_w24h3_w48h1_w48h2_w72h3_w96h1_w96h2_w96h3	SLITRK6	down	25	16	4	protein-coding	SLITRK6	hsa:84189	SLIT and NTRK-like protein 6
hsa-miR-107	chr1_243843282_243545510_-297772	21	hsa-mir-107	agcagcattgtacagggctatca	down	29	16	4	chr1	243545509	243843282	-	AKT3	w0h1_w0h2_w0h3_w24h1_w24h3_w48h1_w48h2_w72h3_w96h1_w96h2_w96h3	SLITRK6	down	25	16	4	protein-coding	SLITRK6	hsa:84189	SLIT and NTRK-like protein 6
hsa-miR-424-5p	chr1_243843282_243545510_-297772	21	hsa-mir-424	cagcagcaattcatgttttgaa	down	29	16	4	chr1	243545509	243843282	-	AKT3	w0h1_w0h2_w0h3_w24h1_w24h3_w48h1_w48h2_w72h3_w96h1_w96h2_w96h3	SLITRK6	down	25	16	4	protein-coding	SLITRK6	hsa:84189	SLIT and NTRK-like protein 6
hsa-miR-195-5p	chr1_243843282_243545510_-297772	21	hsa-mir-195	tagcagcacagaaatattggc	down	29	16	4	chr1	243545509	243843282	-	AKT3	w0h1_w0h2_w0h3_w24h1_w24h3_w48h1_w48h2_w72h3_w96h1_w96h2_w96h3	SLITRK6	down	25	16	4	protein-coding	SLITRK6	hsa:84189	SLIT and NTRK-like protein 6
hsa-miR-424-5p	chr9_111534353_111527268_-7085	21	hsa-mir-424	cagcagcaattcatgttttgaa	down	27	16	4	chr9	111527267	111534353	+	ZNF483	w0h1_w0h2_w0h3_w24h1_w48h1_w48h2_w72h2_w72h3_w96h1_w96h2_w96h3	SLITRK6	down	25	16	4	protein-coding	SLITRK6	hsa:84189	SLIT and NTRK-like protein 6
hsa-miR-16-5p	chr17_47674782_47663089_-11693	21	hsa-mir-16-1/hsa-mir-16-2	tagcagcacgtaaatattggcg	down	27	16	4	chr17	47663088	47674782	+	KPNB1	w0h1_w0h2_w0h3_w24h2_w24h3_w48h1_w48h2_w72h2_w72h3_w96h1_w96h3	SLITRK6	down	25	16	4	protein-coding	SLITRK6	hsa:84189	SLIT and NTRK-like protein 6
hsa-miR-195-5p	chr17_47674782_47663089_-11693	21	hsa-mir-195	tagcagcacagaaatattggc	down	27	16	4	chr17	47663088	47674782	+	KPNB1	w0h1_w0h2_w0h3_w24h2_w24h3_w48h1_w48h2_w72h2_w72h3_w96h1_w96h3	SLITRK6	down	25	16	4	protein-coding	SLITRK6	hsa:84189	SLIT and NTRK-like protein 6
hsa-miR-4665-5p	chr11_18010139_17988597_-21542	9	hsa-mir-4665	ctgggggacgcgtgagcgcgagc	up	33	17	16	chr11	17988596	18010139	-	SERGEF	w0h1_w0h2_w24h2_w48h1_w48h2_w48h3_w72h1_w72h2_w72h3_w96h1_w96h2_w96h3	SMIM24	up	25	15	16	protein-coding	SMIM24	hsa:284422	Small integral membrane protein 24
hsa-miR-2392	chr17_67975958_67945409_-30549	3	hsa-mir-2392	taggatgggggtgagaggtg	up	32	21	22	chr17	67945408	67975958	+	BPTF	w0h1_w0h2_w0h3_w24h1_w24h2_w24h3_w48h1_w48h2_w48h3_w72h1_w72h2_w72h3_w96h1_w96h2_w96h3	NACAD	up	21	14	22	protein-coding	NACAD	hsa:23148	NAC-alpha domain-containing protein 1
hsa-miR-185-5p	chr10_84373815_84371014_-2801	4	hsa-mir-185	tggagagaaaggcagttcctga	up	20	14	21	chr10	84371013	84373815	+	CCSER2	w0h1_w0h2_w0h3_w24h1_w24h2_w24h3_w48h1_w48h2_w48h3_w72h1_w72h2_w72h3_w96h1_w96h2_w96h3	CPA4	up	20	14	21	protein-coding	CPA4	hsa:51200	Carboxypeptidase A4, isoform CRA_a
hsa-miR-760	chr10_84373815_84371014_-2801	4	hsa-mir-760	cggctctgggtctgtgggga	up	20	14	21	chr10	84371013	84373815	+	CCSER2	w0h1_w0h2_w0h3_w24h1_w24h2_w24h3_w48h1_w48h2_w48h3_w72h1_w72h2_w72h3_w96h1_w96h2_w96h3	CPA4	up	20	14	21	protein-coding	CPA4	hsa:51200	Carboxypeptidase A4, isoform CRA_a
hsa-miR-6758-5p	chr10_84373815_84371014_-2801	4	hsa-mir-6758	tagagaggggaaggatgtgatgt	up	20	14	21	chr10	84371013	84373815	+	CCSER2	w0h1_w0h2_w0h3_w24h1_w24h2_w24h3_w48h1_w48h2_w48h3_w72h1_w72h2_w72h3_w96h1_w96h2_w96h3	CPA4	up	20	14	21	protein-coding	CPA4	hsa:51200	Carboxypeptidase A4, isoform CRA_a
hsa-miR-4533	chr10_84373815_84371014_-2801	4	hsa-mir-4533	tggaaggaggttgccggacgct	up	20	14	21	chr10	84371013	84373815	+	CCSER2	w0h1_w0h2_w0h3_w24h1_w24h2_w24h3_w48h1_w48h2_w48h3_w72h1_w72h2_w72h3_w96h1_w96h2_w96h3	CPA4	up	20	14	21	protein-coding	CPA4	hsa:51200	Carboxypeptidase A4, isoform CRA_a
hsa-miR-30c-2-3p	chr10_31910563_31908172_-2391	4	hsa-mir-30c-2	ctgggagaaggctgtttactct	up	19	13	21	chr10	31908171	31910563	-	ARHGAP12	w0h1_w0h2_w0h3_w24h1_w24h2_w24h3_w48h1_w48h2_w48h3_w72h1_w72h2_w72h3_w96h1_w96h2	CPA4	up	20	14	21	protein-coding	CPA4	hsa:51200	Carboxypeptidase A4, isoform CRA_a
hsa-miR-6858-5p	chr9_33963791_33953285_-10506	4	hsa-mir-6858	gtgaggaggggctggcagggac	up	20	14	21	chr9	33953284	33963791	-	UBAP2	w0h1_w0h2_w24h1_w24h2_w24h3_w48h1_w48h2_w48h3_w72h1_w72h2_w72h3_w96h1_w96h2_w96h3	CPA4	up	20	14	21	protein-coding	CPA4	hsa:51200	Carboxypeptidase A4, isoform CRA_a
hsa-miR-760	chr9_33963791_33953285_-10506	4	hsa-mir-760	cggctctgggtctgtgggga	up	20	14	21	chr9	33953284	33963791	-	UBAP2	w0h1_w0h2_w24h1_w24h2_w24h3_w48h1_w48h2_w48h3_w72h1_w72h2_w72h3_w96h1_w96h2_w96h3	CPA4	up	20	14	21	protein-coding	CPA4	hsa:51200	Carboxypeptidase A4, isoform CRA_a
hsa-miR-765	chr9_33963791_33953285_-10506	4	hsa-mir-765	tggaggagaaggaaggtgatg	up	20	14	21	chr9	33953284	33963791	-	UBAP2	w0h1_w0h2_w24h1_w24h2_w24h3_w48h1_w48h2_w48h3_w72h1_w72h2_w72h3_w96h1_w96h2_w96h3	CPA4	up	20	14	21	protein-coding	CPA4	hsa:51200	Carboxypeptidase A4, isoform CRA_a
hsa-miR-769-5p	chr9_33963791_33953285_-10506	4	hsa-mir-769	tgagacctctgggttctgagct	up	20	14	21	chr9	33953284	33963791	-	UBAP2	w0h1_w0h2_w24h1_w24h2_w24h3_w48h1_w48h2_w48h3_w72h1_w72h2_w72h3_w96h1_w96h2_w96h3	CPA4	up	20	14	21	protein-coding	CPA4	hsa:51200	Carboxypeptidase A4, isoform CRA_a
hsa-miR-939-5p	chr9_33963791_33953285_-10506	4	hsa-mir-939	tggggagctgaggctctgggggtg	up	20	14	21	chr9	33953284	33963791	-	UBAP2	w0h1_w0h2_w24h1_w24h2_w24h3_w48h1_w48h2_w48h3_w72h1_w72h2_w72h3_w96h1_w96h2_w96h3	CPA4	up	20	14	21	protein-coding	CPA4	hsa:51200	Carboxypeptidase A4, isoform CRA_a
hsa-miR-3135b	chr9_33963791_33953285_-10506	4	hsa-mir-3135b	ggctggagcgagtgcagtggtg	up	20	14	21	chr9	33953284	33963791	-	UBAP2	w0h1_w0h2_w24h1_w24h2_w24h3_w48h1_w48h2_w48h3_w72h1_w72h2_w72h3_w96h1_w96h2_w96h3	CPA4	up	20	14	21	protein-coding	CPA4	hsa:51200	Carboxypeptidase A4, isoform CRA_a
hsa-miR-576-3p	chr9_33963791_33953285_-10506	4	hsa-mir-576	aagatgtggaaaaattggaatc	up	20	14	21	chr9	33953284	33963791	-	UBAP2	w0h1_w0h2_w24h1_w24h2_w24h3_w48h1_w48h2_w48h3_w72h1_w72h2_w72h3_w96h1_w96h2_w96h3	CPA4	up	20	14	21	protein-coding	CPA4	hsa:51200	Carboxypeptidase A4, isoform CRA_a
hsa-miR-34a-5p	chr9_33963791_33953285_-10506	4	hsa-mir-34a	tggcagtgtcttagctggttgt	up	20	14	21	chr9	33953284	33963791	-	UBAP2	w0h1_w0h2_w24h1_w24h2_w24h3_w48h1_w48h2_w48h3_w72h1_w72h2_w72h3_w96h1_w96h2_w96h3	CPA4	up	20	14	21	protein-coding	CPA4	hsa:51200	Carboxypeptidase A4, isoform CRA_a
hsa-miR-939-5p	chr6_158589782_158583954_-5828	4	hsa-mir-939	tggggagctgaggctctgggggtg	up	20	14	21	chr6	158583953	158589782	+	TMEM181	w0h1_w0h2_w0h3_w24h1_w24h2_w24h3_w48h1_w48h2_w48h3_w72h1_w72h2_w72h3_w96h1_w96h2_w96h3	CPA4	up	20	14	21	protein-coding	CPA4	hsa:51200	Carboxypeptidase A4, isoform CRA_a
hsa-miR-6871-5p	chr3_136423044_136377660_-45384	4	hsa-mir-6871	catgggagttcggggtggttgc	up	23	13	21	chr3	136377659	136423044	-	STAG1	w0h2_w24h1_w24h2_w24h3_w48h1_w48h2_w48h3_w72h1_w72h3_w96h1_w96h2_w96h3	CPA4	up	20	14	21	protein-coding	CPA4	hsa:51200	Carboxypeptidase A4, isoform CRA_a
hsa-miR-4533	chr3_136423044_136377660_-45384	4	hsa-mir-4533	tggaaggaggttgccggacgct	up	23	13	21	chr3	136377659	136423044	-	STAG1	w0h2_w24h1_w24h2_w24h3_w48h1_w48h2_w48h3_w72h1_w72h3_w96h1_w96h2_w96h3	CPA4	up	20	14	21	protein-coding	CPA4	hsa:51200	Carboxypeptidase A4, isoform CRA_a
hsa-miR-185-5p	chr2_199433514_199368605_-64909	4	hsa-mir-185	tggagagaaaggcagttcctga	up	19	13	21	chr2	199368604	199433514	-	SATB2	w0h2_w0h3_w24h1_w24h2_w24h3_w48h1_w48h2_w48h3_w72h1_w72h2_w72h3_w96h1_w96h2_w96h3	CPA4	up	20	14	21	protein-coding	CPA4	hsa:51200	Carboxypeptidase A4, isoform CRA_a
hsa-miR-6758-5p	chr2_199433514_199368605_-64909	4	hsa-mir-6758	tagagaggggaaggatgtgatgt	up	19	13	21	chr2	199368604	199433514	-	SATB2	w0h2_w0h3_w24h1_w24h2_w24h3_w48h1_w48h2_w48h3_w72h1_w72h2_w72h3_w96h1_w96h2_w96h3	CPA4	up	20	14	21	protein-coding	CPA4	hsa:51200	Carboxypeptidase A4, isoform CRA_a
hsa-miR-30c-2-3p	chr2_199433514_199368605_-64909	4	hsa-mir-30c-2	ctgggagaaggctgtttactct	up	19	13	21	chr2	199368604	199433514	-	SATB2	w0h2_w0h3_w24h1_w24h2_w24h3_w48h1_w48h2_w48h3_w72h1_w72h2_w72h3_w96h1_w96h2_w96h3	CPA4	up	20	14	21	protein-coding	CPA4	hsa:51200	Carboxypeptidase A4, isoform CRA_a
hsa-miR-7854-3p	chr6_158314268_158312051_-2217	4	hsa-mir-7854	tgaggtgaccgcagatgggaa	up	27	13	21	chr6	158312050	158314268	+	TULP4	w0h1_w0h2_w0h3_w24h1_w24h2_w24h3_w48h1_w48h2_w48h3_w72h1_w72h2_w72h3_w96h1_w96h2_w96h3	CPA4	up	20	14	21	protein-coding	CPA4	hsa:51200	Carboxypeptidase A4, isoform CRA_a
hsa-miR-1273d	chr6_158314268_158312051_-2217	4	hsa-mir-1273d	gaacccatgaggttgaggctgcagt	up	27	13	21	chr6	158312050	158314268	+	TULP4	w0h1_w0h2_w0h3_w24h1_w24h2_w24h3_w48h1_w48h2_w48h3_w72h1_w72h2_w72h3_w96h1_w96h2_w96h3	CPA4	up	20	14	21	protein-coding	CPA4	hsa:51200	Carboxypeptidase A4, isoform CRA_a
hsa-miR-6089	chr5_69175537_69174877_-660	4	hsa-mir-6089-1/hsa-mir-6089-2	ggaggccggggtggggcggggcgg	up	19	13	21	chr5	69174876	69175537	+	CCNB1	w0h1_w0h2_w0h3_w24h1_w24h2_w24h3_w48h1_w48h2_w48h3_w72h1_w72h2_w72h3_w96h1_w96h2_w96h3	CPA4	up	20	14	21	protein-coding	CPA4	hsa:51200	Carboxypeptidase A4, isoform CRA_a
hsa-miR-34a-5p	chr5_69175537_69174877_-660	4	hsa-mir-34a	tggcagtgtcttagctggttgt	up	19	13	21	chr5	69174876	69175537	+	CCNB1	w0h1_w0h2_w0h3_w24h1_w24h2_w24h3_w48h1_w48h2_w48h3_w72h1_w72h2_w72h3_w96h1_w96h2_w96h3	CPA4	up	20	14	21	protein-coding	CPA4	hsa:51200	Carboxypeptidase A4, isoform CRA_a
hsa-miR-765	chr2_58232112_58221942_-10170	4	hsa-mir-765	tggaggagaaggaaggtgatg	up	19	14	21	chr2	58221941	58232112	-	FANCL	w0h1_w0h2_w0h3_w24h1_w24h2_w24h3_w48h1_w48h2_w48h3_w72h1_w72h2_w72h3_w96h1_w96h2_w96h3	CPA4	up	20	14	21	protein-coding	CPA4	hsa:51200	Carboxypeptidase A4, isoform CRA_a
hsa-miR-760	chr17_47668410_47663089_-5321	4	hsa-mir-760	cggctctgggtctgtgggga	up	18	14	21	chr17	47663088	47668410	+	KPNB1	w0h2_w0h3_w24h1_w24h2_w24h3_w48h1_w48h2_w48h3_w72h1_w72h2_w72h3_w96h1_w96h2_w96h3	CPA4	up	20	14	21	protein-coding	CPA4	hsa:51200	Carboxypeptidase A4, isoform CRA_a
hsa-miR-185-5p	chr10_84373815_84371014_-2801	4	hsa-mir-185	tggagagaaaggcagttcctga	up	20	14	21	chr10	84371013	84373815	+	CCSER2	w0h1_w0h2_w0h3_w24h1_w24h2_w24h3_w48h1_w48h2_w48h3_w72h1_w72h2_w72h3_w96h1_w96h2_w96h3	B3GAT1	up	24	14	21	protein-coding	B3GAT1	hsa:27087	cDNA FLJ55820, highly similar to Galactosylgalactosylxylosylprotein 3-beta-glucuronosyltransferase 1 (EC 2.4.1.135)
hsa-miR-425-3p	chr10_84373815_84371014_-2801	4	hsa-mir-425	atcgggaatgtcgtgtccgccc	up	20	14	21	chr10	84371013	84373815	+	CCSER2	w0h1_w0h2_w0h3_w24h1_w24h2_w24h3_w48h1_w48h2_w48h3_w72h1_w72h2_w72h3_w96h1_w96h2_w96h3	B3GAT1	up	24	14	21	protein-coding	B3GAT1	hsa:27087	cDNA FLJ55820, highly similar to Galactosylgalactosylxylosylprotein 3-beta-glucuronosyltransferase 1 (EC 2.4.1.135)
hsa-miR-760	chr10_84373815_84371014_-2801	4	hsa-mir-760	cggctctgggtctgtgggga	up	20	14	21	chr10	84371013	84373815	+	CCSER2	w0h1_w0h2_w0h3_w24h1_w24h2_w24h3_w48h1_w48h2_w48h3_w72h1_w72h2_w72h3_w96h1_w96h2_w96h3	B3GAT1	up	24	14	21	protein-coding	B3GAT1	hsa:27087	cDNA FLJ55820, highly similar to Galactosylgalactosylxylosylprotein 3-beta-glucuronosyltransferase 1 (EC 2.4.1.135)
hsa-miR-6758-5p	chr10_84373815_84371014_-2801	4	hsa-mir-6758	tagagaggggaaggatgtgatgt	up	20	14	21	chr10	84371013	84373815	+	CCSER2	w0h1_w0h2_w0h3_w24h1_w24h2_w24h3_w48h1_w48h2_w48h3_w72h1_w72h2_w72h3_w96h1_w96h2_w96h3	B3GAT1	up	24	14	21	protein-coding	B3GAT1	hsa:27087	cDNA FLJ55820, highly similar to Galactosylgalactosylxylosylprotein 3-beta-glucuronosyltransferase 1 (EC 2.4.1.135)
hsa-miR-378c	chr10_31910563_31908172_-2391	4	hsa-mir-378c	actggacttggagtcagaagagtgg	up	19	13	21	chr10	31908171	31910563	-	ARHGAP12	w0h1_w0h2_w0h3_w24h1_w24h2_w24h3_w48h1_w48h2_w48h3_w72h1_w72h2_w72h3_w96h1_w96h2	B3GAT1	up	24	14	21	protein-coding	B3GAT1	hsa:27087	cDNA FLJ55820, highly similar to Galactosylgalactosylxylosylprotein 3-beta-glucuronosyltransferase 1 (EC 2.4.1.135)
hsa-miR-30c-2-3p	chr10_31910563_31908172_-2391	4	hsa-mir-30c-2	ctgggagaaggctgtttactct	up	19	13	21	chr10	31908171	31910563	-	ARHGAP12	w0h1_w0h2_w0h3_w24h1_w24h2_w24h3_w48h1_w48h2_w48h3_w72h1_w72h2_w72h3_w96h1_w96h2	B3GAT1	up	24	14	21	protein-coding	B3GAT1	hsa:27087	cDNA FLJ55820, highly similar to Galactosylgalactosylxylosylprotein 3-beta-glucuronosyltransferase 1 (EC 2.4.1.135)
hsa-miR-6858-5p	chr9_33963791_33953285_-10506	4	hsa-mir-6858	gtgaggaggggctggcagggac	up	20	14	21	chr9	33953284	33963791	-	UBAP2	w0h1_w0h2_w24h1_w24h2_w24h3_w48h1_w48h2_w48h3_w72h1_w72h2_w72h3_w96h1_w96h2_w96h3	B3GAT1	up	24	14	21	protein-coding	B3GAT1	hsa:27087	cDNA FLJ55820, highly similar to Galactosylgalactosylxylosylprotein 3-beta-glucuronosyltransferase 1 (EC 2.4.1.135)
hsa-miR-760	chr9_33963791_33953285_-10506	4	hsa-mir-760	cggctctgggtctgtgggga	up	20	14	21	chr9	33953284	33963791	-	UBAP2	w0h1_w0h2_w24h1_w24h2_w24h3_w48h1_w48h2_w48h3_w72h1_w72h2_w72h3_w96h1_w96h2_w96h3	B3GAT1	up	24	14	21	protein-coding	B3GAT1	hsa:27087	cDNA FLJ55820, highly similar to Galactosylgalactosylxylosylprotein 3-beta-glucuronosyltransferase 1 (EC 2.4.1.135)
hsa-miR-765	chr9_33963791_33953285_-10506	4	hsa-mir-765	tggaggagaaggaaggtgatg	up	20	14	21	chr9	33953284	33963791	-	UBAP2	w0h1_w0h2_w24h1_w24h2_w24h3_w48h1_w48h2_w48h3_w72h1_w72h2_w72h3_w96h1_w96h2_w96h3	B3GAT1	up	24	14	21	protein-coding	B3GAT1	hsa:27087	cDNA FLJ55820, highly similar to Galactosylgalactosylxylosylprotein 3-beta-glucuronosyltransferase 1 (EC 2.4.1.135)
hsa-miR-939-5p	chr9_33963791_33953285_-10506	4	hsa-mir-939	tggggagctgaggctctgggggtg	up	20	14	21	chr9	33953284	33963791	-	UBAP2	w0h1_w0h2_w24h1_w24h2_w24h3_w48h1_w48h2_w48h3_w72h1_w72h2_w72h3_w96h1_w96h2_w96h3	B3GAT1	up	24	14	21	protein-coding	B3GAT1	hsa:27087	cDNA FLJ55820, highly similar to Galactosylgalactosylxylosylprotein 3-beta-glucuronosyltransferase 1 (EC 2.4.1.135)
hsa-miR-3173-5p	chr9_33963791_33953285_-10506	4	hsa-mir-3173	tgccctgcctgttttctccttt	up	20	14	21	chr9	33953284	33963791	-	UBAP2	w0h1_w0h2_w24h1_w24h2_w24h3_w48h1_w48h2_w48h3_w72h1_w72h2_w72h3_w96h1_w96h2_w96h3	B3GAT1	up	24	14	21	protein-coding	B3GAT1	hsa:27087	cDNA FLJ55820, highly similar to Galactosylgalactosylxylosylprotein 3-beta-glucuronosyltransferase 1 (EC 2.4.1.135)
hsa-miR-3135b	chr9_33963791_33953285_-10506	4	hsa-mir-3135b	ggctggagcgagtgcagtggtg	up	20	14	21	chr9	33953284	33963791	-	UBAP2	w0h1_w0h2_w24h1_w24h2_w24h3_w48h1_w48h2_w48h3_w72h1_w72h2_w72h3_w96h1_w96h2_w96h3	B3GAT1	up	24	14	21	protein-coding	B3GAT1	hsa:27087	cDNA FLJ55820, highly similar to Galactosylgalactosylxylosylprotein 3-beta-glucuronosyltransferase 1 (EC 2.4.1.135)
hsa-miR-34a-5p	chr9_33963791_33953285_-10506	4	hsa-mir-34a	tggcagtgtcttagctggttgt	up	20	14	21	chr9	33953284	33963791	-	UBAP2	w0h1_w0h2_w24h1_w24h2_w24h3_w48h1_w48h2_w48h3_w72h1_w72h2_w72h3_w96h1_w96h2_w96h3	B3GAT1	up	24	14	21	protein-coding	B3GAT1	hsa:27087	cDNA FLJ55820, highly similar to Galactosylgalactosylxylosylprotein 3-beta-glucuronosyltransferase 1 (EC 2.4.1.135)
hsa-miR-939-5p	chr6_158589782_158583954_-5828	4	hsa-mir-939	tggggagctgaggctctgggggtg	up	20	14	21	chr6	158583953	158589782	+	TMEM181	w0h1_w0h2_w0h3_w24h1_w24h2_w24h3_w48h1_w48h2_w48h3_w72h1_w72h2_w72h3_w96h1_w96h2_w96h3	B3GAT1	up	24	14	21	protein-coding	B3GAT1	hsa:27087	cDNA FLJ55820, highly similar to Galactosylgalactosylxylosylprotein 3-beta-glucuronosyltransferase 1 (EC 2.4.1.135)
hsa-miR-6763-5p	chr6_158589782_158583954_-5828	4	hsa-mir-6763	ctggggagtggctggggag	up	20	14	21	chr6	158583953	158589782	+	TMEM181	w0h1_w0h2_w0h3_w24h1_w24h2_w24h3_w48h1_w48h2_w48h3_w72h1_w72h2_w72h3_w96h1_w96h2_w96h3	B3GAT1	up	24	14	21	protein-coding	B3GAT1	hsa:27087	cDNA FLJ55820, highly similar to Galactosylgalactosylxylosylprotein 3-beta-glucuronosyltransferase 1 (EC 2.4.1.135)
hsa-miR-186-5p	chr3_136423044_136377660_-45384	4	hsa-mir-186	caaagaattctccttttgggct	up	23	13	21	chr3	136377659	136423044	-	STAG1	w0h2_w24h1_w24h2_w24h3_w48h1_w48h2_w48h3_w72h1_w72h3_w96h1_w96h2_w96h3	B3GAT1	up	24	14	21	protein-coding	B3GAT1	hsa:27087	cDNA FLJ55820, highly similar to Galactosylgalactosylxylosylprotein 3-beta-glucuronosyltransferase 1 (EC 2.4.1.135)
hsa-miR-149-5p	chr3_136423044_136377660_-45384	4	hsa-mir-149	tctggctccgtgtcttcactccc	up	23	13	21	chr3	136377659	136423044	-	STAG1	w0h2_w24h1_w24h2_w24h3_w48h1_w48h2_w48h3_w72h1_w72h3_w96h1_w96h2_w96h3	B3GAT1	up	24	14	21	protein-coding	B3GAT1	hsa:27087	cDNA FLJ55820, highly similar to Galactosylgalactosylxylosylprotein 3-beta-glucuronosyltransferase 1 (EC 2.4.1.135)
hsa-miR-185-5p	chr2_199433514_199368605_-64909	4	hsa-mir-185	tggagagaaaggcagttcctga	up	19	13	21	chr2	199368604	199433514	-	SATB2	w0h2_w0h3_w24h1_w24h2_w24h3_w48h1_w48h2_w48h3_w72h1_w72h2_w72h3_w96h1_w96h2_w96h3	B3GAT1	up	24	14	21	protein-coding	B3GAT1	hsa:27087	cDNA FLJ55820, highly similar to Galactosylgalactosylxylosylprotein 3-beta-glucuronosyltransferase 1 (EC 2.4.1.135)
hsa-miR-6758-5p	chr2_199433514_199368605_-64909	4	hsa-mir-6758	tagagaggggaaggatgtgatgt	up	19	13	21	chr2	199368604	199433514	-	SATB2	w0h2_w0h3_w24h1_w24h2_w24h3_w48h1_w48h2_w48h3_w72h1_w72h2_w72h3_w96h1_w96h2_w96h3	B3GAT1	up	24	14	21	protein-coding	B3GAT1	hsa:27087	cDNA FLJ55820, highly similar to Galactosylgalactosylxylosylprotein 3-beta-glucuronosyltransferase 1 (EC 2.4.1.135)
hsa-miR-30c-2-3p	chr2_199433514_199368605_-64909	4	hsa-mir-30c-2	ctgggagaaggctgtttactct	up	19	13	21	chr2	199368604	199433514	-	SATB2	w0h2_w0h3_w24h1_w24h2_w24h3_w48h1_w48h2_w48h3_w72h1_w72h2_w72h3_w96h1_w96h2_w96h3	B3GAT1	up	24	14	21	protein-coding	B3GAT1	hsa:27087	cDNA FLJ55820, highly similar to Galactosylgalactosylxylosylprotein 3-beta-glucuronosyltransferase 1 (EC 2.4.1.135)
hsa-miR-1269b	chr2_199433514_199368605_-64909	4	hsa-mir-1269b	ctggactgagccatgctactgg	up	19	13	21	chr2	199368604	199433514	-	SATB2	w0h2_w0h3_w24h1_w24h2_w24h3_w48h1_w48h2_w48h3_w72h1_w72h2_w72h3_w96h1_w96h2_w96h3	B3GAT1	up	24	14	21	protein-coding	B3GAT1	hsa:27087	cDNA FLJ55820, highly similar to Galactosylgalactosylxylosylprotein 3-beta-glucuronosyltransferase 1 (EC 2.4.1.135)
hsa-miR-425-3p	chr6_138944622_138943513_-1109	4	hsa-mir-425	atcgggaatgtcgtgtccgccc	up	12	9	21	chr6	138943512	138944622	-	REPS1	w0h1_w0h2_w24h1_w24h2_w24h3_w48h1_w48h2_w48h3_w72h1_w72h2_w72h3_w96h1_w96h2_w96h3	B3GAT1	up	24	14	21	protein-coding	B3GAT1	hsa:27087	cDNA FLJ55820, highly similar to Galactosylgalactosylxylosylprotein 3-beta-glucuronosyltransferase 1 (EC 2.4.1.135)
hsa-miR-2110	chr6_138944622_138943513_-1109	4	hsa-mir-2110	ttggggaaacggccgctgagtg	up	12	9	21	chr6	138943512	138944622	-	REPS1	w0h1_w0h2_w24h1_w24h2_w24h3_w48h1_w48h2_w48h3_w72h1_w72h2_w72h3_w96h1_w96h2_w96h3	B3GAT1	up	24	14	21	protein-coding	B3GAT1	hsa:27087	cDNA FLJ55820, highly similar to Galactosylgalactosylxylosylprotein 3-beta-glucuronosyltransferase 1 (EC 2.4.1.135)
hsa-miR-6763-5p	chr6_138944622_138943513_-1109	4	hsa-mir-6763	ctggggagtggctggggag	up	12	9	21	chr6	138943512	138944622	-	REPS1	w0h1_w0h2_w24h1_w24h2_w24h3_w48h1_w48h2_w48h3_w72h1_w72h2_w72h3_w96h1_w96h2_w96h3	B3GAT1	up	24	14	21	protein-coding	B3GAT1	hsa:27087	cDNA FLJ55820, highly similar to Galactosylgalactosylxylosylprotein 3-beta-glucuronosyltransferase 1 (EC 2.4.1.135)
hsa-miR-491-5p	chr6_138944622_138943513_-1109	4	hsa-mir-491	agtggggaacccttccatgagg	up	12	9	21	chr6	138943512	138944622	-	REPS1	w0h1_w0h2_w24h1_w24h2_w24h3_w48h1_w48h2_w48h3_w72h1_w72h2_w72h3_w96h1_w96h2_w96h3	B3GAT1	up	24	14	21	protein-coding	B3GAT1	hsa:27087	cDNA FLJ55820, highly similar to Galactosylgalactosylxylosylprotein 3-beta-glucuronosyltransferase 1 (EC 2.4.1.135)
hsa-miR-328-3p	chr6_158314268_158312051_-2217	4	hsa-mir-328	ctggccctctctgcccttccgt	up	27	13	21	chr6	158312050	158314268	+	TULP4	w0h1_w0h2_w0h3_w24h1_w24h2_w24h3_w48h1_w48h2_w48h3_w72h1_w72h2_w72h3_w96h1_w96h2_w96h3	B3GAT1	up	24	14	21	protein-coding	B3GAT1	hsa:27087	cDNA FLJ55820, highly similar to Galactosylgalactosylxylosylprotein 3-beta-glucuronosyltransferase 1 (EC 2.4.1.135)
hsa-miR-491-5p	chr6_158314268_158312051_-2217	4	hsa-mir-491	agtggggaacccttccatgagg	up	27	13	21	chr6	158312050	158314268	+	TULP4	w0h1_w0h2_w0h3_w24h1_w24h2_w24h3_w48h1_w48h2_w48h3_w72h1_w72h2_w72h3_w96h1_w96h2_w96h3	B3GAT1	up	24	14	21	protein-coding	B3GAT1	hsa:27087	cDNA FLJ55820, highly similar to Galactosylgalactosylxylosylprotein 3-beta-glucuronosyltransferase 1 (EC 2.4.1.135)
hsa-miR-6089	chr5_69175537_69174877_-660	4	hsa-mir-6089-1/hsa-mir-6089-2	ggaggccggggtggggcggggcgg	up	19	13	21	chr5	69174876	69175537	+	CCNB1	w0h1_w0h2_w0h3_w24h1_w24h2_w24h3_w48h1_w48h2_w48h3_w72h1_w72h2_w72h3_w96h1_w96h2_w96h3	B3GAT1	up	24	14	21	protein-coding	B3GAT1	hsa:27087	cDNA FLJ55820, highly similar to Galactosylgalactosylxylosylprotein 3-beta-glucuronosyltransferase 1 (EC 2.4.1.135)
hsa-miR-29a-5p	chr5_69175537_69174877_-660	4	hsa-mir-29a	actgatttcttttggtgttcag	up	19	13	21	chr5	69174876	69175537	+	CCNB1	w0h1_w0h2_w0h3_w24h1_w24h2_w24h3_w48h1_w48h2_w48h3_w72h1_w72h2_w72h3_w96h1_w96h2_w96h3	B3GAT1	up	24	14	21	protein-coding	B3GAT1	hsa:27087	cDNA FLJ55820, highly similar to Galactosylgalactosylxylosylprotein 3-beta-glucuronosyltransferase 1 (EC 2.4.1.135)
hsa-miR-34a-5p	chr5_69175537_69174877_-660	4	hsa-mir-34a	tggcagtgtcttagctggttgt	up	19	13	21	chr5	69174876	69175537	+	CCNB1	w0h1_w0h2_w0h3_w24h1_w24h2_w24h3_w48h1_w48h2_w48h3_w72h1_w72h2_w72h3_w96h1_w96h2_w96h3	B3GAT1	up	24	14	21	protein-coding	B3GAT1	hsa:27087	cDNA FLJ55820, highly similar to Galactosylgalactosylxylosylprotein 3-beta-glucuronosyltransferase 1 (EC 2.4.1.135)
hsa-miR-765	chr2_58232112_58221942_-10170	4	hsa-mir-765	tggaggagaaggaaggtgatg	up	19	14	21	chr2	58221941	58232112	-	FANCL	w0h1_w0h2_w0h3_w24h1_w24h2_w24h3_w48h1_w48h2_w48h3_w72h1_w72h2_w72h3_w96h1_w96h2_w96h3	B3GAT1	up	24	14	21	protein-coding	B3GAT1	hsa:27087	cDNA FLJ55820, highly similar to Galactosylgalactosylxylosylprotein 3-beta-glucuronosyltransferase 1 (EC 2.4.1.135)
hsa-miR-6763-5p	chr2_58232112_58221942_-10170	4	hsa-mir-6763	ctggggagtggctggggag	up	19	14	21	chr2	58221941	58232112	-	FANCL	w0h1_w0h2_w0h3_w24h1_w24h2_w24h3_w48h1_w48h2_w48h3_w72h1_w72h2_w72h3_w96h1_w96h2_w96h3	B3GAT1	up	24	14	21	protein-coding	B3GAT1	hsa:27087	cDNA FLJ55820, highly similar to Galactosylgalactosylxylosylprotein 3-beta-glucuronosyltransferase 1 (EC 2.4.1.135)
hsa-miR-760	chr17_47668410_47663089_-5321	4	hsa-mir-760	cggctctgggtctgtgggga	up	18	14	21	chr17	47663088	47668410	+	KPNB1	w0h2_w0h3_w24h1_w24h2_w24h3_w48h1_w48h2_w48h3_w72h1_w72h2_w72h3_w96h1_w96h2_w96h3	B3GAT1	up	24	14	21	protein-coding	B3GAT1	hsa:27087	cDNA FLJ55820, highly similar to Galactosylgalactosylxylosylprotein 3-beta-glucuronosyltransferase 1 (EC 2.4.1.135)
hsa-miR-6724-5p	chr4_186709845_186706563_-3282	3	hsa-mir-6724-1/hsa-mir-6724-2/hsa-mir-6724-3/hsa-mir-6724-4	ctgggcccgcggcgggcgtgggg	up	25	14	22	chr4	186706562	186709845	-	FAT1	w0h1_w0h2_w0h3_w24h1_w24h2_w24h3_w48h1_w48h2_w48h3_w72h1_w72h2_w72h3_w96h1_w96h2_w96h3	NDRG4	up	21	14	22	protein-coding	NDRG4	hsa:65009	Protein NDRG4
hsa-miR-1287-5p	chr4_186709845_186706563_-3282	3	hsa-mir-1287	tgctggatcagtggttcgagtc	up	25	14	22	chr4	186706562	186709845	-	FAT1	w0h1_w0h2_w0h3_w24h1_w24h2_w24h3_w48h1_w48h2_w48h3_w72h1_w72h2_w72h3_w96h1_w96h2_w96h3	NDRG4	up	21	14	22	protein-coding	NDRG4	hsa:65009	Protein NDRG4
hsa-miR-2392	chr17_67975958_67945409_-30549	3	hsa-mir-2392	taggatgggggtgagaggtg	up	32	21	22	chr17	67945408	67975958	+	BPTF	w0h1_w0h2_w0h3_w24h1_w24h2_w24h3_w48h1_w48h2_w48h3_w72h1_w72h2_w72h3_w96h1_w96h2_w96h3	NDRG4	up	21	14	22	protein-coding	NDRG4	hsa:65009	Protein NDRG4
hsa-miR-18a-3p	chr17_67975958_67945409_-30549	3	hsa-mir-18a	actgccctaagtgctccttctgg	up	32	21	22	chr17	67945408	67975958	+	BPTF	w0h1_w0h2_w0h3_w24h1_w24h2_w24h3_w48h1_w48h2_w48h3_w72h1_w72h2_w72h3_w96h1_w96h2_w96h3	NDRG4	up	21	14	22	protein-coding	NDRG4	hsa:65009	Protein NDRG4
hsa-miR-7108-5p	chr17_67975958_67945409_-30549	3	hsa-mir-7108	gtgtggccggcaggcgggtgg	up	32	21	22	chr17	67945408	67975958	+	BPTF	w0h1_w0h2_w0h3_w24h1_w24h2_w24h3_w48h1_w48h2_w48h3_w72h1_w72h2_w72h3_w96h1_w96h2_w96h3	NDRG4	up	21	14	22	protein-coding	NDRG4	hsa:65009	Protein NDRG4
hsa-miR-6758-5p	chr10_84373815_84371014_-2801	4	hsa-mir-6758	tagagaggggaaggatgtgatgt	up	20	14	21	chr10	84371013	84373815	+	CCSER2	w0h1_w0h2_w0h3_w24h1_w24h2_w24h3_w48h1_w48h2_w48h3_w72h1_w72h2_w72h3_w96h1_w96h2_w96h3	C6orf141	up	22	14	21	protein-coding	C6orf141	hsa:135398	chromosome 6 open reading frame 141
hsa-miR-28-5p	chr9_33963791_33953285_-10506	4	hsa-mir-28	aaggagctcacagtctattgag	up	20	14	21	chr9	33953284	33963791	-	UBAP2	w0h1_w0h2_w24h1_w24h2_w24h3_w48h1_w48h2_w48h3_w72h1_w72h2_w72h3_w96h1_w96h2_w96h3	C6orf141	up	22	14	21	protein-coding	C6orf141	hsa:135398	chromosome 6 open reading frame 141
hsa-miR-765	chr9_33963791_33953285_-10506	4	hsa-mir-765	tggaggagaaggaaggtgatg	up	20	14	21	chr9	33953284	33963791	-	UBAP2	w0h1_w0h2_w24h1_w24h2_w24h3_w48h1_w48h2_w48h3_w72h1_w72h2_w72h3_w96h1_w96h2_w96h3	C6orf141	up	22	14	21	protein-coding	C6orf141	hsa:135398	chromosome 6 open reading frame 141
hsa-miR-877-3p	chr3_136423044_136377660_-45384	4	hsa-mir-877	tcctcttctccctcctcccag	up	23	13	21	chr3	136377659	136423044	-	STAG1	w0h2_w24h1_w24h2_w24h3_w48h1_w48h2_w48h3_w72h1_w72h3_w96h1_w96h2_w96h3	C6orf141	up	22	14	21	protein-coding	C6orf141	hsa:135398	chromosome 6 open reading frame 141
hsa-miR-6758-5p	chr2_199433514_199368605_-64909	4	hsa-mir-6758	tagagaggggaaggatgtgatgt	up	19	13	21	chr2	199368604	199433514	-	SATB2	w0h2_w0h3_w24h1_w24h2_w24h3_w48h1_w48h2_w48h3_w72h1_w72h2_w72h3_w96h1_w96h2_w96h3	C6orf141	up	22	14	21	protein-coding	C6orf141	hsa:135398	chromosome 6 open reading frame 141
hsa-miR-877-3p	chr6_158314268_158312051_-2217	4	hsa-mir-877	tcctcttctccctcctcccag	up	27	13	21	chr6	158312050	158314268	+	TULP4	w0h1_w0h2_w0h3_w24h1_w24h2_w24h3_w48h1_w48h2_w48h3_w72h1_w72h2_w72h3_w96h1_w96h2_w96h3	C6orf141	up	22	14	21	protein-coding	C6orf141	hsa:135398	chromosome 6 open reading frame 141
hsa-miR-765	chr2_58232112_58221942_-10170	4	hsa-mir-765	tggaggagaaggaaggtgatg	up	19	14	21	chr2	58221941	58232112	-	FANCL	w0h1_w0h2_w0h3_w24h1_w24h2_w24h3_w48h1_w48h2_w48h3_w72h1_w72h2_w72h3_w96h1_w96h2_w96h3	C6orf141	up	22	14	21	protein-coding	C6orf141	hsa:135398	chromosome 6 open reading frame 141
hsa-miR-7974	chr4_77066405_77055150_-11255	4	hsa-mir-7974	aggctgtgatgctctcctgagccc	up	22	13	21	chr4	77055149	77066405	-	CCNI	w0h1_w24h1_w24h2_w24h3_w48h1_w48h2_w48h3_w72h1_w72h2_w72h3_w96h1_w96h2_w96h3	ACHE	up	30	14	21	protein-coding	ACHE	hsa:43	Acetylcholinesterase (Yt blood group), isoform CRA_a
hsa-miR-939-5p	chr9_33963791_33953285_-10506	4	hsa-mir-939	tggggagctgaggctctgggggtg	up	20	14	21	chr9	33953284	33963791	-	UBAP2	w0h1_w0h2_w24h1_w24h2_w24h3_w48h1_w48h2_w48h3_w72h1_w72h2_w72h3_w96h1_w96h2_w96h3	ACHE	up	30	14	21	protein-coding	ACHE	hsa:43	Acetylcholinesterase (Yt blood group), isoform CRA_a
hsa-miR-939-5p	chr6_158589782_158583954_-5828	4	hsa-mir-939	tggggagctgaggctctgggggtg	up	20	14	21	chr6	158583953	158589782	+	TMEM181	w0h1_w0h2_w0h3_w24h1_w24h2_w24h3_w48h1_w48h2_w48h3_w72h1_w72h2_w72h3_w96h1_w96h2_w96h3	ACHE	up	30	14	21	protein-coding	ACHE	hsa:43	Acetylcholinesterase (Yt blood group), isoform CRA_a
hsa-miR-7974	chr2_199433514_199368605_-64909	4	hsa-mir-7974	aggctgtgatgctctcctgagccc	up	19	13	21	chr2	199368604	199433514	-	SATB2	w0h2_w0h3_w24h1_w24h2_w24h3_w48h1_w48h2_w48h3_w72h1_w72h2_w72h3_w96h1_w96h2_w96h3	ACHE	up	30	14	21	protein-coding	ACHE	hsa:43	Acetylcholinesterase (Yt blood group), isoform CRA_a
hsa-miR-491-5p	chr6_138944622_138943513_-1109	4	hsa-mir-491	agtggggaacccttccatgagg	up	12	9	21	chr6	138943512	138944622	-	REPS1	w0h1_w0h2_w24h1_w24h2_w24h3_w48h1_w48h2_w48h3_w72h1_w72h2_w72h3_w96h1_w96h2_w96h3	ACHE	up	30	14	21	protein-coding	ACHE	hsa:43	Acetylcholinesterase (Yt blood group), isoform CRA_a
hsa-miR-491-5p	chr6_158314268_158312051_-2217	4	hsa-mir-491	agtggggaacccttccatgagg	up	27	13	21	chr6	158312050	158314268	+	TULP4	w0h1_w0h2_w0h3_w24h1_w24h2_w24h3_w48h1_w48h2_w48h3_w72h1_w72h2_w72h3_w96h1_w96h2_w96h3	ACHE	up	30	14	21	protein-coding	ACHE	hsa:43	Acetylcholinesterase (Yt blood group), isoform CRA_a
hsa-miR-6089	chr5_69175537_69174877_-660	4	hsa-mir-6089-1/hsa-mir-6089-2	ggaggccggggtggggcggggcgg	up	19	13	21	chr5	69174876	69175537	+	CCNB1	w0h1_w0h2_w0h3_w24h1_w24h2_w24h3_w48h1_w48h2_w48h3_w72h1_w72h2_w72h3_w96h1_w96h2_w96h3	ACHE	up	30	14	21	protein-coding	ACHE	hsa:43	Acetylcholinesterase (Yt blood group), isoform CRA_a
hsa-miR-185-5p	chr10_84373815_84371014_-2801	4	hsa-mir-185	tggagagaaaggcagttcctga	up	20	14	21	chr10	84371013	84373815	+	CCSER2	w0h1_w0h2_w0h3_w24h1_w24h2_w24h3_w48h1_w48h2_w48h3_w72h1_w72h2_w72h3_w96h1_w96h2_w96h3	C9orf152	up	31	14	21	protein-coding	C9orf152	hsa:401546	chromosome 9 open reading frame 152
hsa-miR-766-5p	chr10_84373815_84371014_-2801	4	hsa-mir-766	aggaggaattggtgctggtctt	up	20	14	21	chr10	84371013	84373815	+	CCSER2	w0h1_w0h2_w0h3_w24h1_w24h2_w24h3_w48h1_w48h2_w48h3_w72h1_w72h2_w72h3_w96h1_w96h2_w96h3	C9orf152	up	31	14	21	protein-coding	C9orf152	hsa:401546	chromosome 9 open reading frame 152
hsa-miR-760	chr10_84373815_84371014_-2801	4	hsa-mir-760	cggctctgggtctgtgggga	up	20	14	21	chr10	84371013	84373815	+	CCSER2	w0h1_w0h2_w0h3_w24h1_w24h2_w24h3_w48h1_w48h2_w48h3_w72h1_w72h2_w72h3_w96h1_w96h2_w96h3	C9orf152	up	31	14	21	protein-coding	C9orf152	hsa:401546	chromosome 9 open reading frame 152
hsa-miR-6088	chr10_84373815_84371014_-2801	4	hsa-mir-6088	agagatgaagcgggggggcg	up	20	14	21	chr10	84371013	84373815	+	CCSER2	w0h1_w0h2_w0h3_w24h1_w24h2_w24h3_w48h1_w48h2_w48h3_w72h1_w72h2_w72h3_w96h1_w96h2_w96h3	C9orf152	up	31	14	21	protein-coding	C9orf152	hsa:401546	chromosome 9 open reading frame 152
hsa-miR-6758-5p	chr10_84373815_84371014_-2801	4	hsa-mir-6758	tagagaggggaaggatgtgatgt	up	20	14	21	chr10	84371013	84373815	+	CCSER2	w0h1_w0h2_w0h3_w24h1_w24h2_w24h3_w48h1_w48h2_w48h3_w72h1_w72h2_w72h3_w96h1_w96h2_w96h3	C9orf152	up	31	14	21	protein-coding	C9orf152	hsa:401546	chromosome 9 open reading frame 152
hsa-miR-4533	chr10_84373815_84371014_-2801	4	hsa-mir-4533	tggaaggaggttgccggacgct	up	20	14	21	chr10	84371013	84373815	+	CCSER2	w0h1_w0h2_w0h3_w24h1_w24h2_w24h3_w48h1_w48h2_w48h3_w72h1_w72h2_w72h3_w96h1_w96h2_w96h3	C9orf152	up	31	14	21	protein-coding	C9orf152	hsa:401546	chromosome 9 open reading frame 152
hsa-miR-3662	chr10_31910563_31908172_-2391	4	hsa-mir-3662	gaaaatgatgagtagtgactgatg	up	19	13	21	chr10	31908171	31910563	-	ARHGAP12	w0h1_w0h2_w0h3_w24h1_w24h2_w24h3_w48h1_w48h2_w48h3_w72h1_w72h2_w72h3_w96h1_w96h2	C9orf152	up	31	14	21	protein-coding	C9orf152	hsa:401546	chromosome 9 open reading frame 152
hsa-miR-766-5p	chr9_33963791_33953285_-10506	4	hsa-mir-766	aggaggaattggtgctggtctt	up	20	14	21	chr9	33953284	33963791	-	UBAP2	w0h1_w0h2_w24h1_w24h2_w24h3_w48h1_w48h2_w48h3_w72h1_w72h2_w72h3_w96h1_w96h2_w96h3	C9orf152	up	31	14	21	protein-coding	C9orf152	hsa:401546	chromosome 9 open reading frame 152
hsa-miR-760	chr9_33963791_33953285_-10506	4	hsa-mir-760	cggctctgggtctgtgggga	up	20	14	21	chr9	33953284	33963791	-	UBAP2	w0h1_w0h2_w24h1_w24h2_w24h3_w48h1_w48h2_w48h3_w72h1_w72h2_w72h3_w96h1_w96h2_w96h3	C9orf152	up	31	14	21	protein-coding	C9orf152	hsa:401546	chromosome 9 open reading frame 152
hsa-miR-6088	chr9_33963791_33953285_-10506	4	hsa-mir-6088	agagatgaagcgggggggcg	up	20	14	21	chr9	33953284	33963791	-	UBAP2	w0h1_w0h2_w24h1_w24h2_w24h3_w48h1_w48h2_w48h3_w72h1_w72h2_w72h3_w96h1_w96h2_w96h3	C9orf152	up	31	14	21	protein-coding	C9orf152	hsa:401546	chromosome 9 open reading frame 152
hsa-miR-769-5p	chr9_33963791_33953285_-10506	4	hsa-mir-769	tgagacctctgggttctgagct	up	20	14	21	chr9	33953284	33963791	-	UBAP2	w0h1_w0h2_w24h1_w24h2_w24h3_w48h1_w48h2_w48h3_w72h1_w72h2_w72h3_w96h1_w96h2_w96h3	C9orf152	up	31	14	21	protein-coding	C9orf152	hsa:401546	chromosome 9 open reading frame 152
hsa-miR-34a-5p	chr9_33963791_33953285_-10506	4	hsa-mir-34a	tggcagtgtcttagctggttgt	up	20	14	21	chr9	33953284	33963791	-	UBAP2	w0h1_w0h2_w24h1_w24h2_w24h3_w48h1_w48h2_w48h3_w72h1_w72h2_w72h3_w96h1_w96h2_w96h3	C9orf152	up	31	14	21	protein-coding	C9orf152	hsa:401546	chromosome 9 open reading frame 152
hsa-miR-877-3p	chr3_136423044_136377660_-45384	4	hsa-mir-877	tcctcttctccctcctcccag	up	23	13	21	chr3	136377659	136423044	-	STAG1	w0h2_w24h1_w24h2_w24h3_w48h1_w48h2_w48h3_w72h1_w72h3_w96h1_w96h2_w96h3	C9orf152	up	31	14	21	protein-coding	C9orf152	hsa:401546	chromosome 9 open reading frame 152
hsa-miR-4533	chr3_136423044_136377660_-45384	4	hsa-mir-4533	tggaaggaggttgccggacgct	up	23	13	21	chr3	136377659	136423044	-	STAG1	w0h2_w24h1_w24h2_w24h3_w48h1_w48h2_w48h3_w72h1_w72h3_w96h1_w96h2_w96h3	C9orf152	up	31	14	21	protein-coding	C9orf152	hsa:401546	chromosome 9 open reading frame 152
hsa-miR-185-5p	chr2_199433514_199368605_-64909	4	hsa-mir-185	tggagagaaaggcagttcctga	up	19	13	21	chr2	199368604	199433514	-	SATB2	w0h2_w0h3_w24h1_w24h2_w24h3_w48h1_w48h2_w48h3_w72h1_w72h2_w72h3_w96h1_w96h2_w96h3	C9orf152	up	31	14	21	protein-coding	C9orf152	hsa:401546	chromosome 9 open reading frame 152
hsa-miR-6758-5p	chr2_199433514_199368605_-64909	4	hsa-mir-6758	tagagaggggaaggatgtgatgt	up	19	13	21	chr2	199368604	199433514	-	SATB2	w0h2_w0h3_w24h1_w24h2_w24h3_w48h1_w48h2_w48h3_w72h1_w72h2_w72h3_w96h1_w96h2_w96h3	C9orf152	up	31	14	21	protein-coding	C9orf152	hsa:401546	chromosome 9 open reading frame 152
hsa-miR-877-3p	chr6_158314268_158312051_-2217	4	hsa-mir-877	tcctcttctccctcctcccag	up	27	13	21	chr6	158312050	158314268	+	TULP4	w0h1_w0h2_w0h3_w24h1_w24h2_w24h3_w48h1_w48h2_w48h3_w72h1_w72h2_w72h3_w96h1_w96h2_w96h3	C9orf152	up	31	14	21	protein-coding	C9orf152	hsa:401546	chromosome 9 open reading frame 152
hsa-miR-766-5p	chr5_69175537_69174877_-660	4	hsa-mir-766	aggaggaattggtgctggtctt	up	19	13	21	chr5	69174876	69175537	+	CCNB1	w0h1_w0h2_w0h3_w24h1_w24h2_w24h3_w48h1_w48h2_w48h3_w72h1_w72h2_w72h3_w96h1_w96h2_w96h3	C9orf152	up	31	14	21	protein-coding	C9orf152	hsa:401546	chromosome 9 open reading frame 152
hsa-miR-34a-5p	chr5_69175537_69174877_-660	4	hsa-mir-34a	tggcagtgtcttagctggttgt	up	19	13	21	chr5	69174876	69175537	+	CCNB1	w0h1_w0h2_w0h3_w24h1_w24h2_w24h3_w48h1_w48h2_w48h3_w72h1_w72h2_w72h3_w96h1_w96h2_w96h3	C9orf152	up	31	14	21	protein-coding	C9orf152	hsa:401546	chromosome 9 open reading frame 152
hsa-miR-760	chr17_47668410_47663089_-5321	4	hsa-mir-760	cggctctgggtctgtgggga	up	18	14	21	chr17	47663088	47668410	+	KPNB1	w0h2_w0h3_w24h1_w24h2_w24h3_w48h1_w48h2_w48h3_w72h1_w72h2_w72h3_w96h1_w96h2_w96h3	C9orf152	up	31	14	21	protein-coding	C9orf152	hsa:401546	chromosome 9 open reading frame 152
hsa-miR-663b	chr10_84373815_84371014_-2801	4	hsa-mir-663b	ggtggcccggccgtgcctgagg	up	20	14	21	chr10	84371013	84373815	+	CCSER2	w0h1_w0h2_w0h3_w24h1_w24h2_w24h3_w48h1_w48h2_w48h3_w72h1_w72h2_w72h3_w96h1_w96h2_w96h3	STX1B	up	24	14	21	protein-coding	STX1B	hsa:112755	Syntaxin-1B
hsa-miR-185-5p	chr10_84373815_84371014_-2801	4	hsa-mir-185	tggagagaaaggcagttcctga	up	20	14	21	chr10	84371013	84373815	+	CCSER2	w0h1_w0h2_w0h3_w24h1_w24h2_w24h3_w48h1_w48h2_w48h3_w72h1_w72h2_w72h3_w96h1_w96h2_w96h3	STX1B	up	24	14	21	protein-coding	STX1B	hsa:112755	Syntaxin-1B
hsa-miR-766-5p	chr10_84373815_84371014_-2801	4	hsa-mir-766	aggaggaattggtgctggtctt	up	20	14	21	chr10	84371013	84373815	+	CCSER2	w0h1_w0h2_w0h3_w24h1_w24h2_w24h3_w48h1_w48h2_w48h3_w72h1_w72h2_w72h3_w96h1_w96h2_w96h3	STX1B	up	24	14	21	protein-coding	STX1B	hsa:112755	Syntaxin-1B
hsa-miR-760	chr10_84373815_84371014_-2801	4	hsa-mir-760	cggctctgggtctgtgggga	up	20	14	21	chr10	84371013	84373815	+	CCSER2	w0h1_w0h2_w0h3_w24h1_w24h2_w24h3_w48h1_w48h2_w48h3_w72h1_w72h2_w72h3_w96h1_w96h2_w96h3	STX1B	up	24	14	21	protein-coding	STX1B	hsa:112755	Syntaxin-1B
hsa-miR-6088	chr10_84373815_84371014_-2801	4	hsa-mir-6088	agagatgaagcgggggggcg	up	20	14	21	chr10	84371013	84373815	+	CCSER2	w0h1_w0h2_w0h3_w24h1_w24h2_w24h3_w48h1_w48h2_w48h3_w72h1_w72h2_w72h3_w96h1_w96h2_w96h3	STX1B	up	24	14	21	protein-coding	STX1B	hsa:112755	Syntaxin-1B
hsa-miR-6758-5p	chr10_84373815_84371014_-2801	4	hsa-mir-6758	tagagaggggaaggatgtgatgt	up	20	14	21	chr10	84371013	84373815	+	CCSER2	w0h1_w0h2_w0h3_w24h1_w24h2_w24h3_w48h1_w48h2_w48h3_w72h1_w72h2_w72h3_w96h1_w96h2_w96h3	STX1B	up	24	14	21	protein-coding	STX1B	hsa:112755	Syntaxin-1B
hsa-miR-455-5p	chr10_84373815_84371014_-2801	4	hsa-mir-455	tatgtgcctttggactacatcg	up	20	14	21	chr10	84371013	84373815	+	CCSER2	w0h1_w0h2_w0h3_w24h1_w24h2_w24h3_w48h1_w48h2_w48h3_w72h1_w72h2_w72h3_w96h1_w96h2_w96h3	STX1B	up	24	14	21	protein-coding	STX1B	hsa:112755	Syntaxin-1B
hsa-miR-30c-2-3p	chr10_31910563_31908172_-2391	4	hsa-mir-30c-2	ctgggagaaggctgtttactct	up	19	13	21	chr10	31908171	31910563	-	ARHGAP12	w0h1_w0h2_w0h3_w24h1_w24h2_w24h3_w48h1_w48h2_w48h3_w72h1_w72h2_w72h3_w96h1_w96h2	STX1B	up	24	14	21	protein-coding	STX1B	hsa:112755	Syntaxin-1B
hsa-miR-1288-3p	chr4_77066405_77055150_-11255	4	hsa-mir-1288	tggactgccctgatctggaga	up	22	13	21	chr4	77055149	77066405	-	CCNI	w0h1_w24h1_w24h2_w24h3_w48h1_w48h2_w48h3_w72h1_w72h2_w72h3_w96h1_w96h2_w96h3	STX1B	up	24	14	21	protein-coding	STX1B	hsa:112755	Syntaxin-1B
hsa-miR-6858-5p	chr9_33963791_33953285_-10506	4	hsa-mir-6858	gtgaggaggggctggcagggac	up	20	14	21	chr9	33953284	33963791	-	UBAP2	w0h1_w0h2_w24h1_w24h2_w24h3_w48h1_w48h2_w48h3_w72h1_w72h2_w72h3_w96h1_w96h2_w96h3	STX1B	up	24	14	21	protein-coding	STX1B	hsa:112755	Syntaxin-1B
hsa-miR-766-5p	chr9_33963791_33953285_-10506	4	hsa-mir-766	aggaggaattggtgctggtctt	up	20	14	21	chr9	33953284	33963791	-	UBAP2	w0h1_w0h2_w24h1_w24h2_w24h3_w48h1_w48h2_w48h3_w72h1_w72h2_w72h3_w96h1_w96h2_w96h3	STX1B	up	24	14	21	protein-coding	STX1B	hsa:112755	Syntaxin-1B
hsa-miR-760	chr9_33963791_33953285_-10506	4	hsa-mir-760	cggctctgggtctgtgggga	up	20	14	21	chr9	33953284	33963791	-	UBAP2	w0h1_w0h2_w24h1_w24h2_w24h3_w48h1_w48h2_w48h3_w72h1_w72h2_w72h3_w96h1_w96h2_w96h3	STX1B	up	24	14	21	protein-coding	STX1B	hsa:112755	Syntaxin-1B
hsa-miR-6088	chr9_33963791_33953285_-10506	4	hsa-mir-6088	agagatgaagcgggggggcg	up	20	14	21	chr9	33953284	33963791	-	UBAP2	w0h1_w0h2_w24h1_w24h2_w24h3_w48h1_w48h2_w48h3_w72h1_w72h2_w72h3_w96h1_w96h2_w96h3	STX1B	up	24	14	21	protein-coding	STX1B	hsa:112755	Syntaxin-1B
hsa-miR-765	chr9_33963791_33953285_-10506	4	hsa-mir-765	tggaggagaaggaaggtgatg	up	20	14	21	chr9	33953284	33963791	-	UBAP2	w0h1_w0h2_w24h1_w24h2_w24h3_w48h1_w48h2_w48h3_w72h1_w72h2_w72h3_w96h1_w96h2_w96h3	STX1B	up	24	14	21	protein-coding	STX1B	hsa:112755	Syntaxin-1B
hsa-miR-939-5p	chr9_33963791_33953285_-10506	4	hsa-mir-939	tggggagctgaggctctgggggtg	up	20	14	21	chr9	33953284	33963791	-	UBAP2	w0h1_w0h2_w24h1_w24h2_w24h3_w48h1_w48h2_w48h3_w72h1_w72h2_w72h3_w96h1_w96h2_w96h3	STX1B	up	24	14	21	protein-coding	STX1B	hsa:112755	Syntaxin-1B
hsa-miR-3173-5p	chr9_33963791_33953285_-10506	4	hsa-mir-3173	tgccctgcctgttttctccttt	up	20	14	21	chr9	33953284	33963791	-	UBAP2	w0h1_w0h2_w24h1_w24h2_w24h3_w48h1_w48h2_w48h3_w72h1_w72h2_w72h3_w96h1_w96h2_w96h3	STX1B	up	24	14	21	protein-coding	STX1B	hsa:112755	Syntaxin-1B
hsa-miR-939-5p	chr6_158589782_158583954_-5828	4	hsa-mir-939	tggggagctgaggctctgggggtg	up	20	14	21	chr6	158583953	158589782	+	TMEM181	w0h1_w0h2_w0h3_w24h1_w24h2_w24h3_w48h1_w48h2_w48h3_w72h1_w72h2_w72h3_w96h1_w96h2_w96h3	STX1B	up	24	14	21	protein-coding	STX1B	hsa:112755	Syntaxin-1B
hsa-miR-6763-5p	chr6_158589782_158583954_-5828	4	hsa-mir-6763	ctggggagtggctggggag	up	20	14	21	chr6	158583953	158589782	+	TMEM181	w0h1_w0h2_w0h3_w24h1_w24h2_w24h3_w48h1_w48h2_w48h3_w72h1_w72h2_w72h3_w96h1_w96h2_w96h3	STX1B	up	24	14	21	protein-coding	STX1B	hsa:112755	Syntaxin-1B
hsa-miR-6871-5p	chr3_136423044_136377660_-45384	4	hsa-mir-6871	catgggagttcggggtggttgc	up	23	13	21	chr3	136377659	136423044	-	STAG1	w0h2_w24h1_w24h2_w24h3_w48h1_w48h2_w48h3_w72h1_w72h3_w96h1_w96h2_w96h3	STX1B	up	24	14	21	protein-coding	STX1B	hsa:112755	Syntaxin-1B
hsa-miR-149-5p	chr3_136423044_136377660_-45384	4	hsa-mir-149	tctggctccgtgtcttcactccc	up	23	13	21	chr3	136377659	136423044	-	STAG1	w0h2_w24h1_w24h2_w24h3_w48h1_w48h2_w48h3_w72h1_w72h3_w96h1_w96h2_w96h3	STX1B	up	24	14	21	protein-coding	STX1B	hsa:112755	Syntaxin-1B
hsa-miR-185-5p	chr2_199433514_199368605_-64909	4	hsa-mir-185	tggagagaaaggcagttcctga	up	19	13	21	chr2	199368604	199433514	-	SATB2	w0h2_w0h3_w24h1_w24h2_w24h3_w48h1_w48h2_w48h3_w72h1_w72h2_w72h3_w96h1_w96h2_w96h3	STX1B	up	24	14	21	protein-coding	STX1B	hsa:112755	Syntaxin-1B
hsa-miR-6758-5p	chr2_199433514_199368605_-64909	4	hsa-mir-6758	tagagaggggaaggatgtgatgt	up	19	13	21	chr2	199368604	199433514	-	SATB2	w0h2_w0h3_w24h1_w24h2_w24h3_w48h1_w48h2_w48h3_w72h1_w72h2_w72h3_w96h1_w96h2_w96h3	STX1B	up	24	14	21	protein-coding	STX1B	hsa:112755	Syntaxin-1B
hsa-miR-30c-2-3p	chr2_199433514_199368605_-64909	4	hsa-mir-30c-2	ctgggagaaggctgtttactct	up	19	13	21	chr2	199368604	199433514	-	SATB2	w0h2_w0h3_w24h1_w24h2_w24h3_w48h1_w48h2_w48h3_w72h1_w72h2_w72h3_w96h1_w96h2_w96h3	STX1B	up	24	14	21	protein-coding	STX1B	hsa:112755	Syntaxin-1B
hsa-miR-2110	chr6_138944622_138943513_-1109	4	hsa-mir-2110	ttggggaaacggccgctgagtg	up	12	9	21	chr6	138943512	138944622	-	REPS1	w0h1_w0h2_w24h1_w24h2_w24h3_w48h1_w48h2_w48h3_w72h1_w72h2_w72h3_w96h1_w96h2_w96h3	STX1B	up	24	14	21	protein-coding	STX1B	hsa:112755	Syntaxin-1B
hsa-miR-6763-5p	chr6_138944622_138943513_-1109	4	hsa-mir-6763	ctggggagtggctggggag	up	12	9	21	chr6	138943512	138944622	-	REPS1	w0h1_w0h2_w24h1_w24h2_w24h3_w48h1_w48h2_w48h3_w72h1_w72h2_w72h3_w96h1_w96h2_w96h3	STX1B	up	24	14	21	protein-coding	STX1B	hsa:112755	Syntaxin-1B
hsa-miR-491-5p	chr6_138944622_138943513_-1109	4	hsa-mir-491	agtggggaacccttccatgagg	up	12	9	21	chr6	138943512	138944622	-	REPS1	w0h1_w0h2_w24h1_w24h2_w24h3_w48h1_w48h2_w48h3_w72h1_w72h2_w72h3_w96h1_w96h2_w96h3	STX1B	up	24	14	21	protein-coding	STX1B	hsa:112755	Syntaxin-1B
hsa-miR-663b	chr6_158314268_158312051_-2217	4	hsa-mir-663b	ggtggcccggccgtgcctgagg	up	27	13	21	chr6	158312050	158314268	+	TULP4	w0h1_w0h2_w0h3_w24h1_w24h2_w24h3_w48h1_w48h2_w48h3_w72h1_w72h2_w72h3_w96h1_w96h2_w96h3	STX1B	up	24	14	21	protein-coding	STX1B	hsa:112755	Syntaxin-1B
hsa-miR-574-5p	chr6_158314268_158312051_-2217	4	hsa-mir-574	tgagtgtgtgtgtgtgagtgtgt	up	27	13	21	chr6	158312050	158314268	+	TULP4	w0h1_w0h2_w0h3_w24h1_w24h2_w24h3_w48h1_w48h2_w48h3_w72h1_w72h2_w72h3_w96h1_w96h2_w96h3	STX1B	up	24	14	21	protein-coding	STX1B	hsa:112755	Syntaxin-1B
hsa-miR-1288-3p	chr6_158314268_158312051_-2217	4	hsa-mir-1288	tggactgccctgatctggaga	up	27	13	21	chr6	158312050	158314268	+	TULP4	w0h1_w0h2_w0h3_w24h1_w24h2_w24h3_w48h1_w48h2_w48h3_w72h1_w72h2_w72h3_w96h1_w96h2_w96h3	STX1B	up	24	14	21	protein-coding	STX1B	hsa:112755	Syntaxin-1B
hsa-miR-491-5p	chr6_158314268_158312051_-2217	4	hsa-mir-491	agtggggaacccttccatgagg	up	27	13	21	chr6	158312050	158314268	+	TULP4	w0h1_w0h2_w0h3_w24h1_w24h2_w24h3_w48h1_w48h2_w48h3_w72h1_w72h2_w72h3_w96h1_w96h2_w96h3	STX1B	up	24	14	21	protein-coding	STX1B	hsa:112755	Syntaxin-1B
hsa-miR-1273d	chr6_158314268_158312051_-2217	4	hsa-mir-1273d	gaacccatgaggttgaggctgcagt	up	27	13	21	chr6	158312050	158314268	+	TULP4	w0h1_w0h2_w0h3_w24h1_w24h2_w24h3_w48h1_w48h2_w48h3_w72h1_w72h2_w72h3_w96h1_w96h2_w96h3	STX1B	up	24	14	21	protein-coding	STX1B	hsa:112755	Syntaxin-1B
hsa-miR-766-5p	chr5_69175537_69174877_-660	4	hsa-mir-766	aggaggaattggtgctggtctt	up	19	13	21	chr5	69174876	69175537	+	CCNB1	w0h1_w0h2_w0h3_w24h1_w24h2_w24h3_w48h1_w48h2_w48h3_w72h1_w72h2_w72h3_w96h1_w96h2_w96h3	STX1B	up	24	14	21	protein-coding	STX1B	hsa:112755	Syntaxin-1B
hsa-miR-6089	chr5_69175537_69174877_-660	4	hsa-mir-6089-1/hsa-mir-6089-2	ggaggccggggtggggcggggcgg	up	19	13	21	chr5	69174876	69175537	+	CCNB1	w0h1_w0h2_w0h3_w24h1_w24h2_w24h3_w48h1_w48h2_w48h3_w72h1_w72h2_w72h3_w96h1_w96h2_w96h3	STX1B	up	24	14	21	protein-coding	STX1B	hsa:112755	Syntaxin-1B
hsa-miR-765	chr2_58232112_58221942_-10170	4	hsa-mir-765	tggaggagaaggaaggtgatg	up	19	14	21	chr2	58221941	58232112	-	FANCL	w0h1_w0h2_w0h3_w24h1_w24h2_w24h3_w48h1_w48h2_w48h3_w72h1_w72h2_w72h3_w96h1_w96h2_w96h3	STX1B	up	24	14	21	protein-coding	STX1B	hsa:112755	Syntaxin-1B
hsa-miR-6763-5p	chr2_58232112_58221942_-10170	4	hsa-mir-6763	ctggggagtggctggggag	up	19	14	21	chr2	58221941	58232112	-	FANCL	w0h1_w0h2_w0h3_w24h1_w24h2_w24h3_w48h1_w48h2_w48h3_w72h1_w72h2_w72h3_w96h1_w96h2_w96h3	STX1B	up	24	14	21	protein-coding	STX1B	hsa:112755	Syntaxin-1B
hsa-miR-760	chr17_47668410_47663089_-5321	4	hsa-mir-760	cggctctgggtctgtgggga	up	18	14	21	chr17	47663088	47668410	+	KPNB1	w0h2_w0h3_w24h1_w24h2_w24h3_w48h1_w48h2_w48h3_w72h1_w72h2_w72h3_w96h1_w96h2_w96h3	STX1B	up	24	14	21	protein-coding	STX1B	hsa:112755	Syntaxin-1B
hsa-miR-3180	chr4_186709845_186706563_-3282	3	hsa-mir-3180-4/hsa-mir-3180-5	tggggcggagcttccggag	up	25	14	22	chr4	186706562	186709845	-	FAT1	w0h1_w0h2_w0h3_w24h1_w24h2_w24h3_w48h1_w48h2_w48h3_w72h1_w72h2_w72h3_w96h1_w96h2_w96h3	EMP3	up	17	14	22	protein-coding	EMP3	hsa:2014	Epithelial membrane protein 3, isoform CRA_a
hsa-miR-4786-3p	chr7_22318037_22308339_-9698	3	hsa-mir-4786	tgaagccagctctggtctgggc	up	15	12	22	chr7	22308338	22318037	-	RAPGEF5	w0h1_w0h2_w0h3_w24h1_w24h2_w24h3_w48h1_w48h2_w48h3_w72h1_w72h2_w72h3_w96h1_w96h2_w96h3	RAB38	up	23	14	22	protein-coding	RAB38	hsa:23682	RAB38, member RAS oncogene family, isoform CRA_a
hsa-miR-4786-3p	chr4_186709845_186706563_-3282	3	hsa-mir-4786	tgaagccagctctggtctgggc	up	25	14	22	chr4	186706562	186709845	-	FAT1	w0h1_w0h2_w0h3_w24h1_w24h2_w24h3_w48h1_w48h2_w48h3_w72h1_w72h2_w72h3_w96h1_w96h2_w96h3	RAB38	up	23	14	22	protein-coding	RAB38	hsa:23682	RAB38, member RAS oncogene family, isoform CRA_a
hsa-miR-4786-3p	chr9_93476338_93471141_-5197	3	hsa-mir-4786	tgaagccagctctggtctgggc	up	20	14	22	chr9	93471140	93476338	+	FAM120A	w0h1_w0h2_w24h1_w24h2_w24h3_w48h1_w48h2_w48h3_w72h1_w72h2_w72h3_w96h1_w96h2_w96h3	RAB38	up	23	14	22	protein-coding	RAB38	hsa:23682	RAB38, member RAS oncogene family, isoform CRA_a
hsa-miR-7108-5p	chr17_67975958_67945409_-30549	3	hsa-mir-7108	gtgtggccggcaggcgggtgg	up	32	21	22	chr17	67945408	67975958	+	BPTF	w0h1_w0h2_w0h3_w24h1_w24h2_w24h3_w48h1_w48h2_w48h3_w72h1_w72h2_w72h3_w96h1_w96h2_w96h3	RAB38	up	23	14	22	protein-coding	RAB38	hsa:23682	RAB38, member RAS oncogene family, isoform CRA_a
hsa-miR-766-5p	chr10_84373815_84371014_-2801	4	hsa-mir-766	aggaggaattggtgctggtctt	up	20	14	21	chr10	84371013	84373815	+	CCSER2	w0h1_w0h2_w0h3_w24h1_w24h2_w24h3_w48h1_w48h2_w48h3_w72h1_w72h2_w72h3_w96h1_w96h2_w96h3	FAM131B	up	21	14	21	protein-coding	FAM131B	hsa:9715	Protein FAM131B
hsa-miR-4533	chr10_84373815_84371014_-2801	4	hsa-mir-4533	tggaaggaggttgccggacgct	up	20	14	21	chr10	84371013	84373815	+	CCSER2	w0h1_w0h2_w0h3_w24h1_w24h2_w24h3_w48h1_w48h2_w48h3_w72h1_w72h2_w72h3_w96h1_w96h2_w96h3	FAM131B	up	21	14	21	protein-coding	FAM131B	hsa:9715	Protein FAM131B
hsa-miR-3928-3p	chr4_77066405_77055150_-11255	4	hsa-mir-3928	ggaggaaccttggagcttcggc	up	22	13	21	chr4	77055149	77066405	-	CCNI	w0h1_w24h1_w24h2_w24h3_w48h1_w48h2_w48h3_w72h1_w72h2_w72h3_w96h1_w96h2_w96h3	FAM131B	up	21	14	21	protein-coding	FAM131B	hsa:9715	Protein FAM131B
hsa-miR-7974	chr4_77066405_77055150_-11255	4	hsa-mir-7974	aggctgtgatgctctcctgagccc	up	22	13	21	chr4	77055149	77066405	-	CCNI	w0h1_w24h1_w24h2_w24h3_w48h1_w48h2_w48h3_w72h1_w72h2_w72h3_w96h1_w96h2_w96h3	FAM131B	up	21	14	21	protein-coding	FAM131B	hsa:9715	Protein FAM131B
hsa-miR-1288-3p	chr4_77066405_77055150_-11255	4	hsa-mir-1288	tggactgccctgatctggaga	up	22	13	21	chr4	77055149	77066405	-	CCNI	w0h1_w24h1_w24h2_w24h3_w48h1_w48h2_w48h3_w72h1_w72h2_w72h3_w96h1_w96h2_w96h3	FAM131B	up	21	14	21	protein-coding	FAM131B	hsa:9715	Protein FAM131B
hsa-miR-3928-3p	chr9_33963791_33953285_-10506	4	hsa-mir-3928	ggaggaaccttggagcttcggc	up	20	14	21	chr9	33953284	33963791	-	UBAP2	w0h1_w0h2_w24h1_w24h2_w24h3_w48h1_w48h2_w48h3_w72h1_w72h2_w72h3_w96h1_w96h2_w96h3	FAM131B	up	21	14	21	protein-coding	FAM131B	hsa:9715	Protein FAM131B
hsa-miR-6858-5p	chr9_33963791_33953285_-10506	4	hsa-mir-6858	gtgaggaggggctggcagggac	up	20	14	21	chr9	33953284	33963791	-	UBAP2	w0h1_w0h2_w24h1_w24h2_w24h3_w48h1_w48h2_w48h3_w72h1_w72h2_w72h3_w96h1_w96h2_w96h3	FAM131B	up	21	14	21	protein-coding	FAM131B	hsa:9715	Protein FAM131B
hsa-miR-28-5p	chr9_33963791_33953285_-10506	4	hsa-mir-28	aaggagctcacagtctattgag	up	20	14	21	chr9	33953284	33963791	-	UBAP2	w0h1_w0h2_w24h1_w24h2_w24h3_w48h1_w48h2_w48h3_w72h1_w72h2_w72h3_w96h1_w96h2_w96h3	FAM131B	up	21	14	21	protein-coding	FAM131B	hsa:9715	Protein FAM131B
hsa-miR-766-5p	chr9_33963791_33953285_-10506	4	hsa-mir-766	aggaggaattggtgctggtctt	up	20	14	21	chr9	33953284	33963791	-	UBAP2	w0h1_w0h2_w24h1_w24h2_w24h3_w48h1_w48h2_w48h3_w72h1_w72h2_w72h3_w96h1_w96h2_w96h3	FAM131B	up	21	14	21	protein-coding	FAM131B	hsa:9715	Protein FAM131B
hsa-miR-765	chr9_33963791_33953285_-10506	4	hsa-mir-765	tggaggagaaggaaggtgatg	up	20	14	21	chr9	33953284	33963791	-	UBAP2	w0h1_w0h2_w24h1_w24h2_w24h3_w48h1_w48h2_w48h3_w72h1_w72h2_w72h3_w96h1_w96h2_w96h3	FAM131B	up	21	14	21	protein-coding	FAM131B	hsa:9715	Protein FAM131B
hsa-miR-939-5p	chr9_33963791_33953285_-10506	4	hsa-mir-939	tggggagctgaggctctgggggtg	up	20	14	21	chr9	33953284	33963791	-	UBAP2	w0h1_w0h2_w24h1_w24h2_w24h3_w48h1_w48h2_w48h3_w72h1_w72h2_w72h3_w96h1_w96h2_w96h3	FAM131B	up	21	14	21	protein-coding	FAM131B	hsa:9715	Protein FAM131B
hsa-miR-3173-5p	chr9_33963791_33953285_-10506	4	hsa-mir-3173	tgccctgcctgttttctccttt	up	20	14	21	chr9	33953284	33963791	-	UBAP2	w0h1_w0h2_w24h1_w24h2_w24h3_w48h1_w48h2_w48h3_w72h1_w72h2_w72h3_w96h1_w96h2_w96h3	FAM131B	up	21	14	21	protein-coding	FAM131B	hsa:9715	Protein FAM131B
hsa-miR-3135b	chr9_33963791_33953285_-10506	4	hsa-mir-3135b	ggctggagcgagtgcagtggtg	up	20	14	21	chr9	33953284	33963791	-	UBAP2	w0h1_w0h2_w24h1_w24h2_w24h3_w48h1_w48h2_w48h3_w72h1_w72h2_w72h3_w96h1_w96h2_w96h3	FAM131B	up	21	14	21	protein-coding	FAM131B	hsa:9715	Protein FAM131B
hsa-miR-34a-5p	chr9_33963791_33953285_-10506	4	hsa-mir-34a	tggcagtgtcttagctggttgt	up	20	14	21	chr9	33953284	33963791	-	UBAP2	w0h1_w0h2_w24h1_w24h2_w24h3_w48h1_w48h2_w48h3_w72h1_w72h2_w72h3_w96h1_w96h2_w96h3	FAM131B	up	21	14	21	protein-coding	FAM131B	hsa:9715	Protein FAM131B
hsa-miR-939-5p	chr6_158589782_158583954_-5828	4	hsa-mir-939	tggggagctgaggctctgggggtg	up	20	14	21	chr6	158583953	158589782	+	TMEM181	w0h1_w0h2_w0h3_w24h1_w24h2_w24h3_w48h1_w48h2_w48h3_w72h1_w72h2_w72h3_w96h1_w96h2_w96h3	FAM131B	up	21	14	21	protein-coding	FAM131B	hsa:9715	Protein FAM131B
hsa-miR-6763-5p	chr6_158589782_158583954_-5828	4	hsa-mir-6763	ctggggagtggctggggag	up	20	14	21	chr6	158583953	158589782	+	TMEM181	w0h1_w0h2_w0h3_w24h1_w24h2_w24h3_w48h1_w48h2_w48h3_w72h1_w72h2_w72h3_w96h1_w96h2_w96h3	FAM131B	up	21	14	21	protein-coding	FAM131B	hsa:9715	Protein FAM131B
hsa-miR-6871-5p	chr3_136423044_136377660_-45384	4	hsa-mir-6871	catgggagttcggggtggttgc	up	23	13	21	chr3	136377659	136423044	-	STAG1	w0h2_w24h1_w24h2_w24h3_w48h1_w48h2_w48h3_w72h1_w72h3_w96h1_w96h2_w96h3	FAM131B	up	21	14	21	protein-coding	FAM131B	hsa:9715	Protein FAM131B
hsa-miR-877-3p	chr3_136423044_136377660_-45384	4	hsa-mir-877	tcctcttctccctcctcccag	up	23	13	21	chr3	136377659	136423044	-	STAG1	w0h2_w24h1_w24h2_w24h3_w48h1_w48h2_w48h3_w72h1_w72h3_w96h1_w96h2_w96h3	FAM131B	up	21	14	21	protein-coding	FAM131B	hsa:9715	Protein FAM131B
hsa-miR-4533	chr3_136423044_136377660_-45384	4	hsa-mir-4533	tggaaggaggttgccggacgct	up	23	13	21	chr3	136377659	136423044	-	STAG1	w0h2_w24h1_w24h2_w24h3_w48h1_w48h2_w48h3_w72h1_w72h3_w96h1_w96h2_w96h3	FAM131B	up	21	14	21	protein-coding	FAM131B	hsa:9715	Protein FAM131B
hsa-miR-7974	chr2_199433514_199368605_-64909	4	hsa-mir-7974	aggctgtgatgctctcctgagccc	up	19	13	21	chr2	199368604	199433514	-	SATB2	w0h2_w0h3_w24h1_w24h2_w24h3_w48h1_w48h2_w48h3_w72h1_w72h2_w72h3_w96h1_w96h2_w96h3	FAM131B	up	21	14	21	protein-coding	FAM131B	hsa:9715	Protein FAM131B
hsa-miR-2110	chr6_138944622_138943513_-1109	4	hsa-mir-2110	ttggggaaacggccgctgagtg	up	12	9	21	chr6	138943512	138944622	-	REPS1	w0h1_w0h2_w24h1_w24h2_w24h3_w48h1_w48h2_w48h3_w72h1_w72h2_w72h3_w96h1_w96h2_w96h3	FAM131B	up	21	14	21	protein-coding	FAM131B	hsa:9715	Protein FAM131B
hsa-miR-6763-5p	chr6_138944622_138943513_-1109	4	hsa-mir-6763	ctggggagtggctggggag	up	12	9	21	chr6	138943512	138944622	-	REPS1	w0h1_w0h2_w24h1_w24h2_w24h3_w48h1_w48h2_w48h3_w72h1_w72h2_w72h3_w96h1_w96h2_w96h3	FAM131B	up	21	14	21	protein-coding	FAM131B	hsa:9715	Protein FAM131B
hsa-miR-491-5p	chr6_138944622_138943513_-1109	4	hsa-mir-491	agtggggaacccttccatgagg	up	12	9	21	chr6	138943512	138944622	-	REPS1	w0h1_w0h2_w24h1_w24h2_w24h3_w48h1_w48h2_w48h3_w72h1_w72h2_w72h3_w96h1_w96h2_w96h3	FAM131B	up	21	14	21	protein-coding	FAM131B	hsa:9715	Protein FAM131B
hsa-miR-328-3p	chr6_158314268_158312051_-2217	4	hsa-mir-328	ctggccctctctgcccttccgt	up	27	13	21	chr6	158312050	158314268	+	TULP4	w0h1_w0h2_w0h3_w24h1_w24h2_w24h3_w48h1_w48h2_w48h3_w72h1_w72h2_w72h3_w96h1_w96h2_w96h3	FAM131B	up	21	14	21	protein-coding	FAM131B	hsa:9715	Protein FAM131B
hsa-miR-574-5p	chr6_158314268_158312051_-2217	4	hsa-mir-574	tgagtgtgtgtgtgtgagtgtgt	up	27	13	21	chr6	158312050	158314268	+	TULP4	w0h1_w0h2_w0h3_w24h1_w24h2_w24h3_w48h1_w48h2_w48h3_w72h1_w72h2_w72h3_w96h1_w96h2_w96h3	FAM131B	up	21	14	21	protein-coding	FAM131B	hsa:9715	Protein FAM131B
hsa-miR-877-3p	chr6_158314268_158312051_-2217	4	hsa-mir-877	tcctcttctccctcctcccag	up	27	13	21	chr6	158312050	158314268	+	TULP4	w0h1_w0h2_w0h3_w24h1_w24h2_w24h3_w48h1_w48h2_w48h3_w72h1_w72h2_w72h3_w96h1_w96h2_w96h3	FAM131B	up	21	14	21	protein-coding	FAM131B	hsa:9715	Protein FAM131B
hsa-miR-1288-3p	chr6_158314268_158312051_-2217	4	hsa-mir-1288	tggactgccctgatctggaga	up	27	13	21	chr6	158312050	158314268	+	TULP4	w0h1_w0h2_w0h3_w24h1_w24h2_w24h3_w48h1_w48h2_w48h3_w72h1_w72h2_w72h3_w96h1_w96h2_w96h3	FAM131B	up	21	14	21	protein-coding	FAM131B	hsa:9715	Protein FAM131B
hsa-miR-320a	chr6_158314268_158312051_-2217	4	hsa-mir-320a	aaaagctgggttgagagggcga	up	27	13	21	chr6	158312050	158314268	+	TULP4	w0h1_w0h2_w0h3_w24h1_w24h2_w24h3_w48h1_w48h2_w48h3_w72h1_w72h2_w72h3_w96h1_w96h2_w96h3	FAM131B	up	21	14	21	protein-coding	FAM131B	hsa:9715	Protein FAM131B
hsa-miR-320b	chr6_158314268_158312051_-2217	4	hsa-mir-320b-1/hsa-mir-320b-2	aaaagctgggttgagagggcaa	up	27	13	21	chr6	158312050	158314268	+	TULP4	w0h1_w0h2_w0h3_w24h1_w24h2_w24h3_w48h1_w48h2_w48h3_w72h1_w72h2_w72h3_w96h1_w96h2_w96h3	FAM131B	up	21	14	21	protein-coding	FAM131B	hsa:9715	Protein FAM131B
hsa-miR-491-5p	chr6_158314268_158312051_-2217	4	hsa-mir-491	agtggggaacccttccatgagg	up	27	13	21	chr6	158312050	158314268	+	TULP4	w0h1_w0h2_w0h3_w24h1_w24h2_w24h3_w48h1_w48h2_w48h3_w72h1_w72h2_w72h3_w96h1_w96h2_w96h3	FAM131B	up	21	14	21	protein-coding	FAM131B	hsa:9715	Protein FAM131B
hsa-miR-7854-3p	chr6_158314268_158312051_-2217	4	hsa-mir-7854	tgaggtgaccgcagatgggaa	up	27	13	21	chr6	158312050	158314268	+	TULP4	w0h1_w0h2_w0h3_w24h1_w24h2_w24h3_w48h1_w48h2_w48h3_w72h1_w72h2_w72h3_w96h1_w96h2_w96h3	FAM131B	up	21	14	21	protein-coding	FAM131B	hsa:9715	Protein FAM131B
hsa-miR-320c	chr6_158314268_158312051_-2217	4	hsa-mir-320c-1/hsa-mir-320c-2	aaaagctgggttgagagggt	up	27	13	21	chr6	158312050	158314268	+	TULP4	w0h1_w0h2_w0h3_w24h1_w24h2_w24h3_w48h1_w48h2_w48h3_w72h1_w72h2_w72h3_w96h1_w96h2_w96h3	FAM131B	up	21	14	21	protein-coding	FAM131B	hsa:9715	Protein FAM131B
hsa-miR-4429	chr6_158314268_158312051_-2217	4	hsa-mir-4429	aaaagctgggctgagaggcg	up	27	13	21	chr6	158312050	158314268	+	TULP4	w0h1_w0h2_w0h3_w24h1_w24h2_w24h3_w48h1_w48h2_w48h3_w72h1_w72h2_w72h3_w96h1_w96h2_w96h3	FAM131B	up	21	14	21	protein-coding	FAM131B	hsa:9715	Protein FAM131B
hsa-miR-766-5p	chr5_69175537_69174877_-660	4	hsa-mir-766	aggaggaattggtgctggtctt	up	19	13	21	chr5	69174876	69175537	+	CCNB1	w0h1_w0h2_w0h3_w24h1_w24h2_w24h3_w48h1_w48h2_w48h3_w72h1_w72h2_w72h3_w96h1_w96h2_w96h3	FAM131B	up	21	14	21	protein-coding	FAM131B	hsa:9715	Protein FAM131B
hsa-miR-6089	chr5_69175537_69174877_-660	4	hsa-mir-6089-1/hsa-mir-6089-2	ggaggccggggtggggcggggcgg	up	19	13	21	chr5	69174876	69175537	+	CCNB1	w0h1_w0h2_w0h3_w24h1_w24h2_w24h3_w48h1_w48h2_w48h3_w72h1_w72h2_w72h3_w96h1_w96h2_w96h3	FAM131B	up	21	14	21	protein-coding	FAM131B	hsa:9715	Protein FAM131B
hsa-miR-29a-5p	chr5_69175537_69174877_-660	4	hsa-mir-29a	actgatttcttttggtgttcag	up	19	13	21	chr5	69174876	69175537	+	CCNB1	w0h1_w0h2_w0h3_w24h1_w24h2_w24h3_w48h1_w48h2_w48h3_w72h1_w72h2_w72h3_w96h1_w96h2_w96h3	FAM131B	up	21	14	21	protein-coding	FAM131B	hsa:9715	Protein FAM131B
hsa-miR-34a-5p	chr5_69175537_69174877_-660	4	hsa-mir-34a	tggcagtgtcttagctggttgt	up	19	13	21	chr5	69174876	69175537	+	CCNB1	w0h1_w0h2_w0h3_w24h1_w24h2_w24h3_w48h1_w48h2_w48h3_w72h1_w72h2_w72h3_w96h1_w96h2_w96h3	FAM131B	up	21	14	21	protein-coding	FAM131B	hsa:9715	Protein FAM131B
hsa-miR-765	chr2_58232112_58221942_-10170	4	hsa-mir-765	tggaggagaaggaaggtgatg	up	19	14	21	chr2	58221941	58232112	-	FANCL	w0h1_w0h2_w0h3_w24h1_w24h2_w24h3_w48h1_w48h2_w48h3_w72h1_w72h2_w72h3_w96h1_w96h2_w96h3	FAM131B	up	21	14	21	protein-coding	FAM131B	hsa:9715	Protein FAM131B
hsa-miR-6763-5p	chr2_58232112_58221942_-10170	4	hsa-mir-6763	ctggggagtggctggggag	up	19	14	21	chr2	58221941	58232112	-	FANCL	w0h1_w0h2_w0h3_w24h1_w24h2_w24h3_w48h1_w48h2_w48h3_w72h1_w72h2_w72h3_w96h1_w96h2_w96h3	FAM131B	up	21	14	21	protein-coding	FAM131B	hsa:9715	Protein FAM131B
hsa-miR-6724-5p	chr4_186709845_186706563_-3282	3	hsa-mir-6724-1/hsa-mir-6724-2/hsa-mir-6724-3/hsa-mir-6724-4	ctgggcccgcggcgggcgtgggg	up	25	14	22	chr4	186706562	186709845	-	FAT1	w0h1_w0h2_w0h3_w24h1_w24h2_w24h3_w48h1_w48h2_w48h3_w72h1_w72h2_w72h3_w96h1_w96h2_w96h3	SLC8A2	up	26	14	22	protein-coding	SLC8A2	hsa:6543	cDNA FLJ58522, highly similar to Sodium/calcium exchanger 2
hsa-miR-3180	chr4_186709845_186706563_-3282	3	hsa-mir-3180-4/hsa-mir-3180-5	tggggcggagcttccggag	up	25	14	22	chr4	186706562	186709845	-	FAT1	w0h1_w0h2_w0h3_w24h1_w24h2_w24h3_w48h1_w48h2_w48h3_w72h1_w72h2_w72h3_w96h1_w96h2_w96h3	SLC8A2	up	26	14	22	protein-coding	SLC8A2	hsa:6543	cDNA FLJ58522, highly similar to Sodium/calcium exchanger 2
hsa-miR-2392	chr17_67975958_67945409_-30549	3	hsa-mir-2392	taggatgggggtgagaggtg	up	32	21	22	chr17	67945408	67975958	+	BPTF	w0h1_w0h2_w0h3_w24h1_w24h2_w24h3_w48h1_w48h2_w48h3_w72h1_w72h2_w72h3_w96h1_w96h2_w96h3	SLC8A2	up	26	14	22	protein-coding	SLC8A2	hsa:6543	cDNA FLJ58522, highly similar to Sodium/calcium exchanger 2
hsa-miR-18a-3p	chr17_67975958_67945409_-30549	3	hsa-mir-18a	actgccctaagtgctccttctgg	up	32	21	22	chr17	67945408	67975958	+	BPTF	w0h1_w0h2_w0h3_w24h1_w24h2_w24h3_w48h1_w48h2_w48h3_w72h1_w72h2_w72h3_w96h1_w96h2_w96h3	SLC8A2	up	26	14	22	protein-coding	SLC8A2	hsa:6543	cDNA FLJ58522, highly similar to Sodium/calcium exchanger 2
hsa-miR-3180	chr4_186709845_186706563_-3282	3	hsa-mir-3180-4/hsa-mir-3180-5	tggggcggagcttccggag	up	25	14	22	chr4	186706562	186709845	-	FAT1	w0h1_w0h2_w0h3_w24h1_w24h2_w24h3_w48h1_w48h2_w48h3_w72h1_w72h2_w72h3_w96h1_w96h2_w96h3	L1CAM	up	22	14	22	protein-coding	L1CAM	hsa:3897	Neural cell adhesion molecule L1
hsa-miR-18a-3p	chr17_67975958_67945409_-30549	3	hsa-mir-18a	actgccctaagtgctccttctgg	up	32	21	22	chr17	67945408	67975958	+	BPTF	w0h1_w0h2_w0h3_w24h1_w24h2_w24h3_w48h1_w48h2_w48h3_w72h1_w72h2_w72h3_w96h1_w96h2_w96h3	L1CAM	up	22	14	22	protein-coding	L1CAM	hsa:3897	Neural cell adhesion molecule L1
hsa-miR-760	chr10_84373815_84371014_-2801	4	hsa-mir-760	cggctctgggtctgtgggga	up	20	14	21	chr10	84371013	84373815	+	CCSER2	w0h1_w0h2_w0h3_w24h1_w24h2_w24h3_w48h1_w48h2_w48h3_w72h1_w72h2_w72h3_w96h1_w96h2_w96h3	SUSD4	up	19	14	21	protein-coding	SUSD4	hsa:55061	Sushi domain-containing protein 4
hsa-miR-6758-5p	chr10_84373815_84371014_-2801	4	hsa-mir-6758	tagagaggggaaggatgtgatgt	up	20	14	21	chr10	84371013	84373815	+	CCSER2	w0h1_w0h2_w0h3_w24h1_w24h2_w24h3_w48h1_w48h2_w48h3_w72h1_w72h2_w72h3_w96h1_w96h2_w96h3	SUSD4	up	19	14	21	protein-coding	SUSD4	hsa:55061	Sushi domain-containing protein 4
hsa-miR-455-5p	chr10_84373815_84371014_-2801	4	hsa-mir-455	tatgtgcctttggactacatcg	up	20	14	21	chr10	84371013	84373815	+	CCSER2	w0h1_w0h2_w0h3_w24h1_w24h2_w24h3_w48h1_w48h2_w48h3_w72h1_w72h2_w72h3_w96h1_w96h2_w96h3	SUSD4	up	19	14	21	protein-coding	SUSD4	hsa:55061	Sushi domain-containing protein 4
hsa-miR-760	chr9_33963791_33953285_-10506	4	hsa-mir-760	cggctctgggtctgtgggga	up	20	14	21	chr9	33953284	33963791	-	UBAP2	w0h1_w0h2_w24h1_w24h2_w24h3_w48h1_w48h2_w48h3_w72h1_w72h2_w72h3_w96h1_w96h2_w96h3	SUSD4	up	19	14	21	protein-coding	SUSD4	hsa:55061	Sushi domain-containing protein 4
hsa-miR-939-5p	chr9_33963791_33953285_-10506	4	hsa-mir-939	tggggagctgaggctctgggggtg	up	20	14	21	chr9	33953284	33963791	-	UBAP2	w0h1_w0h2_w24h1_w24h2_w24h3_w48h1_w48h2_w48h3_w72h1_w72h2_w72h3_w96h1_w96h2_w96h3	SUSD4	up	19	14	21	protein-coding	SUSD4	hsa:55061	Sushi domain-containing protein 4
hsa-miR-939-5p	chr6_158589782_158583954_-5828	4	hsa-mir-939	tggggagctgaggctctgggggtg	up	20	14	21	chr6	158583953	158589782	+	TMEM181	w0h1_w0h2_w0h3_w24h1_w24h2_w24h3_w48h1_w48h2_w48h3_w72h1_w72h2_w72h3_w96h1_w96h2_w96h3	SUSD4	up	19	14	21	protein-coding	SUSD4	hsa:55061	Sushi domain-containing protein 4
hsa-miR-6758-5p	chr2_199433514_199368605_-64909	4	hsa-mir-6758	tagagaggggaaggatgtgatgt	up	19	13	21	chr2	199368604	199433514	-	SATB2	w0h2_w0h3_w24h1_w24h2_w24h3_w48h1_w48h2_w48h3_w72h1_w72h2_w72h3_w96h1_w96h2_w96h3	SUSD4	up	19	14	21	protein-coding	SUSD4	hsa:55061	Sushi domain-containing protein 4
hsa-miR-7114-5p	chr6_158314268_158312051_-2217	4	hsa-mir-7114	tctgtggagtggggtgcctgt	up	27	13	21	chr6	158312050	158314268	+	TULP4	w0h1_w0h2_w0h3_w24h1_w24h2_w24h3_w48h1_w48h2_w48h3_w72h1_w72h2_w72h3_w96h1_w96h2_w96h3	SUSD4	up	19	14	21	protein-coding	SUSD4	hsa:55061	Sushi domain-containing protein 4
hsa-miR-760	chr17_47668410_47663089_-5321	4	hsa-mir-760	cggctctgggtctgtgggga	up	18	14	21	chr17	47663088	47668410	+	KPNB1	w0h2_w0h3_w24h1_w24h2_w24h3_w48h1_w48h2_w48h3_w72h1_w72h2_w72h3_w96h1_w96h2_w96h3	SUSD4	up	19	14	21	protein-coding	SUSD4	hsa:55061	Sushi domain-containing protein 4
hsa-miR-4786-3p	chr7_22318037_22308339_-9698	3	hsa-mir-4786	tgaagccagctctggtctgggc	up	15	12	22	chr7	22308338	22318037	-	RAPGEF5	w0h1_w0h2_w0h3_w24h1_w24h2_w24h3_w48h1_w48h2_w48h3_w72h1_w72h2_w72h3_w96h1_w96h2_w96h3	IL6R	up	24	14	22	protein-coding	IL6R	hsa:3570	Interleukin-6 receptor subunit alpha
hsa-miR-6724-5p	chr4_186709845_186706563_-3282	3	hsa-mir-6724-1/hsa-mir-6724-2/hsa-mir-6724-3/hsa-mir-6724-4	ctgggcccgcggcgggcgtgggg	up	25	14	22	chr4	186706562	186709845	-	FAT1	w0h1_w0h2_w0h3_w24h1_w24h2_w24h3_w48h1_w48h2_w48h3_w72h1_w72h2_w72h3_w96h1_w96h2_w96h3	IL6R	up	24	14	22	protein-coding	IL6R	hsa:3570	Interleukin-6 receptor subunit alpha
hsa-miR-4786-3p	chr4_186709845_186706563_-3282	3	hsa-mir-4786	tgaagccagctctggtctgggc	up	25	14	22	chr4	186706562	186709845	-	FAT1	w0h1_w0h2_w0h3_w24h1_w24h2_w24h3_w48h1_w48h2_w48h3_w72h1_w72h2_w72h3_w96h1_w96h2_w96h3	IL6R	up	24	14	22	protein-coding	IL6R	hsa:3570	Interleukin-6 receptor subunit alpha
hsa-miR-4786-3p	chr9_93476338_93471141_-5197	3	hsa-mir-4786	tgaagccagctctggtctgggc	up	20	14	22	chr9	93471140	93476338	+	FAM120A	w0h1_w0h2_w24h1_w24h2_w24h3_w48h1_w48h2_w48h3_w72h1_w72h2_w72h3_w96h1_w96h2_w96h3	IL6R	up	24	14	22	protein-coding	IL6R	hsa:3570	Interleukin-6 receptor subunit alpha
hsa-miR-766-5p	chr10_84373815_84371014_-2801	4	hsa-mir-766	aggaggaattggtgctggtctt	up	20	14	21	chr10	84371013	84373815	+	CCSER2	w0h1_w0h2_w0h3_w24h1_w24h2_w24h3_w48h1_w48h2_w48h3_w72h1_w72h2_w72h3_w96h1_w96h2_w96h3	KCNH2	up	20	14	21	protein-coding	KCNH2	hsa:3757	Potassium voltage-gated channel, subfamily H (Eag-related), member 2, isoform CRA_c
hsa-miR-766-5p	chr9_33963791_33953285_-10506	4	hsa-mir-766	aggaggaattggtgctggtctt	up	20	14	21	chr9	33953284	33963791	-	UBAP2	w0h1_w0h2_w24h1_w24h2_w24h3_w48h1_w48h2_w48h3_w72h1_w72h2_w72h3_w96h1_w96h2_w96h3	KCNH2	up	20	14	21	protein-coding	KCNH2	hsa:3757	Potassium voltage-gated channel, subfamily H (Eag-related), member 2, isoform CRA_c
hsa-miR-328-3p	chr6_158314268_158312051_-2217	4	hsa-mir-328	ctggccctctctgcccttccgt	up	27	13	21	chr6	158312050	158314268	+	TULP4	w0h1_w0h2_w0h3_w24h1_w24h2_w24h3_w48h1_w48h2_w48h3_w72h1_w72h2_w72h3_w96h1_w96h2_w96h3	KCNH2	up	20	14	21	protein-coding	KCNH2	hsa:3757	Potassium voltage-gated channel, subfamily H (Eag-related), member 2, isoform CRA_c
hsa-miR-574-5p	chr6_158314268_158312051_-2217	4	hsa-mir-574	tgagtgtgtgtgtgtgagtgtgt	up	27	13	21	chr6	158312050	158314268	+	TULP4	w0h1_w0h2_w0h3_w24h1_w24h2_w24h3_w48h1_w48h2_w48h3_w72h1_w72h2_w72h3_w96h1_w96h2_w96h3	KCNH2	up	20	14	21	protein-coding	KCNH2	hsa:3757	Potassium voltage-gated channel, subfamily H (Eag-related), member 2, isoform CRA_c
hsa-miR-766-5p	chr5_69175537_69174877_-660	4	hsa-mir-766	aggaggaattggtgctggtctt	up	19	13	21	chr5	69174876	69175537	+	CCNB1	w0h1_w0h2_w0h3_w24h1_w24h2_w24h3_w48h1_w48h2_w48h3_w72h1_w72h2_w72h3_w96h1_w96h2_w96h3	KCNH2	up	20	14	21	protein-coding	KCNH2	hsa:3757	Potassium voltage-gated channel, subfamily H (Eag-related), member 2, isoform CRA_c
hsa-miR-6088	chr10_84373815_84371014_-2801	4	hsa-mir-6088	agagatgaagcgggggggcg	up	20	14	21	chr10	84371013	84373815	+	CCSER2	w0h1_w0h2_w0h3_w24h1_w24h2_w24h3_w48h1_w48h2_w48h3_w72h1_w72h2_w72h3_w96h1_w96h2_w96h3	ADAMTS16	up	19	13	21	protein-coding	ADAMTS16	hsa:170690	ADAM metallopeptidase with thrombospondin type 1 motif, 16
hsa-miR-7974	chr4_77066405_77055150_-11255	4	hsa-mir-7974	aggctgtgatgctctcctgagccc	up	22	13	21	chr4	77055149	77066405	-	CCNI	w0h1_w24h1_w24h2_w24h3_w48h1_w48h2_w48h3_w72h1_w72h2_w72h3_w96h1_w96h2_w96h3	ADAMTS16	up	19	13	21	protein-coding	ADAMTS16	hsa:170690	ADAM metallopeptidase with thrombospondin type 1 motif, 16
hsa-miR-6858-5p	chr9_33963791_33953285_-10506	4	hsa-mir-6858	gtgaggaggggctggcagggac	up	20	14	21	chr9	33953284	33963791	-	UBAP2	w0h1_w0h2_w24h1_w24h2_w24h3_w48h1_w48h2_w48h3_w72h1_w72h2_w72h3_w96h1_w96h2_w96h3	ADAMTS16	up	19	13	21	protein-coding	ADAMTS16	hsa:170690	ADAM metallopeptidase with thrombospondin type 1 motif, 16
hsa-miR-6088	chr9_33963791_33953285_-10506	4	hsa-mir-6088	agagatgaagcgggggggcg	up	20	14	21	chr9	33953284	33963791	-	UBAP2	w0h1_w0h2_w24h1_w24h2_w24h3_w48h1_w48h2_w48h3_w72h1_w72h2_w72h3_w96h1_w96h2_w96h3	ADAMTS16	up	19	13	21	protein-coding	ADAMTS16	hsa:170690	ADAM metallopeptidase with thrombospondin type 1 motif, 16
hsa-miR-765	chr9_33963791_33953285_-10506	4	hsa-mir-765	tggaggagaaggaaggtgatg	up	20	14	21	chr9	33953284	33963791	-	UBAP2	w0h1_w0h2_w24h1_w24h2_w24h3_w48h1_w48h2_w48h3_w72h1_w72h2_w72h3_w96h1_w96h2_w96h3	ADAMTS16	up	19	13	21	protein-coding	ADAMTS16	hsa:170690	ADAM metallopeptidase with thrombospondin type 1 motif, 16
hsa-miR-6763-5p	chr6_158589782_158583954_-5828	4	hsa-mir-6763	ctggggagtggctggggag	up	20	14	21	chr6	158583953	158589782	+	TMEM181	w0h1_w0h2_w0h3_w24h1_w24h2_w24h3_w48h1_w48h2_w48h3_w72h1_w72h2_w72h3_w96h1_w96h2_w96h3	ADAMTS16	up	19	13	21	protein-coding	ADAMTS16	hsa:170690	ADAM metallopeptidase with thrombospondin type 1 motif, 16
hsa-miR-149-5p	chr3_136423044_136377660_-45384	4	hsa-mir-149	tctggctccgtgtcttcactccc	up	23	13	21	chr3	136377659	136423044	-	STAG1	w0h2_w24h1_w24h2_w24h3_w48h1_w48h2_w48h3_w72h1_w72h3_w96h1_w96h2_w96h3	ADAMTS16	up	19	13	21	protein-coding	ADAMTS16	hsa:170690	ADAM metallopeptidase with thrombospondin type 1 motif, 16
hsa-miR-7974	chr2_199433514_199368605_-64909	4	hsa-mir-7974	aggctgtgatgctctcctgagccc	up	19	13	21	chr2	199368604	199433514	-	SATB2	w0h2_w0h3_w24h1_w24h2_w24h3_w48h1_w48h2_w48h3_w72h1_w72h2_w72h3_w96h1_w96h2_w96h3	ADAMTS16	up	19	13	21	protein-coding	ADAMTS16	hsa:170690	ADAM metallopeptidase with thrombospondin type 1 motif, 16
hsa-miR-6763-5p	chr6_138944622_138943513_-1109	4	hsa-mir-6763	ctggggagtggctggggag	up	12	9	21	chr6	138943512	138944622	-	REPS1	w0h1_w0h2_w24h1_w24h2_w24h3_w48h1_w48h2_w48h3_w72h1_w72h2_w72h3_w96h1_w96h2_w96h3	ADAMTS16	up	19	13	21	protein-coding	ADAMTS16	hsa:170690	ADAM metallopeptidase with thrombospondin type 1 motif, 16
hsa-miR-765	chr2_58232112_58221942_-10170	4	hsa-mir-765	tggaggagaaggaaggtgatg	up	19	14	21	chr2	58221941	58232112	-	FANCL	w0h1_w0h2_w0h3_w24h1_w24h2_w24h3_w48h1_w48h2_w48h3_w72h1_w72h2_w72h3_w96h1_w96h2_w96h3	ADAMTS16	up	19	13	21	protein-coding	ADAMTS16	hsa:170690	ADAM metallopeptidase with thrombospondin type 1 motif, 16
hsa-miR-6763-5p	chr2_58232112_58221942_-10170	4	hsa-mir-6763	ctggggagtggctggggag	up	19	14	21	chr2	58221941	58232112	-	FANCL	w0h1_w0h2_w0h3_w24h1_w24h2_w24h3_w48h1_w48h2_w48h3_w72h1_w72h2_w72h3_w96h1_w96h2_w96h3	ADAMTS16	up	19	13	21	protein-coding	ADAMTS16	hsa:170690	ADAM metallopeptidase with thrombospondin type 1 motif, 16
hsa-miR-6880-3p	chr10_84373815_84371014_-2801	4	hsa-mir-6880	ccgccttctctcctcccccag	up	20	14	21	chr10	84371013	84373815	+	CCSER2	w0h1_w0h2_w0h3_w24h1_w24h2_w24h3_w48h1_w48h2_w48h3_w72h1_w72h2_w72h3_w96h1_w96h2_w96h3	FOSL2	up	21	13	21	protein-coding	FOSL2	hsa:2355	Fos-related antigen 2
hsa-miR-185-5p	chr10_84373815_84371014_-2801	4	hsa-mir-185	tggagagaaaggcagttcctga	up	20	14	21	chr10	84371013	84373815	+	CCSER2	w0h1_w0h2_w0h3_w24h1_w24h2_w24h3_w48h1_w48h2_w48h3_w72h1_w72h2_w72h3_w96h1_w96h2_w96h3	FOSL2	up	21	13	21	protein-coding	FOSL2	hsa:2355	Fos-related antigen 2
hsa-miR-766-5p	chr10_84373815_84371014_-2801	4	hsa-mir-766	aggaggaattggtgctggtctt	up	20	14	21	chr10	84371013	84373815	+	CCSER2	w0h1_w0h2_w0h3_w24h1_w24h2_w24h3_w48h1_w48h2_w48h3_w72h1_w72h2_w72h3_w96h1_w96h2_w96h3	FOSL2	up	21	13	21	protein-coding	FOSL2	hsa:2355	Fos-related antigen 2
hsa-miR-6088	chr10_84373815_84371014_-2801	4	hsa-mir-6088	agagatgaagcgggggggcg	up	20	14	21	chr10	84371013	84373815	+	CCSER2	w0h1_w0h2_w0h3_w24h1_w24h2_w24h3_w48h1_w48h2_w48h3_w72h1_w72h2_w72h3_w96h1_w96h2_w96h3	FOSL2	up	21	13	21	protein-coding	FOSL2	hsa:2355	Fos-related antigen 2
hsa-miR-6758-5p	chr10_84373815_84371014_-2801	4	hsa-mir-6758	tagagaggggaaggatgtgatgt	up	20	14	21	chr10	84371013	84373815	+	CCSER2	w0h1_w0h2_w0h3_w24h1_w24h2_w24h3_w48h1_w48h2_w48h3_w72h1_w72h2_w72h3_w96h1_w96h2_w96h3	FOSL2	up	21	13	21	protein-coding	FOSL2	hsa:2355	Fos-related antigen 2
hsa-miR-455-5p	chr10_84373815_84371014_-2801	4	hsa-mir-455	tatgtgcctttggactacatcg	up	20	14	21	chr10	84371013	84373815	+	CCSER2	w0h1_w0h2_w0h3_w24h1_w24h2_w24h3_w48h1_w48h2_w48h3_w72h1_w72h2_w72h3_w96h1_w96h2_w96h3	FOSL2	up	21	13	21	protein-coding	FOSL2	hsa:2355	Fos-related antigen 2
hsa-miR-4533	chr10_84373815_84371014_-2801	4	hsa-mir-4533	tggaaggaggttgccggacgct	up	20	14	21	chr10	84371013	84373815	+	CCSER2	w0h1_w0h2_w0h3_w24h1_w24h2_w24h3_w48h1_w48h2_w48h3_w72h1_w72h2_w72h3_w96h1_w96h2_w96h3	FOSL2	up	21	13	21	protein-coding	FOSL2	hsa:2355	Fos-related antigen 2
hsa-miR-30c-2-3p	chr10_31910563_31908172_-2391	4	hsa-mir-30c-2	ctgggagaaggctgtttactct	up	19	13	21	chr10	31908171	31910563	-	ARHGAP12	w0h1_w0h2_w0h3_w24h1_w24h2_w24h3_w48h1_w48h2_w48h3_w72h1_w72h2_w72h3_w96h1_w96h2	FOSL2	up	21	13	21	protein-coding	FOSL2	hsa:2355	Fos-related antigen 2
hsa-miR-3928-3p	chr4_77066405_77055150_-11255	4	hsa-mir-3928	ggaggaaccttggagcttcggc	up	22	13	21	chr4	77055149	77066405	-	CCNI	w0h1_w24h1_w24h2_w24h3_w48h1_w48h2_w48h3_w72h1_w72h2_w72h3_w96h1_w96h2_w96h3	FOSL2	up	21	13	21	protein-coding	FOSL2	hsa:2355	Fos-related antigen 2
hsa-miR-7974	chr4_77066405_77055150_-11255	4	hsa-mir-7974	aggctgtgatgctctcctgagccc	up	22	13	21	chr4	77055149	77066405	-	CCNI	w0h1_w24h1_w24h2_w24h3_w48h1_w48h2_w48h3_w72h1_w72h2_w72h3_w96h1_w96h2_w96h3	FOSL2	up	21	13	21	protein-coding	FOSL2	hsa:2355	Fos-related antigen 2
hsa-miR-3928-3p	chr9_33963791_33953285_-10506	4	hsa-mir-3928	ggaggaaccttggagcttcggc	up	20	14	21	chr9	33953284	33963791	-	UBAP2	w0h1_w0h2_w24h1_w24h2_w24h3_w48h1_w48h2_w48h3_w72h1_w72h2_w72h3_w96h1_w96h2_w96h3	FOSL2	up	21	13	21	protein-coding	FOSL2	hsa:2355	Fos-related antigen 2
hsa-miR-6858-5p	chr9_33963791_33953285_-10506	4	hsa-mir-6858	gtgaggaggggctggcagggac	up	20	14	21	chr9	33953284	33963791	-	UBAP2	w0h1_w0h2_w24h1_w24h2_w24h3_w48h1_w48h2_w48h3_w72h1_w72h2_w72h3_w96h1_w96h2_w96h3	FOSL2	up	21	13	21	protein-coding	FOSL2	hsa:2355	Fos-related antigen 2
hsa-miR-766-5p	chr9_33963791_33953285_-10506	4	hsa-mir-766	aggaggaattggtgctggtctt	up	20	14	21	chr9	33953284	33963791	-	UBAP2	w0h1_w0h2_w24h1_w24h2_w24h3_w48h1_w48h2_w48h3_w72h1_w72h2_w72h3_w96h1_w96h2_w96h3	FOSL2	up	21	13	21	protein-coding	FOSL2	hsa:2355	Fos-related antigen 2
hsa-miR-6088	chr9_33963791_33953285_-10506	4	hsa-mir-6088	agagatgaagcgggggggcg	up	20	14	21	chr9	33953284	33963791	-	UBAP2	w0h1_w0h2_w24h1_w24h2_w24h3_w48h1_w48h2_w48h3_w72h1_w72h2_w72h3_w96h1_w96h2_w96h3	FOSL2	up	21	13	21	protein-coding	FOSL2	hsa:2355	Fos-related antigen 2
hsa-miR-765	chr9_33963791_33953285_-10506	4	hsa-mir-765	tggaggagaaggaaggtgatg	up	20	14	21	chr9	33953284	33963791	-	UBAP2	w0h1_w0h2_w24h1_w24h2_w24h3_w48h1_w48h2_w48h3_w72h1_w72h2_w72h3_w96h1_w96h2_w96h3	FOSL2	up	21	13	21	protein-coding	FOSL2	hsa:2355	Fos-related antigen 2
hsa-miR-769-5p	chr9_33963791_33953285_-10506	4	hsa-mir-769	tgagacctctgggttctgagct	up	20	14	21	chr9	33953284	33963791	-	UBAP2	w0h1_w0h2_w24h1_w24h2_w24h3_w48h1_w48h2_w48h3_w72h1_w72h2_w72h3_w96h1_w96h2_w96h3	FOSL2	up	21	13	21	protein-coding	FOSL2	hsa:2355	Fos-related antigen 2
hsa-miR-939-5p	chr9_33963791_33953285_-10506	4	hsa-mir-939	tggggagctgaggctctgggggtg	up	20	14	21	chr9	33953284	33963791	-	UBAP2	w0h1_w0h2_w24h1_w24h2_w24h3_w48h1_w48h2_w48h3_w72h1_w72h2_w72h3_w96h1_w96h2_w96h3	FOSL2	up	21	13	21	protein-coding	FOSL2	hsa:2355	Fos-related antigen 2
hsa-miR-3173-5p	chr9_33963791_33953285_-10506	4	hsa-mir-3173	tgccctgcctgttttctccttt	up	20	14	21	chr9	33953284	33963791	-	UBAP2	w0h1_w0h2_w24h1_w24h2_w24h3_w48h1_w48h2_w48h3_w72h1_w72h2_w72h3_w96h1_w96h2_w96h3	FOSL2	up	21	13	21	protein-coding	FOSL2	hsa:2355	Fos-related antigen 2
hsa-miR-3135b	chr9_33963791_33953285_-10506	4	hsa-mir-3135b	ggctggagcgagtgcagtggtg	up	20	14	21	chr9	33953284	33963791	-	UBAP2	w0h1_w0h2_w24h1_w24h2_w24h3_w48h1_w48h2_w48h3_w72h1_w72h2_w72h3_w96h1_w96h2_w96h3	FOSL2	up	21	13	21	protein-coding	FOSL2	hsa:2355	Fos-related antigen 2
hsa-miR-939-5p	chr6_158589782_158583954_-5828	4	hsa-mir-939	tggggagctgaggctctgggggtg	up	20	14	21	chr6	158583953	158589782	+	TMEM181	w0h1_w0h2_w0h3_w24h1_w24h2_w24h3_w48h1_w48h2_w48h3_w72h1_w72h2_w72h3_w96h1_w96h2_w96h3	FOSL2	up	21	13	21	protein-coding	FOSL2	hsa:2355	Fos-related antigen 2
hsa-miR-6763-5p	chr6_158589782_158583954_-5828	4	hsa-mir-6763	ctggggagtggctggggag	up	20	14	21	chr6	158583953	158589782	+	TMEM181	w0h1_w0h2_w0h3_w24h1_w24h2_w24h3_w48h1_w48h2_w48h3_w72h1_w72h2_w72h3_w96h1_w96h2_w96h3	FOSL2	up	21	13	21	protein-coding	FOSL2	hsa:2355	Fos-related antigen 2
hsa-miR-6871-5p	chr3_136423044_136377660_-45384	4	hsa-mir-6871	catgggagttcggggtggttgc	up	23	13	21	chr3	136377659	136423044	-	STAG1	w0h2_w24h1_w24h2_w24h3_w48h1_w48h2_w48h3_w72h1_w72h3_w96h1_w96h2_w96h3	FOSL2	up	21	13	21	protein-coding	FOSL2	hsa:2355	Fos-related antigen 2
hsa-miR-877-3p	chr3_136423044_136377660_-45384	4	hsa-mir-877	tcctcttctccctcctcccag	up	23	13	21	chr3	136377659	136423044	-	STAG1	w0h2_w24h1_w24h2_w24h3_w48h1_w48h2_w48h3_w72h1_w72h3_w96h1_w96h2_w96h3	FOSL2	up	21	13	21	protein-coding	FOSL2	hsa:2355	Fos-related antigen 2
hsa-miR-149-5p	chr3_136423044_136377660_-45384	4	hsa-mir-149	tctggctccgtgtcttcactccc	up	23	13	21	chr3	136377659	136423044	-	STAG1	w0h2_w24h1_w24h2_w24h3_w48h1_w48h2_w48h3_w72h1_w72h3_w96h1_w96h2_w96h3	FOSL2	up	21	13	21	protein-coding	FOSL2	hsa:2355	Fos-related antigen 2
hsa-miR-4533	chr3_136423044_136377660_-45384	4	hsa-mir-4533	tggaaggaggttgccggacgct	up	23	13	21	chr3	136377659	136423044	-	STAG1	w0h2_w24h1_w24h2_w24h3_w48h1_w48h2_w48h3_w72h1_w72h3_w96h1_w96h2_w96h3	FOSL2	up	21	13	21	protein-coding	FOSL2	hsa:2355	Fos-related antigen 2
hsa-miR-185-5p	chr2_199433514_199368605_-64909	4	hsa-mir-185	tggagagaaaggcagttcctga	up	19	13	21	chr2	199368604	199433514	-	SATB2	w0h2_w0h3_w24h1_w24h2_w24h3_w48h1_w48h2_w48h3_w72h1_w72h2_w72h3_w96h1_w96h2_w96h3	FOSL2	up	21	13	21	protein-coding	FOSL2	hsa:2355	Fos-related antigen 2
hsa-miR-7974	chr2_199433514_199368605_-64909	4	hsa-mir-7974	aggctgtgatgctctcctgagccc	up	19	13	21	chr2	199368604	199433514	-	SATB2	w0h2_w0h3_w24h1_w24h2_w24h3_w48h1_w48h2_w48h3_w72h1_w72h2_w72h3_w96h1_w96h2_w96h3	FOSL2	up	21	13	21	protein-coding	FOSL2	hsa:2355	Fos-related antigen 2
hsa-miR-6758-5p	chr2_199433514_199368605_-64909	4	hsa-mir-6758	tagagaggggaaggatgtgatgt	up	19	13	21	chr2	199368604	199433514	-	SATB2	w0h2_w0h3_w24h1_w24h2_w24h3_w48h1_w48h2_w48h3_w72h1_w72h2_w72h3_w96h1_w96h2_w96h3	FOSL2	up	21	13	21	protein-coding	FOSL2	hsa:2355	Fos-related antigen 2
hsa-miR-30c-2-3p	chr2_199433514_199368605_-64909	4	hsa-mir-30c-2	ctgggagaaggctgtttactct	up	19	13	21	chr2	199368604	199433514	-	SATB2	w0h2_w0h3_w24h1_w24h2_w24h3_w48h1_w48h2_w48h3_w72h1_w72h2_w72h3_w96h1_w96h2_w96h3	FOSL2	up	21	13	21	protein-coding	FOSL2	hsa:2355	Fos-related antigen 2
hsa-miR-2110	chr6_138944622_138943513_-1109	4	hsa-mir-2110	ttggggaaacggccgctgagtg	up	12	9	21	chr6	138943512	138944622	-	REPS1	w0h1_w0h2_w24h1_w24h2_w24h3_w48h1_w48h2_w48h3_w72h1_w72h2_w72h3_w96h1_w96h2_w96h3	FOSL2	up	21	13	21	protein-coding	FOSL2	hsa:2355	Fos-related antigen 2
hsa-miR-6763-5p	chr6_138944622_138943513_-1109	4	hsa-mir-6763	ctggggagtggctggggag	up	12	9	21	chr6	138943512	138944622	-	REPS1	w0h1_w0h2_w24h1_w24h2_w24h3_w48h1_w48h2_w48h3_w72h1_w72h2_w72h3_w96h1_w96h2_w96h3	FOSL2	up	21	13	21	protein-coding	FOSL2	hsa:2355	Fos-related antigen 2
hsa-miR-491-5p	chr6_138944622_138943513_-1109	4	hsa-mir-491	agtggggaacccttccatgagg	up	12	9	21	chr6	138943512	138944622	-	REPS1	w0h1_w0h2_w24h1_w24h2_w24h3_w48h1_w48h2_w48h3_w72h1_w72h2_w72h3_w96h1_w96h2_w96h3	FOSL2	up	21	13	21	protein-coding	FOSL2	hsa:2355	Fos-related antigen 2
hsa-miR-574-5p	chr6_158314268_158312051_-2217	4	hsa-mir-574	tgagtgtgtgtgtgtgagtgtgt	up	27	13	21	chr6	158312050	158314268	+	TULP4	w0h1_w0h2_w0h3_w24h1_w24h2_w24h3_w48h1_w48h2_w48h3_w72h1_w72h2_w72h3_w96h1_w96h2_w96h3	FOSL2	up	21	13	21	protein-coding	FOSL2	hsa:2355	Fos-related antigen 2
hsa-miR-877-3p	chr6_158314268_158312051_-2217	4	hsa-mir-877	tcctcttctccctcctcccag	up	27	13	21	chr6	158312050	158314268	+	TULP4	w0h1_w0h2_w0h3_w24h1_w24h2_w24h3_w48h1_w48h2_w48h3_w72h1_w72h2_w72h3_w96h1_w96h2_w96h3	FOSL2	up	21	13	21	protein-coding	FOSL2	hsa:2355	Fos-related antigen 2
hsa-miR-491-5p	chr6_158314268_158312051_-2217	4	hsa-mir-491	agtggggaacccttccatgagg	up	27	13	21	chr6	158312050	158314268	+	TULP4	w0h1_w0h2_w0h3_w24h1_w24h2_w24h3_w48h1_w48h2_w48h3_w72h1_w72h2_w72h3_w96h1_w96h2_w96h3	FOSL2	up	21	13	21	protein-coding	FOSL2	hsa:2355	Fos-related antigen 2
hsa-miR-7854-3p	chr6_158314268_158312051_-2217	4	hsa-mir-7854	tgaggtgaccgcagatgggaa	up	27	13	21	chr6	158312050	158314268	+	TULP4	w0h1_w0h2_w0h3_w24h1_w24h2_w24h3_w48h1_w48h2_w48h3_w72h1_w72h2_w72h3_w96h1_w96h2_w96h3	FOSL2	up	21	13	21	protein-coding	FOSL2	hsa:2355	Fos-related antigen 2
hsa-miR-766-5p	chr5_69175537_69174877_-660	4	hsa-mir-766	aggaggaattggtgctggtctt	up	19	13	21	chr5	69174876	69175537	+	CCNB1	w0h1_w0h2_w0h3_w24h1_w24h2_w24h3_w48h1_w48h2_w48h3_w72h1_w72h2_w72h3_w96h1_w96h2_w96h3	FOSL2	up	21	13	21	protein-coding	FOSL2	hsa:2355	Fos-related antigen 2
hsa-miR-6089	chr5_69175537_69174877_-660	4	hsa-mir-6089-1/hsa-mir-6089-2	ggaggccggggtggggcggggcgg	up	19	13	21	chr5	69174876	69175537	+	CCNB1	w0h1_w0h2_w0h3_w24h1_w24h2_w24h3_w48h1_w48h2_w48h3_w72h1_w72h2_w72h3_w96h1_w96h2_w96h3	FOSL2	up	21	13	21	protein-coding	FOSL2	hsa:2355	Fos-related antigen 2
hsa-miR-765	chr2_58232112_58221942_-10170	4	hsa-mir-765	tggaggagaaggaaggtgatg	up	19	14	21	chr2	58221941	58232112	-	FANCL	w0h1_w0h2_w0h3_w24h1_w24h2_w24h3_w48h1_w48h2_w48h3_w72h1_w72h2_w72h3_w96h1_w96h2_w96h3	FOSL2	up	21	13	21	protein-coding	FOSL2	hsa:2355	Fos-related antigen 2
hsa-miR-6763-5p	chr2_58232112_58221942_-10170	4	hsa-mir-6763	ctggggagtggctggggag	up	19	14	21	chr2	58221941	58232112	-	FANCL	w0h1_w0h2_w0h3_w24h1_w24h2_w24h3_w48h1_w48h2_w48h3_w72h1_w72h2_w72h3_w96h1_w96h2_w96h3	FOSL2	up	21	13	21	protein-coding	FOSL2	hsa:2355	Fos-related antigen 2
hsa-miR-6880-3p	chr10_84373815_84371014_-2801	4	hsa-mir-6880	ccgccttctctcctcccccag	up	20	14	21	chr10	84371013	84373815	+	CCSER2	w0h1_w0h2_w0h3_w24h1_w24h2_w24h3_w48h1_w48h2_w48h3_w72h1_w72h2_w72h3_w96h1_w96h2_w96h3	CYP4F3	up	18	12	21	protein-coding	CYP4F3	hsa:4051	Cytochrome P450, family 4, subfamily F, polypeptide 3, isoform CRA_b
hsa-miR-766-5p	chr10_84373815_84371014_-2801	4	hsa-mir-766	aggaggaattggtgctggtctt	up	20	14	21	chr10	84371013	84373815	+	CCSER2	w0h1_w0h2_w0h3_w24h1_w24h2_w24h3_w48h1_w48h2_w48h3_w72h1_w72h2_w72h3_w96h1_w96h2_w96h3	CYP4F3	up	18	12	21	protein-coding	CYP4F3	hsa:4051	Cytochrome P450, family 4, subfamily F, polypeptide 3, isoform CRA_b
hsa-miR-455-5p	chr10_84373815_84371014_-2801	4	hsa-mir-455	tatgtgcctttggactacatcg	up	20	14	21	chr10	84371013	84373815	+	CCSER2	w0h1_w0h2_w0h3_w24h1_w24h2_w24h3_w48h1_w48h2_w48h3_w72h1_w72h2_w72h3_w96h1_w96h2_w96h3	CYP4F3	up	18	12	21	protein-coding	CYP4F3	hsa:4051	Cytochrome P450, family 4, subfamily F, polypeptide 3, isoform CRA_b
hsa-miR-7974	chr4_77066405_77055150_-11255	4	hsa-mir-7974	aggctgtgatgctctcctgagccc	up	22	13	21	chr4	77055149	77066405	-	CCNI	w0h1_w24h1_w24h2_w24h3_w48h1_w48h2_w48h3_w72h1_w72h2_w72h3_w96h1_w96h2_w96h3	CYP4F3	up	18	12	21	protein-coding	CYP4F3	hsa:4051	Cytochrome P450, family 4, subfamily F, polypeptide 3, isoform CRA_b
hsa-miR-766-5p	chr9_33963791_33953285_-10506	4	hsa-mir-766	aggaggaattggtgctggtctt	up	20	14	21	chr9	33953284	33963791	-	UBAP2	w0h1_w0h2_w24h1_w24h2_w24h3_w48h1_w48h2_w48h3_w72h1_w72h2_w72h3_w96h1_w96h2_w96h3	CYP4F3	up	18	12	21	protein-coding	CYP4F3	hsa:4051	Cytochrome P450, family 4, subfamily F, polypeptide 3, isoform CRA_b
hsa-miR-7974	chr2_199433514_199368605_-64909	4	hsa-mir-7974	aggctgtgatgctctcctgagccc	up	19	13	21	chr2	199368604	199433514	-	SATB2	w0h2_w0h3_w24h1_w24h2_w24h3_w48h1_w48h2_w48h3_w72h1_w72h2_w72h3_w96h1_w96h2_w96h3	CYP4F3	up	18	12	21	protein-coding	CYP4F3	hsa:4051	Cytochrome P450, family 4, subfamily F, polypeptide 3, isoform CRA_b
hsa-miR-491-5p	chr6_138944622_138943513_-1109	4	hsa-mir-491	agtggggaacccttccatgagg	up	12	9	21	chr6	138943512	138944622	-	REPS1	w0h1_w0h2_w24h1_w24h2_w24h3_w48h1_w48h2_w48h3_w72h1_w72h2_w72h3_w96h1_w96h2_w96h3	CYP4F3	up	18	12	21	protein-coding	CYP4F3	hsa:4051	Cytochrome P450, family 4, subfamily F, polypeptide 3, isoform CRA_b
hsa-miR-7114-5p	chr6_158314268_158312051_-2217	4	hsa-mir-7114	tctgtggagtggggtgcctgt	up	27	13	21	chr6	158312050	158314268	+	TULP4	w0h1_w0h2_w0h3_w24h1_w24h2_w24h3_w48h1_w48h2_w48h3_w72h1_w72h2_w72h3_w96h1_w96h2_w96h3	CYP4F3	up	18	12	21	protein-coding	CYP4F3	hsa:4051	Cytochrome P450, family 4, subfamily F, polypeptide 3, isoform CRA_b
hsa-miR-491-5p	chr6_158314268_158312051_-2217	4	hsa-mir-491	agtggggaacccttccatgagg	up	27	13	21	chr6	158312050	158314268	+	TULP4	w0h1_w0h2_w0h3_w24h1_w24h2_w24h3_w48h1_w48h2_w48h3_w72h1_w72h2_w72h3_w96h1_w96h2_w96h3	CYP4F3	up	18	12	21	protein-coding	CYP4F3	hsa:4051	Cytochrome P450, family 4, subfamily F, polypeptide 3, isoform CRA_b
hsa-miR-766-5p	chr5_69175537_69174877_-660	4	hsa-mir-766	aggaggaattggtgctggtctt	up	19	13	21	chr5	69174876	69175537	+	CCNB1	w0h1_w0h2_w0h3_w24h1_w24h2_w24h3_w48h1_w48h2_w48h3_w72h1_w72h2_w72h3_w96h1_w96h2_w96h3	CYP4F3	up	18	12	21	protein-coding	CYP4F3	hsa:4051	Cytochrome P450, family 4, subfamily F, polypeptide 3, isoform CRA_b
hsa-miR-4786-3p	chr7_22318037_22308339_-9698	3	hsa-mir-4786	tgaagccagctctggtctgggc	up	15	12	22	chr7	22308338	22318037	-	RAPGEF5	w0h1_w0h2_w0h3_w24h1_w24h2_w24h3_w48h1_w48h2_w48h3_w72h1_w72h2_w72h3_w96h1_w96h2_w96h3	CD44	up	15	12	22	protein-coding	CD44	hsa:960	cDNA FLJ76654, highly similar to Homo sapiens CD44 antigen (homing function and Indian blood group system) (CD44), transcript variant 4, mRNA
hsa-miR-6724-5p	chr4_186709845_186706563_-3282	3	hsa-mir-6724-1/hsa-mir-6724-2/hsa-mir-6724-3/hsa-mir-6724-4	ctgggcccgcggcgggcgtgggg	up	25	14	22	chr4	186706562	186709845	-	FAT1	w0h1_w0h2_w0h3_w24h1_w24h2_w24h3_w48h1_w48h2_w48h3_w72h1_w72h2_w72h3_w96h1_w96h2_w96h3	CD44	up	15	12	22	protein-coding	CD44	hsa:960	cDNA FLJ76654, highly similar to Homo sapiens CD44 antigen (homing function and Indian blood group system) (CD44), transcript variant 4, mRNA
hsa-miR-4786-3p	chr4_186709845_186706563_-3282	3	hsa-mir-4786	tgaagccagctctggtctgggc	up	25	14	22	chr4	186706562	186709845	-	FAT1	w0h1_w0h2_w0h3_w24h1_w24h2_w24h3_w48h1_w48h2_w48h3_w72h1_w72h2_w72h3_w96h1_w96h2_w96h3	CD44	up	15	12	22	protein-coding	CD44	hsa:960	cDNA FLJ76654, highly similar to Homo sapiens CD44 antigen (homing function and Indian blood group system) (CD44), transcript variant 4, mRNA
hsa-miR-4786-3p	chr9_93476338_93471141_-5197	3	hsa-mir-4786	tgaagccagctctggtctgggc	up	20	14	22	chr9	93471140	93476338	+	FAM120A	w0h1_w0h2_w24h1_w24h2_w24h3_w48h1_w48h2_w48h3_w72h1_w72h2_w72h3_w96h1_w96h2_w96h3	CD44	up	15	12	22	protein-coding	CD44	hsa:960	cDNA FLJ76654, highly similar to Homo sapiens CD44 antigen (homing function and Indian blood group system) (CD44), transcript variant 4, mRNA
hsa-miR-2392	chr17_67975958_67945409_-30549	3	hsa-mir-2392	taggatgggggtgagaggtg	up	32	21	22	chr17	67945408	67975958	+	BPTF	w0h1_w0h2_w0h3_w24h1_w24h2_w24h3_w48h1_w48h2_w48h3_w72h1_w72h2_w72h3_w96h1_w96h2_w96h3	CD44	up	15	12	22	protein-coding	CD44	hsa:960	cDNA FLJ76654, highly similar to Homo sapiens CD44 antigen (homing function and Indian blood group system) (CD44), transcript variant 4, mRNA
hsa-miR-18a-3p	chr17_67975958_67945409_-30549	3	hsa-mir-18a	actgccctaagtgctccttctgg	up	32	21	22	chr17	67945408	67975958	+	BPTF	w0h1_w0h2_w0h3_w24h1_w24h2_w24h3_w48h1_w48h2_w48h3_w72h1_w72h2_w72h3_w96h1_w96h2_w96h3	CD44	up	15	12	22	protein-coding	CD44	hsa:960	cDNA FLJ76654, highly similar to Homo sapiens CD44 antigen (homing function and Indian blood group system) (CD44), transcript variant 4, mRNA
hsa-miR-34a-5p	chr9_33963791_33953285_-10506	4	hsa-mir-34a	tggcagtgtcttagctggttgt	up	20	14	21	chr9	33953284	33963791	-	UBAP2	w0h1_w0h2_w24h1_w24h2_w24h3_w48h1_w48h2_w48h3_w72h1_w72h2_w72h3_w96h1_w96h2_w96h3	DKK1	up	15	12	21	protein-coding	DKK1	hsa:22943	Dickkopf-like protein 1
hsa-miR-34a-5p	chr5_69175537_69174877_-660	4	hsa-mir-34a	tggcagtgtcttagctggttgt	up	19	13	21	chr5	69174876	69175537	+	CCNB1	w0h1_w0h2_w0h3_w24h1_w24h2_w24h3_w48h1_w48h2_w48h3_w72h1_w72h2_w72h3_w96h1_w96h2_w96h3	DKK1	up	15	12	21	protein-coding	DKK1	hsa:22943	Dickkopf-like protein 1
hsa-miR-663b	chr10_84373815_84371014_-2801	4	hsa-mir-663b	ggtggcccggccgtgcctgagg	up	20	14	21	chr10	84371013	84373815	+	CCSER2	w0h1_w0h2_w0h3_w24h1_w24h2_w24h3_w48h1_w48h2_w48h3_w72h1_w72h2_w72h3_w96h1_w96h2_w96h3	LOC101928841	up	18	12	21	protein-coding	LOC101928841	hsa:101928841	collagen alpha-1(II) chain-like
hsa-miR-185-5p	chr10_84373815_84371014_-2801	4	hsa-mir-185	tggagagaaaggcagttcctga	up	20	14	21	chr10	84371013	84373815	+	CCSER2	w0h1_w0h2_w0h3_w24h1_w24h2_w24h3_w48h1_w48h2_w48h3_w72h1_w72h2_w72h3_w96h1_w96h2_w96h3	LOC101928841	up	18	12	21	protein-coding	LOC101928841	hsa:101928841	collagen alpha-1(II) chain-like
hsa-miR-766-5p	chr10_84373815_84371014_-2801	4	hsa-mir-766	aggaggaattggtgctggtctt	up	20	14	21	chr10	84371013	84373815	+	CCSER2	w0h1_w0h2_w0h3_w24h1_w24h2_w24h3_w48h1_w48h2_w48h3_w72h1_w72h2_w72h3_w96h1_w96h2_w96h3	LOC101928841	up	18	12	21	protein-coding	LOC101928841	hsa:101928841	collagen alpha-1(II) chain-like
hsa-miR-760	chr10_84373815_84371014_-2801	4	hsa-mir-760	cggctctgggtctgtgggga	up	20	14	21	chr10	84371013	84373815	+	CCSER2	w0h1_w0h2_w0h3_w24h1_w24h2_w24h3_w48h1_w48h2_w48h3_w72h1_w72h2_w72h3_w96h1_w96h2_w96h3	LOC101928841	up	18	12	21	protein-coding	LOC101928841	hsa:101928841	collagen alpha-1(II) chain-like
hsa-miR-6758-5p	chr10_84373815_84371014_-2801	4	hsa-mir-6758	tagagaggggaaggatgtgatgt	up	20	14	21	chr10	84371013	84373815	+	CCSER2	w0h1_w0h2_w0h3_w24h1_w24h2_w24h3_w48h1_w48h2_w48h3_w72h1_w72h2_w72h3_w96h1_w96h2_w96h3	LOC101928841	up	18	12	21	protein-coding	LOC101928841	hsa:101928841	collagen alpha-1(II) chain-like
hsa-miR-455-5p	chr10_84373815_84371014_-2801	4	hsa-mir-455	tatgtgcctttggactacatcg	up	20	14	21	chr10	84371013	84373815	+	CCSER2	w0h1_w0h2_w0h3_w24h1_w24h2_w24h3_w48h1_w48h2_w48h3_w72h1_w72h2_w72h3_w96h1_w96h2_w96h3	LOC101928841	up	18	12	21	protein-coding	LOC101928841	hsa:101928841	collagen alpha-1(II) chain-like
hsa-miR-4533	chr10_84373815_84371014_-2801	4	hsa-mir-4533	tggaaggaggttgccggacgct	up	20	14	21	chr10	84371013	84373815	+	CCSER2	w0h1_w0h2_w0h3_w24h1_w24h2_w24h3_w48h1_w48h2_w48h3_w72h1_w72h2_w72h3_w96h1_w96h2_w96h3	LOC101928841	up	18	12	21	protein-coding	LOC101928841	hsa:101928841	collagen alpha-1(II) chain-like
hsa-miR-7974	chr4_77066405_77055150_-11255	4	hsa-mir-7974	aggctgtgatgctctcctgagccc	up	22	13	21	chr4	77055149	77066405	-	CCNI	w0h1_w24h1_w24h2_w24h3_w48h1_w48h2_w48h3_w72h1_w72h2_w72h3_w96h1_w96h2_w96h3	LOC101928841	up	18	12	21	protein-coding	LOC101928841	hsa:101928841	collagen alpha-1(II) chain-like
hsa-miR-766-5p	chr9_33963791_33953285_-10506	4	hsa-mir-766	aggaggaattggtgctggtctt	up	20	14	21	chr9	33953284	33963791	-	UBAP2	w0h1_w0h2_w24h1_w24h2_w24h3_w48h1_w48h2_w48h3_w72h1_w72h2_w72h3_w96h1_w96h2_w96h3	LOC101928841	up	18	12	21	protein-coding	LOC101928841	hsa:101928841	collagen alpha-1(II) chain-like
hsa-miR-760	chr9_33963791_33953285_-10506	4	hsa-mir-760	cggctctgggtctgtgggga	up	20	14	21	chr9	33953284	33963791	-	UBAP2	w0h1_w0h2_w24h1_w24h2_w24h3_w48h1_w48h2_w48h3_w72h1_w72h2_w72h3_w96h1_w96h2_w96h3	LOC101928841	up	18	12	21	protein-coding	LOC101928841	hsa:101928841	collagen alpha-1(II) chain-like
hsa-miR-765	chr9_33963791_33953285_-10506	4	hsa-mir-765	tggaggagaaggaaggtgatg	up	20	14	21	chr9	33953284	33963791	-	UBAP2	w0h1_w0h2_w24h1_w24h2_w24h3_w48h1_w48h2_w48h3_w72h1_w72h2_w72h3_w96h1_w96h2_w96h3	LOC101928841	up	18	12	21	protein-coding	LOC101928841	hsa:101928841	collagen alpha-1(II) chain-like
hsa-miR-769-5p	chr9_33963791_33953285_-10506	4	hsa-mir-769	tgagacctctgggttctgagct	up	20	14	21	chr9	33953284	33963791	-	UBAP2	w0h1_w0h2_w24h1_w24h2_w24h3_w48h1_w48h2_w48h3_w72h1_w72h2_w72h3_w96h1_w96h2_w96h3	LOC101928841	up	18	12	21	protein-coding	LOC101928841	hsa:101928841	collagen alpha-1(II) chain-like
hsa-miR-939-5p	chr9_33963791_33953285_-10506	4	hsa-mir-939	tggggagctgaggctctgggggtg	up	20	14	21	chr9	33953284	33963791	-	UBAP2	w0h1_w0h2_w24h1_w24h2_w24h3_w48h1_w48h2_w48h3_w72h1_w72h2_w72h3_w96h1_w96h2_w96h3	LOC101928841	up	18	12	21	protein-coding	LOC101928841	hsa:101928841	collagen alpha-1(II) chain-like
hsa-miR-3135b	chr9_33963791_33953285_-10506	4	hsa-mir-3135b	ggctggagcgagtgcagtggtg	up	20	14	21	chr9	33953284	33963791	-	UBAP2	w0h1_w0h2_w24h1_w24h2_w24h3_w48h1_w48h2_w48h3_w72h1_w72h2_w72h3_w96h1_w96h2_w96h3	LOC101928841	up	18	12	21	protein-coding	LOC101928841	hsa:101928841	collagen alpha-1(II) chain-like
hsa-miR-34a-5p	chr9_33963791_33953285_-10506	4	hsa-mir-34a	tggcagtgtcttagctggttgt	up	20	14	21	chr9	33953284	33963791	-	UBAP2	w0h1_w0h2_w24h1_w24h2_w24h3_w48h1_w48h2_w48h3_w72h1_w72h2_w72h3_w96h1_w96h2_w96h3	LOC101928841	up	18	12	21	protein-coding	LOC101928841	hsa:101928841	collagen alpha-1(II) chain-like
hsa-miR-939-5p	chr6_158589782_158583954_-5828	4	hsa-mir-939	tggggagctgaggctctgggggtg	up	20	14	21	chr6	158583953	158589782	+	TMEM181	w0h1_w0h2_w0h3_w24h1_w24h2_w24h3_w48h1_w48h2_w48h3_w72h1_w72h2_w72h3_w96h1_w96h2_w96h3	LOC101928841	up	18	12	21	protein-coding	LOC101928841	hsa:101928841	collagen alpha-1(II) chain-like
hsa-miR-6763-5p	chr6_158589782_158583954_-5828	4	hsa-mir-6763	ctggggagtggctggggag	up	20	14	21	chr6	158583953	158589782	+	TMEM181	w0h1_w0h2_w0h3_w24h1_w24h2_w24h3_w48h1_w48h2_w48h3_w72h1_w72h2_w72h3_w96h1_w96h2_w96h3	LOC101928841	up	18	12	21	protein-coding	LOC101928841	hsa:101928841	collagen alpha-1(II) chain-like
hsa-miR-186-5p	chr3_136423044_136377660_-45384	4	hsa-mir-186	caaagaattctccttttgggct	up	23	13	21	chr3	136377659	136423044	-	STAG1	w0h2_w24h1_w24h2_w24h3_w48h1_w48h2_w48h3_w72h1_w72h3_w96h1_w96h2_w96h3	LOC101928841	up	18	12	21	protein-coding	LOC101928841	hsa:101928841	collagen alpha-1(II) chain-like
hsa-miR-877-3p	chr3_136423044_136377660_-45384	4	hsa-mir-877	tcctcttctccctcctcccag	up	23	13	21	chr3	136377659	136423044	-	STAG1	w0h2_w24h1_w24h2_w24h3_w48h1_w48h2_w48h3_w72h1_w72h3_w96h1_w96h2_w96h3	LOC101928841	up	18	12	21	protein-coding	LOC101928841	hsa:101928841	collagen alpha-1(II) chain-like
hsa-miR-149-5p	chr3_136423044_136377660_-45384	4	hsa-mir-149	tctggctccgtgtcttcactccc	up	23	13	21	chr3	136377659	136423044	-	STAG1	w0h2_w24h1_w24h2_w24h3_w48h1_w48h2_w48h3_w72h1_w72h3_w96h1_w96h2_w96h3	LOC101928841	up	18	12	21	protein-coding	LOC101928841	hsa:101928841	collagen alpha-1(II) chain-like
hsa-miR-4533	chr3_136423044_136377660_-45384	4	hsa-mir-4533	tggaaggaggttgccggacgct	up	23	13	21	chr3	136377659	136423044	-	STAG1	w0h2_w24h1_w24h2_w24h3_w48h1_w48h2_w48h3_w72h1_w72h3_w96h1_w96h2_w96h3	LOC101928841	up	18	12	21	protein-coding	LOC101928841	hsa:101928841	collagen alpha-1(II) chain-like
hsa-miR-185-5p	chr2_199433514_199368605_-64909	4	hsa-mir-185	tggagagaaaggcagttcctga	up	19	13	21	chr2	199368604	199433514	-	SATB2	w0h2_w0h3_w24h1_w24h2_w24h3_w48h1_w48h2_w48h3_w72h1_w72h2_w72h3_w96h1_w96h2_w96h3	LOC101928841	up	18	12	21	protein-coding	LOC101928841	hsa:101928841	collagen alpha-1(II) chain-like
hsa-miR-7974	chr2_199433514_199368605_-64909	4	hsa-mir-7974	aggctgtgatgctctcctgagccc	up	19	13	21	chr2	199368604	199433514	-	SATB2	w0h2_w0h3_w24h1_w24h2_w24h3_w48h1_w48h2_w48h3_w72h1_w72h2_w72h3_w96h1_w96h2_w96h3	LOC101928841	up	18	12	21	protein-coding	LOC101928841	hsa:101928841	collagen alpha-1(II) chain-like
hsa-miR-6758-5p	chr2_199433514_199368605_-64909	4	hsa-mir-6758	tagagaggggaaggatgtgatgt	up	19	13	21	chr2	199368604	199433514	-	SATB2	w0h2_w0h3_w24h1_w24h2_w24h3_w48h1_w48h2_w48h3_w72h1_w72h2_w72h3_w96h1_w96h2_w96h3	LOC101928841	up	18	12	21	protein-coding	LOC101928841	hsa:101928841	collagen alpha-1(II) chain-like
hsa-miR-2110	chr6_138944622_138943513_-1109	4	hsa-mir-2110	ttggggaaacggccgctgagtg	up	12	9	21	chr6	138943512	138944622	-	REPS1	w0h1_w0h2_w24h1_w24h2_w24h3_w48h1_w48h2_w48h3_w72h1_w72h2_w72h3_w96h1_w96h2_w96h3	LOC101928841	up	18	12	21	protein-coding	LOC101928841	hsa:101928841	collagen alpha-1(II) chain-like
hsa-miR-6763-5p	chr6_138944622_138943513_-1109	4	hsa-mir-6763	ctggggagtggctggggag	up	12	9	21	chr6	138943512	138944622	-	REPS1	w0h1_w0h2_w24h1_w24h2_w24h3_w48h1_w48h2_w48h3_w72h1_w72h2_w72h3_w96h1_w96h2_w96h3	LOC101928841	up	18	12	21	protein-coding	LOC101928841	hsa:101928841	collagen alpha-1(II) chain-like
hsa-miR-491-5p	chr6_138944622_138943513_-1109	4	hsa-mir-491	agtggggaacccttccatgagg	up	12	9	21	chr6	138943512	138944622	-	REPS1	w0h1_w0h2_w24h1_w24h2_w24h3_w48h1_w48h2_w48h3_w72h1_w72h2_w72h3_w96h1_w96h2_w96h3	LOC101928841	up	18	12	21	protein-coding	LOC101928841	hsa:101928841	collagen alpha-1(II) chain-like
hsa-miR-663b	chr6_158314268_158312051_-2217	4	hsa-mir-663b	ggtggcccggccgtgcctgagg	up	27	13	21	chr6	158312050	158314268	+	TULP4	w0h1_w0h2_w0h3_w24h1_w24h2_w24h3_w48h1_w48h2_w48h3_w72h1_w72h2_w72h3_w96h1_w96h2_w96h3	LOC101928841	up	18	12	21	protein-coding	LOC101928841	hsa:101928841	collagen alpha-1(II) chain-like
hsa-miR-574-5p	chr6_158314268_158312051_-2217	4	hsa-mir-574	tgagtgtgtgtgtgtgagtgtgt	up	27	13	21	chr6	158312050	158314268	+	TULP4	w0h1_w0h2_w0h3_w24h1_w24h2_w24h3_w48h1_w48h2_w48h3_w72h1_w72h2_w72h3_w96h1_w96h2_w96h3	LOC101928841	up	18	12	21	protein-coding	LOC101928841	hsa:101928841	collagen alpha-1(II) chain-like
hsa-miR-877-3p	chr6_158314268_158312051_-2217	4	hsa-mir-877	tcctcttctccctcctcccag	up	27	13	21	chr6	158312050	158314268	+	TULP4	w0h1_w0h2_w0h3_w24h1_w24h2_w24h3_w48h1_w48h2_w48h3_w72h1_w72h2_w72h3_w96h1_w96h2_w96h3	LOC101928841	up	18	12	21	protein-coding	LOC101928841	hsa:101928841	collagen alpha-1(II) chain-like
hsa-miR-7114-5p	chr6_158314268_158312051_-2217	4	hsa-mir-7114	tctgtggagtggggtgcctgt	up	27	13	21	chr6	158312050	158314268	+	TULP4	w0h1_w0h2_w0h3_w24h1_w24h2_w24h3_w48h1_w48h2_w48h3_w72h1_w72h2_w72h3_w96h1_w96h2_w96h3	LOC101928841	up	18	12	21	protein-coding	LOC101928841	hsa:101928841	collagen alpha-1(II) chain-like
hsa-miR-491-5p	chr6_158314268_158312051_-2217	4	hsa-mir-491	agtggggaacccttccatgagg	up	27	13	21	chr6	158312050	158314268	+	TULP4	w0h1_w0h2_w0h3_w24h1_w24h2_w24h3_w48h1_w48h2_w48h3_w72h1_w72h2_w72h3_w96h1_w96h2_w96h3	LOC101928841	up	18	12	21	protein-coding	LOC101928841	hsa:101928841	collagen alpha-1(II) chain-like
hsa-miR-766-5p	chr5_69175537_69174877_-660	4	hsa-mir-766	aggaggaattggtgctggtctt	up	19	13	21	chr5	69174876	69175537	+	CCNB1	w0h1_w0h2_w0h3_w24h1_w24h2_w24h3_w48h1_w48h2_w48h3_w72h1_w72h2_w72h3_w96h1_w96h2_w96h3	LOC101928841	up	18	12	21	protein-coding	LOC101928841	hsa:101928841	collagen alpha-1(II) chain-like
hsa-miR-6089	chr5_69175537_69174877_-660	4	hsa-mir-6089-1/hsa-mir-6089-2	ggaggccggggtggggcggggcgg	up	19	13	21	chr5	69174876	69175537	+	CCNB1	w0h1_w0h2_w0h3_w24h1_w24h2_w24h3_w48h1_w48h2_w48h3_w72h1_w72h2_w72h3_w96h1_w96h2_w96h3	LOC101928841	up	18	12	21	protein-coding	LOC101928841	hsa:101928841	collagen alpha-1(II) chain-like
hsa-miR-29a-5p	chr5_69175537_69174877_-660	4	hsa-mir-29a	actgatttcttttggtgttcag	up	19	13	21	chr5	69174876	69175537	+	CCNB1	w0h1_w0h2_w0h3_w24h1_w24h2_w24h3_w48h1_w48h2_w48h3_w72h1_w72h2_w72h3_w96h1_w96h2_w96h3	LOC101928841	up	18	12	21	protein-coding	LOC101928841	hsa:101928841	collagen alpha-1(II) chain-like
hsa-miR-34a-5p	chr5_69175537_69174877_-660	4	hsa-mir-34a	tggcagtgtcttagctggttgt	up	19	13	21	chr5	69174876	69175537	+	CCNB1	w0h1_w0h2_w0h3_w24h1_w24h2_w24h3_w48h1_w48h2_w48h3_w72h1_w72h2_w72h3_w96h1_w96h2_w96h3	LOC101928841	up	18	12	21	protein-coding	LOC101928841	hsa:101928841	collagen alpha-1(II) chain-like
hsa-miR-765	chr2_58232112_58221942_-10170	4	hsa-mir-765	tggaggagaaggaaggtgatg	up	19	14	21	chr2	58221941	58232112	-	FANCL	w0h1_w0h2_w0h3_w24h1_w24h2_w24h3_w48h1_w48h2_w48h3_w72h1_w72h2_w72h3_w96h1_w96h2_w96h3	LOC101928841	up	18	12	21	protein-coding	LOC101928841	hsa:101928841	collagen alpha-1(II) chain-like
hsa-miR-6763-5p	chr2_58232112_58221942_-10170	4	hsa-mir-6763	ctggggagtggctggggag	up	19	14	21	chr2	58221941	58232112	-	FANCL	w0h1_w0h2_w0h3_w24h1_w24h2_w24h3_w48h1_w48h2_w48h3_w72h1_w72h2_w72h3_w96h1_w96h2_w96h3	LOC101928841	up	18	12	21	protein-coding	LOC101928841	hsa:101928841	collagen alpha-1(II) chain-like
hsa-miR-760	chr17_47668410_47663089_-5321	4	hsa-mir-760	cggctctgggtctgtgggga	up	18	14	21	chr17	47663088	47668410	+	KPNB1	w0h2_w0h3_w24h1_w24h2_w24h3_w48h1_w48h2_w48h3_w72h1_w72h2_w72h3_w96h1_w96h2_w96h3	LOC101928841	up	18	12	21	protein-coding	LOC101928841	hsa:101928841	collagen alpha-1(II) chain-like
hsa-miR-7974	chr4_77066405_77055150_-11255	4	hsa-mir-7974	aggctgtgatgctctcctgagccc	up	22	13	21	chr4	77055149	77066405	-	CCNI	w0h1_w24h1_w24h2_w24h3_w48h1_w48h2_w48h3_w72h1_w72h2_w72h3_w96h1_w96h2_w96h3	LMCD1	up	21	12	21	protein-coding	LMCD1	hsa:29995	cDNA FLJ52480, highly similar to LIM and cysteine-rich domains protein 1
hsa-miR-28-5p	chr9_33963791_33953285_-10506	4	hsa-mir-28	aaggagctcacagtctattgag	up	20	14	21	chr9	33953284	33963791	-	UBAP2	w0h1_w0h2_w24h1_w24h2_w24h3_w48h1_w48h2_w48h3_w72h1_w72h2_w72h3_w96h1_w96h2_w96h3	LMCD1	up	21	12	21	protein-coding	LMCD1	hsa:29995	cDNA FLJ52480, highly similar to LIM and cysteine-rich domains protein 1
hsa-miR-765	chr9_33963791_33953285_-10506	4	hsa-mir-765	tggaggagaaggaaggtgatg	up	20	14	21	chr9	33953284	33963791	-	UBAP2	w0h1_w0h2_w24h1_w24h2_w24h3_w48h1_w48h2_w48h3_w72h1_w72h2_w72h3_w96h1_w96h2_w96h3	LMCD1	up	21	12	21	protein-coding	LMCD1	hsa:29995	cDNA FLJ52480, highly similar to LIM and cysteine-rich domains protein 1
hsa-miR-636	chr3_136423044_136377660_-45384	4	hsa-mir-636	tgtgcttgctcgtcccgcccgca	up	23	13	21	chr3	136377659	136423044	-	STAG1	w0h2_w24h1_w24h2_w24h3_w48h1_w48h2_w48h3_w72h1_w72h3_w96h1_w96h2_w96h3	LMCD1	up	21	12	21	protein-coding	LMCD1	hsa:29995	cDNA FLJ52480, highly similar to LIM and cysteine-rich domains protein 1
hsa-miR-149-5p	chr3_136423044_136377660_-45384	4	hsa-mir-149	tctggctccgtgtcttcactccc	up	23	13	21	chr3	136377659	136423044	-	STAG1	w0h2_w24h1_w24h2_w24h3_w48h1_w48h2_w48h3_w72h1_w72h3_w96h1_w96h2_w96h3	LMCD1	up	21	12	21	protein-coding	LMCD1	hsa:29995	cDNA FLJ52480, highly similar to LIM and cysteine-rich domains protein 1
hsa-miR-7974	chr2_199433514_199368605_-64909	4	hsa-mir-7974	aggctgtgatgctctcctgagccc	up	19	13	21	chr2	199368604	199433514	-	SATB2	w0h2_w0h3_w24h1_w24h2_w24h3_w48h1_w48h2_w48h3_w72h1_w72h2_w72h3_w96h1_w96h2_w96h3	LMCD1	up	21	12	21	protein-coding	LMCD1	hsa:29995	cDNA FLJ52480, highly similar to LIM and cysteine-rich domains protein 1
hsa-miR-7114-5p	chr6_158314268_158312051_-2217	4	hsa-mir-7114	tctgtggagtggggtgcctgt	up	27	13	21	chr6	158312050	158314268	+	TULP4	w0h1_w0h2_w0h3_w24h1_w24h2_w24h3_w48h1_w48h2_w48h3_w72h1_w72h2_w72h3_w96h1_w96h2_w96h3	LMCD1	up	21	12	21	protein-coding	LMCD1	hsa:29995	cDNA FLJ52480, highly similar to LIM and cysteine-rich domains protein 1
hsa-miR-765	chr2_58232112_58221942_-10170	4	hsa-mir-765	tggaggagaaggaaggtgatg	up	19	14	21	chr2	58221941	58232112	-	FANCL	w0h1_w0h2_w0h3_w24h1_w24h2_w24h3_w48h1_w48h2_w48h3_w72h1_w72h2_w72h3_w96h1_w96h2_w96h3	LMCD1	up	21	12	21	protein-coding	LMCD1	hsa:29995	cDNA FLJ52480, highly similar to LIM and cysteine-rich domains protein 1
hsa-miR-766-5p	chr10_84373815_84371014_-2801	4	hsa-mir-766	aggaggaattggtgctggtctt	up	20	14	21	chr10	84371013	84373815	+	CCSER2	w0h1_w0h2_w0h3_w24h1_w24h2_w24h3_w48h1_w48h2_w48h3_w72h1_w72h2_w72h3_w96h1_w96h2_w96h3	SFN	up	18	12	21	protein-coding	SFN	hsa:2810	14-3-3 protein sigma
hsa-miR-30c-2-3p	chr10_31910563_31908172_-2391	4	hsa-mir-30c-2	ctgggagaaggctgtttactct	up	19	13	21	chr10	31908171	31910563	-	ARHGAP12	w0h1_w0h2_w0h3_w24h1_w24h2_w24h3_w48h1_w48h2_w48h3_w72h1_w72h2_w72h3_w96h1_w96h2	SFN	up	18	12	21	protein-coding	SFN	hsa:2810	14-3-3 protein sigma
hsa-miR-766-5p	chr9_33963791_33953285_-10506	4	hsa-mir-766	aggaggaattggtgctggtctt	up	20	14	21	chr9	33953284	33963791	-	UBAP2	w0h1_w0h2_w24h1_w24h2_w24h3_w48h1_w48h2_w48h3_w72h1_w72h2_w72h3_w96h1_w96h2_w96h3	SFN	up	18	12	21	protein-coding	SFN	hsa:2810	14-3-3 protein sigma
hsa-miR-3135b	chr9_33963791_33953285_-10506	4	hsa-mir-3135b	ggctggagcgagtgcagtggtg	up	20	14	21	chr9	33953284	33963791	-	UBAP2	w0h1_w0h2_w24h1_w24h2_w24h3_w48h1_w48h2_w48h3_w72h1_w72h2_w72h3_w96h1_w96h2_w96h3	SFN	up	18	12	21	protein-coding	SFN	hsa:2810	14-3-3 protein sigma
hsa-miR-6763-5p	chr6_158589782_158583954_-5828	4	hsa-mir-6763	ctggggagtggctggggag	up	20	14	21	chr6	158583953	158589782	+	TMEM181	w0h1_w0h2_w0h3_w24h1_w24h2_w24h3_w48h1_w48h2_w48h3_w72h1_w72h2_w72h3_w96h1_w96h2_w96h3	SFN	up	18	12	21	protein-coding	SFN	hsa:2810	14-3-3 protein sigma
hsa-miR-30c-2-3p	chr2_199433514_199368605_-64909	4	hsa-mir-30c-2	ctgggagaaggctgtttactct	up	19	13	21	chr2	199368604	199433514	-	SATB2	w0h2_w0h3_w24h1_w24h2_w24h3_w48h1_w48h2_w48h3_w72h1_w72h2_w72h3_w96h1_w96h2_w96h3	SFN	up	18	12	21	protein-coding	SFN	hsa:2810	14-3-3 protein sigma
hsa-miR-6763-5p	chr6_138944622_138943513_-1109	4	hsa-mir-6763	ctggggagtggctggggag	up	12	9	21	chr6	138943512	138944622	-	REPS1	w0h1_w0h2_w24h1_w24h2_w24h3_w48h1_w48h2_w48h3_w72h1_w72h2_w72h3_w96h1_w96h2_w96h3	SFN	up	18	12	21	protein-coding	SFN	hsa:2810	14-3-3 protein sigma
hsa-miR-766-5p	chr5_69175537_69174877_-660	4	hsa-mir-766	aggaggaattggtgctggtctt	up	19	13	21	chr5	69174876	69175537	+	CCNB1	w0h1_w0h2_w0h3_w24h1_w24h2_w24h3_w48h1_w48h2_w48h3_w72h1_w72h2_w72h3_w96h1_w96h2_w96h3	SFN	up	18	12	21	protein-coding	SFN	hsa:2810	14-3-3 protein sigma
hsa-miR-6763-5p	chr2_58232112_58221942_-10170	4	hsa-mir-6763	ctggggagtggctggggag	up	19	14	21	chr2	58221941	58232112	-	FANCL	w0h1_w0h2_w0h3_w24h1_w24h2_w24h3_w48h1_w48h2_w48h3_w72h1_w72h2_w72h3_w96h1_w96h2_w96h3	SFN	up	18	12	21	protein-coding	SFN	hsa:2810	14-3-3 protein sigma
hsa-miR-23a-5p	chr11_6955782_6941571_-14211	0	hsa-mir-23a	ggggttcctggggatgggattt	up	17	12	25	chr11	6941570	6955782	+	ZNF215	w0h2_w0h3_w24h1_w24h2_w24h3_w48h1_w48h2_w48h3_w72h1_w72h2_w72h3_w96h1_w96h2_w96h3	PPP2R2C	up	17	12	25	protein-coding	PPP2R2C	hsa:5522	Serine/threonine-protein phosphatase 2A 55 kDa regulatory subunit B gamma isoform
hsa-miR-361-3p	chr7_111521449_111487238_-34211	21	hsa-mir-361	tcccccaggtgtgattctgattt	down	22	11	4	chr7	111487237	111521449	-	IMMP2L	w0h1_w0h2_w0h3_w48h2_w48h3_w72h1_w96h2_w96h3	CDH22	down	20	11	4	protein-coding	CDH22	hsa:64405	cDNA FLJ76999, highly similar to Homo sapiens cadherin-like 22 (CDH22), mRNA
hsa-miR-181b-5p	chr1_243843282_243545510_-297772	21	hsa-mir-181b-1/hsa-mir-181b-2	aacattcattgctgtcggtgggt	down	29	16	4	chr1	243545509	243843282	-	AKT3	w0h1_w0h2_w0h3_w24h1_w24h3_w48h1_w48h2_w72h3_w96h1_w96h2_w96h3	CDH22	down	20	11	4	protein-coding	CDH22	hsa:64405	cDNA FLJ76999, highly similar to Homo sapiens cadherin-like 22 (CDH22), mRNA
hsa-miR-942-5p	chr1_243843282_243545510_-297772	21	hsa-mir-942	tcttctctgttttggccatgtg	down	29	16	4	chr1	243545509	243843282	-	AKT3	w0h1_w0h2_w0h3_w24h1_w24h3_w48h1_w48h2_w72h3_w96h1_w96h2_w96h3	CDH22	down	20	11	4	protein-coding	CDH22	hsa:64405	cDNA FLJ76999, highly similar to Homo sapiens cadherin-like 22 (CDH22), mRNA
hsa-miR-449c-5p	chr1_243843282_243545510_-297772	21	hsa-mir-449c	taggcagtgtattgctagcggctgt	down	29	16	4	chr1	243545509	243843282	-	AKT3	w0h1_w0h2_w0h3_w24h1_w24h3_w48h1_w48h2_w72h3_w96h1_w96h2_w96h3	CDH22	down	20	11	4	protein-coding	CDH22	hsa:64405	cDNA FLJ76999, highly similar to Homo sapiens cadherin-like 22 (CDH22), mRNA
hsa-miR-361-3p	chr1_243843282_243545510_-297772	21	hsa-mir-361	tcccccaggtgtgattctgattt	down	29	16	4	chr1	243545509	243843282	-	AKT3	w0h1_w0h2_w0h3_w24h1_w24h3_w48h1_w48h2_w72h3_w96h1_w96h2_w96h3	CDH22	down	20	11	4	protein-coding	CDH22	hsa:64405	cDNA FLJ76999, highly similar to Homo sapiens cadherin-like 22 (CDH22), mRNA
hsa-miR-942-5p	chr3_8948570_8935871_-12699	21	hsa-mir-942	tcttctctgttttggccatgtg	down	25	16	4	chr3	8935870	8948570	-	RAD18	w0h1_w0h2_w0h3_w24h1_w24h2_w24h3_w48h1_w48h2_w72h2_w72h3_w96h1_w96h2_w96h3	CDH22	down	20	11	4	protein-coding	CDH22	hsa:64405	cDNA FLJ76999, highly similar to Homo sapiens cadherin-like 22 (CDH22), mRNA
hsa-miR-942-5p	chr6_35872728_35869010_-3718	21	hsa-mir-942	tcttctctgttttggccatgtg	down	19	11	4	chr6	35869009	35872728	-	SRPK1	w0h1_w0h2_w0h3_w48h3_w72h1_w72h2_w96h2_w96h3	CDH22	down	20	11	4	protein-coding	CDH22	hsa:64405	cDNA FLJ76999, highly similar to Homo sapiens cadherin-like 22 (CDH22), mRNA
hsa-miR-181b-5p	chr4_143543972_143543509_-463	21	hsa-mir-181b-1/hsa-mir-181b-2	aacattcattgctgtcggtgggt	down	34	17	4	chr4	143543508	143543972	+	SMARCA5	w0h1_w0h2_w0h3_w24h3_w48h1_w48h3_w72h2_w72h3_w96h2_w96h3	CDH22	down	20	11	4	protein-coding	CDH22	hsa:64405	cDNA FLJ76999, highly similar to Homo sapiens cadherin-like 22 (CDH22), mRNA
hsa-miR-181b-5p	chr15_101235577_101235082_-495	21	hsa-mir-181b-1/hsa-mir-181b-2	aacattcattgctgtcggtgggt	down	23	16	4	chr15	101235081	101235577	-	CHSY1	w0h1_w0h2_w0h3_w24h1_w24h2_w24h3_w48h1_w48h2_w48h3_w72h1_w72h3_w96h1_w96h2_w96h3	CDH22	down	20	11	4	protein-coding	CDH22	hsa:64405	cDNA FLJ76999, highly similar to Homo sapiens cadherin-like 22 (CDH22), mRNA
hsa-miR-181b-5p	chr2_71370005_71348753_-21252	21	hsa-mir-181b-1/hsa-mir-181b-2	aacattcattgctgtcggtgggt	down	29	16	4	chr2	71348752	71370005	+	ZNF638	w0h1_w0h2_w0h3_w24h1_w48h1_w72h2_w72h3_w96h2_w96h3	CDH22	down	20	11	4	protein-coding	CDH22	hsa:64405	cDNA FLJ76999, highly similar to Homo sapiens cadherin-like 22 (CDH22), mRNA
hsa-miR-942-5p	chr8_108455930_108449823_-6107	21	hsa-mir-942	tcttctctgttttggccatgtg	down	13	10	4	chr8	108449822	108455930	+	EMC2	w0h1_w0h3_w48h1_w72h2_w96h2_w96h3	CDH22	down	20	11	4	protein-coding	CDH22	hsa:64405	cDNA FLJ76999, highly similar to Homo sapiens cadherin-like 22 (CDH22), mRNA
hsa-miR-361-3p	chr17_47674782_47663089_-11693	21	hsa-mir-361	tcccccaggtgtgattctgattt	down	27	16	4	chr17	47663088	47674782	+	KPNB1	w0h1_w0h2_w0h3_w24h2_w24h3_w48h1_w48h2_w72h2_w72h3_w96h1_w96h3	CDH22	down	20	11	4	protein-coding	CDH22	hsa:64405	cDNA FLJ76999, highly similar to Homo sapiens cadherin-like 22 (CDH22), mRNA
hsa-miR-942-5p	chr1_244859374_244857598_-1776	21	hsa-mir-942	tcttctctgttttggccatgtg	down	31	16	4	chr1	244857597	244859374	-	HNRNPU	w0h1_w96h2_w96h3	CDH22	down	20	11	4	protein-coding	CDH22	hsa:64405	cDNA FLJ76999, highly similar to Homo sapiens cadherin-like 22 (CDH22), mRNA
hsa-miR-4778-5p	chr6_133525115_133461114_-64001	21	hsa-mir-4778	aattctgtaaaggaagaagagg	down	26	16	4	chr6	133461113	133525115	+	EYA4	w0h1_w0h2_w0h3_w48h2_w72h2_w96h3	DISP2	down	13	11	4	protein-coding	DISP2	hsa:85455	Protein dispatched homolog 2
hsa-miR-652-5p	chr1_243843282_243545510_-297772	21	hsa-mir-652	caaccctaggagagggtgccattca	down	29	16	4	chr1	243545509	243843282	-	AKT3	w0h1_w0h2_w0h3_w24h1_w24h3_w48h1_w48h2_w72h3_w96h1_w96h2_w96h3	DISP2	down	13	11	4	protein-coding	DISP2	hsa:85455	Protein dispatched homolog 2
hsa-miR-4778-5p	chr1_243843282_243545510_-297772	21	hsa-mir-4778	aattctgtaaaggaagaagagg	down	29	16	4	chr1	243545509	243843282	-	AKT3	w0h1_w0h2_w0h3_w24h1_w24h3_w48h1_w48h2_w72h3_w96h1_w96h2_w96h3	DISP2	down	13	11	4	protein-coding	DISP2	hsa:85455	Protein dispatched homolog 2
hsa-miR-660-3p	chr1_243843282_243545510_-297772	21	hsa-mir-660	acctcctgtgtgcatggatta	down	29	16	4	chr1	243545509	243843282	-	AKT3	w0h1_w0h2_w0h3_w24h1_w24h3_w48h1_w48h2_w72h3_w96h1_w96h2_w96h3	DISP2	down	13	11	4	protein-coding	DISP2	hsa:85455	Protein dispatched homolog 2
hsa-miR-3909	chr1_243843282_243545510_-297772	21	hsa-mir-3909	tgtcctctagggcctgcagtct	down	29	16	4	chr1	243545509	243843282	-	AKT3	w0h1_w0h2_w0h3_w24h1_w24h3_w48h1_w48h2_w72h3_w96h1_w96h2_w96h3	DISP2	down	13	11	4	protein-coding	DISP2	hsa:85455	Protein dispatched homolog 2
hsa-miR-3909	chr17_18882683_18865469_-17214	21	hsa-mir-3909	tgtcctctagggcctgcagtct	down	31	16	4	chr17	18865468	18882683	+	PRPSAP2	w0h1_w0h2_w0h3_w24h3_w48h1_w72h3_w96h1_w96h2_w96h3	DISP2	down	13	11	4	protein-coding	DISP2	hsa:85455	Protein dispatched homolog 2
hsa-miR-660-3p	chr2_71370005_71348753_-21252	21	hsa-mir-660	acctcctgtgtgcatggatta	down	29	16	4	chr2	71348752	71370005	+	ZNF638	w0h1_w0h2_w0h3_w24h1_w48h1_w72h2_w72h3_w96h2_w96h3	DISP2	down	13	11	4	protein-coding	DISP2	hsa:85455	Protein dispatched homolog 2
hsa-miR-3909	chr2_71370005_71348753_-21252	21	hsa-mir-3909	tgtcctctagggcctgcagtct	down	29	16	4	chr2	71348752	71370005	+	ZNF638	w0h1_w0h2_w0h3_w24h1_w48h1_w72h2_w72h3_w96h2_w96h3	DISP2	down	13	11	4	protein-coding	DISP2	hsa:85455	Protein dispatched homolog 2
hsa-miR-4778-5p	chr17_47674782_47663089_-11693	21	hsa-mir-4778	aattctgtaaaggaagaagagg	down	27	16	4	chr17	47663088	47674782	+	KPNB1	w0h1_w0h2_w0h3_w24h2_w24h3_w48h1_w48h2_w72h2_w72h3_w96h1_w96h3	DISP2	down	13	11	4	protein-coding	DISP2	hsa:85455	Protein dispatched homolog 2
hsa-miR-3909	chr1_244859374_244857598_-1776	21	hsa-mir-3909	tgtcctctagggcctgcagtct	down	31	16	4	chr1	244857597	244859374	-	HNRNPU	w0h1_w96h2_w96h3	DISP2	down	13	11	4	protein-coding	DISP2	hsa:85455	Protein dispatched homolog 2
hsa-miR-221-5p	chr6_133525115_133461114_-64001	21	hsa-mir-221	acctggcatacaatgtagattt	down	26	16	4	chr6	133461113	133525115	+	EYA4	w0h1_w0h2_w0h3_w48h2_w72h2_w96h3	TMIE	down	14	11	4	protein-coding	TMIE	hsa:259236	Transmembrane inner ear expressed protein
hsa-miR-361-3p	chr7_111521449_111487238_-34211	21	hsa-mir-361	tcccccaggtgtgattctgattt	down	22	11	4	chr7	111487237	111521449	-	IMMP2L	w0h1_w0h2_w0h3_w48h2_w48h3_w72h1_w96h2_w96h3	TMIE	down	14	11	4	protein-coding	TMIE	hsa:259236	Transmembrane inner ear expressed protein
hsa-miR-3157-5p	chr1_243843282_243545510_-297772	21	hsa-mir-3157	ttcagccaggctagtgcagtct	down	29	16	4	chr1	243545509	243843282	-	AKT3	w0h1_w0h2_w0h3_w24h1_w24h3_w48h1_w48h2_w72h3_w96h1_w96h2_w96h3	TMIE	down	14	11	4	protein-coding	TMIE	hsa:259236	Transmembrane inner ear expressed protein
hsa-miR-4700-5p	chr1_243843282_243545510_-297772	21	hsa-mir-4700	tctggggatgaggacagtgtgt	down	29	16	4	chr1	243545509	243843282	-	AKT3	w0h1_w0h2_w0h3_w24h1_w24h3_w48h1_w48h2_w72h3_w96h1_w96h2_w96h3	TMIE	down	14	11	4	protein-coding	TMIE	hsa:259236	Transmembrane inner ear expressed protein
hsa-miR-128-3p	chr1_243843282_243545510_-297772	21	hsa-mir-128-1/hsa-mir-128-2	tcacagtgaaccggtctcttt	down	29	16	4	chr1	243545509	243843282	-	AKT3	w0h1_w0h2_w0h3_w24h1_w24h3_w48h1_w48h2_w72h3_w96h1_w96h2_w96h3	TMIE	down	14	11	4	protein-coding	TMIE	hsa:259236	Transmembrane inner ear expressed protein
hsa-miR-942-5p	chr1_243843282_243545510_-297772	21	hsa-mir-942	tcttctctgttttggccatgtg	down	29	16	4	chr1	243545509	243843282	-	AKT3	w0h1_w0h2_w0h3_w24h1_w24h3_w48h1_w48h2_w72h3_w96h1_w96h2_w96h3	TMIE	down	14	11	4	protein-coding	TMIE	hsa:259236	Transmembrane inner ear expressed protein
hsa-miR-331-3p	chr1_243843282_243545510_-297772	21	hsa-mir-331	gcccctgggcctatcctagaa	down	29	16	4	chr1	243545509	243843282	-	AKT3	w0h1_w0h2_w0h3_w24h1_w24h3_w48h1_w48h2_w72h3_w96h1_w96h2_w96h3	TMIE	down	14	11	4	protein-coding	TMIE	hsa:259236	Transmembrane inner ear expressed protein
hsa-miR-99a-3p	chr1_243843282_243545510_-297772	21	hsa-mir-99a	caagctcgcttctatgggtctg	down	29	16	4	chr1	243545509	243843282	-	AKT3	w0h1_w0h2_w0h3_w24h1_w24h3_w48h1_w48h2_w72h3_w96h1_w96h2_w96h3	TMIE	down	14	11	4	protein-coding	TMIE	hsa:259236	Transmembrane inner ear expressed protein
hsa-miR-96-5p	chr1_243843282_243545510_-297772	21	hsa-mir-96	tttggcactagcacatttttgct	down	29	16	4	chr1	243545509	243843282	-	AKT3	w0h1_w0h2_w0h3_w24h1_w24h3_w48h1_w48h2_w72h3_w96h1_w96h2_w96h3	TMIE	down	14	11	4	protein-coding	TMIE	hsa:259236	Transmembrane inner ear expressed protein
hsa-miR-660-3p	chr1_243843282_243545510_-297772	21	hsa-mir-660	acctcctgtgtgcatggatta	down	29	16	4	chr1	243545509	243843282	-	AKT3	w0h1_w0h2_w0h3_w24h1_w24h3_w48h1_w48h2_w72h3_w96h1_w96h2_w96h3	TMIE	down	14	11	4	protein-coding	TMIE	hsa:259236	Transmembrane inner ear expressed protein
hsa-miR-221-5p	chr1_243843282_243545510_-297772	21	hsa-mir-221	acctggcatacaatgtagattt	down	29	16	4	chr1	243545509	243843282	-	AKT3	w0h1_w0h2_w0h3_w24h1_w24h3_w48h1_w48h2_w72h3_w96h1_w96h2_w96h3	TMIE	down	14	11	4	protein-coding	TMIE	hsa:259236	Transmembrane inner ear expressed protein
hsa-miR-361-3p	chr1_243843282_243545510_-297772	21	hsa-mir-361	tcccccaggtgtgattctgattt	down	29	16	4	chr1	243545509	243843282	-	AKT3	w0h1_w0h2_w0h3_w24h1_w24h3_w48h1_w48h2_w72h3_w96h1_w96h2_w96h3	TMIE	down	14	11	4	protein-coding	TMIE	hsa:259236	Transmembrane inner ear expressed protein
hsa-miR-96-5p	chr17_18882683_18865469_-17214	21	hsa-mir-96	tttggcactagcacatttttgct	down	31	16	4	chr17	18865468	18882683	+	PRPSAP2	w0h1_w0h2_w0h3_w24h3_w48h1_w72h3_w96h1_w96h2_w96h3	TMIE	down	14	11	4	protein-coding	TMIE	hsa:259236	Transmembrane inner ear expressed protein
hsa-miR-942-5p	chr3_8948570_8935871_-12699	21	hsa-mir-942	tcttctctgttttggccatgtg	down	25	16	4	chr3	8935870	8948570	-	RAD18	w0h1_w0h2_w0h3_w24h1_w24h2_w24h3_w48h1_w48h2_w72h2_w72h3_w96h1_w96h2_w96h3	TMIE	down	14	11	4	protein-coding	TMIE	hsa:259236	Transmembrane inner ear expressed protein
hsa-miR-4700-5p	chr6_35872728_35869010_-3718	21	hsa-mir-4700	tctggggatgaggacagtgtgt	down	19	11	4	chr6	35869009	35872728	-	SRPK1	w0h1_w0h2_w0h3_w48h3_w72h1_w72h2_w96h2_w96h3	TMIE	down	14	11	4	protein-coding	TMIE	hsa:259236	Transmembrane inner ear expressed protein
hsa-miR-942-5p	chr6_35872728_35869010_-3718	21	hsa-mir-942	tcttctctgttttggccatgtg	down	19	11	4	chr6	35869009	35872728	-	SRPK1	w0h1_w0h2_w0h3_w48h3_w72h1_w72h2_w96h2_w96h3	TMIE	down	14	11	4	protein-coding	TMIE	hsa:259236	Transmembrane inner ear expressed protein
hsa-miR-221-5p	chr6_35872728_35869010_-3718	21	hsa-mir-221	acctggcatacaatgtagattt	down	19	11	4	chr6	35869009	35872728	-	SRPK1	w0h1_w0h2_w0h3_w48h3_w72h1_w72h2_w96h2_w96h3	TMIE	down	14	11	4	protein-coding	TMIE	hsa:259236	Transmembrane inner ear expressed protein
hsa-miR-660-3p	chr2_71370005_71348753_-21252	21	hsa-mir-660	acctcctgtgtgcatggatta	down	29	16	4	chr2	71348752	71370005	+	ZNF638	w0h1_w0h2_w0h3_w24h1_w48h1_w72h2_w72h3_w96h2_w96h3	TMIE	down	14	11	4	protein-coding	TMIE	hsa:259236	Transmembrane inner ear expressed protein
hsa-miR-942-5p	chr8_108455930_108449823_-6107	21	hsa-mir-942	tcttctctgttttggccatgtg	down	13	10	4	chr8	108449822	108455930	+	EMC2	w0h1_w0h3_w48h1_w72h2_w96h2_w96h3	TMIE	down	14	11	4	protein-coding	TMIE	hsa:259236	Transmembrane inner ear expressed protein
hsa-miR-4700-5p	chr6_152215060_152201824_-13236	21	hsa-mir-4700	tctggggatgaggacagtgtgt	down	31	17	4	chr6	152201823	152215060	-	SYNE1	w0h1_w0h2_w0h3_w24h1_w24h2_w24h3_w48h1_w48h2_w48h3_w72h1_w72h2_w72h3_w96h1_w96h2_w96h3	TMIE	down	14	11	4	protein-coding	TMIE	hsa:259236	Transmembrane inner ear expressed protein
hsa-miR-99a-3p	chr6_152215060_152201824_-13236	21	hsa-mir-99a	caagctcgcttctatgggtctg	down	31	17	4	chr6	152201823	152215060	-	SYNE1	w0h1_w0h2_w0h3_w24h1_w24h2_w24h3_w48h1_w48h2_w48h3_w72h1_w72h2_w72h3_w96h1_w96h2_w96h3	TMIE	down	14	11	4	protein-coding	TMIE	hsa:259236	Transmembrane inner ear expressed protein
hsa-miR-3157-5p	chr9_111534353_111527268_-7085	21	hsa-mir-3157	ttcagccaggctagtgcagtct	down	27	16	4	chr9	111527267	111534353	+	ZNF483	w0h1_w0h2_w0h3_w24h1_w48h1_w48h2_w72h2_w72h3_w96h1_w96h2_w96h3	TMIE	down	14	11	4	protein-coding	TMIE	hsa:259236	Transmembrane inner ear expressed protein
hsa-miR-3157-5p	chr17_47674782_47663089_-11693	21	hsa-mir-3157	ttcagccaggctagtgcagtct	down	27	16	4	chr17	47663088	47674782	+	KPNB1	w0h1_w0h2_w0h3_w24h2_w24h3_w48h1_w48h2_w72h2_w72h3_w96h1_w96h3	TMIE	down	14	11	4	protein-coding	TMIE	hsa:259236	Transmembrane inner ear expressed protein
hsa-miR-96-5p	chr17_47674782_47663089_-11693	21	hsa-mir-96	tttggcactagcacatttttgct	down	27	16	4	chr17	47663088	47674782	+	KPNB1	w0h1_w0h2_w0h3_w24h2_w24h3_w48h1_w48h2_w72h2_w72h3_w96h1_w96h3	TMIE	down	14	11	4	protein-coding	TMIE	hsa:259236	Transmembrane inner ear expressed protein
hsa-miR-361-3p	chr17_47674782_47663089_-11693	21	hsa-mir-361	tcccccaggtgtgattctgattt	down	27	16	4	chr17	47663088	47674782	+	KPNB1	w0h1_w0h2_w0h3_w24h2_w24h3_w48h1_w48h2_w72h2_w72h3_w96h1_w96h3	TMIE	down	14	11	4	protein-coding	TMIE	hsa:259236	Transmembrane inner ear expressed protein
hsa-miR-942-5p	chr1_244859374_244857598_-1776	21	hsa-mir-942	tcttctctgttttggccatgtg	down	31	16	4	chr1	244857597	244859374	-	HNRNPU	w0h1_w96h2_w96h3	TMIE	down	14	11	4	protein-coding	TMIE	hsa:259236	Transmembrane inner ear expressed protein
hsa-miR-221-5p	chr1_244859374_244857598_-1776	21	hsa-mir-221	acctggcatacaatgtagattt	down	31	16	4	chr1	244857597	244859374	-	HNRNPU	w0h1_w96h2_w96h3	TMIE	down	14	11	4	protein-coding	TMIE	hsa:259236	Transmembrane inner ear expressed protein
hsa-miR-374b-3p	chr1_243843282_243545510_-297772	21	hsa-mir-374b	cttagcaggttgtattatcatt	down	29	16	4	chr1	243545509	243843282	-	AKT3	w0h1_w0h2_w0h3_w24h1_w24h3_w48h1_w48h2_w72h3_w96h1_w96h2_w96h3	PALMD	down	11	10	4	protein-coding	PALMD	hsa:54873	Palmdelphin
hsa-miR-324-5p	chr6_133525115_133461114_-64001	21	hsa-mir-324	cgcatcccctagggcattggtgt	down	26	16	4	chr6	133461113	133525115	+	EYA4	w0h1_w0h2_w0h3_w48h2_w72h2_w96h3	NRG4	down	11	10	4	protein-coding	NRG4	hsa:145957	Pro-neuregulin-4, membrane-bound isoform
hsa-miR-4700-5p	chr1_243843282_243545510_-297772	21	hsa-mir-4700	tctggggatgaggacagtgtgt	down	29	16	4	chr1	243545509	243843282	-	AKT3	w0h1_w0h2_w0h3_w24h1_w24h3_w48h1_w48h2_w72h3_w96h1_w96h2_w96h3	NRG4	down	11	10	4	protein-coding	NRG4	hsa:145957	Pro-neuregulin-4, membrane-bound isoform
hsa-miR-362-3p	chr1_243843282_243545510_-297772	21	hsa-mir-362	aacacacctattcaaggattca	down	29	16	4	chr1	243545509	243843282	-	AKT3	w0h1_w0h2_w0h3_w24h1_w24h3_w48h1_w48h2_w72h3_w96h1_w96h2_w96h3	NRG4	down	11	10	4	protein-coding	NRG4	hsa:145957	Pro-neuregulin-4, membrane-bound isoform
hsa-miR-324-5p	chr1_243843282_243545510_-297772	21	hsa-mir-324	cgcatcccctagggcattggtgt	down	29	16	4	chr1	243545509	243843282	-	AKT3	w0h1_w0h2_w0h3_w24h1_w24h3_w48h1_w48h2_w72h3_w96h1_w96h2_w96h3	NRG4	down	11	10	4	protein-coding	NRG4	hsa:145957	Pro-neuregulin-4, membrane-bound isoform
hsa-miR-374b-3p	chr1_243843282_243545510_-297772	21	hsa-mir-374b	cttagcaggttgtattatcatt	down	29	16	4	chr1	243545509	243843282	-	AKT3	w0h1_w0h2_w0h3_w24h1_w24h3_w48h1_w48h2_w72h3_w96h1_w96h2_w96h3	NRG4	down	11	10	4	protein-coding	NRG4	hsa:145957	Pro-neuregulin-4, membrane-bound isoform
hsa-miR-4700-5p	chr6_35872728_35869010_-3718	21	hsa-mir-4700	tctggggatgaggacagtgtgt	down	19	11	4	chr6	35869009	35872728	-	SRPK1	w0h1_w0h2_w0h3_w48h3_w72h1_w72h2_w96h2_w96h3	NRG4	down	11	10	4	protein-coding	NRG4	hsa:145957	Pro-neuregulin-4, membrane-bound isoform
hsa-miR-362-3p	chr15_101235577_101235082_-495	21	hsa-mir-362	aacacacctattcaaggattca	down	23	16	4	chr15	101235081	101235577	-	CHSY1	w0h1_w0h2_w0h3_w24h1_w24h2_w24h3_w48h1_w48h2_w48h3_w72h1_w72h3_w96h1_w96h2_w96h3	NRG4	down	11	10	4	protein-coding	NRG4	hsa:145957	Pro-neuregulin-4, membrane-bound isoform
hsa-miR-324-5p	chr2_71370005_71348753_-21252	21	hsa-mir-324	cgcatcccctagggcattggtgt	down	29	16	4	chr2	71348752	71370005	+	ZNF638	w0h1_w0h2_w0h3_w24h1_w48h1_w72h2_w72h3_w96h2_w96h3	NRG4	down	11	10	4	protein-coding	NRG4	hsa:145957	Pro-neuregulin-4, membrane-bound isoform
hsa-miR-4700-5p	chr6_152215060_152201824_-13236	21	hsa-mir-4700	tctggggatgaggacagtgtgt	down	31	17	4	chr6	152201823	152215060	-	SYNE1	w0h1_w0h2_w0h3_w24h1_w24h2_w24h3_w48h1_w48h2_w48h3_w72h1_w72h2_w72h3_w96h1_w96h2_w96h3	NRG4	down	11	10	4	protein-coding	NRG4	hsa:145957	Pro-neuregulin-4, membrane-bound isoform
hsa-miR-324-5p	chr17_47674782_47663089_-11693	21	hsa-mir-324	cgcatcccctagggcattggtgt	down	27	16	4	chr17	47663088	47674782	+	KPNB1	w0h1_w0h2_w0h3_w24h2_w24h3_w48h1_w48h2_w72h2_w72h3_w96h1_w96h3	NRG4	down	11	10	4	protein-coding	NRG4	hsa:145957	Pro-neuregulin-4, membrane-bound isoform
hsa-miR-185-5p	chr10_84373815_84371014_-2801	4	hsa-mir-185	tggagagaaaggcagttcctga	up	20	14	21	chr10	84371013	84373815	+	CCSER2	w0h1_w0h2_w0h3_w24h1_w24h2_w24h3_w48h1_w48h2_w48h3_w72h1_w72h2_w72h3_w96h1_w96h2_w96h3	KCNJ10	up	13	9	21	protein-coding	KCNJ10	hsa:3766	cDNA, FLJ92713, highly similar to Homo sapiens potassium inwardly-rectifying channel, subfamily J, member 10 (KCNJ10), mRNA
hsa-miR-766-5p	chr10_84373815_84371014_-2801	4	hsa-mir-766	aggaggaattggtgctggtctt	up	20	14	21	chr10	84371013	84373815	+	CCSER2	w0h1_w0h2_w0h3_w24h1_w24h2_w24h3_w48h1_w48h2_w48h3_w72h1_w72h2_w72h3_w96h1_w96h2_w96h3	KCNJ10	up	13	9	21	protein-coding	KCNJ10	hsa:3766	cDNA, FLJ92713, highly similar to Homo sapiens potassium inwardly-rectifying channel, subfamily J, member 10 (KCNJ10), mRNA
hsa-miR-760	chr10_84373815_84371014_-2801	4	hsa-mir-760	cggctctgggtctgtgggga	up	20	14	21	chr10	84371013	84373815	+	CCSER2	w0h1_w0h2_w0h3_w24h1_w24h2_w24h3_w48h1_w48h2_w48h3_w72h1_w72h2_w72h3_w96h1_w96h2_w96h3	KCNJ10	up	13	9	21	protein-coding	KCNJ10	hsa:3766	cDNA, FLJ92713, highly similar to Homo sapiens potassium inwardly-rectifying channel, subfamily J, member 10 (KCNJ10), mRNA
hsa-miR-6758-5p	chr10_84373815_84371014_-2801	4	hsa-mir-6758	tagagaggggaaggatgtgatgt	up	20	14	21	chr10	84371013	84373815	+	CCSER2	w0h1_w0h2_w0h3_w24h1_w24h2_w24h3_w48h1_w48h2_w48h3_w72h1_w72h2_w72h3_w96h1_w96h2_w96h3	KCNJ10	up	13	9	21	protein-coding	KCNJ10	hsa:3766	cDNA, FLJ92713, highly similar to Homo sapiens potassium inwardly-rectifying channel, subfamily J, member 10 (KCNJ10), mRNA
hsa-miR-378c	chr10_31910563_31908172_-2391	4	hsa-mir-378c	actggacttggagtcagaagagtgg	up	19	13	21	chr10	31908171	31910563	-	ARHGAP12	w0h1_w0h2_w0h3_w24h1_w24h2_w24h3_w48h1_w48h2_w48h3_w72h1_w72h2_w72h3_w96h1_w96h2	KCNJ10	up	13	9	21	protein-coding	KCNJ10	hsa:3766	cDNA, FLJ92713, highly similar to Homo sapiens potassium inwardly-rectifying channel, subfamily J, member 10 (KCNJ10), mRNA
hsa-miR-30c-2-3p	chr10_31910563_31908172_-2391	4	hsa-mir-30c-2	ctgggagaaggctgtttactct	up	19	13	21	chr10	31908171	31910563	-	ARHGAP12	w0h1_w0h2_w0h3_w24h1_w24h2_w24h3_w48h1_w48h2_w48h3_w72h1_w72h2_w72h3_w96h1_w96h2	KCNJ10	up	13	9	21	protein-coding	KCNJ10	hsa:3766	cDNA, FLJ92713, highly similar to Homo sapiens potassium inwardly-rectifying channel, subfamily J, member 10 (KCNJ10), mRNA
hsa-miR-6858-5p	chr9_33963791_33953285_-10506	4	hsa-mir-6858	gtgaggaggggctggcagggac	up	20	14	21	chr9	33953284	33963791	-	UBAP2	w0h1_w0h2_w24h1_w24h2_w24h3_w48h1_w48h2_w48h3_w72h1_w72h2_w72h3_w96h1_w96h2_w96h3	KCNJ10	up	13	9	21	protein-coding	KCNJ10	hsa:3766	cDNA, FLJ92713, highly similar to Homo sapiens potassium inwardly-rectifying channel, subfamily J, member 10 (KCNJ10), mRNA
hsa-miR-28-5p	chr9_33963791_33953285_-10506	4	hsa-mir-28	aaggagctcacagtctattgag	up	20	14	21	chr9	33953284	33963791	-	UBAP2	w0h1_w0h2_w24h1_w24h2_w24h3_w48h1_w48h2_w48h3_w72h1_w72h2_w72h3_w96h1_w96h2_w96h3	KCNJ10	up	13	9	21	protein-coding	KCNJ10	hsa:3766	cDNA, FLJ92713, highly similar to Homo sapiens potassium inwardly-rectifying channel, subfamily J, member 10 (KCNJ10), mRNA
hsa-miR-766-5p	chr9_33963791_33953285_-10506	4	hsa-mir-766	aggaggaattggtgctggtctt	up	20	14	21	chr9	33953284	33963791	-	UBAP2	w0h1_w0h2_w24h1_w24h2_w24h3_w48h1_w48h2_w48h3_w72h1_w72h2_w72h3_w96h1_w96h2_w96h3	KCNJ10	up	13	9	21	protein-coding	KCNJ10	hsa:3766	cDNA, FLJ92713, highly similar to Homo sapiens potassium inwardly-rectifying channel, subfamily J, member 10 (KCNJ10), mRNA
hsa-miR-760	chr9_33963791_33953285_-10506	4	hsa-mir-760	cggctctgggtctgtgggga	up	20	14	21	chr9	33953284	33963791	-	UBAP2	w0h1_w0h2_w24h1_w24h2_w24h3_w48h1_w48h2_w48h3_w72h1_w72h2_w72h3_w96h1_w96h2_w96h3	KCNJ10	up	13	9	21	protein-coding	KCNJ10	hsa:3766	cDNA, FLJ92713, highly similar to Homo sapiens potassium inwardly-rectifying channel, subfamily J, member 10 (KCNJ10), mRNA
hsa-miR-765	chr9_33963791_33953285_-10506	4	hsa-mir-765	tggaggagaaggaaggtgatg	up	20	14	21	chr9	33953284	33963791	-	UBAP2	w0h1_w0h2_w24h1_w24h2_w24h3_w48h1_w48h2_w48h3_w72h1_w72h2_w72h3_w96h1_w96h2_w96h3	KCNJ10	up	13	9	21	protein-coding	KCNJ10	hsa:3766	cDNA, FLJ92713, highly similar to Homo sapiens potassium inwardly-rectifying channel, subfamily J, member 10 (KCNJ10), mRNA
hsa-miR-939-5p	chr9_33963791_33953285_-10506	4	hsa-mir-939	tggggagctgaggctctgggggtg	up	20	14	21	chr9	33953284	33963791	-	UBAP2	w0h1_w0h2_w24h1_w24h2_w24h3_w48h1_w48h2_w48h3_w72h1_w72h2_w72h3_w96h1_w96h2_w96h3	KCNJ10	up	13	9	21	protein-coding	KCNJ10	hsa:3766	cDNA, FLJ92713, highly similar to Homo sapiens potassium inwardly-rectifying channel, subfamily J, member 10 (KCNJ10), mRNA
hsa-miR-939-5p	chr6_158589782_158583954_-5828	4	hsa-mir-939	tggggagctgaggctctgggggtg	up	20	14	21	chr6	158583953	158589782	+	TMEM181	w0h1_w0h2_w0h3_w24h1_w24h2_w24h3_w48h1_w48h2_w48h3_w72h1_w72h2_w72h3_w96h1_w96h2_w96h3	KCNJ10	up	13	9	21	protein-coding	KCNJ10	hsa:3766	cDNA, FLJ92713, highly similar to Homo sapiens potassium inwardly-rectifying channel, subfamily J, member 10 (KCNJ10), mRNA
hsa-miR-6763-5p	chr6_158589782_158583954_-5828	4	hsa-mir-6763	ctggggagtggctggggag	up	20	14	21	chr6	158583953	158589782	+	TMEM181	w0h1_w0h2_w0h3_w24h1_w24h2_w24h3_w48h1_w48h2_w48h3_w72h1_w72h2_w72h3_w96h1_w96h2_w96h3	KCNJ10	up	13	9	21	protein-coding	KCNJ10	hsa:3766	cDNA, FLJ92713, highly similar to Homo sapiens potassium inwardly-rectifying channel, subfamily J, member 10 (KCNJ10), mRNA
hsa-miR-6871-5p	chr3_136423044_136377660_-45384	4	hsa-mir-6871	catgggagttcggggtggttgc	up	23	13	21	chr3	136377659	136423044	-	STAG1	w0h2_w24h1_w24h2_w24h3_w48h1_w48h2_w48h3_w72h1_w72h3_w96h1_w96h2_w96h3	KCNJ10	up	13	9	21	protein-coding	KCNJ10	hsa:3766	cDNA, FLJ92713, highly similar to Homo sapiens potassium inwardly-rectifying channel, subfamily J, member 10 (KCNJ10), mRNA
hsa-miR-149-5p	chr3_136423044_136377660_-45384	4	hsa-mir-149	tctggctccgtgtcttcactccc	up	23	13	21	chr3	136377659	136423044	-	STAG1	w0h2_w24h1_w24h2_w24h3_w48h1_w48h2_w48h3_w72h1_w72h3_w96h1_w96h2_w96h3	KCNJ10	up	13	9	21	protein-coding	KCNJ10	hsa:3766	cDNA, FLJ92713, highly similar to Homo sapiens potassium inwardly-rectifying channel, subfamily J, member 10 (KCNJ10), mRNA
hsa-miR-185-5p	chr2_199433514_199368605_-64909	4	hsa-mir-185	tggagagaaaggcagttcctga	up	19	13	21	chr2	199368604	199433514	-	SATB2	w0h2_w0h3_w24h1_w24h2_w24h3_w48h1_w48h2_w48h3_w72h1_w72h2_w72h3_w96h1_w96h2_w96h3	KCNJ10	up	13	9	21	protein-coding	KCNJ10	hsa:3766	cDNA, FLJ92713, highly similar to Homo sapiens potassium inwardly-rectifying channel, subfamily J, member 10 (KCNJ10), mRNA
hsa-miR-6758-5p	chr2_199433514_199368605_-64909	4	hsa-mir-6758	tagagaggggaaggatgtgatgt	up	19	13	21	chr2	199368604	199433514	-	SATB2	w0h2_w0h3_w24h1_w24h2_w24h3_w48h1_w48h2_w48h3_w72h1_w72h2_w72h3_w96h1_w96h2_w96h3	KCNJ10	up	13	9	21	protein-coding	KCNJ10	hsa:3766	cDNA, FLJ92713, highly similar to Homo sapiens potassium inwardly-rectifying channel, subfamily J, member 10 (KCNJ10), mRNA
hsa-miR-30c-2-3p	chr2_199433514_199368605_-64909	4	hsa-mir-30c-2	ctgggagaaggctgtttactct	up	19	13	21	chr2	199368604	199433514	-	SATB2	w0h2_w0h3_w24h1_w24h2_w24h3_w48h1_w48h2_w48h3_w72h1_w72h2_w72h3_w96h1_w96h2_w96h3	KCNJ10	up	13	9	21	protein-coding	KCNJ10	hsa:3766	cDNA, FLJ92713, highly similar to Homo sapiens potassium inwardly-rectifying channel, subfamily J, member 10 (KCNJ10), mRNA
hsa-miR-2110	chr6_138944622_138943513_-1109	4	hsa-mir-2110	ttggggaaacggccgctgagtg	up	12	9	21	chr6	138943512	138944622	-	REPS1	w0h1_w0h2_w24h1_w24h2_w24h3_w48h1_w48h2_w48h3_w72h1_w72h2_w72h3_w96h1_w96h2_w96h3	KCNJ10	up	13	9	21	protein-coding	KCNJ10	hsa:3766	cDNA, FLJ92713, highly similar to Homo sapiens potassium inwardly-rectifying channel, subfamily J, member 10 (KCNJ10), mRNA
hsa-miR-6763-5p	chr6_138944622_138943513_-1109	4	hsa-mir-6763	ctggggagtggctggggag	up	12	9	21	chr6	138943512	138944622	-	REPS1	w0h1_w0h2_w24h1_w24h2_w24h3_w48h1_w48h2_w48h3_w72h1_w72h2_w72h3_w96h1_w96h2_w96h3	KCNJ10	up	13	9	21	protein-coding	KCNJ10	hsa:3766	cDNA, FLJ92713, highly similar to Homo sapiens potassium inwardly-rectifying channel, subfamily J, member 10 (KCNJ10), mRNA
hsa-miR-574-5p	chr6_158314268_158312051_-2217	4	hsa-mir-574	tgagtgtgtgtgtgtgagtgtgt	up	27	13	21	chr6	158312050	158314268	+	TULP4	w0h1_w0h2_w0h3_w24h1_w24h2_w24h3_w48h1_w48h2_w48h3_w72h1_w72h2_w72h3_w96h1_w96h2_w96h3	KCNJ10	up	13	9	21	protein-coding	KCNJ10	hsa:3766	cDNA, FLJ92713, highly similar to Homo sapiens potassium inwardly-rectifying channel, subfamily J, member 10 (KCNJ10), mRNA
hsa-miR-7114-5p	chr6_158314268_158312051_-2217	4	hsa-mir-7114	tctgtggagtggggtgcctgt	up	27	13	21	chr6	158312050	158314268	+	TULP4	w0h1_w0h2_w0h3_w24h1_w24h2_w24h3_w48h1_w48h2_w48h3_w72h1_w72h2_w72h3_w96h1_w96h2_w96h3	KCNJ10	up	13	9	21	protein-coding	KCNJ10	hsa:3766	cDNA, FLJ92713, highly similar to Homo sapiens potassium inwardly-rectifying channel, subfamily J, member 10 (KCNJ10), mRNA
hsa-miR-320a	chr6_158314268_158312051_-2217	4	hsa-mir-320a	aaaagctgggttgagagggcga	up	27	13	21	chr6	158312050	158314268	+	TULP4	w0h1_w0h2_w0h3_w24h1_w24h2_w24h3_w48h1_w48h2_w48h3_w72h1_w72h2_w72h3_w96h1_w96h2_w96h3	KCNJ10	up	13	9	21	protein-coding	KCNJ10	hsa:3766	cDNA, FLJ92713, highly similar to Homo sapiens potassium inwardly-rectifying channel, subfamily J, member 10 (KCNJ10), mRNA
hsa-miR-320b	chr6_158314268_158312051_-2217	4	hsa-mir-320b-1/hsa-mir-320b-2	aaaagctgggttgagagggcaa	up	27	13	21	chr6	158312050	158314268	+	TULP4	w0h1_w0h2_w0h3_w24h1_w24h2_w24h3_w48h1_w48h2_w48h3_w72h1_w72h2_w72h3_w96h1_w96h2_w96h3	KCNJ10	up	13	9	21	protein-coding	KCNJ10	hsa:3766	cDNA, FLJ92713, highly similar to Homo sapiens potassium inwardly-rectifying channel, subfamily J, member 10 (KCNJ10), mRNA
hsa-miR-296-3p	chr6_158314268_158312051_-2217	4	hsa-mir-296	gagggttgggtggaggctctcc	up	27	13	21	chr6	158312050	158314268	+	TULP4	w0h1_w0h2_w0h3_w24h1_w24h2_w24h3_w48h1_w48h2_w48h3_w72h1_w72h2_w72h3_w96h1_w96h2_w96h3	KCNJ10	up	13	9	21	protein-coding	KCNJ10	hsa:3766	cDNA, FLJ92713, highly similar to Homo sapiens potassium inwardly-rectifying channel, subfamily J, member 10 (KCNJ10), mRNA
hsa-miR-766-5p	chr5_69175537_69174877_-660	4	hsa-mir-766	aggaggaattggtgctggtctt	up	19	13	21	chr5	69174876	69175537	+	CCNB1	w0h1_w0h2_w0h3_w24h1_w24h2_w24h3_w48h1_w48h2_w48h3_w72h1_w72h2_w72h3_w96h1_w96h2_w96h3	KCNJ10	up	13	9	21	protein-coding	KCNJ10	hsa:3766	cDNA, FLJ92713, highly similar to Homo sapiens potassium inwardly-rectifying channel, subfamily J, member 10 (KCNJ10), mRNA
hsa-miR-29a-5p	chr5_69175537_69174877_-660	4	hsa-mir-29a	actgatttcttttggtgttcag	up	19	13	21	chr5	69174876	69175537	+	CCNB1	w0h1_w0h2_w0h3_w24h1_w24h2_w24h3_w48h1_w48h2_w48h3_w72h1_w72h2_w72h3_w96h1_w96h2_w96h3	KCNJ10	up	13	9	21	protein-coding	KCNJ10	hsa:3766	cDNA, FLJ92713, highly similar to Homo sapiens potassium inwardly-rectifying channel, subfamily J, member 10 (KCNJ10), mRNA
hsa-miR-765	chr2_58232112_58221942_-10170	4	hsa-mir-765	tggaggagaaggaaggtgatg	up	19	14	21	chr2	58221941	58232112	-	FANCL	w0h1_w0h2_w0h3_w24h1_w24h2_w24h3_w48h1_w48h2_w48h3_w72h1_w72h2_w72h3_w96h1_w96h2_w96h3	KCNJ10	up	13	9	21	protein-coding	KCNJ10	hsa:3766	cDNA, FLJ92713, highly similar to Homo sapiens potassium inwardly-rectifying channel, subfamily J, member 10 (KCNJ10), mRNA
hsa-miR-6763-5p	chr2_58232112_58221942_-10170	4	hsa-mir-6763	ctggggagtggctggggag	up	19	14	21	chr2	58221941	58232112	-	FANCL	w0h1_w0h2_w0h3_w24h1_w24h2_w24h3_w48h1_w48h2_w48h3_w72h1_w72h2_w72h3_w96h1_w96h2_w96h3	KCNJ10	up	13	9	21	protein-coding	KCNJ10	hsa:3766	cDNA, FLJ92713, highly similar to Homo sapiens potassium inwardly-rectifying channel, subfamily J, member 10 (KCNJ10), mRNA
hsa-miR-760	chr17_47668410_47663089_-5321	4	hsa-mir-760	cggctctgggtctgtgggga	up	18	14	21	chr17	47663088	47668410	+	KPNB1	w0h2_w0h3_w24h1_w24h2_w24h3_w48h1_w48h2_w48h3_w72h1_w72h2_w72h3_w96h1_w96h2_w96h3	KCNJ10	up	13	9	21	protein-coding	KCNJ10	hsa:3766	cDNA, FLJ92713, highly similar to Homo sapiens potassium inwardly-rectifying channel, subfamily J, member 10 (KCNJ10), mRNA
hsa-miR-185-5p	chr10_84373815_84371014_-2801	4	hsa-mir-185	tggagagaaaggcagttcctga	up	20	14	21	chr10	84371013	84373815	+	CCSER2	w0h1_w0h2_w0h3_w24h1_w24h2_w24h3_w48h1_w48h2_w48h3_w72h1_w72h2_w72h3_w96h1_w96h2_w96h3	ITGAM	up	12	9	21	protein-coding	ITGAM	hsa:3684	cDNA FLJ45735 fis, clone JCMLC2000273, highly similar to Integrin alpha-M
hsa-miR-425-3p	chr10_84373815_84371014_-2801	4	hsa-mir-425	atcgggaatgtcgtgtccgccc	up	20	14	21	chr10	84371013	84373815	+	CCSER2	w0h1_w0h2_w0h3_w24h1_w24h2_w24h3_w48h1_w48h2_w48h3_w72h1_w72h2_w72h3_w96h1_w96h2_w96h3	ITGAM	up	12	9	21	protein-coding	ITGAM	hsa:3684	cDNA FLJ45735 fis, clone JCMLC2000273, highly similar to Integrin alpha-M
hsa-miR-766-5p	chr10_84373815_84371014_-2801	4	hsa-mir-766	aggaggaattggtgctggtctt	up	20	14	21	chr10	84371013	84373815	+	CCSER2	w0h1_w0h2_w0h3_w24h1_w24h2_w24h3_w48h1_w48h2_w48h3_w72h1_w72h2_w72h3_w96h1_w96h2_w96h3	ITGAM	up	12	9	21	protein-coding	ITGAM	hsa:3684	cDNA FLJ45735 fis, clone JCMLC2000273, highly similar to Integrin alpha-M
hsa-miR-4533	chr10_84373815_84371014_-2801	4	hsa-mir-4533	tggaaggaggttgccggacgct	up	20	14	21	chr10	84371013	84373815	+	CCSER2	w0h1_w0h2_w0h3_w24h1_w24h2_w24h3_w48h1_w48h2_w48h3_w72h1_w72h2_w72h3_w96h1_w96h2_w96h3	ITGAM	up	12	9	21	protein-coding	ITGAM	hsa:3684	cDNA FLJ45735 fis, clone JCMLC2000273, highly similar to Integrin alpha-M
hsa-miR-7974	chr4_77066405_77055150_-11255	4	hsa-mir-7974	aggctgtgatgctctcctgagccc	up	22	13	21	chr4	77055149	77066405	-	CCNI	w0h1_w24h1_w24h2_w24h3_w48h1_w48h2_w48h3_w72h1_w72h2_w72h3_w96h1_w96h2_w96h3	ITGAM	up	12	9	21	protein-coding	ITGAM	hsa:3684	cDNA FLJ45735 fis, clone JCMLC2000273, highly similar to Integrin alpha-M
hsa-miR-766-5p	chr9_33963791_33953285_-10506	4	hsa-mir-766	aggaggaattggtgctggtctt	up	20	14	21	chr9	33953284	33963791	-	UBAP2	w0h1_w0h2_w24h1_w24h2_w24h3_w48h1_w48h2_w48h3_w72h1_w72h2_w72h3_w96h1_w96h2_w96h3	ITGAM	up	12	9	21	protein-coding	ITGAM	hsa:3684	cDNA FLJ45735 fis, clone JCMLC2000273, highly similar to Integrin alpha-M
hsa-miR-765	chr9_33963791_33953285_-10506	4	hsa-mir-765	tggaggagaaggaaggtgatg	up	20	14	21	chr9	33953284	33963791	-	UBAP2	w0h1_w0h2_w24h1_w24h2_w24h3_w48h1_w48h2_w48h3_w72h1_w72h2_w72h3_w96h1_w96h2_w96h3	ITGAM	up	12	9	21	protein-coding	ITGAM	hsa:3684	cDNA FLJ45735 fis, clone JCMLC2000273, highly similar to Integrin alpha-M
hsa-miR-4533	chr3_136423044_136377660_-45384	4	hsa-mir-4533	tggaaggaggttgccggacgct	up	23	13	21	chr3	136377659	136423044	-	STAG1	w0h2_w24h1_w24h2_w24h3_w48h1_w48h2_w48h3_w72h1_w72h3_w96h1_w96h2_w96h3	ITGAM	up	12	9	21	protein-coding	ITGAM	hsa:3684	cDNA FLJ45735 fis, clone JCMLC2000273, highly similar to Integrin alpha-M
hsa-miR-185-5p	chr2_199433514_199368605_-64909	4	hsa-mir-185	tggagagaaaggcagttcctga	up	19	13	21	chr2	199368604	199433514	-	SATB2	w0h2_w0h3_w24h1_w24h2_w24h3_w48h1_w48h2_w48h3_w72h1_w72h2_w72h3_w96h1_w96h2_w96h3	ITGAM	up	12	9	21	protein-coding	ITGAM	hsa:3684	cDNA FLJ45735 fis, clone JCMLC2000273, highly similar to Integrin alpha-M
hsa-miR-7974	chr2_199433514_199368605_-64909	4	hsa-mir-7974	aggctgtgatgctctcctgagccc	up	19	13	21	chr2	199368604	199433514	-	SATB2	w0h2_w0h3_w24h1_w24h2_w24h3_w48h1_w48h2_w48h3_w72h1_w72h2_w72h3_w96h1_w96h2_w96h3	ITGAM	up	12	9	21	protein-coding	ITGAM	hsa:3684	cDNA FLJ45735 fis, clone JCMLC2000273, highly similar to Integrin alpha-M
hsa-miR-425-3p	chr6_138944622_138943513_-1109	4	hsa-mir-425	atcgggaatgtcgtgtccgccc	up	12	9	21	chr6	138943512	138944622	-	REPS1	w0h1_w0h2_w24h1_w24h2_w24h3_w48h1_w48h2_w48h3_w72h1_w72h2_w72h3_w96h1_w96h2_w96h3	ITGAM	up	12	9	21	protein-coding	ITGAM	hsa:3684	cDNA FLJ45735 fis, clone JCMLC2000273, highly similar to Integrin alpha-M
hsa-miR-574-5p	chr6_158314268_158312051_-2217	4	hsa-mir-574	tgagtgtgtgtgtgtgagtgtgt	up	27	13	21	chr6	158312050	158314268	+	TULP4	w0h1_w0h2_w0h3_w24h1_w24h2_w24h3_w48h1_w48h2_w48h3_w72h1_w72h2_w72h3_w96h1_w96h2_w96h3	ITGAM	up	12	9	21	protein-coding	ITGAM	hsa:3684	cDNA FLJ45735 fis, clone JCMLC2000273, highly similar to Integrin alpha-M
hsa-miR-7114-5p	chr6_158314268_158312051_-2217	4	hsa-mir-7114	tctgtggagtggggtgcctgt	up	27	13	21	chr6	158312050	158314268	+	TULP4	w0h1_w0h2_w0h3_w24h1_w24h2_w24h3_w48h1_w48h2_w48h3_w72h1_w72h2_w72h3_w96h1_w96h2_w96h3	ITGAM	up	12	9	21	protein-coding	ITGAM	hsa:3684	cDNA FLJ45735 fis, clone JCMLC2000273, highly similar to Integrin alpha-M
hsa-miR-7854-3p	chr6_158314268_158312051_-2217	4	hsa-mir-7854	tgaggtgaccgcagatgggaa	up	27	13	21	chr6	158312050	158314268	+	TULP4	w0h1_w0h2_w0h3_w24h1_w24h2_w24h3_w48h1_w48h2_w48h3_w72h1_w72h2_w72h3_w96h1_w96h2_w96h3	ITGAM	up	12	9	21	protein-coding	ITGAM	hsa:3684	cDNA FLJ45735 fis, clone JCMLC2000273, highly similar to Integrin alpha-M
hsa-miR-766-5p	chr5_69175537_69174877_-660	4	hsa-mir-766	aggaggaattggtgctggtctt	up	19	13	21	chr5	69174876	69175537	+	CCNB1	w0h1_w0h2_w0h3_w24h1_w24h2_w24h3_w48h1_w48h2_w48h3_w72h1_w72h2_w72h3_w96h1_w96h2_w96h3	ITGAM	up	12	9	21	protein-coding	ITGAM	hsa:3684	cDNA FLJ45735 fis, clone JCMLC2000273, highly similar to Integrin alpha-M
hsa-miR-765	chr2_58232112_58221942_-10170	4	hsa-mir-765	tggaggagaaggaaggtgatg	up	19	14	21	chr2	58221941	58232112	-	FANCL	w0h1_w0h2_w0h3_w24h1_w24h2_w24h3_w48h1_w48h2_w48h3_w72h1_w72h2_w72h3_w96h1_w96h2_w96h3	ITGAM	up	12	9	21	protein-coding	ITGAM	hsa:3684	cDNA FLJ45735 fis, clone JCMLC2000273, highly similar to Integrin alpha-M
hsa-miR-4533	chr10_84373815_84371014_-2801	4	hsa-mir-4533	tggaaggaggttgccggacgct	up	20	14	21	chr10	84371013	84373815	+	CCSER2	w0h1_w0h2_w0h3_w24h1_w24h2_w24h3_w48h1_w48h2_w48h3_w72h1_w72h2_w72h3_w96h1_w96h2_w96h3	FOXQ1	up	13	9	21	protein-coding	FOXQ1	hsa:94234	Forkhead box protein Q1
hsa-miR-6858-5p	chr9_33963791_33953285_-10506	4	hsa-mir-6858	gtgaggaggggctggcagggac	up	20	14	21	chr9	33953284	33963791	-	UBAP2	w0h1_w0h2_w24h1_w24h2_w24h3_w48h1_w48h2_w48h3_w72h1_w72h2_w72h3_w96h1_w96h2_w96h3	FOXQ1	up	13	9	21	protein-coding	FOXQ1	hsa:94234	Forkhead box protein Q1
hsa-miR-765	chr9_33963791_33953285_-10506	4	hsa-mir-765	tggaggagaaggaaggtgatg	up	20	14	21	chr9	33953284	33963791	-	UBAP2	w0h1_w0h2_w24h1_w24h2_w24h3_w48h1_w48h2_w48h3_w72h1_w72h2_w72h3_w96h1_w96h2_w96h3	FOXQ1	up	13	9	21	protein-coding	FOXQ1	hsa:94234	Forkhead box protein Q1
hsa-miR-34a-5p	chr9_33963791_33953285_-10506	4	hsa-mir-34a	tggcagtgtcttagctggttgt	up	20	14	21	chr9	33953284	33963791	-	UBAP2	w0h1_w0h2_w24h1_w24h2_w24h3_w48h1_w48h2_w48h3_w72h1_w72h2_w72h3_w96h1_w96h2_w96h3	FOXQ1	up	13	9	21	protein-coding	FOXQ1	hsa:94234	Forkhead box protein Q1
hsa-miR-4533	chr3_136423044_136377660_-45384	4	hsa-mir-4533	tggaaggaggttgccggacgct	up	23	13	21	chr3	136377659	136423044	-	STAG1	w0h2_w24h1_w24h2_w24h3_w48h1_w48h2_w48h3_w72h1_w72h3_w96h1_w96h2_w96h3	FOXQ1	up	13	9	21	protein-coding	FOXQ1	hsa:94234	Forkhead box protein Q1
hsa-miR-1269b	chr2_199433514_199368605_-64909	4	hsa-mir-1269b	ctggactgagccatgctactgg	up	19	13	21	chr2	199368604	199433514	-	SATB2	w0h2_w0h3_w24h1_w24h2_w24h3_w48h1_w48h2_w48h3_w72h1_w72h2_w72h3_w96h1_w96h2_w96h3	FOXQ1	up	13	9	21	protein-coding	FOXQ1	hsa:94234	Forkhead box protein Q1
hsa-miR-34a-5p	chr5_69175537_69174877_-660	4	hsa-mir-34a	tggcagtgtcttagctggttgt	up	19	13	21	chr5	69174876	69175537	+	CCNB1	w0h1_w0h2_w0h3_w24h1_w24h2_w24h3_w48h1_w48h2_w48h3_w72h1_w72h2_w72h3_w96h1_w96h2_w96h3	FOXQ1	up	13	9	21	protein-coding	FOXQ1	hsa:94234	Forkhead box protein Q1
hsa-miR-765	chr2_58232112_58221942_-10170	4	hsa-mir-765	tggaggagaaggaaggtgatg	up	19	14	21	chr2	58221941	58232112	-	FANCL	w0h1_w0h2_w0h3_w24h1_w24h2_w24h3_w48h1_w48h2_w48h3_w72h1_w72h2_w72h3_w96h1_w96h2_w96h3	FOXQ1	up	13	9	21	protein-coding	FOXQ1	hsa:94234	Forkhead box protein Q1
hsa-miR-548s	chr6_133525115_133461114_-64001	21	hsa-mir-548s	atggccaaaactgcagttatttt	down	26	16	4	chr6	133461113	133525115	+	EYA4	w0h1_w0h2_w0h3_w48h2_w72h2_w96h3	TSPAN11	down	8	8	4	protein-coding	TSPAN11	hsa:441631	Tetraspanin-11
hsa-miR-221-5p	chr6_133525115_133461114_-64001	21	hsa-mir-221	acctggcatacaatgtagattt	down	26	16	4	chr6	133461113	133525115	+	EYA4	w0h1_w0h2_w0h3_w48h2_w72h2_w96h3	TSPAN11	down	8	8	4	protein-coding	TSPAN11	hsa:441631	Tetraspanin-11
hsa-miR-324-5p	chr6_133525115_133461114_-64001	21	hsa-mir-324	cgcatcccctagggcattggtgt	down	26	16	4	chr6	133461113	133525115	+	EYA4	w0h1_w0h2_w0h3_w48h2_w72h2_w96h3	TSPAN11	down	8	8	4	protein-coding	TSPAN11	hsa:441631	Tetraspanin-11
hsa-miR-361-3p	chr7_111521449_111487238_-34211	21	hsa-mir-361	tcccccaggtgtgattctgattt	down	22	11	4	chr7	111487237	111521449	-	IMMP2L	w0h1_w0h2_w0h3_w48h2_w48h3_w72h1_w96h2_w96h3	TSPAN11	down	8	8	4	protein-coding	TSPAN11	hsa:441631	Tetraspanin-11
hsa-miR-3157-5p	chr1_243843282_243545510_-297772	21	hsa-mir-3157	ttcagccaggctagtgcagtct	down	29	16	4	chr1	243545509	243843282	-	AKT3	w0h1_w0h2_w0h3_w24h1_w24h3_w48h1_w48h2_w72h3_w96h1_w96h2_w96h3	TSPAN11	down	8	8	4	protein-coding	TSPAN11	hsa:441631	Tetraspanin-11
hsa-miR-4700-5p	chr1_243843282_243545510_-297772	21	hsa-mir-4700	tctggggatgaggacagtgtgt	down	29	16	4	chr1	243545509	243843282	-	AKT3	w0h1_w0h2_w0h3_w24h1_w24h3_w48h1_w48h2_w72h3_w96h1_w96h2_w96h3	TSPAN11	down	8	8	4	protein-coding	TSPAN11	hsa:441631	Tetraspanin-11
hsa-miR-532-3p	chr1_243843282_243545510_-297772	21	hsa-mir-532	cctcccacacccaaggcttgca	down	29	16	4	chr1	243545509	243843282	-	AKT3	w0h1_w0h2_w0h3_w24h1_w24h3_w48h1_w48h2_w72h3_w96h1_w96h2_w96h3	TSPAN11	down	8	8	4	protein-coding	TSPAN11	hsa:441631	Tetraspanin-11
hsa-miR-103a-3p	chr1_243843282_243545510_-297772	21	hsa-mir-103a-2/hsa-mir-103a-1	agcagcattgtacagggctatga	down	29	16	4	chr1	243545509	243843282	-	AKT3	w0h1_w0h2_w0h3_w24h1_w24h3_w48h1_w48h2_w72h3_w96h1_w96h2_w96h3	TSPAN11	down	8	8	4	protein-coding	TSPAN11	hsa:441631	Tetraspanin-11
hsa-miR-548s	chr1_243843282_243545510_-297772	21	hsa-mir-548s	atggccaaaactgcagttatttt	down	29	16	4	chr1	243545509	243843282	-	AKT3	w0h1_w0h2_w0h3_w24h1_w24h3_w48h1_w48h2_w72h3_w96h1_w96h2_w96h3	TSPAN11	down	8	8	4	protein-coding	TSPAN11	hsa:441631	Tetraspanin-11
hsa-miR-107	chr1_243843282_243545510_-297772	21	hsa-mir-107	agcagcattgtacagggctatca	down	29	16	4	chr1	243545509	243843282	-	AKT3	w0h1_w0h2_w0h3_w24h1_w24h3_w48h1_w48h2_w72h3_w96h1_w96h2_w96h3	TSPAN11	down	8	8	4	protein-coding	TSPAN11	hsa:441631	Tetraspanin-11
hsa-miR-128-3p	chr1_243843282_243545510_-297772	21	hsa-mir-128-1/hsa-mir-128-2	tcacagtgaaccggtctcttt	down	29	16	4	chr1	243545509	243843282	-	AKT3	w0h1_w0h2_w0h3_w24h1_w24h3_w48h1_w48h2_w72h3_w96h1_w96h2_w96h3	TSPAN11	down	8	8	4	protein-coding	TSPAN11	hsa:441631	Tetraspanin-11
hsa-miR-301a-3p	chr1_243843282_243545510_-297772	21	hsa-mir-301a	cagtgcaatagtattgtcaaagc	down	29	16	4	chr1	243545509	243843282	-	AKT3	w0h1_w0h2_w0h3_w24h1_w24h3_w48h1_w48h2_w72h3_w96h1_w96h2_w96h3	TSPAN11	down	8	8	4	protein-coding	TSPAN11	hsa:441631	Tetraspanin-11
hsa-miR-942-5p	chr1_243843282_243545510_-297772	21	hsa-mir-942	tcttctctgttttggccatgtg	down	29	16	4	chr1	243545509	243843282	-	AKT3	w0h1_w0h2_w0h3_w24h1_w24h3_w48h1_w48h2_w72h3_w96h1_w96h2_w96h3	TSPAN11	down	8	8	4	protein-coding	TSPAN11	hsa:441631	Tetraspanin-11
hsa-miR-331-3p	chr1_243843282_243545510_-297772	21	hsa-mir-331	gcccctgggcctatcctagaa	down	29	16	4	chr1	243545509	243843282	-	AKT3	w0h1_w0h2_w0h3_w24h1_w24h3_w48h1_w48h2_w72h3_w96h1_w96h2_w96h3	TSPAN11	down	8	8	4	protein-coding	TSPAN11	hsa:441631	Tetraspanin-11
hsa-miR-532-5p	chr1_243843282_243545510_-297772	21	hsa-mir-532	catgccttgagtgtaggaccgt	down	29	16	4	chr1	243545509	243843282	-	AKT3	w0h1_w0h2_w0h3_w24h1_w24h3_w48h1_w48h2_w72h3_w96h1_w96h2_w96h3	TSPAN11	down	8	8	4	protein-coding	TSPAN11	hsa:441631	Tetraspanin-11
hsa-miR-6720-3p	chr1_243843282_243545510_-297772	21	hsa-mir-6720	cgcgcctgcaggaactggtaga	down	29	16	4	chr1	243545509	243843282	-	AKT3	w0h1_w0h2_w0h3_w24h1_w24h3_w48h1_w48h2_w72h3_w96h1_w96h2_w96h3	TSPAN11	down	8	8	4	protein-coding	TSPAN11	hsa:441631	Tetraspanin-11
hsa-miR-449c-5p	chr1_243843282_243545510_-297772	21	hsa-mir-449c	taggcagtgtattgctagcggctgt	down	29	16	4	chr1	243545509	243843282	-	AKT3	w0h1_w0h2_w0h3_w24h1_w24h3_w48h1_w48h2_w72h3_w96h1_w96h2_w96h3	TSPAN11	down	8	8	4	protein-coding	TSPAN11	hsa:441631	Tetraspanin-11
hsa-miR-27b-3p	chr1_243843282_243545510_-297772	21	hsa-mir-27b	ttcacagtggctaagttctgc	down	29	16	4	chr1	243545509	243843282	-	AKT3	w0h1_w0h2_w0h3_w24h1_w24h3_w48h1_w48h2_w72h3_w96h1_w96h2_w96h3	TSPAN11	down	8	8	4	protein-coding	TSPAN11	hsa:441631	Tetraspanin-11
hsa-miR-221-5p	chr1_243843282_243545510_-297772	21	hsa-mir-221	acctggcatacaatgtagattt	down	29	16	4	chr1	243545509	243843282	-	AKT3	w0h1_w0h2_w0h3_w24h1_w24h3_w48h1_w48h2_w72h3_w96h1_w96h2_w96h3	TSPAN11	down	8	8	4	protein-coding	TSPAN11	hsa:441631	Tetraspanin-11
hsa-miR-3909	chr1_243843282_243545510_-297772	21	hsa-mir-3909	tgtcctctagggcctgcagtct	down	29	16	4	chr1	243545509	243843282	-	AKT3	w0h1_w0h2_w0h3_w24h1_w24h3_w48h1_w48h2_w72h3_w96h1_w96h2_w96h3	TSPAN11	down	8	8	4	protein-coding	TSPAN11	hsa:441631	Tetraspanin-11
hsa-miR-324-5p	chr1_243843282_243545510_-297772	21	hsa-mir-324	cgcatcccctagggcattggtgt	down	29	16	4	chr1	243545509	243843282	-	AKT3	w0h1_w0h2_w0h3_w24h1_w24h3_w48h1_w48h2_w72h3_w96h1_w96h2_w96h3	TSPAN11	down	8	8	4	protein-coding	TSPAN11	hsa:441631	Tetraspanin-11
hsa-miR-30d-5p	chr1_243843282_243545510_-297772	21	hsa-mir-30d	tgtaaacatccccgactggaag	down	29	16	4	chr1	243545509	243843282	-	AKT3	w0h1_w0h2_w0h3_w24h1_w24h3_w48h1_w48h2_w72h3_w96h1_w96h2_w96h3	TSPAN11	down	8	8	4	protein-coding	TSPAN11	hsa:441631	Tetraspanin-11
hsa-miR-361-3p	chr1_243843282_243545510_-297772	21	hsa-mir-361	tcccccaggtgtgattctgattt	down	29	16	4	chr1	243545509	243843282	-	AKT3	w0h1_w0h2_w0h3_w24h1_w24h3_w48h1_w48h2_w72h3_w96h1_w96h2_w96h3	TSPAN11	down	8	8	4	protein-coding	TSPAN11	hsa:441631	Tetraspanin-11
hsa-miR-301b-3p	chr1_243843282_243545510_-297772	21	hsa-mir-301b	cagtgcaatgatattgtcaaagc	down	29	16	4	chr1	243545509	243843282	-	AKT3	w0h1_w0h2_w0h3_w24h1_w24h3_w48h1_w48h2_w72h3_w96h1_w96h2_w96h3	TSPAN11	down	8	8	4	protein-coding	TSPAN11	hsa:441631	Tetraspanin-11
hsa-miR-3909	chr17_18882683_18865469_-17214	21	hsa-mir-3909	tgtcctctagggcctgcagtct	down	31	16	4	chr17	18865468	18882683	+	PRPSAP2	w0h1_w0h2_w0h3_w24h3_w48h1_w72h3_w96h1_w96h2_w96h3	TSPAN11	down	8	8	4	protein-coding	TSPAN11	hsa:441631	Tetraspanin-11
hsa-miR-942-5p	chr3_8948570_8935871_-12699	21	hsa-mir-942	tcttctctgttttggccatgtg	down	25	16	4	chr3	8935870	8948570	-	RAD18	w0h1_w0h2_w0h3_w24h1_w24h2_w24h3_w48h1_w48h2_w72h2_w72h3_w96h1_w96h2_w96h3	TSPAN11	down	8	8	4	protein-coding	TSPAN11	hsa:441631	Tetraspanin-11
hsa-miR-4700-5p	chr6_35872728_35869010_-3718	21	hsa-mir-4700	tctggggatgaggacagtgtgt	down	19	11	4	chr6	35869009	35872728	-	SRPK1	w0h1_w0h2_w0h3_w48h3_w72h1_w72h2_w96h2_w96h3	TSPAN11	down	8	8	4	protein-coding	TSPAN11	hsa:441631	Tetraspanin-11
hsa-miR-942-5p	chr6_35872728_35869010_-3718	21	hsa-mir-942	tcttctctgttttggccatgtg	down	19	11	4	chr6	35869009	35872728	-	SRPK1	w0h1_w0h2_w0h3_w48h3_w72h1_w72h2_w96h2_w96h3	TSPAN11	down	8	8	4	protein-coding	TSPAN11	hsa:441631	Tetraspanin-11
hsa-miR-221-5p	chr6_35872728_35869010_-3718	21	hsa-mir-221	acctggcatacaatgtagattt	down	19	11	4	chr6	35869009	35872728	-	SRPK1	w0h1_w0h2_w0h3_w48h3_w72h1_w72h2_w96h2_w96h3	TSPAN11	down	8	8	4	protein-coding	TSPAN11	hsa:441631	Tetraspanin-11
hsa-miR-3909	chr2_71370005_71348753_-21252	21	hsa-mir-3909	tgtcctctagggcctgcagtct	down	29	16	4	chr2	71348752	71370005	+	ZNF638	w0h1_w0h2_w0h3_w24h1_w48h1_w72h2_w72h3_w96h2_w96h3	TSPAN11	down	8	8	4	protein-coding	TSPAN11	hsa:441631	Tetraspanin-11
hsa-miR-324-5p	chr2_71370005_71348753_-21252	21	hsa-mir-324	cgcatcccctagggcattggtgt	down	29	16	4	chr2	71348752	71370005	+	ZNF638	w0h1_w0h2_w0h3_w24h1_w48h1_w72h2_w72h3_w96h2_w96h3	TSPAN11	down	8	8	4	protein-coding	TSPAN11	hsa:441631	Tetraspanin-11
hsa-miR-942-5p	chr8_108455930_108449823_-6107	21	hsa-mir-942	tcttctctgttttggccatgtg	down	13	10	4	chr8	108449822	108455930	+	EMC2	w0h1_w0h3_w48h1_w72h2_w96h2_w96h3	TSPAN11	down	8	8	4	protein-coding	TSPAN11	hsa:441631	Tetraspanin-11
hsa-miR-4700-5p	chr6_152215060_152201824_-13236	21	hsa-mir-4700	tctggggatgaggacagtgtgt	down	31	17	4	chr6	152201823	152215060	-	SYNE1	w0h1_w0h2_w0h3_w24h1_w24h2_w24h3_w48h1_w48h2_w48h3_w72h1_w72h2_w72h3_w96h1_w96h2_w96h3	TSPAN11	down	8	8	4	protein-coding	TSPAN11	hsa:441631	Tetraspanin-11
hsa-miR-3157-5p	chr9_111534353_111527268_-7085	21	hsa-mir-3157	ttcagccaggctagtgcagtct	down	27	16	4	chr9	111527267	111534353	+	ZNF483	w0h1_w0h2_w0h3_w24h1_w48h1_w48h2_w72h2_w72h3_w96h1_w96h2_w96h3	TSPAN11	down	8	8	4	protein-coding	TSPAN11	hsa:441631	Tetraspanin-11
hsa-miR-3157-5p	chr17_47674782_47663089_-11693	21	hsa-mir-3157	ttcagccaggctagtgcagtct	down	27	16	4	chr17	47663088	47674782	+	KPNB1	w0h1_w0h2_w0h3_w24h2_w24h3_w48h1_w48h2_w72h2_w72h3_w96h1_w96h3	TSPAN11	down	8	8	4	protein-coding	TSPAN11	hsa:441631	Tetraspanin-11
hsa-miR-324-5p	chr17_47674782_47663089_-11693	21	hsa-mir-324	cgcatcccctagggcattggtgt	down	27	16	4	chr17	47663088	47674782	+	KPNB1	w0h1_w0h2_w0h3_w24h2_w24h3_w48h1_w48h2_w72h2_w72h3_w96h1_w96h3	TSPAN11	down	8	8	4	protein-coding	TSPAN11	hsa:441631	Tetraspanin-11
hsa-miR-361-3p	chr17_47674782_47663089_-11693	21	hsa-mir-361	tcccccaggtgtgattctgattt	down	27	16	4	chr17	47663088	47674782	+	KPNB1	w0h1_w0h2_w0h3_w24h2_w24h3_w48h1_w48h2_w72h2_w72h3_w96h1_w96h3	TSPAN11	down	8	8	4	protein-coding	TSPAN11	hsa:441631	Tetraspanin-11
hsa-miR-942-5p	chr1_244859374_244857598_-1776	21	hsa-mir-942	tcttctctgttttggccatgtg	down	31	16	4	chr1	244857597	244859374	-	HNRNPU	w0h1_w96h2_w96h3	TSPAN11	down	8	8	4	protein-coding	TSPAN11	hsa:441631	Tetraspanin-11
hsa-miR-221-5p	chr1_244859374_244857598_-1776	21	hsa-mir-221	acctggcatacaatgtagattt	down	31	16	4	chr1	244857597	244859374	-	HNRNPU	w0h1_w96h2_w96h3	TSPAN11	down	8	8	4	protein-coding	TSPAN11	hsa:441631	Tetraspanin-11
hsa-miR-3909	chr1_244859374_244857598_-1776	21	hsa-mir-3909	tgtcctctagggcctgcagtct	down	31	16	4	chr1	244857597	244859374	-	HNRNPU	w0h1_w96h2_w96h3	TSPAN11	down	8	8	4	protein-coding	TSPAN11	hsa:441631	Tetraspanin-11
