# Supplementary material for: Genome-Wide Search for Competing Endogenous RNAs Responsible for the Effects Induced by Ebola Virus Replication and Transcription Using a trVLP System
Source: Front Cell Infect Microbiol. 2017 Nov 21;7:479. doi: 10.3389/fcimb.2017.00479 (PMC5702449; doi:10.3389/fcimb.2017.00479)
Supplement: Table S7 — ceRNA network (ncRNA). [file Table7.XLS]

## Sheet: Supplementary Information Table
miRNA	Target-ncRNA	Profile-miRNA	miRNApreName	mirSequence	style-ncRNA	Degree-ncRNA	Kcore-ncRNA	Profile-ncRNA	type_of_gene-ncRNA	Symbol-ncRNA	KeggID-ncRNA	Description-ncRNA	Target-mRNA	style-mRNA	Degree-mRNA	Kcore-mRNA	Profile-mRNA	type_of_gene-Mrna	Symbol-mRNA	KeggID-mRNA	Description-mRNA
hsa-miR-30b-3p	PAX8-AS1	12	hsa-mir-30b	ctgggaggtggatgtttacttc	up	74	40	13	ncRNA	PAX8-AS1	hsa:654433	PAX8 antisense RNA 1	CLDN18	up	73	44	13	protein-coding	CLDN18	hsa:51208	cDNA FLJ55115, highly similar to Claudin-18
hsa-miR-30b-3p	LOC101927809	12	hsa-mir-30b	ctgggaggtggatgtttacttc	up	92	44	13	ncRNA	LOC101927809	hsa:101927809	uncharacterized LOC101927809	CLDN18	up	73	44	13	protein-coding	CLDN18	hsa:51208	cDNA FLJ55115, highly similar to Claudin-18
hsa-miR-30b-3p	PCOLCE-AS1	12	hsa-mir-30b	ctgggaggtggatgtttacttc	up	54	39	13	ncRNA	PCOLCE-AS1	hsa:100129845	PCOLCE antisense RNA 1	CLDN18	up	73	44	13	protein-coding	CLDN18	hsa:51208	cDNA FLJ55115, highly similar to Claudin-18
hsa-miR-30b-3p	LINC01573	12	hsa-mir-30b	ctgggaggtggatgtttacttc	up	69	40	13	ncRNA	NALT1	hsa:101928483	long intergenic non-protein coding RNA 1573	CLDN18	up	73	44	13	protein-coding	CLDN18	hsa:51208	cDNA FLJ55115, highly similar to Claudin-18
hsa-miR-30b-3p	LOC284344	12	hsa-mir-30b	ctgggaggtggatgtttacttc	up	43	31	13	ncRNA	LOC284344	hsa:284344	uncharacterized LOC284344	CLDN18	up	73	44	13	protein-coding	CLDN18	hsa:51208	cDNA FLJ55115, highly similar to Claudin-18
hsa-miR-30b-3p	LINC00961	12	hsa-mir-30b	ctgggaggtggatgtttacttc	up	94	44	13	ncRNA	LINC00961	hsa:158376	long intergenic non-protein coding RNA 961	CLDN18	up	73	44	13	protein-coding	CLDN18	hsa:51208	cDNA FLJ55115, highly similar to Claudin-18
hsa-miR-342-5p	C20orf166-AS1	12	hsa-mir-342	aggggtgctatctgtgattga	up	44	37	13	ncRNA	C20orf166-AS1	hsa:253868	C20orf166 antisense RNA 1	ACVRL1	up	90	44	13	protein-coding	ACVRL1	hsa:94	Receptor protein serine/threonine kinase
hsa-miR-30b-3p	PAX8-AS1	12	hsa-mir-30b	ctgggaggtggatgtttacttc	up	74	40	13	ncRNA	PAX8-AS1	hsa:654433	PAX8 antisense RNA 1	ACVRL1	up	90	44	13	protein-coding	ACVRL1	hsa:94	Receptor protein serine/threonine kinase
hsa-miR-342-5p	CD81-AS1	12	hsa-mir-342	aggggtgctatctgtgattga	up	32	26	13	ncRNA	CD81-AS1	hsa:101927682	CD81 antisense RNA 1	ACVRL1	up	90	44	13	protein-coding	ACVRL1	hsa:94	Receptor protein serine/threonine kinase
hsa-miR-342-5p	LOC101927809	12	hsa-mir-342	aggggtgctatctgtgattga	up	92	44	13	ncRNA	LOC101927809	hsa:101927809	uncharacterized LOC101927809	ACVRL1	up	90	44	13	protein-coding	ACVRL1	hsa:94	Receptor protein serine/threonine kinase
hsa-miR-30b-3p	LOC101927809	12	hsa-mir-30b	ctgggaggtggatgtttacttc	up	92	44	13	ncRNA	LOC101927809	hsa:101927809	uncharacterized LOC101927809	ACVRL1	up	90	44	13	protein-coding	ACVRL1	hsa:94	Receptor protein serine/threonine kinase
hsa-miR-342-5p	LINC00473	12	hsa-mir-342	aggggtgctatctgtgattga	up	75	40	13	ncRNA	LINC00473	hsa:90632	Putative transcriptional regulator encoded by LINC00473	ACVRL1	up	90	44	13	protein-coding	ACVRL1	hsa:94	Receptor protein serine/threonine kinase
hsa-miR-30b-3p	PCOLCE-AS1	12	hsa-mir-30b	ctgggaggtggatgtttacttc	up	54	39	13	ncRNA	PCOLCE-AS1	hsa:100129845	PCOLCE antisense RNA 1	ACVRL1	up	90	44	13	protein-coding	ACVRL1	hsa:94	Receptor protein serine/threonine kinase
hsa-miR-342-5p	LINC01573	12	hsa-mir-342	aggggtgctatctgtgattga	up	69	40	13	ncRNA	NALT1	hsa:101928483	long intergenic non-protein coding RNA 1573	ACVRL1	up	90	44	13	protein-coding	ACVRL1	hsa:94	Receptor protein serine/threonine kinase
hsa-miR-30b-3p	LINC01573	12	hsa-mir-30b	ctgggaggtggatgtttacttc	up	69	40	13	ncRNA	NALT1	hsa:101928483	long intergenic non-protein coding RNA 1573	ACVRL1	up	90	44	13	protein-coding	ACVRL1	hsa:94	Receptor protein serine/threonine kinase
hsa-miR-30b-3p	LOC284344	12	hsa-mir-30b	ctgggaggtggatgtttacttc	up	43	31	13	ncRNA	LOC284344	hsa:284344	uncharacterized LOC284344	ACVRL1	up	90	44	13	protein-coding	ACVRL1	hsa:94	Receptor protein serine/threonine kinase
hsa-miR-30b-3p	LINC00961	12	hsa-mir-30b	ctgggaggtggatgtttacttc	up	94	44	13	ncRNA	LINC00961	hsa:158376	long intergenic non-protein coding RNA 961	ACVRL1	up	90	44	13	protein-coding	ACVRL1	hsa:94	Receptor protein serine/threonine kinase
hsa-miR-615-5p	C20orf166-AS1	12	hsa-mir-615	gggggtccccggtgctcggatc	up	44	37	13	ncRNA	C20orf166-AS1	hsa:253868	C20orf166 antisense RNA 1	NDRG1	up	86	44	13	protein-coding	NDRG1	hsa:10397	cDNA FLJ42719 fis, clone BRAMY3010492, highly similar to Protein NDRG1
hsa-miR-30b-3p	PAX8-AS1	12	hsa-mir-30b	ctgggaggtggatgtttacttc	up	74	40	13	ncRNA	PAX8-AS1	hsa:654433	PAX8 antisense RNA 1	NDRG1	up	86	44	13	protein-coding	NDRG1	hsa:10397	cDNA FLJ42719 fis, clone BRAMY3010492, highly similar to Protein NDRG1
hsa-miR-615-5p	CD81-AS1	12	hsa-mir-615	gggggtccccggtgctcggatc	up	32	26	13	ncRNA	CD81-AS1	hsa:101927682	CD81 antisense RNA 1	NDRG1	up	86	44	13	protein-coding	NDRG1	hsa:10397	cDNA FLJ42719 fis, clone BRAMY3010492, highly similar to Protein NDRG1
hsa-miR-30b-3p	LOC101927809	12	hsa-mir-30b	ctgggaggtggatgtttacttc	up	92	44	13	ncRNA	LOC101927809	hsa:101927809	uncharacterized LOC101927809	NDRG1	up	86	44	13	protein-coding	NDRG1	hsa:10397	cDNA FLJ42719 fis, clone BRAMY3010492, highly similar to Protein NDRG1
hsa-miR-615-5p	PCOLCE-AS1	12	hsa-mir-615	gggggtccccggtgctcggatc	up	54	39	13	ncRNA	PCOLCE-AS1	hsa:100129845	PCOLCE antisense RNA 1	NDRG1	up	86	44	13	protein-coding	NDRG1	hsa:10397	cDNA FLJ42719 fis, clone BRAMY3010492, highly similar to Protein NDRG1
hsa-miR-30b-3p	PCOLCE-AS1	12	hsa-mir-30b	ctgggaggtggatgtttacttc	up	54	39	13	ncRNA	PCOLCE-AS1	hsa:100129845	PCOLCE antisense RNA 1	NDRG1	up	86	44	13	protein-coding	NDRG1	hsa:10397	cDNA FLJ42719 fis, clone BRAMY3010492, highly similar to Protein NDRG1
hsa-miR-615-5p	LINC01573	12	hsa-mir-615	gggggtccccggtgctcggatc	up	69	40	13	ncRNA	NALT1	hsa:101928483	long intergenic non-protein coding RNA 1573	NDRG1	up	86	44	13	protein-coding	NDRG1	hsa:10397	cDNA FLJ42719 fis, clone BRAMY3010492, highly similar to Protein NDRG1
hsa-miR-30b-3p	LINC01573	12	hsa-mir-30b	ctgggaggtggatgtttacttc	up	69	40	13	ncRNA	NALT1	hsa:101928483	long intergenic non-protein coding RNA 1573	NDRG1	up	86	44	13	protein-coding	NDRG1	hsa:10397	cDNA FLJ42719 fis, clone BRAMY3010492, highly similar to Protein NDRG1
hsa-miR-30b-3p	LOC284344	12	hsa-mir-30b	ctgggaggtggatgtttacttc	up	43	31	13	ncRNA	LOC284344	hsa:284344	uncharacterized LOC284344	NDRG1	up	86	44	13	protein-coding	NDRG1	hsa:10397	cDNA FLJ42719 fis, clone BRAMY3010492, highly similar to Protein NDRG1
hsa-miR-30b-3p	LINC00961	12	hsa-mir-30b	ctgggaggtggatgtttacttc	up	94	44	13	ncRNA	LINC00961	hsa:158376	long intergenic non-protein coding RNA 961	NDRG1	up	86	44	13	protein-coding	NDRG1	hsa:10397	cDNA FLJ42719 fis, clone BRAMY3010492, highly similar to Protein NDRG1
hsa-miR-30b-3p	PAX8-AS1	12	hsa-mir-30b	ctgggaggtggatgtttacttc	up	74	40	13	ncRNA	PAX8-AS1	hsa:654433	PAX8 antisense RNA 1	PGA3	up	78	44	13	protein-coding	PGA3	hsa:643834	cDNA FLJ60006, highly similar to Pepsin A (EC 3.4.23.1)
hsa-miR-30b-3p	LOC101927809	12	hsa-mir-30b	ctgggaggtggatgtttacttc	up	92	44	13	ncRNA	LOC101927809	hsa:101927809	uncharacterized LOC101927809	PGA3	up	78	44	13	protein-coding	PGA3	hsa:643834	cDNA FLJ60006, highly similar to Pepsin A (EC 3.4.23.1)
hsa-miR-30b-3p	PCOLCE-AS1	12	hsa-mir-30b	ctgggaggtggatgtttacttc	up	54	39	13	ncRNA	PCOLCE-AS1	hsa:100129845	PCOLCE antisense RNA 1	PGA3	up	78	44	13	protein-coding	PGA3	hsa:643834	cDNA FLJ60006, highly similar to Pepsin A (EC 3.4.23.1)
hsa-miR-30b-3p	LINC01573	12	hsa-mir-30b	ctgggaggtggatgtttacttc	up	69	40	13	ncRNA	NALT1	hsa:101928483	long intergenic non-protein coding RNA 1573	PGA3	up	78	44	13	protein-coding	PGA3	hsa:643834	cDNA FLJ60006, highly similar to Pepsin A (EC 3.4.23.1)
hsa-miR-30b-3p	LOC284344	12	hsa-mir-30b	ctgggaggtggatgtttacttc	up	43	31	13	ncRNA	LOC284344	hsa:284344	uncharacterized LOC284344	PGA3	up	78	44	13	protein-coding	PGA3	hsa:643834	cDNA FLJ60006, highly similar to Pepsin A (EC 3.4.23.1)
hsa-miR-30b-3p	LINC00961	12	hsa-mir-30b	ctgggaggtggatgtttacttc	up	94	44	13	ncRNA	LINC00961	hsa:158376	long intergenic non-protein coding RNA 961	PGA3	up	78	44	13	protein-coding	PGA3	hsa:643834	cDNA FLJ60006, highly similar to Pepsin A (EC 3.4.23.1)
hsa-miR-30b-3p	PAX8-AS1	12	hsa-mir-30b	ctgggaggtggatgtttacttc	up	74	40	13	ncRNA	PAX8-AS1	hsa:654433	PAX8 antisense RNA 1	PGA5	up	78	44	13	protein-coding	PGA5	hsa:5222	Pepsinogen 5, group I (Pepsinogen A)
hsa-miR-30b-3p	LOC101927809	12	hsa-mir-30b	ctgggaggtggatgtttacttc	up	92	44	13	ncRNA	LOC101927809	hsa:101927809	uncharacterized LOC101927809	PGA5	up	78	44	13	protein-coding	PGA5	hsa:5222	Pepsinogen 5, group I (Pepsinogen A)
hsa-miR-30b-3p	PCOLCE-AS1	12	hsa-mir-30b	ctgggaggtggatgtttacttc	up	54	39	13	ncRNA	PCOLCE-AS1	hsa:100129845	PCOLCE antisense RNA 1	PGA5	up	78	44	13	protein-coding	PGA5	hsa:5222	Pepsinogen 5, group I (Pepsinogen A)
hsa-miR-30b-3p	LINC01573	12	hsa-mir-30b	ctgggaggtggatgtttacttc	up	69	40	13	ncRNA	NALT1	hsa:101928483	long intergenic non-protein coding RNA 1573	PGA5	up	78	44	13	protein-coding	PGA5	hsa:5222	Pepsinogen 5, group I (Pepsinogen A)
hsa-miR-30b-3p	LOC284344	12	hsa-mir-30b	ctgggaggtggatgtttacttc	up	43	31	13	ncRNA	LOC284344	hsa:284344	uncharacterized LOC284344	PGA5	up	78	44	13	protein-coding	PGA5	hsa:5222	Pepsinogen 5, group I (Pepsinogen A)
hsa-miR-30b-3p	LINC00961	12	hsa-mir-30b	ctgggaggtggatgtttacttc	up	94	44	13	ncRNA	LINC00961	hsa:158376	long intergenic non-protein coding RNA 961	PGA5	up	78	44	13	protein-coding	PGA5	hsa:5222	Pepsinogen 5, group I (Pepsinogen A)
hsa-miR-30b-3p	PAX8-AS1	12	hsa-mir-30b	ctgggaggtggatgtttacttc	up	74	40	13	ncRNA	PAX8-AS1	hsa:654433	PAX8 antisense RNA 1	C7	up	72	44	13	protein-coding	C7	hsa:730	cDNA FLJ78207, highly similar to Human complement protein component C7 mRNA
hsa-miR-30b-3p	LOC101927809	12	hsa-mir-30b	ctgggaggtggatgtttacttc	up	92	44	13	ncRNA	LOC101927809	hsa:101927809	uncharacterized LOC101927809	C7	up	72	44	13	protein-coding	C7	hsa:730	cDNA FLJ78207, highly similar to Human complement protein component C7 mRNA
hsa-miR-30b-3p	PCOLCE-AS1	12	hsa-mir-30b	ctgggaggtggatgtttacttc	up	54	39	13	ncRNA	PCOLCE-AS1	hsa:100129845	PCOLCE antisense RNA 1	C7	up	72	44	13	protein-coding	C7	hsa:730	cDNA FLJ78207, highly similar to Human complement protein component C7 mRNA
hsa-miR-30b-3p	LINC01573	12	hsa-mir-30b	ctgggaggtggatgtttacttc	up	69	40	13	ncRNA	NALT1	hsa:101928483	long intergenic non-protein coding RNA 1573	C7	up	72	44	13	protein-coding	C7	hsa:730	cDNA FLJ78207, highly similar to Human complement protein component C7 mRNA
hsa-miR-30b-3p	LOC284344	12	hsa-mir-30b	ctgggaggtggatgtttacttc	up	43	31	13	ncRNA	LOC284344	hsa:284344	uncharacterized LOC284344	C7	up	72	44	13	protein-coding	C7	hsa:730	cDNA FLJ78207, highly similar to Human complement protein component C7 mRNA
hsa-miR-30b-3p	LINC00961	12	hsa-mir-30b	ctgggaggtggatgtttacttc	up	94	44	13	ncRNA	LINC00961	hsa:158376	long intergenic non-protein coding RNA 961	C7	up	72	44	13	protein-coding	C7	hsa:730	cDNA FLJ78207, highly similar to Human complement protein component C7 mRNA
hsa-miR-342-5p	C20orf166-AS1	12	hsa-mir-342	aggggtgctatctgtgattga	up	44	37	13	ncRNA	C20orf166-AS1	hsa:253868	C20orf166 antisense RNA 1	SLC2A3	up	76	44	13	protein-coding	SLC2A3	hsa:6515	cDNA FLJ57557, highly similar to Solute carrier family 2, facilitated glucose transporter member 3
hsa-miR-30b-3p	PAX8-AS1	12	hsa-mir-30b	ctgggaggtggatgtttacttc	up	74	40	13	ncRNA	PAX8-AS1	hsa:654433	PAX8 antisense RNA 1	SLC2A3	up	76	44	13	protein-coding	SLC2A3	hsa:6515	cDNA FLJ57557, highly similar to Solute carrier family 2, facilitated glucose transporter member 3
hsa-miR-342-5p	CD81-AS1	12	hsa-mir-342	aggggtgctatctgtgattga	up	32	26	13	ncRNA	CD81-AS1	hsa:101927682	CD81 antisense RNA 1	SLC2A3	up	76	44	13	protein-coding	SLC2A3	hsa:6515	cDNA FLJ57557, highly similar to Solute carrier family 2, facilitated glucose transporter member 3
hsa-miR-342-5p	LOC101927809	12	hsa-mir-342	aggggtgctatctgtgattga	up	92	44	13	ncRNA	LOC101927809	hsa:101927809	uncharacterized LOC101927809	SLC2A3	up	76	44	13	protein-coding	SLC2A3	hsa:6515	cDNA FLJ57557, highly similar to Solute carrier family 2, facilitated glucose transporter member 3
hsa-miR-30b-3p	LOC101927809	12	hsa-mir-30b	ctgggaggtggatgtttacttc	up	92	44	13	ncRNA	LOC101927809	hsa:101927809	uncharacterized LOC101927809	SLC2A3	up	76	44	13	protein-coding	SLC2A3	hsa:6515	cDNA FLJ57557, highly similar to Solute carrier family 2, facilitated glucose transporter member 3
hsa-miR-342-5p	LINC00473	12	hsa-mir-342	aggggtgctatctgtgattga	up	75	40	13	ncRNA	LINC00473	hsa:90632	Putative transcriptional regulator encoded by LINC00473	SLC2A3	up	76	44	13	protein-coding	SLC2A3	hsa:6515	cDNA FLJ57557, highly similar to Solute carrier family 2, facilitated glucose transporter member 3
hsa-miR-30b-3p	PCOLCE-AS1	12	hsa-mir-30b	ctgggaggtggatgtttacttc	up	54	39	13	ncRNA	PCOLCE-AS1	hsa:100129845	PCOLCE antisense RNA 1	SLC2A3	up	76	44	13	protein-coding	SLC2A3	hsa:6515	cDNA FLJ57557, highly similar to Solute carrier family 2, facilitated glucose transporter member 3
hsa-miR-342-5p	LINC01573	12	hsa-mir-342	aggggtgctatctgtgattga	up	69	40	13	ncRNA	NALT1	hsa:101928483	long intergenic non-protein coding RNA 1573	SLC2A3	up	76	44	13	protein-coding	SLC2A3	hsa:6515	cDNA FLJ57557, highly similar to Solute carrier family 2, facilitated glucose transporter member 3
hsa-miR-30b-3p	LINC01573	12	hsa-mir-30b	ctgggaggtggatgtttacttc	up	69	40	13	ncRNA	NALT1	hsa:101928483	long intergenic non-protein coding RNA 1573	SLC2A3	up	76	44	13	protein-coding	SLC2A3	hsa:6515	cDNA FLJ57557, highly similar to Solute carrier family 2, facilitated glucose transporter member 3
hsa-miR-30b-3p	LOC284344	12	hsa-mir-30b	ctgggaggtggatgtttacttc	up	43	31	13	ncRNA	LOC284344	hsa:284344	uncharacterized LOC284344	SLC2A3	up	76	44	13	protein-coding	SLC2A3	hsa:6515	cDNA FLJ57557, highly similar to Solute carrier family 2, facilitated glucose transporter member 3
hsa-miR-30b-3p	LINC00961	12	hsa-mir-30b	ctgggaggtggatgtttacttc	up	94	44	13	ncRNA	LINC00961	hsa:158376	long intergenic non-protein coding RNA 961	SLC2A3	up	76	44	13	protein-coding	SLC2A3	hsa:6515	cDNA FLJ57557, highly similar to Solute carrier family 2, facilitated glucose transporter member 3
hsa-miR-342-5p	C20orf166-AS1	12	hsa-mir-342	aggggtgctatctgtgattga	up	44	37	13	ncRNA	C20orf166-AS1	hsa:253868	C20orf166 antisense RNA 1	ATP4A	up	81	44	13	protein-coding	ATP4A	hsa:495	Potassium-transporting ATPase alpha chain 1
hsa-miR-615-5p	C20orf166-AS1	12	hsa-mir-615	gggggtccccggtgctcggatc	up	44	37	13	ncRNA	C20orf166-AS1	hsa:253868	C20orf166 antisense RNA 1	ATP4A	up	81	44	13	protein-coding	ATP4A	hsa:495	Potassium-transporting ATPase alpha chain 1
hsa-miR-342-5p	CD81-AS1	12	hsa-mir-342	aggggtgctatctgtgattga	up	32	26	13	ncRNA	CD81-AS1	hsa:101927682	CD81 antisense RNA 1	ATP4A	up	81	44	13	protein-coding	ATP4A	hsa:495	Potassium-transporting ATPase alpha chain 1
hsa-miR-615-5p	CD81-AS1	12	hsa-mir-615	gggggtccccggtgctcggatc	up	32	26	13	ncRNA	CD81-AS1	hsa:101927682	CD81 antisense RNA 1	ATP4A	up	81	44	13	protein-coding	ATP4A	hsa:495	Potassium-transporting ATPase alpha chain 1
hsa-miR-342-5p	LOC101927809	12	hsa-mir-342	aggggtgctatctgtgattga	up	92	44	13	ncRNA	LOC101927809	hsa:101927809	uncharacterized LOC101927809	ATP4A	up	81	44	13	protein-coding	ATP4A	hsa:495	Potassium-transporting ATPase alpha chain 1
hsa-miR-342-5p	LINC00473	12	hsa-mir-342	aggggtgctatctgtgattga	up	75	40	13	ncRNA	LINC00473	hsa:90632	Putative transcriptional regulator encoded by LINC00473	ATP4A	up	81	44	13	protein-coding	ATP4A	hsa:495	Potassium-transporting ATPase alpha chain 1
hsa-miR-615-5p	PCOLCE-AS1	12	hsa-mir-615	gggggtccccggtgctcggatc	up	54	39	13	ncRNA	PCOLCE-AS1	hsa:100129845	PCOLCE antisense RNA 1	ATP4A	up	81	44	13	protein-coding	ATP4A	hsa:495	Potassium-transporting ATPase alpha chain 1
hsa-miR-342-5p	LINC01573	12	hsa-mir-342	aggggtgctatctgtgattga	up	69	40	13	ncRNA	NALT1	hsa:101928483	long intergenic non-protein coding RNA 1573	ATP4A	up	81	44	13	protein-coding	ATP4A	hsa:495	Potassium-transporting ATPase alpha chain 1
hsa-miR-615-5p	LINC01573	12	hsa-mir-615	gggggtccccggtgctcggatc	up	69	40	13	ncRNA	NALT1	hsa:101928483	long intergenic non-protein coding RNA 1573	ATP4A	up	81	44	13	protein-coding	ATP4A	hsa:495	Potassium-transporting ATPase alpha chain 1
hsa-miR-30b-3p	PAX8-AS1	12	hsa-mir-30b	ctgggaggtggatgtttacttc	up	74	40	13	ncRNA	PAX8-AS1	hsa:654433	PAX8 antisense RNA 1	LYZ	up	80	44	13	protein-coding	LYZ	hsa:4069	Lysozyme C
hsa-miR-30b-3p	LOC101927809	12	hsa-mir-30b	ctgggaggtggatgtttacttc	up	92	44	13	ncRNA	LOC101927809	hsa:101927809	uncharacterized LOC101927809	LYZ	up	80	44	13	protein-coding	LYZ	hsa:4069	Lysozyme C
hsa-miR-30b-3p	PCOLCE-AS1	12	hsa-mir-30b	ctgggaggtggatgtttacttc	up	54	39	13	ncRNA	PCOLCE-AS1	hsa:100129845	PCOLCE antisense RNA 1	LYZ	up	80	44	13	protein-coding	LYZ	hsa:4069	Lysozyme C
hsa-miR-30b-3p	LINC01573	12	hsa-mir-30b	ctgggaggtggatgtttacttc	up	69	40	13	ncRNA	NALT1	hsa:101928483	long intergenic non-protein coding RNA 1573	LYZ	up	80	44	13	protein-coding	LYZ	hsa:4069	Lysozyme C
hsa-miR-30b-3p	LOC284344	12	hsa-mir-30b	ctgggaggtggatgtttacttc	up	43	31	13	ncRNA	LOC284344	hsa:284344	uncharacterized LOC284344	LYZ	up	80	44	13	protein-coding	LYZ	hsa:4069	Lysozyme C
hsa-miR-30b-3p	LINC00961	12	hsa-mir-30b	ctgggaggtggatgtttacttc	up	94	44	13	ncRNA	LINC00961	hsa:158376	long intergenic non-protein coding RNA 961	LYZ	up	80	44	13	protein-coding	LYZ	hsa:4069	Lysozyme C
hsa-miR-615-5p	C20orf166-AS1	12	hsa-mir-615	gggggtccccggtgctcggatc	up	44	37	13	ncRNA	C20orf166-AS1	hsa:253868	C20orf166 antisense RNA 1	PIGR	up	71	44	13	protein-coding	PIGR	hsa:5284	Polymeric immunoglobulin receptor
hsa-miR-30b-3p	PAX8-AS1	12	hsa-mir-30b	ctgggaggtggatgtttacttc	up	74	40	13	ncRNA	PAX8-AS1	hsa:654433	PAX8 antisense RNA 1	PIGR	up	71	44	13	protein-coding	PIGR	hsa:5284	Polymeric immunoglobulin receptor
hsa-miR-615-5p	CD81-AS1	12	hsa-mir-615	gggggtccccggtgctcggatc	up	32	26	13	ncRNA	CD81-AS1	hsa:101927682	CD81 antisense RNA 1	PIGR	up	71	44	13	protein-coding	PIGR	hsa:5284	Polymeric immunoglobulin receptor
hsa-miR-30b-3p	LOC101927809	12	hsa-mir-30b	ctgggaggtggatgtttacttc	up	92	44	13	ncRNA	LOC101927809	hsa:101927809	uncharacterized LOC101927809	PIGR	up	71	44	13	protein-coding	PIGR	hsa:5284	Polymeric immunoglobulin receptor
hsa-miR-615-5p	PCOLCE-AS1	12	hsa-mir-615	gggggtccccggtgctcggatc	up	54	39	13	ncRNA	PCOLCE-AS1	hsa:100129845	PCOLCE antisense RNA 1	PIGR	up	71	44	13	protein-coding	PIGR	hsa:5284	Polymeric immunoglobulin receptor
hsa-miR-30b-3p	PCOLCE-AS1	12	hsa-mir-30b	ctgggaggtggatgtttacttc	up	54	39	13	ncRNA	PCOLCE-AS1	hsa:100129845	PCOLCE antisense RNA 1	PIGR	up	71	44	13	protein-coding	PIGR	hsa:5284	Polymeric immunoglobulin receptor
hsa-miR-615-5p	LINC01573	12	hsa-mir-615	gggggtccccggtgctcggatc	up	69	40	13	ncRNA	NALT1	hsa:101928483	long intergenic non-protein coding RNA 1573	PIGR	up	71	44	13	protein-coding	PIGR	hsa:5284	Polymeric immunoglobulin receptor
hsa-miR-30b-3p	LINC01573	12	hsa-mir-30b	ctgggaggtggatgtttacttc	up	69	40	13	ncRNA	NALT1	hsa:101928483	long intergenic non-protein coding RNA 1573	PIGR	up	71	44	13	protein-coding	PIGR	hsa:5284	Polymeric immunoglobulin receptor
hsa-miR-30b-3p	LOC284344	12	hsa-mir-30b	ctgggaggtggatgtttacttc	up	43	31	13	ncRNA	LOC284344	hsa:284344	uncharacterized LOC284344	PIGR	up	71	44	13	protein-coding	PIGR	hsa:5284	Polymeric immunoglobulin receptor
hsa-miR-30b-3p	LINC00961	12	hsa-mir-30b	ctgggaggtggatgtttacttc	up	94	44	13	ncRNA	LINC00961	hsa:158376	long intergenic non-protein coding RNA 961	PIGR	up	71	44	13	protein-coding	PIGR	hsa:5284	Polymeric immunoglobulin receptor
hsa-miR-30b-3p	PAX8-AS1	12	hsa-mir-30b	ctgggaggtggatgtttacttc	up	74	40	13	ncRNA	PAX8-AS1	hsa:654433	PAX8 antisense RNA 1	CTSE	up	88	44	13	protein-coding	CTSE	hsa:1510	cDNA FLJ60742, highly similar to Homo sapiens cathepsin E (CTSE), transcript variant 2, mRNA
hsa-miR-30b-3p	LOC101927809	12	hsa-mir-30b	ctgggaggtggatgtttacttc	up	92	44	13	ncRNA	LOC101927809	hsa:101927809	uncharacterized LOC101927809	CTSE	up	88	44	13	protein-coding	CTSE	hsa:1510	cDNA FLJ60742, highly similar to Homo sapiens cathepsin E (CTSE), transcript variant 2, mRNA
hsa-miR-30b-3p	PCOLCE-AS1	12	hsa-mir-30b	ctgggaggtggatgtttacttc	up	54	39	13	ncRNA	PCOLCE-AS1	hsa:100129845	PCOLCE antisense RNA 1	CTSE	up	88	44	13	protein-coding	CTSE	hsa:1510	cDNA FLJ60742, highly similar to Homo sapiens cathepsin E (CTSE), transcript variant 2, mRNA
hsa-miR-30b-3p	LINC01573	12	hsa-mir-30b	ctgggaggtggatgtttacttc	up	69	40	13	ncRNA	NALT1	hsa:101928483	long intergenic non-protein coding RNA 1573	CTSE	up	88	44	13	protein-coding	CTSE	hsa:1510	cDNA FLJ60742, highly similar to Homo sapiens cathepsin E (CTSE), transcript variant 2, mRNA
hsa-miR-30b-3p	LOC284344	12	hsa-mir-30b	ctgggaggtggatgtttacttc	up	43	31	13	ncRNA	LOC284344	hsa:284344	uncharacterized LOC284344	CTSE	up	88	44	13	protein-coding	CTSE	hsa:1510	cDNA FLJ60742, highly similar to Homo sapiens cathepsin E (CTSE), transcript variant 2, mRNA
hsa-miR-30b-3p	LINC00961	12	hsa-mir-30b	ctgggaggtggatgtttacttc	up	94	44	13	ncRNA	LINC00961	hsa:158376	long intergenic non-protein coding RNA 961	CTSE	up	88	44	13	protein-coding	CTSE	hsa:1510	cDNA FLJ60742, highly similar to Homo sapiens cathepsin E (CTSE), transcript variant 2, mRNA
hsa-miR-342-5p	C20orf166-AS1	12	hsa-mir-342	aggggtgctatctgtgattga	up	44	37	13	ncRNA	C20orf166-AS1	hsa:253868	C20orf166 antisense RNA 1	SLC2A14	up	98	44	13	protein-coding	SLC2A14	hsa:144195	cDNA FLJ56136, highly similar to Solute carrier family 2, facilitated glucosetransporter member 14
hsa-miR-30b-3p	PAX8-AS1	12	hsa-mir-30b	ctgggaggtggatgtttacttc	up	74	40	13	ncRNA	PAX8-AS1	hsa:654433	PAX8 antisense RNA 1	SLC2A14	up	98	44	13	protein-coding	SLC2A14	hsa:144195	cDNA FLJ56136, highly similar to Solute carrier family 2, facilitated glucosetransporter member 14
hsa-miR-342-5p	CD81-AS1	12	hsa-mir-342	aggggtgctatctgtgattga	up	32	26	13	ncRNA	CD81-AS1	hsa:101927682	CD81 antisense RNA 1	SLC2A14	up	98	44	13	protein-coding	SLC2A14	hsa:144195	cDNA FLJ56136, highly similar to Solute carrier family 2, facilitated glucosetransporter member 14
hsa-miR-342-5p	LOC101927809	12	hsa-mir-342	aggggtgctatctgtgattga	up	92	44	13	ncRNA	LOC101927809	hsa:101927809	uncharacterized LOC101927809	SLC2A14	up	98	44	13	protein-coding	SLC2A14	hsa:144195	cDNA FLJ56136, highly similar to Solute carrier family 2, facilitated glucosetransporter member 14
hsa-miR-30b-3p	LOC101927809	12	hsa-mir-30b	ctgggaggtggatgtttacttc	up	92	44	13	ncRNA	LOC101927809	hsa:101927809	uncharacterized LOC101927809	SLC2A14	up	98	44	13	protein-coding	SLC2A14	hsa:144195	cDNA FLJ56136, highly similar to Solute carrier family 2, facilitated glucosetransporter member 14
hsa-miR-342-5p	LINC00473	12	hsa-mir-342	aggggtgctatctgtgattga	up	75	40	13	ncRNA	LINC00473	hsa:90632	Putative transcriptional regulator encoded by LINC00473	SLC2A14	up	98	44	13	protein-coding	SLC2A14	hsa:144195	cDNA FLJ56136, highly similar to Solute carrier family 2, facilitated glucosetransporter member 14
hsa-miR-30b-3p	PCOLCE-AS1	12	hsa-mir-30b	ctgggaggtggatgtttacttc	up	54	39	13	ncRNA	PCOLCE-AS1	hsa:100129845	PCOLCE antisense RNA 1	SLC2A14	up	98	44	13	protein-coding	SLC2A14	hsa:144195	cDNA FLJ56136, highly similar to Solute carrier family 2, facilitated glucosetransporter member 14
hsa-miR-342-5p	LINC01573	12	hsa-mir-342	aggggtgctatctgtgattga	up	69	40	13	ncRNA	NALT1	hsa:101928483	long intergenic non-protein coding RNA 1573	SLC2A14	up	98	44	13	protein-coding	SLC2A14	hsa:144195	cDNA FLJ56136, highly similar to Solute carrier family 2, facilitated glucosetransporter member 14
hsa-miR-30b-3p	LINC01573	12	hsa-mir-30b	ctgggaggtggatgtttacttc	up	69	40	13	ncRNA	NALT1	hsa:101928483	long intergenic non-protein coding RNA 1573	SLC2A14	up	98	44	13	protein-coding	SLC2A14	hsa:144195	cDNA FLJ56136, highly similar to Solute carrier family 2, facilitated glucosetransporter member 14
hsa-miR-30b-3p	LOC284344	12	hsa-mir-30b	ctgggaggtggatgtttacttc	up	43	31	13	ncRNA	LOC284344	hsa:284344	uncharacterized LOC284344	SLC2A14	up	98	44	13	protein-coding	SLC2A14	hsa:144195	cDNA FLJ56136, highly similar to Solute carrier family 2, facilitated glucosetransporter member 14
hsa-miR-30b-3p	LINC00961	12	hsa-mir-30b	ctgggaggtggatgtttacttc	up	94	44	13	ncRNA	LINC00961	hsa:158376	long intergenic non-protein coding RNA 961	SLC2A14	up	98	44	13	protein-coding	SLC2A14	hsa:144195	cDNA FLJ56136, highly similar to Solute carrier family 2, facilitated glucosetransporter member 14
hsa-miR-30b-3p	PAX8-AS1	12	hsa-mir-30b	ctgggaggtggatgtttacttc	up	74	40	13	ncRNA	PAX8-AS1	hsa:654433	PAX8 antisense RNA 1	MUC5AC	up	86	44	13	protein-coding	MUC5AC	hsa:4586	Mucin 5AC, oligomeric mucus/gel-forming
hsa-miR-30b-3p	LOC101927809	12	hsa-mir-30b	ctgggaggtggatgtttacttc	up	92	44	13	ncRNA	LOC101927809	hsa:101927809	uncharacterized LOC101927809	MUC5AC	up	86	44	13	protein-coding	MUC5AC	hsa:4586	Mucin 5AC, oligomeric mucus/gel-forming
hsa-miR-30b-3p	PCOLCE-AS1	12	hsa-mir-30b	ctgggaggtggatgtttacttc	up	54	39	13	ncRNA	PCOLCE-AS1	hsa:100129845	PCOLCE antisense RNA 1	MUC5AC	up	86	44	13	protein-coding	MUC5AC	hsa:4586	Mucin 5AC, oligomeric mucus/gel-forming
hsa-miR-30b-3p	LINC01573	12	hsa-mir-30b	ctgggaggtggatgtttacttc	up	69	40	13	ncRNA	NALT1	hsa:101928483	long intergenic non-protein coding RNA 1573	MUC5AC	up	86	44	13	protein-coding	MUC5AC	hsa:4586	Mucin 5AC, oligomeric mucus/gel-forming
hsa-miR-30b-3p	LOC284344	12	hsa-mir-30b	ctgggaggtggatgtttacttc	up	43	31	13	ncRNA	LOC284344	hsa:284344	uncharacterized LOC284344	MUC5AC	up	86	44	13	protein-coding	MUC5AC	hsa:4586	Mucin 5AC, oligomeric mucus/gel-forming
hsa-miR-30b-3p	LINC00961	12	hsa-mir-30b	ctgggaggtggatgtttacttc	up	94	44	13	ncRNA	LINC00961	hsa:158376	long intergenic non-protein coding RNA 961	MUC5AC	up	86	44	13	protein-coding	MUC5AC	hsa:4586	Mucin 5AC, oligomeric mucus/gel-forming
hsa-miR-30b-3p	PAX8-AS1	12	hsa-mir-30b	ctgggaggtggatgtttacttc	up	74	40	13	ncRNA	PAX8-AS1	hsa:654433	PAX8 antisense RNA 1	MUC6	up	78	44	13	protein-coding	MUC6	hsa:4588	Mucin-6
hsa-miR-30b-3p	LOC101927809	12	hsa-mir-30b	ctgggaggtggatgtttacttc	up	92	44	13	ncRNA	LOC101927809	hsa:101927809	uncharacterized LOC101927809	MUC6	up	78	44	13	protein-coding	MUC6	hsa:4588	Mucin-6
hsa-miR-30b-3p	PCOLCE-AS1	12	hsa-mir-30b	ctgggaggtggatgtttacttc	up	54	39	13	ncRNA	PCOLCE-AS1	hsa:100129845	PCOLCE antisense RNA 1	MUC6	up	78	44	13	protein-coding	MUC6	hsa:4588	Mucin-6
hsa-miR-30b-3p	LINC01573	12	hsa-mir-30b	ctgggaggtggatgtttacttc	up	69	40	13	ncRNA	NALT1	hsa:101928483	long intergenic non-protein coding RNA 1573	MUC6	up	78	44	13	protein-coding	MUC6	hsa:4588	Mucin-6
hsa-miR-30b-3p	LOC284344	12	hsa-mir-30b	ctgggaggtggatgtttacttc	up	43	31	13	ncRNA	LOC284344	hsa:284344	uncharacterized LOC284344	MUC6	up	78	44	13	protein-coding	MUC6	hsa:4588	Mucin-6
hsa-miR-30b-3p	LINC00961	12	hsa-mir-30b	ctgggaggtggatgtttacttc	up	94	44	13	ncRNA	LINC00961	hsa:158376	long intergenic non-protein coding RNA 961	MUC6	up	78	44	13	protein-coding	MUC6	hsa:4588	Mucin-6
hsa-miR-6820-3p	ZNF32-AS3	12	hsa-mir-6820	tgtgacttctcccctgccacag	up	97	44	13	ncRNA	ZNF32-AS3	hsa:414201	ZNF32 antisense RNA 3	PLXNC1	up	78	44	13	protein-coding	PLXNC1	hsa:10154	cDNA FLJ58722, highly similar to Plexin-C1
hsa-miR-342-5p	C20orf166-AS1	12	hsa-mir-342	aggggtgctatctgtgattga	up	44	37	13	ncRNA	C20orf166-AS1	hsa:253868	C20orf166 antisense RNA 1	HES2	up	71	44	13	protein-coding	HES2	hsa:54626	Transcription factor HES-2
hsa-miR-615-5p	C20orf166-AS1	12	hsa-mir-615	gggggtccccggtgctcggatc	up	44	37	13	ncRNA	C20orf166-AS1	hsa:253868	C20orf166 antisense RNA 1	HES2	up	71	44	13	protein-coding	HES2	hsa:54626	Transcription factor HES-2
hsa-miR-342-5p	CD81-AS1	12	hsa-mir-342	aggggtgctatctgtgattga	up	32	26	13	ncRNA	CD81-AS1	hsa:101927682	CD81 antisense RNA 1	HES2	up	71	44	13	protein-coding	HES2	hsa:54626	Transcription factor HES-2
hsa-miR-615-5p	CD81-AS1	12	hsa-mir-615	gggggtccccggtgctcggatc	up	32	26	13	ncRNA	CD81-AS1	hsa:101927682	CD81 antisense RNA 1	HES2	up	71	44	13	protein-coding	HES2	hsa:54626	Transcription factor HES-2
hsa-miR-342-5p	LOC101927809	12	hsa-mir-342	aggggtgctatctgtgattga	up	92	44	13	ncRNA	LOC101927809	hsa:101927809	uncharacterized LOC101927809	HES2	up	71	44	13	protein-coding	HES2	hsa:54626	Transcription factor HES-2
hsa-miR-342-5p	LINC00473	12	hsa-mir-342	aggggtgctatctgtgattga	up	75	40	13	ncRNA	LINC00473	hsa:90632	Putative transcriptional regulator encoded by LINC00473	HES2	up	71	44	13	protein-coding	HES2	hsa:54626	Transcription factor HES-2
hsa-miR-615-5p	PCOLCE-AS1	12	hsa-mir-615	gggggtccccggtgctcggatc	up	54	39	13	ncRNA	PCOLCE-AS1	hsa:100129845	PCOLCE antisense RNA 1	HES2	up	71	44	13	protein-coding	HES2	hsa:54626	Transcription factor HES-2
hsa-miR-342-5p	LINC01573	12	hsa-mir-342	aggggtgctatctgtgattga	up	69	40	13	ncRNA	NALT1	hsa:101928483	long intergenic non-protein coding RNA 1573	HES2	up	71	44	13	protein-coding	HES2	hsa:54626	Transcription factor HES-2
hsa-miR-615-5p	LINC01573	12	hsa-mir-615	gggggtccccggtgctcggatc	up	69	40	13	ncRNA	NALT1	hsa:101928483	long intergenic non-protein coding RNA 1573	HES2	up	71	44	13	protein-coding	HES2	hsa:54626	Transcription factor HES-2
hsa-miR-342-5p	C20orf166-AS1	12	hsa-mir-342	aggggtgctatctgtgattga	up	44	37	13	ncRNA	C20orf166-AS1	hsa:253868	C20orf166 antisense RNA 1	FIBCD1	up	70	43	13	protein-coding	FIBCD1	hsa:84929	Fibrinogen C domain-containing protein 1
hsa-miR-30b-3p	PAX8-AS1	12	hsa-mir-30b	ctgggaggtggatgtttacttc	up	74	40	13	ncRNA	PAX8-AS1	hsa:654433	PAX8 antisense RNA 1	FIBCD1	up	70	43	13	protein-coding	FIBCD1	hsa:84929	Fibrinogen C domain-containing protein 1
hsa-miR-342-5p	CD81-AS1	12	hsa-mir-342	aggggtgctatctgtgattga	up	32	26	13	ncRNA	CD81-AS1	hsa:101927682	CD81 antisense RNA 1	FIBCD1	up	70	43	13	protein-coding	FIBCD1	hsa:84929	Fibrinogen C domain-containing protein 1
hsa-miR-342-5p	LOC101927809	12	hsa-mir-342	aggggtgctatctgtgattga	up	92	44	13	ncRNA	LOC101927809	hsa:101927809	uncharacterized LOC101927809	FIBCD1	up	70	43	13	protein-coding	FIBCD1	hsa:84929	Fibrinogen C domain-containing protein 1
hsa-miR-30b-3p	LOC101927809	12	hsa-mir-30b	ctgggaggtggatgtttacttc	up	92	44	13	ncRNA	LOC101927809	hsa:101927809	uncharacterized LOC101927809	FIBCD1	up	70	43	13	protein-coding	FIBCD1	hsa:84929	Fibrinogen C domain-containing protein 1
hsa-miR-342-5p	LINC00473	12	hsa-mir-342	aggggtgctatctgtgattga	up	75	40	13	ncRNA	LINC00473	hsa:90632	Putative transcriptional regulator encoded by LINC00473	FIBCD1	up	70	43	13	protein-coding	FIBCD1	hsa:84929	Fibrinogen C domain-containing protein 1
hsa-miR-30b-3p	PCOLCE-AS1	12	hsa-mir-30b	ctgggaggtggatgtttacttc	up	54	39	13	ncRNA	PCOLCE-AS1	hsa:100129845	PCOLCE antisense RNA 1	FIBCD1	up	70	43	13	protein-coding	FIBCD1	hsa:84929	Fibrinogen C domain-containing protein 1
hsa-miR-342-5p	LINC01573	12	hsa-mir-342	aggggtgctatctgtgattga	up	69	40	13	ncRNA	NALT1	hsa:101928483	long intergenic non-protein coding RNA 1573	FIBCD1	up	70	43	13	protein-coding	FIBCD1	hsa:84929	Fibrinogen C domain-containing protein 1
hsa-miR-30b-3p	LINC01573	12	hsa-mir-30b	ctgggaggtggatgtttacttc	up	69	40	13	ncRNA	NALT1	hsa:101928483	long intergenic non-protein coding RNA 1573	FIBCD1	up	70	43	13	protein-coding	FIBCD1	hsa:84929	Fibrinogen C domain-containing protein 1
hsa-miR-30b-3p	LOC284344	12	hsa-mir-30b	ctgggaggtggatgtttacttc	up	43	31	13	ncRNA	LOC284344	hsa:284344	uncharacterized LOC284344	FIBCD1	up	70	43	13	protein-coding	FIBCD1	hsa:84929	Fibrinogen C domain-containing protein 1
hsa-miR-30b-3p	LINC00961	12	hsa-mir-30b	ctgggaggtggatgtttacttc	up	94	44	13	ncRNA	LINC00961	hsa:158376	long intergenic non-protein coding RNA 961	FIBCD1	up	70	43	13	protein-coding	FIBCD1	hsa:84929	Fibrinogen C domain-containing protein 1
hsa-miR-6820-3p	ZNF32-AS3	12	hsa-mir-6820	tgtgacttctcccctgccacag	up	97	44	13	ncRNA	ZNF32-AS3	hsa:414201	ZNF32 antisense RNA 3	FIBCD1	up	70	43	13	protein-coding	FIBCD1	hsa:84929	Fibrinogen C domain-containing protein 1
hsa-miR-30b-3p	PAX8-AS1	12	hsa-mir-30b	ctgggaggtggatgtttacttc	up	74	40	13	ncRNA	PAX8-AS1	hsa:654433	PAX8 antisense RNA 1	TGFA	up	70	40	13	protein-coding	TGFA	hsa:7039	Protransforming growth factor alpha
hsa-miR-30b-3p	LOC101927809	12	hsa-mir-30b	ctgggaggtggatgtttacttc	up	92	44	13	ncRNA	LOC101927809	hsa:101927809	uncharacterized LOC101927809	TGFA	up	70	40	13	protein-coding	TGFA	hsa:7039	Protransforming growth factor alpha
hsa-miR-30b-3p	PCOLCE-AS1	12	hsa-mir-30b	ctgggaggtggatgtttacttc	up	54	39	13	ncRNA	PCOLCE-AS1	hsa:100129845	PCOLCE antisense RNA 1	TGFA	up	70	40	13	protein-coding	TGFA	hsa:7039	Protransforming growth factor alpha
hsa-miR-30b-3p	LINC01573	12	hsa-mir-30b	ctgggaggtggatgtttacttc	up	69	40	13	ncRNA	NALT1	hsa:101928483	long intergenic non-protein coding RNA 1573	TGFA	up	70	40	13	protein-coding	TGFA	hsa:7039	Protransforming growth factor alpha
hsa-miR-30b-3p	LOC284344	12	hsa-mir-30b	ctgggaggtggatgtttacttc	up	43	31	13	ncRNA	LOC284344	hsa:284344	uncharacterized LOC284344	TGFA	up	70	40	13	protein-coding	TGFA	hsa:7039	Protransforming growth factor alpha
hsa-miR-30b-3p	LINC00961	12	hsa-mir-30b	ctgggaggtggatgtttacttc	up	94	44	13	ncRNA	LINC00961	hsa:158376	long intergenic non-protein coding RNA 961	TGFA	up	70	40	13	protein-coding	TGFA	hsa:7039	Protransforming growth factor alpha
hsa-miR-6820-3p	ZNF32-AS3	12	hsa-mir-6820	tgtgacttctcccctgccacag	up	97	44	13	ncRNA	ZNF32-AS3	hsa:414201	ZNF32 antisense RNA 3	TGFA	up	70	40	13	protein-coding	TGFA	hsa:7039	Protransforming growth factor alpha
hsa-miR-30b-3p	PAX8-AS1	12	hsa-mir-30b	ctgggaggtggatgtttacttc	up	74	40	13	ncRNA	PAX8-AS1	hsa:654433	PAX8 antisense RNA 1	FCGR2A	up	63	40	13	protein-coding	FCGR2A	hsa:2212	Low affinity immunoglobulin gamma Fc region receptor II-a
hsa-miR-30b-3p	LOC101927809	12	hsa-mir-30b	ctgggaggtggatgtttacttc	up	92	44	13	ncRNA	LOC101927809	hsa:101927809	uncharacterized LOC101927809	FCGR2A	up	63	40	13	protein-coding	FCGR2A	hsa:2212	Low affinity immunoglobulin gamma Fc region receptor II-a
hsa-miR-30b-3p	PCOLCE-AS1	12	hsa-mir-30b	ctgggaggtggatgtttacttc	up	54	39	13	ncRNA	PCOLCE-AS1	hsa:100129845	PCOLCE antisense RNA 1	FCGR2A	up	63	40	13	protein-coding	FCGR2A	hsa:2212	Low affinity immunoglobulin gamma Fc region receptor II-a
hsa-miR-30b-3p	LINC01573	12	hsa-mir-30b	ctgggaggtggatgtttacttc	up	69	40	13	ncRNA	NALT1	hsa:101928483	long intergenic non-protein coding RNA 1573	FCGR2A	up	63	40	13	protein-coding	FCGR2A	hsa:2212	Low affinity immunoglobulin gamma Fc region receptor II-a
hsa-miR-30b-3p	LOC284344	12	hsa-mir-30b	ctgggaggtggatgtttacttc	up	43	31	13	ncRNA	LOC284344	hsa:284344	uncharacterized LOC284344	FCGR2A	up	63	40	13	protein-coding	FCGR2A	hsa:2212	Low affinity immunoglobulin gamma Fc region receptor II-a
hsa-miR-30b-3p	LINC00961	12	hsa-mir-30b	ctgggaggtggatgtttacttc	up	94	44	13	ncRNA	LINC00961	hsa:158376	long intergenic non-protein coding RNA 961	FCGR2A	up	63	40	13	protein-coding	FCGR2A	hsa:2212	Low affinity immunoglobulin gamma Fc region receptor II-a
hsa-miR-30b-3p	PAX8-AS1	12	hsa-mir-30b	ctgggaggtggatgtttacttc	up	74	40	13	ncRNA	PAX8-AS1	hsa:654433	PAX8 antisense RNA 1	PDE2A	up	73	40	13	protein-coding	PDE2A	hsa:5138	cDNA FLJ37705 fis, clone BRHIP2017404, highly similar to cGMP-dependent 3',5'-cyclic phosphodiesterase (EC 3.1.4.17)
hsa-miR-30b-3p	LOC101927809	12	hsa-mir-30b	ctgggaggtggatgtttacttc	up	92	44	13	ncRNA	LOC101927809	hsa:101927809	uncharacterized LOC101927809	PDE2A	up	73	40	13	protein-coding	PDE2A	hsa:5138	cDNA FLJ37705 fis, clone BRHIP2017404, highly similar to cGMP-dependent 3',5'-cyclic phosphodiesterase (EC 3.1.4.17)
hsa-miR-30b-3p	PCOLCE-AS1	12	hsa-mir-30b	ctgggaggtggatgtttacttc	up	54	39	13	ncRNA	PCOLCE-AS1	hsa:100129845	PCOLCE antisense RNA 1	PDE2A	up	73	40	13	protein-coding	PDE2A	hsa:5138	cDNA FLJ37705 fis, clone BRHIP2017404, highly similar to cGMP-dependent 3',5'-cyclic phosphodiesterase (EC 3.1.4.17)
hsa-miR-30b-3p	LINC01573	12	hsa-mir-30b	ctgggaggtggatgtttacttc	up	69	40	13	ncRNA	NALT1	hsa:101928483	long intergenic non-protein coding RNA 1573	PDE2A	up	73	40	13	protein-coding	PDE2A	hsa:5138	cDNA FLJ37705 fis, clone BRHIP2017404, highly similar to cGMP-dependent 3',5'-cyclic phosphodiesterase (EC 3.1.4.17)
hsa-miR-30b-3p	LOC284344	12	hsa-mir-30b	ctgggaggtggatgtttacttc	up	43	31	13	ncRNA	LOC284344	hsa:284344	uncharacterized LOC284344	PDE2A	up	73	40	13	protein-coding	PDE2A	hsa:5138	cDNA FLJ37705 fis, clone BRHIP2017404, highly similar to cGMP-dependent 3',5'-cyclic phosphodiesterase (EC 3.1.4.17)
hsa-miR-30b-3p	LINC00961	12	hsa-mir-30b	ctgggaggtggatgtttacttc	up	94	44	13	ncRNA	LINC00961	hsa:158376	long intergenic non-protein coding RNA 961	PDE2A	up	73	40	13	protein-coding	PDE2A	hsa:5138	cDNA FLJ37705 fis, clone BRHIP2017404, highly similar to cGMP-dependent 3',5'-cyclic phosphodiesterase (EC 3.1.4.17)
hsa-miR-615-5p	C20orf166-AS1	12	hsa-mir-615	gggggtccccggtgctcggatc	up	44	37	13	ncRNA	C20orf166-AS1	hsa:253868	C20orf166 antisense RNA 1	FBXL16	up	70	40	13	protein-coding	FBXL16	hsa:146330	F-box/LRR-repeat protein 16
hsa-miR-30b-3p	PAX8-AS1	12	hsa-mir-30b	ctgggaggtggatgtttacttc	up	74	40	13	ncRNA	PAX8-AS1	hsa:654433	PAX8 antisense RNA 1	FBXL16	up	70	40	13	protein-coding	FBXL16	hsa:146330	F-box/LRR-repeat protein 16
hsa-miR-615-5p	CD81-AS1	12	hsa-mir-615	gggggtccccggtgctcggatc	up	32	26	13	ncRNA	CD81-AS1	hsa:101927682	CD81 antisense RNA 1	FBXL16	up	70	40	13	protein-coding	FBXL16	hsa:146330	F-box/LRR-repeat protein 16
hsa-miR-30b-3p	LOC101927809	12	hsa-mir-30b	ctgggaggtggatgtttacttc	up	92	44	13	ncRNA	LOC101927809	hsa:101927809	uncharacterized LOC101927809	FBXL16	up	70	40	13	protein-coding	FBXL16	hsa:146330	F-box/LRR-repeat protein 16
hsa-miR-615-5p	PCOLCE-AS1	12	hsa-mir-615	gggggtccccggtgctcggatc	up	54	39	13	ncRNA	PCOLCE-AS1	hsa:100129845	PCOLCE antisense RNA 1	FBXL16	up	70	40	13	protein-coding	FBXL16	hsa:146330	F-box/LRR-repeat protein 16
hsa-miR-30b-3p	PCOLCE-AS1	12	hsa-mir-30b	ctgggaggtggatgtttacttc	up	54	39	13	ncRNA	PCOLCE-AS1	hsa:100129845	PCOLCE antisense RNA 1	FBXL16	up	70	40	13	protein-coding	FBXL16	hsa:146330	F-box/LRR-repeat protein 16
hsa-miR-615-5p	LINC01573	12	hsa-mir-615	gggggtccccggtgctcggatc	up	69	40	13	ncRNA	NALT1	hsa:101928483	long intergenic non-protein coding RNA 1573	FBXL16	up	70	40	13	protein-coding	FBXL16	hsa:146330	F-box/LRR-repeat protein 16
hsa-miR-30b-3p	LINC01573	12	hsa-mir-30b	ctgggaggtggatgtttacttc	up	69	40	13	ncRNA	NALT1	hsa:101928483	long intergenic non-protein coding RNA 1573	FBXL16	up	70	40	13	protein-coding	FBXL16	hsa:146330	F-box/LRR-repeat protein 16
hsa-miR-30b-3p	LOC284344	12	hsa-mir-30b	ctgggaggtggatgtttacttc	up	43	31	13	ncRNA	LOC284344	hsa:284344	uncharacterized LOC284344	FBXL16	up	70	40	13	protein-coding	FBXL16	hsa:146330	F-box/LRR-repeat protein 16
hsa-miR-30b-3p	LINC00961	12	hsa-mir-30b	ctgggaggtggatgtttacttc	up	94	44	13	ncRNA	LINC00961	hsa:158376	long intergenic non-protein coding RNA 961	FBXL16	up	70	40	13	protein-coding	FBXL16	hsa:146330	F-box/LRR-repeat protein 16
hsa-miR-342-5p	C20orf166-AS1	12	hsa-mir-342	aggggtgctatctgtgattga	up	44	37	13	ncRNA	C20orf166-AS1	hsa:253868	C20orf166 antisense RNA 1	TMEM92	up	68	40	13	protein-coding	TMEM92	hsa:162461	Transmembrane protein 92
hsa-miR-30b-3p	PAX8-AS1	12	hsa-mir-30b	ctgggaggtggatgtttacttc	up	74	40	13	ncRNA	PAX8-AS1	hsa:654433	PAX8 antisense RNA 1	TMEM92	up	68	40	13	protein-coding	TMEM92	hsa:162461	Transmembrane protein 92
hsa-miR-342-5p	CD81-AS1	12	hsa-mir-342	aggggtgctatctgtgattga	up	32	26	13	ncRNA	CD81-AS1	hsa:101927682	CD81 antisense RNA 1	TMEM92	up	68	40	13	protein-coding	TMEM92	hsa:162461	Transmembrane protein 92
hsa-miR-342-5p	LOC101927809	12	hsa-mir-342	aggggtgctatctgtgattga	up	92	44	13	ncRNA	LOC101927809	hsa:101927809	uncharacterized LOC101927809	TMEM92	up	68	40	13	protein-coding	TMEM92	hsa:162461	Transmembrane protein 92
hsa-miR-30b-3p	LOC101927809	12	hsa-mir-30b	ctgggaggtggatgtttacttc	up	92	44	13	ncRNA	LOC101927809	hsa:101927809	uncharacterized LOC101927809	TMEM92	up	68	40	13	protein-coding	TMEM92	hsa:162461	Transmembrane protein 92
hsa-miR-342-5p	LINC00473	12	hsa-mir-342	aggggtgctatctgtgattga	up	75	40	13	ncRNA	LINC00473	hsa:90632	Putative transcriptional regulator encoded by LINC00473	TMEM92	up	68	40	13	protein-coding	TMEM92	hsa:162461	Transmembrane protein 92
hsa-miR-30b-3p	PCOLCE-AS1	12	hsa-mir-30b	ctgggaggtggatgtttacttc	up	54	39	13	ncRNA	PCOLCE-AS1	hsa:100129845	PCOLCE antisense RNA 1	TMEM92	up	68	40	13	protein-coding	TMEM92	hsa:162461	Transmembrane protein 92
hsa-miR-342-5p	LINC01573	12	hsa-mir-342	aggggtgctatctgtgattga	up	69	40	13	ncRNA	NALT1	hsa:101928483	long intergenic non-protein coding RNA 1573	TMEM92	up	68	40	13	protein-coding	TMEM92	hsa:162461	Transmembrane protein 92
hsa-miR-30b-3p	LINC01573	12	hsa-mir-30b	ctgggaggtggatgtttacttc	up	69	40	13	ncRNA	NALT1	hsa:101928483	long intergenic non-protein coding RNA 1573	TMEM92	up	68	40	13	protein-coding	TMEM92	hsa:162461	Transmembrane protein 92
hsa-miR-30b-3p	LOC284344	12	hsa-mir-30b	ctgggaggtggatgtttacttc	up	43	31	13	ncRNA	LOC284344	hsa:284344	uncharacterized LOC284344	TMEM92	up	68	40	13	protein-coding	TMEM92	hsa:162461	Transmembrane protein 92
hsa-miR-30b-3p	LINC00961	12	hsa-mir-30b	ctgggaggtggatgtttacttc	up	94	44	13	ncRNA	LINC00961	hsa:158376	long intergenic non-protein coding RNA 961	TMEM92	up	68	40	13	protein-coding	TMEM92	hsa:162461	Transmembrane protein 92
hsa-miR-342-5p	C20orf166-AS1	12	hsa-mir-342	aggggtgctatctgtgattga	up	44	37	13	ncRNA	C20orf166-AS1	hsa:253868	C20orf166 antisense RNA 1	LBH	up	61	40	13	protein-coding	LBH	hsa:81606	Protein LBH
hsa-miR-30b-3p	PAX8-AS1	12	hsa-mir-30b	ctgggaggtggatgtttacttc	up	74	40	13	ncRNA	PAX8-AS1	hsa:654433	PAX8 antisense RNA 1	LBH	up	61	40	13	protein-coding	LBH	hsa:81606	Protein LBH
hsa-miR-342-5p	CD81-AS1	12	hsa-mir-342	aggggtgctatctgtgattga	up	32	26	13	ncRNA	CD81-AS1	hsa:101927682	CD81 antisense RNA 1	LBH	up	61	40	13	protein-coding	LBH	hsa:81606	Protein LBH
hsa-miR-342-5p	LOC101927809	12	hsa-mir-342	aggggtgctatctgtgattga	up	92	44	13	ncRNA	LOC101927809	hsa:101927809	uncharacterized LOC101927809	LBH	up	61	40	13	protein-coding	LBH	hsa:81606	Protein LBH
hsa-miR-30b-3p	LOC101927809	12	hsa-mir-30b	ctgggaggtggatgtttacttc	up	92	44	13	ncRNA	LOC101927809	hsa:101927809	uncharacterized LOC101927809	LBH	up	61	40	13	protein-coding	LBH	hsa:81606	Protein LBH
hsa-miR-342-5p	LINC00473	12	hsa-mir-342	aggggtgctatctgtgattga	up	75	40	13	ncRNA	LINC00473	hsa:90632	Putative transcriptional regulator encoded by LINC00473	LBH	up	61	40	13	protein-coding	LBH	hsa:81606	Protein LBH
hsa-miR-30b-3p	PCOLCE-AS1	12	hsa-mir-30b	ctgggaggtggatgtttacttc	up	54	39	13	ncRNA	PCOLCE-AS1	hsa:100129845	PCOLCE antisense RNA 1	LBH	up	61	40	13	protein-coding	LBH	hsa:81606	Protein LBH
hsa-miR-342-5p	LINC01573	12	hsa-mir-342	aggggtgctatctgtgattga	up	69	40	13	ncRNA	NALT1	hsa:101928483	long intergenic non-protein coding RNA 1573	LBH	up	61	40	13	protein-coding	LBH	hsa:81606	Protein LBH
hsa-miR-30b-3p	LINC01573	12	hsa-mir-30b	ctgggaggtggatgtttacttc	up	69	40	13	ncRNA	NALT1	hsa:101928483	long intergenic non-protein coding RNA 1573	LBH	up	61	40	13	protein-coding	LBH	hsa:81606	Protein LBH
hsa-miR-30b-3p	LOC284344	12	hsa-mir-30b	ctgggaggtggatgtttacttc	up	43	31	13	ncRNA	LOC284344	hsa:284344	uncharacterized LOC284344	LBH	up	61	40	13	protein-coding	LBH	hsa:81606	Protein LBH
hsa-miR-30b-3p	LINC00961	12	hsa-mir-30b	ctgggaggtggatgtttacttc	up	94	44	13	ncRNA	LINC00961	hsa:158376	long intergenic non-protein coding RNA 961	LBH	up	61	40	13	protein-coding	LBH	hsa:81606	Protein LBH
hsa-miR-615-5p	C20orf166-AS1	12	hsa-mir-615	gggggtccccggtgctcggatc	up	44	37	13	ncRNA	C20orf166-AS1	hsa:253868	C20orf166 antisense RNA 1	RHOB	up	64	40	13	protein-coding	RHOB	hsa:388	Rho-related GTP-binding protein RhoB
hsa-miR-30b-3p	PAX8-AS1	12	hsa-mir-30b	ctgggaggtggatgtttacttc	up	74	40	13	ncRNA	PAX8-AS1	hsa:654433	PAX8 antisense RNA 1	RHOB	up	64	40	13	protein-coding	RHOB	hsa:388	Rho-related GTP-binding protein RhoB
hsa-miR-615-5p	CD81-AS1	12	hsa-mir-615	gggggtccccggtgctcggatc	up	32	26	13	ncRNA	CD81-AS1	hsa:101927682	CD81 antisense RNA 1	RHOB	up	64	40	13	protein-coding	RHOB	hsa:388	Rho-related GTP-binding protein RhoB
hsa-miR-30b-3p	LOC101927809	12	hsa-mir-30b	ctgggaggtggatgtttacttc	up	92	44	13	ncRNA	LOC101927809	hsa:101927809	uncharacterized LOC101927809	RHOB	up	64	40	13	protein-coding	RHOB	hsa:388	Rho-related GTP-binding protein RhoB
hsa-miR-615-5p	PCOLCE-AS1	12	hsa-mir-615	gggggtccccggtgctcggatc	up	54	39	13	ncRNA	PCOLCE-AS1	hsa:100129845	PCOLCE antisense RNA 1	RHOB	up	64	40	13	protein-coding	RHOB	hsa:388	Rho-related GTP-binding protein RhoB
hsa-miR-30b-3p	PCOLCE-AS1	12	hsa-mir-30b	ctgggaggtggatgtttacttc	up	54	39	13	ncRNA	PCOLCE-AS1	hsa:100129845	PCOLCE antisense RNA 1	RHOB	up	64	40	13	protein-coding	RHOB	hsa:388	Rho-related GTP-binding protein RhoB
hsa-miR-615-5p	LINC01573	12	hsa-mir-615	gggggtccccggtgctcggatc	up	69	40	13	ncRNA	NALT1	hsa:101928483	long intergenic non-protein coding RNA 1573	RHOB	up	64	40	13	protein-coding	RHOB	hsa:388	Rho-related GTP-binding protein RhoB
hsa-miR-30b-3p	LINC01573	12	hsa-mir-30b	ctgggaggtggatgtttacttc	up	69	40	13	ncRNA	NALT1	hsa:101928483	long intergenic non-protein coding RNA 1573	RHOB	up	64	40	13	protein-coding	RHOB	hsa:388	Rho-related GTP-binding protein RhoB
hsa-miR-30b-3p	LOC284344	12	hsa-mir-30b	ctgggaggtggatgtttacttc	up	43	31	13	ncRNA	LOC284344	hsa:284344	uncharacterized LOC284344	RHOB	up	64	40	13	protein-coding	RHOB	hsa:388	Rho-related GTP-binding protein RhoB
hsa-miR-30b-3p	LINC00961	12	hsa-mir-30b	ctgggaggtggatgtttacttc	up	94	44	13	ncRNA	LINC00961	hsa:158376	long intergenic non-protein coding RNA 961	RHOB	up	64	40	13	protein-coding	RHOB	hsa:388	Rho-related GTP-binding protein RhoB
hsa-miR-30b-3p	PAX8-AS1	12	hsa-mir-30b	ctgggaggtggatgtttacttc	up	74	40	13	ncRNA	PAX8-AS1	hsa:654433	PAX8 antisense RNA 1	PPM1J	up	67	40	13	protein-coding	PPM1J	hsa:333926	HCG1997303, isoform CRA_a
hsa-miR-30b-3p	LOC101927809	12	hsa-mir-30b	ctgggaggtggatgtttacttc	up	92	44	13	ncRNA	LOC101927809	hsa:101927809	uncharacterized LOC101927809	PPM1J	up	67	40	13	protein-coding	PPM1J	hsa:333926	HCG1997303, isoform CRA_a
hsa-miR-30b-3p	PCOLCE-AS1	12	hsa-mir-30b	ctgggaggtggatgtttacttc	up	54	39	13	ncRNA	PCOLCE-AS1	hsa:100129845	PCOLCE antisense RNA 1	PPM1J	up	67	40	13	protein-coding	PPM1J	hsa:333926	HCG1997303, isoform CRA_a
hsa-miR-30b-3p	LINC01573	12	hsa-mir-30b	ctgggaggtggatgtttacttc	up	69	40	13	ncRNA	NALT1	hsa:101928483	long intergenic non-protein coding RNA 1573	PPM1J	up	67	40	13	protein-coding	PPM1J	hsa:333926	HCG1997303, isoform CRA_a
hsa-miR-30b-3p	LOC284344	12	hsa-mir-30b	ctgggaggtggatgtttacttc	up	43	31	13	ncRNA	LOC284344	hsa:284344	uncharacterized LOC284344	PPM1J	up	67	40	13	protein-coding	PPM1J	hsa:333926	HCG1997303, isoform CRA_a
hsa-miR-30b-3p	LINC00961	12	hsa-mir-30b	ctgggaggtggatgtttacttc	up	94	44	13	ncRNA	LINC00961	hsa:158376	long intergenic non-protein coding RNA 961	PPM1J	up	67	40	13	protein-coding	PPM1J	hsa:333926	HCG1997303, isoform CRA_a
hsa-miR-342-5p	C20orf166-AS1	12	hsa-mir-342	aggggtgctatctgtgattga	up	44	37	13	ncRNA	C20orf166-AS1	hsa:253868	C20orf166 antisense RNA 1	CLCNKB	up	69	40	13	protein-coding	CLCNKB	hsa:1188	Chloride channel protein ClC-Kb
hsa-miR-342-5p	CD81-AS1	12	hsa-mir-342	aggggtgctatctgtgattga	up	32	26	13	ncRNA	CD81-AS1	hsa:101927682	CD81 antisense RNA 1	CLCNKB	up	69	40	13	protein-coding	CLCNKB	hsa:1188	Chloride channel protein ClC-Kb
hsa-miR-342-5p	LOC101927809	12	hsa-mir-342	aggggtgctatctgtgattga	up	92	44	13	ncRNA	LOC101927809	hsa:101927809	uncharacterized LOC101927809	CLCNKB	up	69	40	13	protein-coding	CLCNKB	hsa:1188	Chloride channel protein ClC-Kb
hsa-miR-342-5p	LINC00473	12	hsa-mir-342	aggggtgctatctgtgattga	up	75	40	13	ncRNA	LINC00473	hsa:90632	Putative transcriptional regulator encoded by LINC00473	CLCNKB	up	69	40	13	protein-coding	CLCNKB	hsa:1188	Chloride channel protein ClC-Kb
hsa-miR-342-5p	LINC01573	12	hsa-mir-342	aggggtgctatctgtgattga	up	69	40	13	ncRNA	NALT1	hsa:101928483	long intergenic non-protein coding RNA 1573	CLCNKB	up	69	40	13	protein-coding	CLCNKB	hsa:1188	Chloride channel protein ClC-Kb
hsa-miR-615-5p	C20orf166-AS1	12	hsa-mir-615	gggggtccccggtgctcggatc	up	44	37	13	ncRNA	C20orf166-AS1	hsa:253868	C20orf166 antisense RNA 1	C1QL4	up	44	39	13	protein-coding	C1QL4	hsa:338761	Complement C1q-like protein 4
hsa-miR-615-5p	CD81-AS1	12	hsa-mir-615	gggggtccccggtgctcggatc	up	32	26	13	ncRNA	CD81-AS1	hsa:101927682	CD81 antisense RNA 1	C1QL4	up	44	39	13	protein-coding	C1QL4	hsa:338761	Complement C1q-like protein 4
hsa-miR-615-5p	PCOLCE-AS1	12	hsa-mir-615	gggggtccccggtgctcggatc	up	54	39	13	ncRNA	PCOLCE-AS1	hsa:100129845	PCOLCE antisense RNA 1	C1QL4	up	44	39	13	protein-coding	C1QL4	hsa:338761	Complement C1q-like protein 4
hsa-miR-615-5p	LINC01573	12	hsa-mir-615	gggggtccccggtgctcggatc	up	69	40	13	ncRNA	NALT1	hsa:101928483	long intergenic non-protein coding RNA 1573	C1QL4	up	44	39	13	protein-coding	C1QL4	hsa:338761	Complement C1q-like protein 4
hsa-miR-6820-3p	ZNF32-AS3	12	hsa-mir-6820	tgtgacttctcccctgccacag	up	97	44	13	ncRNA	ZNF32-AS3	hsa:414201	ZNF32 antisense RNA 3	MYCN	up	48	39	13	protein-coding	MYCN	hsa:4613	cDNA FLJ51262, highly similar to N-myc proto-oncogene protein
hsa-miR-342-5p	C20orf166-AS1	12	hsa-mir-342	aggggtgctatctgtgattga	up	44	37	13	ncRNA	C20orf166-AS1	hsa:253868	C20orf166 antisense RNA 1	ATP1B2	up	55	39	13	protein-coding	ATP1B2	hsa:482	Sodium/potassium-transporting ATPase subunit beta-2
hsa-miR-615-5p	C20orf166-AS1	12	hsa-mir-615	gggggtccccggtgctcggatc	up	44	37	13	ncRNA	C20orf166-AS1	hsa:253868	C20orf166 antisense RNA 1	ATP1B2	up	55	39	13	protein-coding	ATP1B2	hsa:482	Sodium/potassium-transporting ATPase subunit beta-2
hsa-miR-30b-3p	PAX8-AS1	12	hsa-mir-30b	ctgggaggtggatgtttacttc	up	74	40	13	ncRNA	PAX8-AS1	hsa:654433	PAX8 antisense RNA 1	ATP1B2	up	55	39	13	protein-coding	ATP1B2	hsa:482	Sodium/potassium-transporting ATPase subunit beta-2
hsa-miR-342-5p	CD81-AS1	12	hsa-mir-342	aggggtgctatctgtgattga	up	32	26	13	ncRNA	CD81-AS1	hsa:101927682	CD81 antisense RNA 1	ATP1B2	up	55	39	13	protein-coding	ATP1B2	hsa:482	Sodium/potassium-transporting ATPase subunit beta-2
hsa-miR-615-5p	CD81-AS1	12	hsa-mir-615	gggggtccccggtgctcggatc	up	32	26	13	ncRNA	CD81-AS1	hsa:101927682	CD81 antisense RNA 1	ATP1B2	up	55	39	13	protein-coding	ATP1B2	hsa:482	Sodium/potassium-transporting ATPase subunit beta-2
hsa-miR-342-5p	LOC101927809	12	hsa-mir-342	aggggtgctatctgtgattga	up	92	44	13	ncRNA	LOC101927809	hsa:101927809	uncharacterized LOC101927809	ATP1B2	up	55	39	13	protein-coding	ATP1B2	hsa:482	Sodium/potassium-transporting ATPase subunit beta-2
hsa-miR-30b-3p	LOC101927809	12	hsa-mir-30b	ctgggaggtggatgtttacttc	up	92	44	13	ncRNA	LOC101927809	hsa:101927809	uncharacterized LOC101927809	ATP1B2	up	55	39	13	protein-coding	ATP1B2	hsa:482	Sodium/potassium-transporting ATPase subunit beta-2
hsa-miR-342-5p	LINC00473	12	hsa-mir-342	aggggtgctatctgtgattga	up	75	40	13	ncRNA	LINC00473	hsa:90632	Putative transcriptional regulator encoded by LINC00473	ATP1B2	up	55	39	13	protein-coding	ATP1B2	hsa:482	Sodium/potassium-transporting ATPase subunit beta-2
hsa-miR-615-5p	PCOLCE-AS1	12	hsa-mir-615	gggggtccccggtgctcggatc	up	54	39	13	ncRNA	PCOLCE-AS1	hsa:100129845	PCOLCE antisense RNA 1	ATP1B2	up	55	39	13	protein-coding	ATP1B2	hsa:482	Sodium/potassium-transporting ATPase subunit beta-2
hsa-miR-30b-3p	PCOLCE-AS1	12	hsa-mir-30b	ctgggaggtggatgtttacttc	up	54	39	13	ncRNA	PCOLCE-AS1	hsa:100129845	PCOLCE antisense RNA 1	ATP1B2	up	55	39	13	protein-coding	ATP1B2	hsa:482	Sodium/potassium-transporting ATPase subunit beta-2
hsa-miR-342-5p	LINC01573	12	hsa-mir-342	aggggtgctatctgtgattga	up	69	40	13	ncRNA	NALT1	hsa:101928483	long intergenic non-protein coding RNA 1573	ATP1B2	up	55	39	13	protein-coding	ATP1B2	hsa:482	Sodium/potassium-transporting ATPase subunit beta-2
hsa-miR-615-5p	LINC01573	12	hsa-mir-615	gggggtccccggtgctcggatc	up	69	40	13	ncRNA	NALT1	hsa:101928483	long intergenic non-protein coding RNA 1573	ATP1B2	up	55	39	13	protein-coding	ATP1B2	hsa:482	Sodium/potassium-transporting ATPase subunit beta-2
hsa-miR-30b-3p	LINC01573	12	hsa-mir-30b	ctgggaggtggatgtttacttc	up	69	40	13	ncRNA	NALT1	hsa:101928483	long intergenic non-protein coding RNA 1573	ATP1B2	up	55	39	13	protein-coding	ATP1B2	hsa:482	Sodium/potassium-transporting ATPase subunit beta-2
hsa-miR-30b-3p	LOC284344	12	hsa-mir-30b	ctgggaggtggatgtttacttc	up	43	31	13	ncRNA	LOC284344	hsa:284344	uncharacterized LOC284344	ATP1B2	up	55	39	13	protein-coding	ATP1B2	hsa:482	Sodium/potassium-transporting ATPase subunit beta-2
hsa-miR-30b-3p	LINC00961	12	hsa-mir-30b	ctgggaggtggatgtttacttc	up	94	44	13	ncRNA	LINC00961	hsa:158376	long intergenic non-protein coding RNA 961	ATP1B2	up	55	39	13	protein-coding	ATP1B2	hsa:482	Sodium/potassium-transporting ATPase subunit beta-2
hsa-miR-30b-3p	PAX8-AS1	12	hsa-mir-30b	ctgggaggtggatgtttacttc	up	74	40	13	ncRNA	PAX8-AS1	hsa:654433	PAX8 antisense RNA 1	SHISA2	up	61	39	13	protein-coding	SHISA2	hsa:387914	Protein shisa-2 homolog
hsa-miR-30b-3p	LOC101927809	12	hsa-mir-30b	ctgggaggtggatgtttacttc	up	92	44	13	ncRNA	LOC101927809	hsa:101927809	uncharacterized LOC101927809	SHISA2	up	61	39	13	protein-coding	SHISA2	hsa:387914	Protein shisa-2 homolog
hsa-miR-30b-3p	PCOLCE-AS1	12	hsa-mir-30b	ctgggaggtggatgtttacttc	up	54	39	13	ncRNA	PCOLCE-AS1	hsa:100129845	PCOLCE antisense RNA 1	SHISA2	up	61	39	13	protein-coding	SHISA2	hsa:387914	Protein shisa-2 homolog
hsa-miR-30b-3p	LINC01573	12	hsa-mir-30b	ctgggaggtggatgtttacttc	up	69	40	13	ncRNA	NALT1	hsa:101928483	long intergenic non-protein coding RNA 1573	SHISA2	up	61	39	13	protein-coding	SHISA2	hsa:387914	Protein shisa-2 homolog
hsa-miR-30b-3p	LOC284344	12	hsa-mir-30b	ctgggaggtggatgtttacttc	up	43	31	13	ncRNA	LOC284344	hsa:284344	uncharacterized LOC284344	SHISA2	up	61	39	13	protein-coding	SHISA2	hsa:387914	Protein shisa-2 homolog
hsa-miR-30b-3p	LINC00961	12	hsa-mir-30b	ctgggaggtggatgtttacttc	up	94	44	13	ncRNA	LINC00961	hsa:158376	long intergenic non-protein coding RNA 961	SHISA2	up	61	39	13	protein-coding	SHISA2	hsa:387914	Protein shisa-2 homolog
hsa-miR-30b-3p	PAX8-AS1	12	hsa-mir-30b	ctgggaggtggatgtttacttc	up	74	40	13	ncRNA	PAX8-AS1	hsa:654433	PAX8 antisense RNA 1	LOXL2	up	55	39	13	protein-coding	LOXL2	hsa:4017	cDNA FLJ53707, highly similar to Lysyl oxidase homolog 2 (EC 1.4.3.-)
hsa-miR-30b-3p	LOC101927809	12	hsa-mir-30b	ctgggaggtggatgtttacttc	up	92	44	13	ncRNA	LOC101927809	hsa:101927809	uncharacterized LOC101927809	LOXL2	up	55	39	13	protein-coding	LOXL2	hsa:4017	cDNA FLJ53707, highly similar to Lysyl oxidase homolog 2 (EC 1.4.3.-)
hsa-miR-30b-3p	PCOLCE-AS1	12	hsa-mir-30b	ctgggaggtggatgtttacttc	up	54	39	13	ncRNA	PCOLCE-AS1	hsa:100129845	PCOLCE antisense RNA 1	LOXL2	up	55	39	13	protein-coding	LOXL2	hsa:4017	cDNA FLJ53707, highly similar to Lysyl oxidase homolog 2 (EC 1.4.3.-)
hsa-miR-30b-3p	LINC01573	12	hsa-mir-30b	ctgggaggtggatgtttacttc	up	69	40	13	ncRNA	NALT1	hsa:101928483	long intergenic non-protein coding RNA 1573	LOXL2	up	55	39	13	protein-coding	LOXL2	hsa:4017	cDNA FLJ53707, highly similar to Lysyl oxidase homolog 2 (EC 1.4.3.-)
hsa-miR-30b-3p	LOC284344	12	hsa-mir-30b	ctgggaggtggatgtttacttc	up	43	31	13	ncRNA	LOC284344	hsa:284344	uncharacterized LOC284344	LOXL2	up	55	39	13	protein-coding	LOXL2	hsa:4017	cDNA FLJ53707, highly similar to Lysyl oxidase homolog 2 (EC 1.4.3.-)
hsa-miR-30b-3p	LINC00961	12	hsa-mir-30b	ctgggaggtggatgtttacttc	up	94	44	13	ncRNA	LINC00961	hsa:158376	long intergenic non-protein coding RNA 961	LOXL2	up	55	39	13	protein-coding	LOXL2	hsa:4017	cDNA FLJ53707, highly similar to Lysyl oxidase homolog 2 (EC 1.4.3.-)
hsa-miR-342-5p	C20orf166-AS1	12	hsa-mir-342	aggggtgctatctgtgattga	up	44	37	13	ncRNA	C20orf166-AS1	hsa:253868	C20orf166 antisense RNA 1	RET	up	50	39	13	protein-coding	RET	hsa:5979	Ret proto-oncogene (Multiple endocrine neoplasia and medullary thyroid carcinoma 1, Hirschsprung disease), isoform CRA_b
hsa-miR-342-5p	CD81-AS1	12	hsa-mir-342	aggggtgctatctgtgattga	up	32	26	13	ncRNA	CD81-AS1	hsa:101927682	CD81 antisense RNA 1	RET	up	50	39	13	protein-coding	RET	hsa:5979	Ret proto-oncogene (Multiple endocrine neoplasia and medullary thyroid carcinoma 1, Hirschsprung disease), isoform CRA_b
hsa-miR-342-5p	LOC101927809	12	hsa-mir-342	aggggtgctatctgtgattga	up	92	44	13	ncRNA	LOC101927809	hsa:101927809	uncharacterized LOC101927809	RET	up	50	39	13	protein-coding	RET	hsa:5979	Ret proto-oncogene (Multiple endocrine neoplasia and medullary thyroid carcinoma 1, Hirschsprung disease), isoform CRA_b
hsa-miR-342-5p	LINC00473	12	hsa-mir-342	aggggtgctatctgtgattga	up	75	40	13	ncRNA	LINC00473	hsa:90632	Putative transcriptional regulator encoded by LINC00473	RET	up	50	39	13	protein-coding	RET	hsa:5979	Ret proto-oncogene (Multiple endocrine neoplasia and medullary thyroid carcinoma 1, Hirschsprung disease), isoform CRA_b
hsa-miR-342-5p	LINC01573	12	hsa-mir-342	aggggtgctatctgtgattga	up	69	40	13	ncRNA	NALT1	hsa:101928483	long intergenic non-protein coding RNA 1573	RET	up	50	39	13	protein-coding	RET	hsa:5979	Ret proto-oncogene (Multiple endocrine neoplasia and medullary thyroid carcinoma 1, Hirschsprung disease), isoform CRA_b
hsa-miR-30b-3p	PAX8-AS1	12	hsa-mir-30b	ctgggaggtggatgtttacttc	up	74	40	13	ncRNA	PAX8-AS1	hsa:654433	PAX8 antisense RNA 1	FAM49A	up	50	39	13	protein-coding	FAM49A	hsa:81553	Protein FAM49A
hsa-miR-30b-3p	LOC101927809	12	hsa-mir-30b	ctgggaggtggatgtttacttc	up	92	44	13	ncRNA	LOC101927809	hsa:101927809	uncharacterized LOC101927809	FAM49A	up	50	39	13	protein-coding	FAM49A	hsa:81553	Protein FAM49A
hsa-miR-30b-3p	PCOLCE-AS1	12	hsa-mir-30b	ctgggaggtggatgtttacttc	up	54	39	13	ncRNA	PCOLCE-AS1	hsa:100129845	PCOLCE antisense RNA 1	FAM49A	up	50	39	13	protein-coding	FAM49A	hsa:81553	Protein FAM49A
hsa-miR-30b-3p	LINC01573	12	hsa-mir-30b	ctgggaggtggatgtttacttc	up	69	40	13	ncRNA	NALT1	hsa:101928483	long intergenic non-protein coding RNA 1573	FAM49A	up	50	39	13	protein-coding	FAM49A	hsa:81553	Protein FAM49A
hsa-miR-30b-3p	LOC284344	12	hsa-mir-30b	ctgggaggtggatgtttacttc	up	43	31	13	ncRNA	LOC284344	hsa:284344	uncharacterized LOC284344	FAM49A	up	50	39	13	protein-coding	FAM49A	hsa:81553	Protein FAM49A
hsa-miR-30b-3p	LINC00961	12	hsa-mir-30b	ctgggaggtggatgtttacttc	up	94	44	13	ncRNA	LINC00961	hsa:158376	long intergenic non-protein coding RNA 961	FAM49A	up	50	39	13	protein-coding	FAM49A	hsa:81553	Protein FAM49A
hsa-miR-30b-3p	PAX8-AS1	12	hsa-mir-30b	ctgggaggtggatgtttacttc	up	74	40	13	ncRNA	PAX8-AS1	hsa:654433	PAX8 antisense RNA 1	MMP2	up	44	38	13	protein-coding	MMP2	hsa:4313	Matrix metallopeptidase 2 (Gelatinase A, 72kDa gelatinase, 72kDa type IV collagenase), isoform CRA_a
hsa-miR-30b-3p	LOC101927809	12	hsa-mir-30b	ctgggaggtggatgtttacttc	up	92	44	13	ncRNA	LOC101927809	hsa:101927809	uncharacterized LOC101927809	MMP2	up	44	38	13	protein-coding	MMP2	hsa:4313	Matrix metallopeptidase 2 (Gelatinase A, 72kDa gelatinase, 72kDa type IV collagenase), isoform CRA_a
hsa-miR-30b-3p	PCOLCE-AS1	12	hsa-mir-30b	ctgggaggtggatgtttacttc	up	54	39	13	ncRNA	PCOLCE-AS1	hsa:100129845	PCOLCE antisense RNA 1	MMP2	up	44	38	13	protein-coding	MMP2	hsa:4313	Matrix metallopeptidase 2 (Gelatinase A, 72kDa gelatinase, 72kDa type IV collagenase), isoform CRA_a
hsa-miR-30b-3p	LINC01573	12	hsa-mir-30b	ctgggaggtggatgtttacttc	up	69	40	13	ncRNA	NALT1	hsa:101928483	long intergenic non-protein coding RNA 1573	MMP2	up	44	38	13	protein-coding	MMP2	hsa:4313	Matrix metallopeptidase 2 (Gelatinase A, 72kDa gelatinase, 72kDa type IV collagenase), isoform CRA_a
hsa-miR-30b-3p	LOC284344	12	hsa-mir-30b	ctgggaggtggatgtttacttc	up	43	31	13	ncRNA	LOC284344	hsa:284344	uncharacterized LOC284344	MMP2	up	44	38	13	protein-coding	MMP2	hsa:4313	Matrix metallopeptidase 2 (Gelatinase A, 72kDa gelatinase, 72kDa type IV collagenase), isoform CRA_a
hsa-miR-30b-3p	LINC00961	12	hsa-mir-30b	ctgggaggtggatgtttacttc	up	94	44	13	ncRNA	LINC00961	hsa:158376	long intergenic non-protein coding RNA 961	MMP2	up	44	38	13	protein-coding	MMP2	hsa:4313	Matrix metallopeptidase 2 (Gelatinase A, 72kDa gelatinase, 72kDa type IV collagenase), isoform CRA_a
hsa-miR-6820-3p	ZNF32-AS3	12	hsa-mir-6820	tgtgacttctcccctgccacag	up	97	44	13	ncRNA	ZNF32-AS3	hsa:414201	ZNF32 antisense RNA 3	MMP2	up	44	38	13	protein-coding	MMP2	hsa:4313	Matrix metallopeptidase 2 (Gelatinase A, 72kDa gelatinase, 72kDa type IV collagenase), isoform CRA_a
hsa-miR-30b-3p	PAX8-AS1	12	hsa-mir-30b	ctgggaggtggatgtttacttc	up	74	40	13	ncRNA	PAX8-AS1	hsa:654433	PAX8 antisense RNA 1	JUN	up	51	38	13	protein-coding	JUN	hsa:3725	Transcription factor AP-1
hsa-miR-30b-3p	LOC101927809	12	hsa-mir-30b	ctgggaggtggatgtttacttc	up	92	44	13	ncRNA	LOC101927809	hsa:101927809	uncharacterized LOC101927809	JUN	up	51	38	13	protein-coding	JUN	hsa:3725	Transcription factor AP-1
hsa-miR-30b-3p	PCOLCE-AS1	12	hsa-mir-30b	ctgggaggtggatgtttacttc	up	54	39	13	ncRNA	PCOLCE-AS1	hsa:100129845	PCOLCE antisense RNA 1	JUN	up	51	38	13	protein-coding	JUN	hsa:3725	Transcription factor AP-1
hsa-miR-30b-3p	LINC01573	12	hsa-mir-30b	ctgggaggtggatgtttacttc	up	69	40	13	ncRNA	NALT1	hsa:101928483	long intergenic non-protein coding RNA 1573	JUN	up	51	38	13	protein-coding	JUN	hsa:3725	Transcription factor AP-1
hsa-miR-30b-3p	LOC284344	12	hsa-mir-30b	ctgggaggtggatgtttacttc	up	43	31	13	ncRNA	LOC284344	hsa:284344	uncharacterized LOC284344	JUN	up	51	38	13	protein-coding	JUN	hsa:3725	Transcription factor AP-1
hsa-miR-30b-3p	LINC00961	12	hsa-mir-30b	ctgggaggtggatgtttacttc	up	94	44	13	ncRNA	LINC00961	hsa:158376	long intergenic non-protein coding RNA 961	JUN	up	51	38	13	protein-coding	JUN	hsa:3725	Transcription factor AP-1
hsa-miR-106b-3p	LINC00174	25	hsa-mir-106b	ccgcactgtgggtacttgctgc	down	66	37	0	ncRNA	LINC00174	hsa:285908	long intergenic non-protein coding RNA 174	SESN2	down	65	36	0	protein-coding	SESN2	hsa:83667	Sestrin-2
hsa-miR-615-5p	C20orf166-AS1	12	hsa-mir-615	gggggtccccggtgctcggatc	up	44	37	13	ncRNA	C20orf166-AS1	hsa:253868	C20orf166 antisense RNA 1	STC1	up	39	36	13	protein-coding	STC1	hsa:6781	cDNA, FLJ92965, highly similar to Homo sapiens stanniocalcin 1 (STC1), mRNA
hsa-miR-30b-3p	PAX8-AS1	12	hsa-mir-30b	ctgggaggtggatgtttacttc	up	74	40	13	ncRNA	PAX8-AS1	hsa:654433	PAX8 antisense RNA 1	STC1	up	39	36	13	protein-coding	STC1	hsa:6781	cDNA, FLJ92965, highly similar to Homo sapiens stanniocalcin 1 (STC1), mRNA
hsa-miR-615-5p	CD81-AS1	12	hsa-mir-615	gggggtccccggtgctcggatc	up	32	26	13	ncRNA	CD81-AS1	hsa:101927682	CD81 antisense RNA 1	STC1	up	39	36	13	protein-coding	STC1	hsa:6781	cDNA, FLJ92965, highly similar to Homo sapiens stanniocalcin 1 (STC1), mRNA
hsa-miR-30b-3p	LOC101927809	12	hsa-mir-30b	ctgggaggtggatgtttacttc	up	92	44	13	ncRNA	LOC101927809	hsa:101927809	uncharacterized LOC101927809	STC1	up	39	36	13	protein-coding	STC1	hsa:6781	cDNA, FLJ92965, highly similar to Homo sapiens stanniocalcin 1 (STC1), mRNA
hsa-miR-615-5p	PCOLCE-AS1	12	hsa-mir-615	gggggtccccggtgctcggatc	up	54	39	13	ncRNA	PCOLCE-AS1	hsa:100129845	PCOLCE antisense RNA 1	STC1	up	39	36	13	protein-coding	STC1	hsa:6781	cDNA, FLJ92965, highly similar to Homo sapiens stanniocalcin 1 (STC1), mRNA
hsa-miR-30b-3p	PCOLCE-AS1	12	hsa-mir-30b	ctgggaggtggatgtttacttc	up	54	39	13	ncRNA	PCOLCE-AS1	hsa:100129845	PCOLCE antisense RNA 1	STC1	up	39	36	13	protein-coding	STC1	hsa:6781	cDNA, FLJ92965, highly similar to Homo sapiens stanniocalcin 1 (STC1), mRNA
hsa-miR-615-5p	LINC01573	12	hsa-mir-615	gggggtccccggtgctcggatc	up	69	40	13	ncRNA	NALT1	hsa:101928483	long intergenic non-protein coding RNA 1573	STC1	up	39	36	13	protein-coding	STC1	hsa:6781	cDNA, FLJ92965, highly similar to Homo sapiens stanniocalcin 1 (STC1), mRNA
hsa-miR-30b-3p	LINC01573	12	hsa-mir-30b	ctgggaggtggatgtttacttc	up	69	40	13	ncRNA	NALT1	hsa:101928483	long intergenic non-protein coding RNA 1573	STC1	up	39	36	13	protein-coding	STC1	hsa:6781	cDNA, FLJ92965, highly similar to Homo sapiens stanniocalcin 1 (STC1), mRNA
hsa-miR-30b-3p	LOC284344	12	hsa-mir-30b	ctgggaggtggatgtttacttc	up	43	31	13	ncRNA	LOC284344	hsa:284344	uncharacterized LOC284344	STC1	up	39	36	13	protein-coding	STC1	hsa:6781	cDNA, FLJ92965, highly similar to Homo sapiens stanniocalcin 1 (STC1), mRNA
hsa-miR-30b-3p	LINC00961	12	hsa-mir-30b	ctgggaggtggatgtttacttc	up	94	44	13	ncRNA	LINC00961	hsa:158376	long intergenic non-protein coding RNA 961	STC1	up	39	36	13	protein-coding	STC1	hsa:6781	cDNA, FLJ92965, highly similar to Homo sapiens stanniocalcin 1 (STC1), mRNA
hsa-miR-615-5p	C20orf166-AS1	12	hsa-mir-615	gggggtccccggtgctcggatc	up	44	37	13	ncRNA	C20orf166-AS1	hsa:253868	C20orf166 antisense RNA 1	PTGES	up	39	36	13	protein-coding	PTGES	hsa:9536	Prostaglandin E synthase
hsa-miR-30b-3p	PAX8-AS1	12	hsa-mir-30b	ctgggaggtggatgtttacttc	up	74	40	13	ncRNA	PAX8-AS1	hsa:654433	PAX8 antisense RNA 1	PTGES	up	39	36	13	protein-coding	PTGES	hsa:9536	Prostaglandin E synthase
hsa-miR-615-5p	CD81-AS1	12	hsa-mir-615	gggggtccccggtgctcggatc	up	32	26	13	ncRNA	CD81-AS1	hsa:101927682	CD81 antisense RNA 1	PTGES	up	39	36	13	protein-coding	PTGES	hsa:9536	Prostaglandin E synthase
hsa-miR-30b-3p	LOC101927809	12	hsa-mir-30b	ctgggaggtggatgtttacttc	up	92	44	13	ncRNA	LOC101927809	hsa:101927809	uncharacterized LOC101927809	PTGES	up	39	36	13	protein-coding	PTGES	hsa:9536	Prostaglandin E synthase
hsa-miR-615-5p	PCOLCE-AS1	12	hsa-mir-615	gggggtccccggtgctcggatc	up	54	39	13	ncRNA	PCOLCE-AS1	hsa:100129845	PCOLCE antisense RNA 1	PTGES	up	39	36	13	protein-coding	PTGES	hsa:9536	Prostaglandin E synthase
hsa-miR-30b-3p	PCOLCE-AS1	12	hsa-mir-30b	ctgggaggtggatgtttacttc	up	54	39	13	ncRNA	PCOLCE-AS1	hsa:100129845	PCOLCE antisense RNA 1	PTGES	up	39	36	13	protein-coding	PTGES	hsa:9536	Prostaglandin E synthase
hsa-miR-615-5p	LINC01573	12	hsa-mir-615	gggggtccccggtgctcggatc	up	69	40	13	ncRNA	NALT1	hsa:101928483	long intergenic non-protein coding RNA 1573	PTGES	up	39	36	13	protein-coding	PTGES	hsa:9536	Prostaglandin E synthase
hsa-miR-30b-3p	LINC01573	12	hsa-mir-30b	ctgggaggtggatgtttacttc	up	69	40	13	ncRNA	NALT1	hsa:101928483	long intergenic non-protein coding RNA 1573	PTGES	up	39	36	13	protein-coding	PTGES	hsa:9536	Prostaglandin E synthase
hsa-miR-30b-3p	LOC284344	12	hsa-mir-30b	ctgggaggtggatgtttacttc	up	43	31	13	ncRNA	LOC284344	hsa:284344	uncharacterized LOC284344	PTGES	up	39	36	13	protein-coding	PTGES	hsa:9536	Prostaglandin E synthase
hsa-miR-30b-3p	LINC00961	12	hsa-mir-30b	ctgggaggtggatgtttacttc	up	94	44	13	ncRNA	LINC00961	hsa:158376	long intergenic non-protein coding RNA 961	PTGES	up	39	36	13	protein-coding	PTGES	hsa:9536	Prostaglandin E synthase
hsa-miR-615-5p	C20orf166-AS1	12	hsa-mir-615	gggggtccccggtgctcggatc	up	44	37	13	ncRNA	C20orf166-AS1	hsa:253868	C20orf166 antisense RNA 1	SARDH	up	39	36	13	protein-coding	SARDH	hsa:1757	Sarcosine dehydrogenase, mitochondrial
hsa-miR-30b-3p	PAX8-AS1	12	hsa-mir-30b	ctgggaggtggatgtttacttc	up	74	40	13	ncRNA	PAX8-AS1	hsa:654433	PAX8 antisense RNA 1	SARDH	up	39	36	13	protein-coding	SARDH	hsa:1757	Sarcosine dehydrogenase, mitochondrial
hsa-miR-615-5p	CD81-AS1	12	hsa-mir-615	gggggtccccggtgctcggatc	up	32	26	13	ncRNA	CD81-AS1	hsa:101927682	CD81 antisense RNA 1	SARDH	up	39	36	13	protein-coding	SARDH	hsa:1757	Sarcosine dehydrogenase, mitochondrial
hsa-miR-30b-3p	LOC101927809	12	hsa-mir-30b	ctgggaggtggatgtttacttc	up	92	44	13	ncRNA	LOC101927809	hsa:101927809	uncharacterized LOC101927809	SARDH	up	39	36	13	protein-coding	SARDH	hsa:1757	Sarcosine dehydrogenase, mitochondrial
hsa-miR-615-5p	PCOLCE-AS1	12	hsa-mir-615	gggggtccccggtgctcggatc	up	54	39	13	ncRNA	PCOLCE-AS1	hsa:100129845	PCOLCE antisense RNA 1	SARDH	up	39	36	13	protein-coding	SARDH	hsa:1757	Sarcosine dehydrogenase, mitochondrial
hsa-miR-30b-3p	PCOLCE-AS1	12	hsa-mir-30b	ctgggaggtggatgtttacttc	up	54	39	13	ncRNA	PCOLCE-AS1	hsa:100129845	PCOLCE antisense RNA 1	SARDH	up	39	36	13	protein-coding	SARDH	hsa:1757	Sarcosine dehydrogenase, mitochondrial
hsa-miR-615-5p	LINC01573	12	hsa-mir-615	gggggtccccggtgctcggatc	up	69	40	13	ncRNA	NALT1	hsa:101928483	long intergenic non-protein coding RNA 1573	SARDH	up	39	36	13	protein-coding	SARDH	hsa:1757	Sarcosine dehydrogenase, mitochondrial
hsa-miR-30b-3p	LINC01573	12	hsa-mir-30b	ctgggaggtggatgtttacttc	up	69	40	13	ncRNA	NALT1	hsa:101928483	long intergenic non-protein coding RNA 1573	SARDH	up	39	36	13	protein-coding	SARDH	hsa:1757	Sarcosine dehydrogenase, mitochondrial
hsa-miR-30b-3p	LOC284344	12	hsa-mir-30b	ctgggaggtggatgtttacttc	up	43	31	13	ncRNA	LOC284344	hsa:284344	uncharacterized LOC284344	SARDH	up	39	36	13	protein-coding	SARDH	hsa:1757	Sarcosine dehydrogenase, mitochondrial
hsa-miR-30b-3p	LINC00961	12	hsa-mir-30b	ctgggaggtggatgtttacttc	up	94	44	13	ncRNA	LINC00961	hsa:158376	long intergenic non-protein coding RNA 961	SARDH	up	39	36	13	protein-coding	SARDH	hsa:1757	Sarcosine dehydrogenase, mitochondrial
hsa-miR-615-5p	C20orf166-AS1	12	hsa-mir-615	gggggtccccggtgctcggatc	up	44	37	13	ncRNA	C20orf166-AS1	hsa:253868	C20orf166 antisense RNA 1	COX6B2	up	46	34	13	protein-coding	COX6B2	hsa:125965	Cytochrome c oxidase subunit 6B2
hsa-miR-30b-3p	PAX8-AS1	12	hsa-mir-30b	ctgggaggtggatgtttacttc	up	74	40	13	ncRNA	PAX8-AS1	hsa:654433	PAX8 antisense RNA 1	COX6B2	up	46	34	13	protein-coding	COX6B2	hsa:125965	Cytochrome c oxidase subunit 6B2
hsa-miR-615-5p	CD81-AS1	12	hsa-mir-615	gggggtccccggtgctcggatc	up	32	26	13	ncRNA	CD81-AS1	hsa:101927682	CD81 antisense RNA 1	COX6B2	up	46	34	13	protein-coding	COX6B2	hsa:125965	Cytochrome c oxidase subunit 6B2
hsa-miR-30b-3p	LOC101927809	12	hsa-mir-30b	ctgggaggtggatgtttacttc	up	92	44	13	ncRNA	LOC101927809	hsa:101927809	uncharacterized LOC101927809	COX6B2	up	46	34	13	protein-coding	COX6B2	hsa:125965	Cytochrome c oxidase subunit 6B2
hsa-miR-615-5p	PCOLCE-AS1	12	hsa-mir-615	gggggtccccggtgctcggatc	up	54	39	13	ncRNA	PCOLCE-AS1	hsa:100129845	PCOLCE antisense RNA 1	COX6B2	up	46	34	13	protein-coding	COX6B2	hsa:125965	Cytochrome c oxidase subunit 6B2
hsa-miR-30b-3p	PCOLCE-AS1	12	hsa-mir-30b	ctgggaggtggatgtttacttc	up	54	39	13	ncRNA	PCOLCE-AS1	hsa:100129845	PCOLCE antisense RNA 1	COX6B2	up	46	34	13	protein-coding	COX6B2	hsa:125965	Cytochrome c oxidase subunit 6B2
hsa-miR-615-5p	LINC01573	12	hsa-mir-615	gggggtccccggtgctcggatc	up	69	40	13	ncRNA	NALT1	hsa:101928483	long intergenic non-protein coding RNA 1573	COX6B2	up	46	34	13	protein-coding	COX6B2	hsa:125965	Cytochrome c oxidase subunit 6B2
hsa-miR-30b-3p	LINC01573	12	hsa-mir-30b	ctgggaggtggatgtttacttc	up	69	40	13	ncRNA	NALT1	hsa:101928483	long intergenic non-protein coding RNA 1573	COX6B2	up	46	34	13	protein-coding	COX6B2	hsa:125965	Cytochrome c oxidase subunit 6B2
hsa-miR-30b-3p	LOC284344	12	hsa-mir-30b	ctgggaggtggatgtttacttc	up	43	31	13	ncRNA	LOC284344	hsa:284344	uncharacterized LOC284344	COX6B2	up	46	34	13	protein-coding	COX6B2	hsa:125965	Cytochrome c oxidase subunit 6B2
hsa-miR-30b-3p	LINC00961	12	hsa-mir-30b	ctgggaggtggatgtttacttc	up	94	44	13	ncRNA	LINC00961	hsa:158376	long intergenic non-protein coding RNA 961	COX6B2	up	46	34	13	protein-coding	COX6B2	hsa:125965	Cytochrome c oxidase subunit 6B2
hsa-miR-342-5p	C20orf166-AS1	12	hsa-mir-342	aggggtgctatctgtgattga	up	44	37	13	ncRNA	C20orf166-AS1	hsa:253868	C20orf166 antisense RNA 1	SPTBN4	up	35	33	13	protein-coding	SPTBN4	hsa:57731	Spectrin, beta, non-erythrocytic 4, isoform CRA_e
hsa-miR-30b-3p	PAX8-AS1	12	hsa-mir-30b	ctgggaggtggatgtttacttc	up	74	40	13	ncRNA	PAX8-AS1	hsa:654433	PAX8 antisense RNA 1	SPTBN4	up	35	33	13	protein-coding	SPTBN4	hsa:57731	Spectrin, beta, non-erythrocytic 4, isoform CRA_e
hsa-miR-342-5p	CD81-AS1	12	hsa-mir-342	aggggtgctatctgtgattga	up	32	26	13	ncRNA	CD81-AS1	hsa:101927682	CD81 antisense RNA 1	SPTBN4	up	35	33	13	protein-coding	SPTBN4	hsa:57731	Spectrin, beta, non-erythrocytic 4, isoform CRA_e
hsa-miR-342-5p	LOC101927809	12	hsa-mir-342	aggggtgctatctgtgattga	up	92	44	13	ncRNA	LOC101927809	hsa:101927809	uncharacterized LOC101927809	SPTBN4	up	35	33	13	protein-coding	SPTBN4	hsa:57731	Spectrin, beta, non-erythrocytic 4, isoform CRA_e
hsa-miR-30b-3p	LOC101927809	12	hsa-mir-30b	ctgggaggtggatgtttacttc	up	92	44	13	ncRNA	LOC101927809	hsa:101927809	uncharacterized LOC101927809	SPTBN4	up	35	33	13	protein-coding	SPTBN4	hsa:57731	Spectrin, beta, non-erythrocytic 4, isoform CRA_e
hsa-miR-342-5p	LINC00473	12	hsa-mir-342	aggggtgctatctgtgattga	up	75	40	13	ncRNA	LINC00473	hsa:90632	Putative transcriptional regulator encoded by LINC00473	SPTBN4	up	35	33	13	protein-coding	SPTBN4	hsa:57731	Spectrin, beta, non-erythrocytic 4, isoform CRA_e
hsa-miR-30b-3p	PCOLCE-AS1	12	hsa-mir-30b	ctgggaggtggatgtttacttc	up	54	39	13	ncRNA	PCOLCE-AS1	hsa:100129845	PCOLCE antisense RNA 1	SPTBN4	up	35	33	13	protein-coding	SPTBN4	hsa:57731	Spectrin, beta, non-erythrocytic 4, isoform CRA_e
hsa-miR-342-5p	LINC01573	12	hsa-mir-342	aggggtgctatctgtgattga	up	69	40	13	ncRNA	NALT1	hsa:101928483	long intergenic non-protein coding RNA 1573	SPTBN4	up	35	33	13	protein-coding	SPTBN4	hsa:57731	Spectrin, beta, non-erythrocytic 4, isoform CRA_e
hsa-miR-30b-3p	LINC01573	12	hsa-mir-30b	ctgggaggtggatgtttacttc	up	69	40	13	ncRNA	NALT1	hsa:101928483	long intergenic non-protein coding RNA 1573	SPTBN4	up	35	33	13	protein-coding	SPTBN4	hsa:57731	Spectrin, beta, non-erythrocytic 4, isoform CRA_e
hsa-miR-30b-3p	LOC284344	12	hsa-mir-30b	ctgggaggtggatgtttacttc	up	43	31	13	ncRNA	LOC284344	hsa:284344	uncharacterized LOC284344	SPTBN4	up	35	33	13	protein-coding	SPTBN4	hsa:57731	Spectrin, beta, non-erythrocytic 4, isoform CRA_e
hsa-miR-30b-3p	LINC00961	12	hsa-mir-30b	ctgggaggtggatgtttacttc	up	94	44	13	ncRNA	LINC00961	hsa:158376	long intergenic non-protein coding RNA 961	SPTBN4	up	35	33	13	protein-coding	SPTBN4	hsa:57731	Spectrin, beta, non-erythrocytic 4, isoform CRA_e
hsa-miR-342-5p	C20orf166-AS1	12	hsa-mir-342	aggggtgctatctgtgattga	up	44	37	13	ncRNA	C20orf166-AS1	hsa:253868	C20orf166 antisense RNA 1	NGFR	up	39	28	13	protein-coding	NGFR	hsa:4804	Tumor necrosis factor receptor superfamily member 16
hsa-miR-615-5p	C20orf166-AS1	12	hsa-mir-615	gggggtccccggtgctcggatc	up	44	37	13	ncRNA	C20orf166-AS1	hsa:253868	C20orf166 antisense RNA 1	NGFR	up	39	28	13	protein-coding	NGFR	hsa:4804	Tumor necrosis factor receptor superfamily member 16
hsa-miR-30b-3p	PAX8-AS1	12	hsa-mir-30b	ctgggaggtggatgtttacttc	up	74	40	13	ncRNA	PAX8-AS1	hsa:654433	PAX8 antisense RNA 1	NGFR	up	39	28	13	protein-coding	NGFR	hsa:4804	Tumor necrosis factor receptor superfamily member 16
hsa-miR-342-5p	CD81-AS1	12	hsa-mir-342	aggggtgctatctgtgattga	up	32	26	13	ncRNA	CD81-AS1	hsa:101927682	CD81 antisense RNA 1	NGFR	up	39	28	13	protein-coding	NGFR	hsa:4804	Tumor necrosis factor receptor superfamily member 16
hsa-miR-615-5p	CD81-AS1	12	hsa-mir-615	gggggtccccggtgctcggatc	up	32	26	13	ncRNA	CD81-AS1	hsa:101927682	CD81 antisense RNA 1	NGFR	up	39	28	13	protein-coding	NGFR	hsa:4804	Tumor necrosis factor receptor superfamily member 16
hsa-miR-342-5p	LOC101927809	12	hsa-mir-342	aggggtgctatctgtgattga	up	92	44	13	ncRNA	LOC101927809	hsa:101927809	uncharacterized LOC101927809	NGFR	up	39	28	13	protein-coding	NGFR	hsa:4804	Tumor necrosis factor receptor superfamily member 16
hsa-miR-30b-3p	LOC101927809	12	hsa-mir-30b	ctgggaggtggatgtttacttc	up	92	44	13	ncRNA	LOC101927809	hsa:101927809	uncharacterized LOC101927809	NGFR	up	39	28	13	protein-coding	NGFR	hsa:4804	Tumor necrosis factor receptor superfamily member 16
hsa-miR-342-5p	LINC00473	12	hsa-mir-342	aggggtgctatctgtgattga	up	75	40	13	ncRNA	LINC00473	hsa:90632	Putative transcriptional regulator encoded by LINC00473	NGFR	up	39	28	13	protein-coding	NGFR	hsa:4804	Tumor necrosis factor receptor superfamily member 16
hsa-miR-615-5p	PCOLCE-AS1	12	hsa-mir-615	gggggtccccggtgctcggatc	up	54	39	13	ncRNA	PCOLCE-AS1	hsa:100129845	PCOLCE antisense RNA 1	NGFR	up	39	28	13	protein-coding	NGFR	hsa:4804	Tumor necrosis factor receptor superfamily member 16
hsa-miR-30b-3p	PCOLCE-AS1	12	hsa-mir-30b	ctgggaggtggatgtttacttc	up	54	39	13	ncRNA	PCOLCE-AS1	hsa:100129845	PCOLCE antisense RNA 1	NGFR	up	39	28	13	protein-coding	NGFR	hsa:4804	Tumor necrosis factor receptor superfamily member 16
hsa-miR-342-5p	LINC01573	12	hsa-mir-342	aggggtgctatctgtgattga	up	69	40	13	ncRNA	NALT1	hsa:101928483	long intergenic non-protein coding RNA 1573	NGFR	up	39	28	13	protein-coding	NGFR	hsa:4804	Tumor necrosis factor receptor superfamily member 16
hsa-miR-615-5p	LINC01573	12	hsa-mir-615	gggggtccccggtgctcggatc	up	69	40	13	ncRNA	NALT1	hsa:101928483	long intergenic non-protein coding RNA 1573	NGFR	up	39	28	13	protein-coding	NGFR	hsa:4804	Tumor necrosis factor receptor superfamily member 16
hsa-miR-30b-3p	LINC01573	12	hsa-mir-30b	ctgggaggtggatgtttacttc	up	69	40	13	ncRNA	NALT1	hsa:101928483	long intergenic non-protein coding RNA 1573	NGFR	up	39	28	13	protein-coding	NGFR	hsa:4804	Tumor necrosis factor receptor superfamily member 16
hsa-miR-30b-3p	LOC284344	12	hsa-mir-30b	ctgggaggtggatgtttacttc	up	43	31	13	ncRNA	LOC284344	hsa:284344	uncharacterized LOC284344	NGFR	up	39	28	13	protein-coding	NGFR	hsa:4804	Tumor necrosis factor receptor superfamily member 16
hsa-miR-30b-3p	LINC00961	12	hsa-mir-30b	ctgggaggtggatgtttacttc	up	94	44	13	ncRNA	LINC00961	hsa:158376	long intergenic non-protein coding RNA 961	NGFR	up	39	28	13	protein-coding	NGFR	hsa:4804	Tumor necrosis factor receptor superfamily member 16
hsa-miR-4423-3p	THA1P	22	hsa-mir-4423	ataggcaccaaaaagcaacaa	down	43	23	3	pseudo	THA1P		threonine aldolase 1, pseudogene	TOR4A	down	42	23	3	protein-coding	TOR4A	hsa:54863	Torsin-4A
hsa-miR-766-3p	THA1P	22	hsa-mir-766	actccagccccacagcctcagc	down	43	23	3	pseudo	THA1P		threonine aldolase 1, pseudogene	TOR4A	down	42	23	3	protein-coding	TOR4A	hsa:54863	Torsin-4A
hsa-miR-3136-5p	THA1P	22	hsa-mir-3136	ctgactgaataggtagggtcatt	down	43	23	3	pseudo	THA1P		threonine aldolase 1, pseudogene	TOR4A	down	42	23	3	protein-coding	TOR4A	hsa:54863	Torsin-4A
hsa-miR-125b-5p	THA1P	22	hsa-mir-125b-1/hsa-mir-125b-2	tccctgagaccctaacttgtga	down	43	23	3	pseudo	THA1P		threonine aldolase 1, pseudogene	TOR4A	down	42	23	3	protein-coding	TOR4A	hsa:54863	Torsin-4A
hsa-miR-140-3p	CNTNAP3P1	22	hsa-mir-140	taccacagggtagaaccacgg	down	47	23	3	ncRNA	CNTNAP3P1		contactin associated protein-like 3 pseudogene 1	TOR4A	down	42	23	3	protein-coding	TOR4A	hsa:54863	Torsin-4A
hsa-miR-181d-5p	CNTNAP3P1	22	hsa-mir-181d	aacattcattgttgtcggtgggt	down	47	23	3	ncRNA	CNTNAP3P1		contactin associated protein-like 3 pseudogene 1	TOR4A	down	42	23	3	protein-coding	TOR4A	hsa:54863	Torsin-4A
hsa-miR-766-3p	CNTNAP3P1	22	hsa-mir-766	actccagccccacagcctcagc	down	47	23	3	ncRNA	CNTNAP3P1		contactin associated protein-like 3 pseudogene 1	TOR4A	down	42	23	3	protein-coding	TOR4A	hsa:54863	Torsin-4A
hsa-miR-766-3p	LOC100506083	22	hsa-mir-766	actccagccccacagcctcagc	down	38	20	3	ncRNA	LOC100506083	hsa:100506083	uncharacterized LOC100506083	TOR4A	down	42	23	3	protein-coding	TOR4A	hsa:54863	Torsin-4A
hsa-miR-3136-5p	LOC401287	22	hsa-mir-3136	ctgactgaataggtagggtcatt	down	22	20	3	ncRNA	LOC401287	hsa:401287	uncharacterized LOC401287	TOR4A	down	42	23	3	protein-coding	TOR4A	hsa:54863	Torsin-4A
hsa-miR-140-3p	LOC100294362	22	hsa-mir-140	taccacagggtagaaccacgg	down	30	20	3	ncRNA	LOC100294362	hsa:100294362	uncharacterized LOC100294362	TOR4A	down	42	23	3	protein-coding	TOR4A	hsa:54863	Torsin-4A
hsa-miR-181a-5p	LOC100294362	22	hsa-mir-181a-2/hsa-mir-181a-1	aacattcaacgctgtcggtgagt	down	30	20	3	ncRNA	LOC100294362	hsa:100294362	uncharacterized LOC100294362	TOR4A	down	42	23	3	protein-coding	TOR4A	hsa:54863	Torsin-4A
hsa-miR-3136-5p	LOC100294362	22	hsa-mir-3136	ctgactgaataggtagggtcatt	down	30	20	3	ncRNA	LOC100294362	hsa:100294362	uncharacterized LOC100294362	TOR4A	down	42	23	3	protein-coding	TOR4A	hsa:54863	Torsin-4A
hsa-miR-140-3p	LOC101929577	22	hsa-mir-140	taccacagggtagaaccacgg	down	17	16	3	ncRNA	LOC101929577	hsa:101929577	uncharacterized LOC101929577	TOR4A	down	42	23	3	protein-coding	TOR4A	hsa:54863	Torsin-4A
hsa-miR-125b-5p	LOC101929577	22	hsa-mir-125b-1/hsa-mir-125b-2	tccctgagaccctaacttgtga	down	17	16	3	ncRNA	LOC101929577	hsa:101929577	uncharacterized LOC101929577	TOR4A	down	42	23	3	protein-coding	TOR4A	hsa:54863	Torsin-4A
hsa-miR-125b-5p	LOC100996434	22	hsa-mir-125b-1/hsa-mir-125b-2	tccctgagaccctaacttgtga	down	25	18	3	pseudo	LOC100996434		uncharacterized LOC100996434	TOR4A	down	42	23	3	protein-coding	TOR4A	hsa:54863	Torsin-4A
hsa-miR-3136-5p	LOC101928377	22	hsa-mir-3136	ctgactgaataggtagggtcatt	down	20	16	3	ncRNA	LOC101928377	hsa:101928377	uncharacterized LOC101928377	TOR4A	down	42	23	3	protein-coding	TOR4A	hsa:54863	Torsin-4A
hsa-miR-766-3p	ZNRF2P2	22	hsa-mir-766	actccagccccacagcctcagc	down	40	20	3	pseudo	ZNRF2P2	hsa:100271874	zinc and ring finger 2 pseudogene 2	TOR4A	down	42	23	3	protein-coding	TOR4A	hsa:54863	Torsin-4A
hsa-miR-766-3p	STAG3L1	22	hsa-mir-766	actccagccccacagcctcagc	down	18	16	3	pseudo	STAG3L1	hsa:54441	Putative STAG3-like protein 1	TOR4A	down	42	23	3	protein-coding	TOR4A	hsa:54863	Torsin-4A
hsa-miR-30b-3p	PAX8-AS1	12	hsa-mir-30b	ctgggaggtggatgtttacttc	up	74	40	13	ncRNA	PAX8-AS1	hsa:654433	PAX8 antisense RNA 1	TMBIM1	up	30	22	13	protein-coding	TMBIM1	hsa:64114	Transmembrane BAX inhibitor motif containing 1, isoform CRA_a
hsa-miR-30b-3p	LOC101927809	12	hsa-mir-30b	ctgggaggtggatgtttacttc	up	92	44	13	ncRNA	LOC101927809	hsa:101927809	uncharacterized LOC101927809	TMBIM1	up	30	22	13	protein-coding	TMBIM1	hsa:64114	Transmembrane BAX inhibitor motif containing 1, isoform CRA_a
hsa-miR-30b-3p	PCOLCE-AS1	12	hsa-mir-30b	ctgggaggtggatgtttacttc	up	54	39	13	ncRNA	PCOLCE-AS1	hsa:100129845	PCOLCE antisense RNA 1	TMBIM1	up	30	22	13	protein-coding	TMBIM1	hsa:64114	Transmembrane BAX inhibitor motif containing 1, isoform CRA_a
hsa-miR-30b-3p	LINC01573	12	hsa-mir-30b	ctgggaggtggatgtttacttc	up	69	40	13	ncRNA	NALT1	hsa:101928483	long intergenic non-protein coding RNA 1573	TMBIM1	up	30	22	13	protein-coding	TMBIM1	hsa:64114	Transmembrane BAX inhibitor motif containing 1, isoform CRA_a
hsa-miR-30b-3p	LOC284344	12	hsa-mir-30b	ctgggaggtggatgtttacttc	up	43	31	13	ncRNA	LOC284344	hsa:284344	uncharacterized LOC284344	TMBIM1	up	30	22	13	protein-coding	TMBIM1	hsa:64114	Transmembrane BAX inhibitor motif containing 1, isoform CRA_a
hsa-miR-30b-3p	LINC00961	12	hsa-mir-30b	ctgggaggtggatgtttacttc	up	94	44	13	ncRNA	LINC00961	hsa:158376	long intergenic non-protein coding RNA 961	TMBIM1	up	30	22	13	protein-coding	TMBIM1	hsa:64114	Transmembrane BAX inhibitor motif containing 1, isoform CRA_a
hsa-miR-188-3p	THA1P	22	hsa-mir-188	ctcccacatgcagggtttgca	down	43	23	3	pseudo	THA1P		threonine aldolase 1, pseudogene	LOC100507462	down	31	20	3	protein-coding	GVQW2	hsa:100507462	uncharacterized LOC100507462
hsa-miR-181d-5p	CNTNAP3P1	22	hsa-mir-181d	aacattcattgttgtcggtgggt	down	47	23	3	ncRNA	CNTNAP3P1		contactin associated protein-like 3 pseudogene 1	LOC100507462	down	31	20	3	protein-coding	GVQW2	hsa:100507462	uncharacterized LOC100507462
hsa-miR-188-3p	LOC401287	22	hsa-mir-188	ctcccacatgcagggtttgca	down	22	20	3	ncRNA	LOC401287	hsa:401287	uncharacterized LOC401287	LOC100507462	down	31	20	3	protein-coding	GVQW2	hsa:100507462	uncharacterized LOC100507462
hsa-miR-421	LOC730234	22	hsa-mir-421	atcaacagacattaattgggcgc	down	44	23	3	pseudo	LOC730234		uncharacterized LOC730234	LOC100507462	down	31	20	3	protein-coding	GVQW2	hsa:100507462	uncharacterized LOC100507462
hsa-miR-188-3p	LOC730234	22	hsa-mir-188	ctcccacatgcagggtttgca	down	44	23	3	pseudo	LOC730234		uncharacterized LOC730234	LOC100507462	down	31	20	3	protein-coding	GVQW2	hsa:100507462	uncharacterized LOC100507462
hsa-miR-188-3p	STAG3L1	22	hsa-mir-188	ctcccacatgcagggtttgca	down	18	16	3	pseudo	STAG3L1	hsa:54441	Putative STAG3-like protein 1	LOC100507462	down	31	20	3	protein-coding	GVQW2	hsa:100507462	uncharacterized LOC100507462
hsa-miR-589-3p	THA1P	22	hsa-mir-589	tcagaacaaatgccggttcccaga	down	43	23	3	pseudo	THA1P		threonine aldolase 1, pseudogene	SLC7A5	down	31	20	3	protein-coding	SLC7A5	hsa:8140	Large neutral amino acids transporter small subunit 1
hsa-miR-2355-5p	THA1P	22	hsa-mir-2355	atccccagatacaatggacaa	down	43	23	3	pseudo	THA1P		threonine aldolase 1, pseudogene	SLC7A5	down	31	20	3	protein-coding	SLC7A5	hsa:8140	Large neutral amino acids transporter small subunit 1
hsa-miR-199b-5p	THA1P	22	hsa-mir-199b	cccagtgtttagactatctgttc	down	43	23	3	pseudo	THA1P		threonine aldolase 1, pseudogene	SLC7A5	down	31	20	3	protein-coding	SLC7A5	hsa:8140	Large neutral amino acids transporter small subunit 1
hsa-miR-766-3p	THA1P	22	hsa-mir-766	actccagccccacagcctcagc	down	43	23	3	pseudo	THA1P		threonine aldolase 1, pseudogene	SLC7A5	down	31	20	3	protein-coding	SLC7A5	hsa:8140	Large neutral amino acids transporter small subunit 1
hsa-miR-502-3p	THA1P	22	hsa-mir-502	aatgcacctgggcaaggattca	down	43	23	3	pseudo	THA1P		threonine aldolase 1, pseudogene	SLC7A5	down	31	20	3	protein-coding	SLC7A5	hsa:8140	Large neutral amino acids transporter small subunit 1
hsa-miR-3136-5p	THA1P	22	hsa-mir-3136	ctgactgaataggtagggtcatt	down	43	23	3	pseudo	THA1P		threonine aldolase 1, pseudogene	SLC7A5	down	31	20	3	protein-coding	SLC7A5	hsa:8140	Large neutral amino acids transporter small subunit 1
hsa-miR-125b-5p	THA1P	22	hsa-mir-125b-1/hsa-mir-125b-2	tccctgagaccctaacttgtga	down	43	23	3	pseudo	THA1P		threonine aldolase 1, pseudogene	SLC7A5	down	31	20	3	protein-coding	SLC7A5	hsa:8140	Large neutral amino acids transporter small subunit 1
hsa-miR-766-3p	CNTNAP3P1	22	hsa-mir-766	actccagccccacagcctcagc	down	47	23	3	ncRNA	CNTNAP3P1		contactin associated protein-like 3 pseudogene 1	SLC7A5	down	31	20	3	protein-coding	SLC7A5	hsa:8140	Large neutral amino acids transporter small subunit 1
hsa-miR-199b-5p	LOC100506083	22	hsa-mir-199b	cccagtgtttagactatctgttc	down	38	20	3	ncRNA	LOC100506083	hsa:100506083	uncharacterized LOC100506083	SLC7A5	down	31	20	3	protein-coding	SLC7A5	hsa:8140	Large neutral amino acids transporter small subunit 1
hsa-miR-766-3p	LOC100506083	22	hsa-mir-766	actccagccccacagcctcagc	down	38	20	3	ncRNA	LOC100506083	hsa:100506083	uncharacterized LOC100506083	SLC7A5	down	31	20	3	protein-coding	SLC7A5	hsa:8140	Large neutral amino acids transporter small subunit 1
hsa-miR-3136-5p	LOC401287	22	hsa-mir-3136	ctgactgaataggtagggtcatt	down	22	20	3	ncRNA	LOC401287	hsa:401287	uncharacterized LOC401287	SLC7A5	down	31	20	3	protein-coding	SLC7A5	hsa:8140	Large neutral amino acids transporter small subunit 1
hsa-miR-199b-5p	LOC730234	22	hsa-mir-199b	cccagtgtttagactatctgttc	down	44	23	3	pseudo	LOC730234		uncharacterized LOC730234	SLC7A5	down	31	20	3	protein-coding	SLC7A5	hsa:8140	Large neutral amino acids transporter small subunit 1
hsa-miR-502-3p	LOC730234	22	hsa-mir-502	aatgcacctgggcaaggattca	down	44	23	3	pseudo	LOC730234		uncharacterized LOC730234	SLC7A5	down	31	20	3	protein-coding	SLC7A5	hsa:8140	Large neutral amino acids transporter small subunit 1
hsa-miR-589-3p	LOC100294362	22	hsa-mir-589	tcagaacaaatgccggttcccaga	down	30	20	3	ncRNA	LOC100294362	hsa:100294362	uncharacterized LOC100294362	SLC7A5	down	31	20	3	protein-coding	SLC7A5	hsa:8140	Large neutral amino acids transporter small subunit 1
hsa-miR-199b-5p	LOC100294362	22	hsa-mir-199b	cccagtgtttagactatctgttc	down	30	20	3	ncRNA	LOC100294362	hsa:100294362	uncharacterized LOC100294362	SLC7A5	down	31	20	3	protein-coding	SLC7A5	hsa:8140	Large neutral amino acids transporter small subunit 1
hsa-miR-3136-5p	LOC100294362	22	hsa-mir-3136	ctgactgaataggtagggtcatt	down	30	20	3	ncRNA	LOC100294362	hsa:100294362	uncharacterized LOC100294362	SLC7A5	down	31	20	3	protein-coding	SLC7A5	hsa:8140	Large neutral amino acids transporter small subunit 1
hsa-miR-642b-5p	LOC101929577	22	hsa-mir-642b	ggttccctctccaaatgtgtct	down	17	16	3	ncRNA	LOC101929577	hsa:101929577	uncharacterized LOC101929577	SLC7A5	down	31	20	3	protein-coding	SLC7A5	hsa:8140	Large neutral amino acids transporter small subunit 1
hsa-miR-125b-5p	LOC101929577	22	hsa-mir-125b-1/hsa-mir-125b-2	tccctgagaccctaacttgtga	down	17	16	3	ncRNA	LOC101929577	hsa:101929577	uncharacterized LOC101929577	SLC7A5	down	31	20	3	protein-coding	SLC7A5	hsa:8140	Large neutral amino acids transporter small subunit 1
hsa-miR-125b-5p	LOC100996434	22	hsa-mir-125b-1/hsa-mir-125b-2	tccctgagaccctaacttgtga	down	25	18	3	pseudo	LOC100996434		uncharacterized LOC100996434	SLC7A5	down	31	20	3	protein-coding	SLC7A5	hsa:8140	Large neutral amino acids transporter small subunit 1
hsa-miR-642b-5p	LOC101928377	22	hsa-mir-642b	ggttccctctccaaatgtgtct	down	20	16	3	ncRNA	LOC101928377	hsa:101928377	uncharacterized LOC101928377	SLC7A5	down	31	20	3	protein-coding	SLC7A5	hsa:8140	Large neutral amino acids transporter small subunit 1
hsa-miR-3136-5p	LOC101928377	22	hsa-mir-3136	ctgactgaataggtagggtcatt	down	20	16	3	ncRNA	LOC101928377	hsa:101928377	uncharacterized LOC101928377	SLC7A5	down	31	20	3	protein-coding	SLC7A5	hsa:8140	Large neutral amino acids transporter small subunit 1
hsa-miR-766-3p	ZNRF2P2	22	hsa-mir-766	actccagccccacagcctcagc	down	40	20	3	pseudo	ZNRF2P2	hsa:100271874	zinc and ring finger 2 pseudogene 2	SLC7A5	down	31	20	3	protein-coding	SLC7A5	hsa:8140	Large neutral amino acids transporter small subunit 1
hsa-miR-766-3p	STAG3L1	22	hsa-mir-766	actccagccccacagcctcagc	down	18	16	3	pseudo	STAG3L1	hsa:54441	Putative STAG3-like protein 1	SLC7A5	down	31	20	3	protein-coding	SLC7A5	hsa:8140	Large neutral amino acids transporter small subunit 1
hsa-miR-486-3p	DNM1P38	13	hsa-mir-486-1/hsa-mir-486-2	cggggcagctcagtacaggat	down	34	20	12	pseudo	DNM1P38		DNM1 pseudogene 38	C8orf46	down	40	20	12	protein-coding	C8orf46	hsa:254778	chromosome 8 open reading frame 46
hsa-miR-486-3p	LOC100420546	13	hsa-mir-486-1/hsa-mir-486-2	cggggcagctcagtacaggat	down	34	20	12	pseudo	GTF2IP5		general transcription factor IIi pseudogene 5	C8orf46	down	40	20	12	protein-coding	C8orf46	hsa:254778	chromosome 8 open reading frame 46
hsa-miR-486-3p	LINC00959	13	hsa-mir-486-1/hsa-mir-486-2	cggggcagctcagtacaggat	down	42	20	12	ncRNA	LINC00959	hsa:387723	long intergenic non-protein coding RNA 959	C8orf46	down	40	20	12	protein-coding	C8orf46	hsa:254778	chromosome 8 open reading frame 46
hsa-miR-486-3p	LOC642355	13	hsa-mir-486-1/hsa-mir-486-2	cggggcagctcagtacaggat	down	33	20	12	pseudo	LOC642355		Similar to Nucleoside diphosphate kinase, mitochondrial (NDP kinase, mitochondrial) (NDK) (Nm23-M4) (Nucleoside diphosphate kinase D)	C8orf46	down	40	20	12	protein-coding	C8orf46	hsa:254778	chromosome 8 open reading frame 46
hsa-miR-486-3p	LINC01590	13	hsa-mir-486-1/hsa-mir-486-2	cggggcagctcagtacaggat	down	30	19	12	ncRNA	LINC01590	hsa:63914	chromosome 6 open reading frame 164	C8orf46	down	40	20	12	protein-coding	C8orf46	hsa:254778	chromosome 8 open reading frame 46
hsa-miR-486-3p	RPL23AP43	13	hsa-mir-486-1/hsa-mir-486-2	cggggcagctcagtacaggat	down	35	20	12	pseudo	RPL23AP43		ribosomal protein L23a pseudogene 43	C8orf46	down	40	20	12	protein-coding	C8orf46	hsa:254778	chromosome 8 open reading frame 46
hsa-miR-486-3p	LOC646214	13	hsa-mir-486-1/hsa-mir-486-2	cggggcagctcagtacaggat	down	41	20	12	pseudo	LOC646214	hsa:646214	p21-activated kinase 2 variant	C8orf46	down	40	20	12	protein-coding	C8orf46	hsa:254778	chromosome 8 open reading frame 46
hsa-miR-224-5p	CNTNAP3P1	22	hsa-mir-224	caagtcactagtggttccgtt	down	47	23	3	ncRNA	CNTNAP3P1		contactin associated protein-like 3 pseudogene 1	ZBED3	down	37	20	3	protein-coding	ZBED3	hsa:84327	Zinc finger BED domain-containing protein 3
hsa-miR-224-5p	LOC101928377	22	hsa-mir-224	caagtcactagtggttccgtt	down	20	16	3	ncRNA	LOC101928377	hsa:101928377	uncharacterized LOC101928377	ZBED3	down	37	20	3	protein-coding	ZBED3	hsa:84327	Zinc finger BED domain-containing protein 3
hsa-miR-362-5p	LOC100420546	13	hsa-mir-362	aatccttggaacctaggtgtgagt	down	34	20	12	pseudo	GTF2IP5		general transcription factor IIi pseudogene 5	NUTM2A	down	30	20	12	protein-coding	NUTM2A	hsa:728118	NUT family member 2A
hsa-miR-362-5p	FOSL1P1	13	hsa-mir-362	aatccttggaacctaggtgtgagt	down	31	20	12	pseudo	FOSL1P1		FOS-like antigen 1 pseudogene 1	NUTM2A	down	30	20	12	protein-coding	NUTM2A	hsa:728118	NUT family member 2A
hsa-miR-362-5p	LOC101929099	13	hsa-mir-362	aatccttggaacctaggtgtgagt	down	43	20	12	ncRNA	LOC101929099	hsa:101929099	uncharacterized LOC101929099	NUTM2A	down	30	20	12	protein-coding	NUTM2A	hsa:728118	NUT family member 2A
hsa-miR-362-5p	CDC42P4	13	hsa-mir-362	aatccttggaacctaggtgtgagt	down	37	20	12	pseudo	CDC42P4		cell division cycle 42 pseudogene 4	NUTM2A	down	30	20	12	protein-coding	NUTM2A	hsa:728118	NUT family member 2A
hsa-miR-486-3p	DNM1P38	13	hsa-mir-486-1/hsa-mir-486-2	cggggcagctcagtacaggat	down	34	20	12	pseudo	DNM1P38		DNM1 pseudogene 38	AMIGO3	down	28	20	12	protein-coding	AMIGO3	hsa:386724	Amphoterin-induced protein 3
hsa-miR-486-3p	LOC100420546	13	hsa-mir-486-1/hsa-mir-486-2	cggggcagctcagtacaggat	down	34	20	12	pseudo	GTF2IP5		general transcription factor IIi pseudogene 5	AMIGO3	down	28	20	12	protein-coding	AMIGO3	hsa:386724	Amphoterin-induced protein 3
hsa-miR-486-3p	LINC00959	13	hsa-mir-486-1/hsa-mir-486-2	cggggcagctcagtacaggat	down	42	20	12	ncRNA	LINC00959	hsa:387723	long intergenic non-protein coding RNA 959	AMIGO3	down	28	20	12	protein-coding	AMIGO3	hsa:386724	Amphoterin-induced protein 3
hsa-miR-486-3p	LOC642355	13	hsa-mir-486-1/hsa-mir-486-2	cggggcagctcagtacaggat	down	33	20	12	pseudo	LOC642355		Similar to Nucleoside diphosphate kinase, mitochondrial (NDP kinase, mitochondrial) (NDK) (Nm23-M4) (Nucleoside diphosphate kinase D)	AMIGO3	down	28	20	12	protein-coding	AMIGO3	hsa:386724	Amphoterin-induced protein 3
hsa-miR-486-3p	LINC01590	13	hsa-mir-486-1/hsa-mir-486-2	cggggcagctcagtacaggat	down	30	19	12	ncRNA	LINC01590	hsa:63914	chromosome 6 open reading frame 164	AMIGO3	down	28	20	12	protein-coding	AMIGO3	hsa:386724	Amphoterin-induced protein 3
hsa-miR-486-3p	RPL23AP43	13	hsa-mir-486-1/hsa-mir-486-2	cggggcagctcagtacaggat	down	35	20	12	pseudo	RPL23AP43		ribosomal protein L23a pseudogene 43	AMIGO3	down	28	20	12	protein-coding	AMIGO3	hsa:386724	Amphoterin-induced protein 3
hsa-miR-486-3p	LOC646214	13	hsa-mir-486-1/hsa-mir-486-2	cggggcagctcagtacaggat	down	41	20	12	pseudo	LOC646214	hsa:646214	p21-activated kinase 2 variant	AMIGO3	down	28	20	12	protein-coding	AMIGO3	hsa:386724	Amphoterin-induced protein 3
hsa-miR-664b-3p	ALG1L12P	24	hsa-mir-664b	ttcatttgcctcccagcctaca	down	49	28	1	pseudo	ALG1L12P		asparagine-linked glycosylation 1-like 12, pseudogene	TMEM132B	down	27	20	1	protein-coding	TMEM132B	hsa:114795	Transmembrane protein 132B
hsa-miR-497-3p	LOC101929882	24	hsa-mir-497	caaaccacactgtggtgttaga	down	37	24	1	ncRNA	LOC101929882	hsa:101929882	uncharacterized LOC101929882	TMEM132B	down	27	20	1	protein-coding	TMEM132B	hsa:114795	Transmembrane protein 132B
hsa-miR-664b-3p	LOC93463	24	hsa-mir-664b	ttcatttgcctcccagcctaca	down	51	37	1	miscRNA	LOC93463	hsa:93463	uncharacterized LOC93463	TMEM132B	down	27	20	1	protein-coding	TMEM132B	hsa:114795	Transmembrane protein 132B
hsa-miR-486-3p	DNM1P38	13	hsa-mir-486-1/hsa-mir-486-2	cggggcagctcagtacaggat	down	34	20	12	pseudo	DNM1P38		DNM1 pseudogene 38	IZUMO4	down	41	20	12	protein-coding	IZUMO4	hsa:113177	Izumo sperm-egg fusion protein 4
hsa-miR-486-3p	LOC100420546	13	hsa-mir-486-1/hsa-mir-486-2	cggggcagctcagtacaggat	down	34	20	12	pseudo	GTF2IP5		general transcription factor IIi pseudogene 5	IZUMO4	down	41	20	12	protein-coding	IZUMO4	hsa:113177	Izumo sperm-egg fusion protein 4
hsa-miR-486-3p	LINC00959	13	hsa-mir-486-1/hsa-mir-486-2	cggggcagctcagtacaggat	down	42	20	12	ncRNA	LINC00959	hsa:387723	long intergenic non-protein coding RNA 959	IZUMO4	down	41	20	12	protein-coding	IZUMO4	hsa:113177	Izumo sperm-egg fusion protein 4
hsa-miR-486-3p	LOC642355	13	hsa-mir-486-1/hsa-mir-486-2	cggggcagctcagtacaggat	down	33	20	12	pseudo	LOC642355		Similar to Nucleoside diphosphate kinase, mitochondrial (NDP kinase, mitochondrial) (NDK) (Nm23-M4) (Nucleoside diphosphate kinase D)	IZUMO4	down	41	20	12	protein-coding	IZUMO4	hsa:113177	Izumo sperm-egg fusion protein 4
hsa-miR-486-3p	LINC01590	13	hsa-mir-486-1/hsa-mir-486-2	cggggcagctcagtacaggat	down	30	19	12	ncRNA	LINC01590	hsa:63914	chromosome 6 open reading frame 164	IZUMO4	down	41	20	12	protein-coding	IZUMO4	hsa:113177	Izumo sperm-egg fusion protein 4
hsa-miR-486-3p	RPL23AP43	13	hsa-mir-486-1/hsa-mir-486-2	cggggcagctcagtacaggat	down	35	20	12	pseudo	RPL23AP43		ribosomal protein L23a pseudogene 43	IZUMO4	down	41	20	12	protein-coding	IZUMO4	hsa:113177	Izumo sperm-egg fusion protein 4
hsa-miR-486-3p	LOC646214	13	hsa-mir-486-1/hsa-mir-486-2	cggggcagctcagtacaggat	down	41	20	12	pseudo	LOC646214	hsa:646214	p21-activated kinase 2 variant	IZUMO4	down	41	20	12	protein-coding	IZUMO4	hsa:113177	Izumo sperm-egg fusion protein 4
hsa-miR-2355-5p	THA1P	22	hsa-mir-2355	atccccagatacaatggacaa	down	43	23	3	pseudo	THA1P		threonine aldolase 1, pseudogene	DERL3	down	31	17	3	protein-coding	DERL3	hsa:91319	Derlin-3
hsa-miR-766-3p	THA1P	22	hsa-mir-766	actccagccccacagcctcagc	down	43	23	3	pseudo	THA1P		threonine aldolase 1, pseudogene	DERL3	down	31	17	3	protein-coding	DERL3	hsa:91319	Derlin-3
hsa-miR-125b-5p	THA1P	22	hsa-mir-125b-1/hsa-mir-125b-2	tccctgagaccctaacttgtga	down	43	23	3	pseudo	THA1P		threonine aldolase 1, pseudogene	DERL3	down	31	17	3	protein-coding	DERL3	hsa:91319	Derlin-3
hsa-miR-766-3p	CNTNAP3P1	22	hsa-mir-766	actccagccccacagcctcagc	down	47	23	3	ncRNA	CNTNAP3P1		contactin associated protein-like 3 pseudogene 1	DERL3	down	31	17	3	protein-coding	DERL3	hsa:91319	Derlin-3
hsa-miR-766-3p	LOC100506083	22	hsa-mir-766	actccagccccacagcctcagc	down	38	20	3	ncRNA	LOC100506083	hsa:100506083	uncharacterized LOC100506083	DERL3	down	31	17	3	protein-coding	DERL3	hsa:91319	Derlin-3
hsa-miR-2116-5p	LOC100294362	22	hsa-mir-2116	ggttcttagcataggaggtct	down	30	20	3	ncRNA	LOC100294362	hsa:100294362	uncharacterized LOC100294362	DERL3	down	31	17	3	protein-coding	DERL3	hsa:91319	Derlin-3
hsa-miR-125b-5p	LOC101929577	22	hsa-mir-125b-1/hsa-mir-125b-2	tccctgagaccctaacttgtga	down	17	16	3	ncRNA	LOC101929577	hsa:101929577	uncharacterized LOC101929577	DERL3	down	31	17	3	protein-coding	DERL3	hsa:91319	Derlin-3
hsa-miR-125b-5p	LOC100996434	22	hsa-mir-125b-1/hsa-mir-125b-2	tccctgagaccctaacttgtga	down	25	18	3	pseudo	LOC100996434		uncharacterized LOC100996434	DERL3	down	31	17	3	protein-coding	DERL3	hsa:91319	Derlin-3
hsa-miR-766-3p	ZNRF2P2	22	hsa-mir-766	actccagccccacagcctcagc	down	40	20	3	pseudo	ZNRF2P2	hsa:100271874	zinc and ring finger 2 pseudogene 2	DERL3	down	31	17	3	protein-coding	DERL3	hsa:91319	Derlin-3
hsa-miR-766-3p	STAG3L1	22	hsa-mir-766	actccagccccacagcctcagc	down	18	16	3	pseudo	STAG3L1	hsa:54441	Putative STAG3-like protein 1	DERL3	down	31	17	3	protein-coding	DERL3	hsa:91319	Derlin-3
hsa-miR-4665-5p	SERBP1P6	9	hsa-mir-4665	ctgggggacgcgtgagcgcgagc	up	26	17	16	pseudo	SERBP1P6		SERPINE1 mRNA binding protein 1 pseudogene 6	MUC3A	up	29	17	16	protein-coding	MUC3A	hsa:4584	Mucin-3A
hsa-miR-346	SERBP1P6	9	hsa-mir-346	tgtctgcccgcatgcctgcctct	up	26	17	16	pseudo	SERBP1P6		SERPINE1 mRNA binding protein 1 pseudogene 6	HMGCS1	up	24	17	16	protein-coding	HMGCS1	hsa:3157	3-hydroxy-3-methylglutaryl-Coenzyme A synthase 1 (Soluble), isoform CRA_a
hsa-miR-548aa	RASAL2-AS1	21	hsa-mir-548aa-1/hsa-mir-548aa-2	aaaaaccacaattacttttgcacca	down	14	11	4	ncRNA	RASAL2-AS1	hsa:100302401	RASAL2 antisense RNA 1	IL21R	down	29	17	4	protein-coding	IL21R	hsa:50615	cDNA, FLJ93262, highly similar to Homo sapiens interleukin 21 receptor (IL21R), mRNA
hsa-miR-532-3p	LOC100134368	21	hsa-mir-532	cctcccacacccaaggcttgca	down	27	16	4	ncRNA	LOC100134368	hsa:100134368	uncharacterized LOC100134368	IL21R	down	29	17	4	protein-coding	IL21R	hsa:50615	cDNA, FLJ93262, highly similar to Homo sapiens interleukin 21 receptor (IL21R), mRNA
hsa-miR-6720-3p	LOC100134368	21	hsa-mir-6720	cgcgcctgcaggaactggtaga	down	27	16	4	ncRNA	LOC100134368	hsa:100134368	uncharacterized LOC100134368	IL21R	down	29	17	4	protein-coding	IL21R	hsa:50615	cDNA, FLJ93262, highly similar to Homo sapiens interleukin 21 receptor (IL21R), mRNA
hsa-miR-449c-5p	LOC100134368	21	hsa-mir-449c	taggcagtgtattgctagcggctgt	down	27	16	4	ncRNA	LOC100134368	hsa:100134368	uncharacterized LOC100134368	IL21R	down	29	17	4	protein-coding	IL21R	hsa:50615	cDNA, FLJ93262, highly similar to Homo sapiens interleukin 21 receptor (IL21R), mRNA
hsa-miR-660-3p	LOC100134368	21	hsa-mir-660	acctcctgtgtgcatggatta	down	27	16	4	ncRNA	LOC100134368	hsa:100134368	uncharacterized LOC100134368	IL21R	down	29	17	4	protein-coding	IL21R	hsa:50615	cDNA, FLJ93262, highly similar to Homo sapiens interleukin 21 receptor (IL21R), mRNA
hsa-miR-4700-5p	LOC100419840	21	hsa-mir-4700	tctggggatgaggacagtgtgt	down	26	16	4	pseudo	LOC100419840		zinc finger protein 446 pseudogene	IL21R	down	29	17	4	protein-coding	IL21R	hsa:50615	cDNA, FLJ93262, highly similar to Homo sapiens interleukin 21 receptor (IL21R), mRNA
hsa-miR-532-3p	LOC100419840	21	hsa-mir-532	cctcccacacccaaggcttgca	down	26	16	4	pseudo	LOC100419840		zinc finger protein 446 pseudogene	IL21R	down	29	17	4	protein-coding	IL21R	hsa:50615	cDNA, FLJ93262, highly similar to Homo sapiens interleukin 21 receptor (IL21R), mRNA
hsa-miR-29b-3p	LOC100419840	21	hsa-mir-29b-1/hsa-mir-29b-2	tagcaccatttgaaatcagtgtt	down	26	16	4	pseudo	LOC100419840		zinc finger protein 446 pseudogene	IL21R	down	29	17	4	protein-coding	IL21R	hsa:50615	cDNA, FLJ93262, highly similar to Homo sapiens interleukin 21 receptor (IL21R), mRNA
hsa-miR-449c-5p	LOC100419840	21	hsa-mir-449c	taggcagtgtattgctagcggctgt	down	26	16	4	pseudo	LOC100419840		zinc finger protein 446 pseudogene	IL21R	down	29	17	4	protein-coding	IL21R	hsa:50615	cDNA, FLJ93262, highly similar to Homo sapiens interleukin 21 receptor (IL21R), mRNA
hsa-miR-660-3p	LOC100419840	21	hsa-mir-660	acctcctgtgtgcatggatta	down	26	16	4	pseudo	LOC100419840		zinc finger protein 446 pseudogene	IL21R	down	29	17	4	protein-coding	IL21R	hsa:50615	cDNA, FLJ93262, highly similar to Homo sapiens interleukin 21 receptor (IL21R), mRNA
hsa-miR-1260b	LOC100419840	21	hsa-mir-1260b	atcccaccactgccaccat	down	26	16	4	pseudo	LOC100419840		zinc finger protein 446 pseudogene	IL21R	down	29	17	4	protein-coding	IL21R	hsa:50615	cDNA, FLJ93262, highly similar to Homo sapiens interleukin 21 receptor (IL21R), mRNA
hsa-miR-1260a	LOC100419840	21	hsa-mir-1260a	atcccacctctgccacca	down	26	16	4	pseudo	LOC100419840		zinc finger protein 446 pseudogene	IL21R	down	29	17	4	protein-coding	IL21R	hsa:50615	cDNA, FLJ93262, highly similar to Homo sapiens interleukin 21 receptor (IL21R), mRNA
hsa-miR-361-3p	LOC100419840	21	hsa-mir-361	tcccccaggtgtgattctgattt	down	26	16	4	pseudo	LOC100419840		zinc finger protein 446 pseudogene	IL21R	down	29	17	4	protein-coding	IL21R	hsa:50615	cDNA, FLJ93262, highly similar to Homo sapiens interleukin 21 receptor (IL21R), mRNA
hsa-miR-1260b	LOC100507487	21	hsa-mir-1260b	atcccaccactgccaccat	down	13	11	4	ncRNA	LOC100507487	hsa:100507487	uncharacterized LOC100507487	IL21R	down	29	17	4	protein-coding	IL21R	hsa:50615	cDNA, FLJ93262, highly similar to Homo sapiens interleukin 21 receptor (IL21R), mRNA
hsa-miR-1260a	LOC100507487	21	hsa-mir-1260a	atcccacctctgccacca	down	13	11	4	ncRNA	LOC100507487	hsa:100507487	uncharacterized LOC100507487	IL21R	down	29	17	4	protein-coding	IL21R	hsa:50615	cDNA, FLJ93262, highly similar to Homo sapiens interleukin 21 receptor (IL21R), mRNA
hsa-miR-660-3p	LINC01144	21	hsa-mir-660	acctcctgtgtgcatggatta	down	26	16	4	ncRNA	LINC01144	hsa:400752	long intergenic non-protein coding RNA 1144	IL21R	down	29	17	4	protein-coding	IL21R	hsa:50615	cDNA, FLJ93262, highly similar to Homo sapiens interleukin 21 receptor (IL21R), mRNA
hsa-miR-1260b	LINC01144	21	hsa-mir-1260b	atcccaccactgccaccat	down	26	16	4	ncRNA	LINC01144	hsa:400752	long intergenic non-protein coding RNA 1144	IL21R	down	29	17	4	protein-coding	IL21R	hsa:50615	cDNA, FLJ93262, highly similar to Homo sapiens interleukin 21 receptor (IL21R), mRNA
hsa-miR-1260a	LINC01144	21	hsa-mir-1260a	atcccacctctgccacca	down	26	16	4	ncRNA	LINC01144	hsa:400752	long intergenic non-protein coding RNA 1144	IL21R	down	29	17	4	protein-coding	IL21R	hsa:50615	cDNA, FLJ93262, highly similar to Homo sapiens interleukin 21 receptor (IL21R), mRNA
hsa-miR-455-3p	PCAT1	21	hsa-mir-455	gcagtccatgggcatatacac	down	25	16	4	ncRNA	PCAT1	hsa:100750225	prostate cancer associated transcript 1 (non-protein coding)	IL21R	down	29	17	4	protein-coding	IL21R	hsa:50615	cDNA, FLJ93262, highly similar to Homo sapiens interleukin 21 receptor (IL21R), mRNA
hsa-miR-449c-5p	RAET1E-AS1	21	hsa-mir-449c	taggcagtgtattgctagcggctgt	down	40	20	4	ncRNA	RAET1E-AS1	hsa:100652739	RAET1E antisense RNA 1	IL21R	down	29	17	4	protein-coding	IL21R	hsa:50615	cDNA, FLJ93262, highly similar to Homo sapiens interleukin 21 receptor (IL21R), mRNA
hsa-miR-22-5p	PRNCR1	21	hsa-mir-22	agttcttcagtggcaagcttta	down	30	16	4	ncRNA	PRNCR1	hsa:101867536	prostate cancer associated non-coding RNA 1	IL21R	down	29	17	4	protein-coding	IL21R	hsa:50615	cDNA, FLJ93262, highly similar to Homo sapiens interleukin 21 receptor (IL21R), mRNA
hsa-miR-4700-5p	PRNCR1	21	hsa-mir-4700	tctggggatgaggacagtgtgt	down	30	16	4	ncRNA	PRNCR1	hsa:101867536	prostate cancer associated non-coding RNA 1	IL21R	down	29	17	4	protein-coding	IL21R	hsa:50615	cDNA, FLJ93262, highly similar to Homo sapiens interleukin 21 receptor (IL21R), mRNA
hsa-miR-532-3p	PRNCR1	21	hsa-mir-532	cctcccacacccaaggcttgca	down	30	16	4	ncRNA	PRNCR1	hsa:101867536	prostate cancer associated non-coding RNA 1	IL21R	down	29	17	4	protein-coding	IL21R	hsa:50615	cDNA, FLJ93262, highly similar to Homo sapiens interleukin 21 receptor (IL21R), mRNA
hsa-miR-455-3p	PRNCR1	21	hsa-mir-455	gcagtccatgggcatatacac	down	30	16	4	ncRNA	PRNCR1	hsa:101867536	prostate cancer associated non-coding RNA 1	IL21R	down	29	17	4	protein-coding	IL21R	hsa:50615	cDNA, FLJ93262, highly similar to Homo sapiens interleukin 21 receptor (IL21R), mRNA
hsa-miR-449c-5p	PRNCR1	21	hsa-mir-449c	taggcagtgtattgctagcggctgt	down	30	16	4	ncRNA	PRNCR1	hsa:101867536	prostate cancer associated non-coding RNA 1	IL21R	down	29	17	4	protein-coding	IL21R	hsa:50615	cDNA, FLJ93262, highly similar to Homo sapiens interleukin 21 receptor (IL21R), mRNA
hsa-miR-660-3p	PRNCR1	21	hsa-mir-660	acctcctgtgtgcatggatta	down	30	16	4	ncRNA	PRNCR1	hsa:101867536	prostate cancer associated non-coding RNA 1	IL21R	down	29	17	4	protein-coding	IL21R	hsa:50615	cDNA, FLJ93262, highly similar to Homo sapiens interleukin 21 receptor (IL21R), mRNA
hsa-miR-1260b	PRNCR1	21	hsa-mir-1260b	atcccaccactgccaccat	down	30	16	4	ncRNA	PRNCR1	hsa:101867536	prostate cancer associated non-coding RNA 1	IL21R	down	29	17	4	protein-coding	IL21R	hsa:50615	cDNA, FLJ93262, highly similar to Homo sapiens interleukin 21 receptor (IL21R), mRNA
hsa-miR-1260a	PRNCR1	21	hsa-mir-1260a	atcccacctctgccacca	down	30	16	4	ncRNA	PRNCR1	hsa:101867536	prostate cancer associated non-coding RNA 1	IL21R	down	29	17	4	protein-coding	IL21R	hsa:50615	cDNA, FLJ93262, highly similar to Homo sapiens interleukin 21 receptor (IL21R), mRNA
hsa-miR-23a-3p	PRNCR1	21	hsa-mir-23a	atcacattgccagggatttcc	down	30	16	4	ncRNA	PRNCR1	hsa:101867536	prostate cancer associated non-coding RNA 1	IL21R	down	29	17	4	protein-coding	IL21R	hsa:50615	cDNA, FLJ93262, highly similar to Homo sapiens interleukin 21 receptor (IL21R), mRNA
hsa-miR-361-3p	PRNCR1	21	hsa-mir-361	tcccccaggtgtgattctgattt	down	30	16	4	ncRNA	PRNCR1	hsa:101867536	prostate cancer associated non-coding RNA 1	IL21R	down	29	17	4	protein-coding	IL21R	hsa:50615	cDNA, FLJ93262, highly similar to Homo sapiens interleukin 21 receptor (IL21R), mRNA
hsa-miR-766-3p	THA1P	22	hsa-mir-766	actccagccccacagcctcagc	down	43	23	3	pseudo	THA1P		threonine aldolase 1, pseudogene	HIST1H2AK	down	18	16	3	protein-coding	HIST1H2AK	hsa:8330	Histone H2A type 1-J
hsa-miR-766-3p	CNTNAP3P1	22	hsa-mir-766	actccagccccacagcctcagc	down	47	23	3	ncRNA	CNTNAP3P1		contactin associated protein-like 3 pseudogene 1	HIST1H2AK	down	18	16	3	protein-coding	HIST1H2AK	hsa:8330	Histone H2A type 1-J
hsa-miR-766-3p	LOC100506083	22	hsa-mir-766	actccagccccacagcctcagc	down	38	20	3	ncRNA	LOC100506083	hsa:100506083	uncharacterized LOC100506083	HIST1H2AK	down	18	16	3	protein-coding	HIST1H2AK	hsa:8330	Histone H2A type 1-J
hsa-miR-766-3p	ZNRF2P2	22	hsa-mir-766	actccagccccacagcctcagc	down	40	20	3	pseudo	ZNRF2P2	hsa:100271874	zinc and ring finger 2 pseudogene 2	HIST1H2AK	down	18	16	3	protein-coding	HIST1H2AK	hsa:8330	Histone H2A type 1-J
hsa-miR-766-3p	STAG3L1	22	hsa-mir-766	actccagccccacagcctcagc	down	18	16	3	pseudo	STAG3L1	hsa:54441	Putative STAG3-like protein 1	HIST1H2AK	down	18	16	3	protein-coding	HIST1H2AK	hsa:8330	Histone H2A type 1-J
hsa-miR-346	SERBP1P6	9	hsa-mir-346	tgtctgcccgcatgcctgcctct	up	26	17	16	pseudo	SERBP1P6		SERPINE1 mRNA binding protein 1 pseudogene 6	TRPV3	up	30	16	16	protein-coding	TRPV3	hsa:162514	cDNA FLJ45401 fis, clone BRHIP3028742, highly similar to Transient receptor potential cation channel subfamily V member 3
hsa-miR-4665-5p	SERBP1P6	9	hsa-mir-4665	ctgggggacgcgtgagcgcgagc	up	26	17	16	pseudo	SERBP1P6		SERPINE1 mRNA binding protein 1 pseudogene 6	TRPV3	up	30	16	16	protein-coding	TRPV3	hsa:162514	cDNA FLJ45401 fis, clone BRHIP3028742, highly similar to Transient receptor potential cation channel subfamily V member 3
hsa-miR-3615	LOC102724548	9	hsa-mir-3615	tctctcggctcctcgcggctc	up	26	16	16	ncRNA	LOC102724548	hsa:102724548	uncharacterized LOC102724548	TRPV3	up	30	16	16	protein-coding	TRPV3	hsa:162514	cDNA FLJ45401 fis, clone BRHIP3028742, highly similar to Transient receptor potential cation channel subfamily V member 3
hsa-miR-4665-5p	SERBP1P6	9	hsa-mir-4665	ctgggggacgcgtgagcgcgagc	up	26	17	16	pseudo	SERBP1P6		SERPINE1 mRNA binding protein 1 pseudogene 6	RSPO2	up	27	16	16	protein-coding	RSPO2	hsa:340419	cDNA FLJ41031 fis, clone DFNES2000146, highly similar to R-spondin-2
hsa-miR-181b-5p	RASAL2-AS1	21	hsa-mir-181b-1/hsa-mir-181b-2	aacattcattgctgtcggtgggt	down	14	11	4	ncRNA	RASAL2-AS1	hsa:100302401	RASAL2 antisense RNA 1	THSD7A	down	31	16	4	protein-coding	THSD7A	hsa:221981	Thrombospondin type-1 domain-containing protein 7A
hsa-miR-548s	RASAL2-AS1	21	hsa-mir-548s	atggccaaaactgcagttatttt	down	14	11	4	ncRNA	RASAL2-AS1	hsa:100302401	RASAL2 antisense RNA 1	THSD7A	down	31	16	4	protein-coding	THSD7A	hsa:221981	Thrombospondin type-1 domain-containing protein 7A
hsa-miR-181a-3p	RASAL2-AS1	21	hsa-mir-181a-1	accatcgaccgttgattgtacc	down	14	11	4	ncRNA	RASAL2-AS1	hsa:100302401	RASAL2 antisense RNA 1	THSD7A	down	31	16	4	protein-coding	THSD7A	hsa:221981	Thrombospondin type-1 domain-containing protein 7A
hsa-miR-532-3p	LOC100134368	21	hsa-mir-532	cctcccacacccaaggcttgca	down	27	16	4	ncRNA	LOC100134368	hsa:100134368	uncharacterized LOC100134368	THSD7A	down	31	16	4	protein-coding	THSD7A	hsa:221981	Thrombospondin type-1 domain-containing protein 7A
hsa-miR-548s	LOC100134368	21	hsa-mir-548s	atggccaaaactgcagttatttt	down	27	16	4	ncRNA	LOC100134368	hsa:100134368	uncharacterized LOC100134368	THSD7A	down	31	16	4	protein-coding	THSD7A	hsa:221981	Thrombospondin type-1 domain-containing protein 7A
hsa-miR-449c-5p	LOC100134368	21	hsa-mir-449c	taggcagtgtattgctagcggctgt	down	27	16	4	ncRNA	LOC100134368	hsa:100134368	uncharacterized LOC100134368	THSD7A	down	31	16	4	protein-coding	THSD7A	hsa:221981	Thrombospondin type-1 domain-containing protein 7A
hsa-miR-3909	LOC100134368	21	hsa-mir-3909	tgtcctctagggcctgcagtct	down	27	16	4	ncRNA	LOC100134368	hsa:100134368	uncharacterized LOC100134368	THSD7A	down	31	16	4	protein-coding	THSD7A	hsa:221981	Thrombospondin type-1 domain-containing protein 7A
hsa-miR-4700-5p	LOC100419840	21	hsa-mir-4700	tctggggatgaggacagtgtgt	down	26	16	4	pseudo	LOC100419840		zinc finger protein 446 pseudogene	THSD7A	down	31	16	4	protein-coding	THSD7A	hsa:221981	Thrombospondin type-1 domain-containing protein 7A
hsa-miR-532-3p	LOC100419840	21	hsa-mir-532	cctcccacacccaaggcttgca	down	26	16	4	pseudo	LOC100419840		zinc finger protein 446 pseudogene	THSD7A	down	31	16	4	protein-coding	THSD7A	hsa:221981	Thrombospondin type-1 domain-containing protein 7A
hsa-miR-103a-3p	LOC100419840	21	hsa-mir-103a-2/hsa-mir-103a-1	agcagcattgtacagggctatga	down	26	16	4	pseudo	LOC100419840		zinc finger protein 446 pseudogene	THSD7A	down	31	16	4	protein-coding	THSD7A	hsa:221981	Thrombospondin type-1 domain-containing protein 7A
hsa-miR-107	LOC100419840	21	hsa-mir-107	agcagcattgtacagggctatca	down	26	16	4	pseudo	LOC100419840		zinc finger protein 446 pseudogene	THSD7A	down	31	16	4	protein-coding	THSD7A	hsa:221981	Thrombospondin type-1 domain-containing protein 7A
hsa-miR-942-5p	LOC100419840	21	hsa-mir-942	tcttctctgttttggccatgtg	down	26	16	4	pseudo	LOC100419840		zinc finger protein 446 pseudogene	THSD7A	down	31	16	4	protein-coding	THSD7A	hsa:221981	Thrombospondin type-1 domain-containing protein 7A
hsa-miR-449c-5p	LOC100419840	21	hsa-mir-449c	taggcagtgtattgctagcggctgt	down	26	16	4	pseudo	LOC100419840		zinc finger protein 446 pseudogene	THSD7A	down	31	16	4	protein-coding	THSD7A	hsa:221981	Thrombospondin type-1 domain-containing protein 7A
hsa-miR-3909	LOC100419840	21	hsa-mir-3909	tgtcctctagggcctgcagtct	down	26	16	4	pseudo	LOC100419840		zinc finger protein 446 pseudogene	THSD7A	down	31	16	4	protein-coding	THSD7A	hsa:221981	Thrombospondin type-1 domain-containing protein 7A
hsa-miR-103a-3p	LOC100507487	21	hsa-mir-103a-2/hsa-mir-103a-1	agcagcattgtacagggctatga	down	13	11	4	ncRNA	LOC100507487	hsa:100507487	uncharacterized LOC100507487	THSD7A	down	31	16	4	protein-coding	THSD7A	hsa:221981	Thrombospondin type-1 domain-containing protein 7A
hsa-miR-107	LOC100507487	21	hsa-mir-107	agcagcattgtacagggctatca	down	13	11	4	ncRNA	LOC100507487	hsa:100507487	uncharacterized LOC100507487	THSD7A	down	31	16	4	protein-coding	THSD7A	hsa:221981	Thrombospondin type-1 domain-containing protein 7A
hsa-miR-942-5p	PCAT1	21	hsa-mir-942	tcttctctgttttggccatgtg	down	25	16	4	ncRNA	PCAT1	hsa:100750225	prostate cancer associated transcript 1 (non-protein coding)	THSD7A	down	31	16	4	protein-coding	THSD7A	hsa:221981	Thrombospondin type-1 domain-containing protein 7A
hsa-miR-450b-5p	PCAT1	21	hsa-mir-450b	ttttgcaatatgttcctgaata	down	25	16	4	ncRNA	PCAT1	hsa:100750225	prostate cancer associated transcript 1 (non-protein coding)	THSD7A	down	31	16	4	protein-coding	THSD7A	hsa:221981	Thrombospondin type-1 domain-containing protein 7A
hsa-miR-449c-5p	RAET1E-AS1	21	hsa-mir-449c	taggcagtgtattgctagcggctgt	down	40	20	4	ncRNA	RAET1E-AS1	hsa:100652739	RAET1E antisense RNA 1	THSD7A	down	31	16	4	protein-coding	THSD7A	hsa:221981	Thrombospondin type-1 domain-containing protein 7A
hsa-miR-4700-5p	PRNCR1	21	hsa-mir-4700	tctggggatgaggacagtgtgt	down	30	16	4	ncRNA	PRNCR1	hsa:101867536	prostate cancer associated non-coding RNA 1	THSD7A	down	31	16	4	protein-coding	THSD7A	hsa:221981	Thrombospondin type-1 domain-containing protein 7A
hsa-miR-532-3p	PRNCR1	21	hsa-mir-532	cctcccacacccaaggcttgca	down	30	16	4	ncRNA	PRNCR1	hsa:101867536	prostate cancer associated non-coding RNA 1	THSD7A	down	31	16	4	protein-coding	THSD7A	hsa:221981	Thrombospondin type-1 domain-containing protein 7A
hsa-miR-103a-3p	PRNCR1	21	hsa-mir-103a-2/hsa-mir-103a-1	agcagcattgtacagggctatga	down	30	16	4	ncRNA	PRNCR1	hsa:101867536	prostate cancer associated non-coding RNA 1	THSD7A	down	31	16	4	protein-coding	THSD7A	hsa:221981	Thrombospondin type-1 domain-containing protein 7A
hsa-miR-548s	PRNCR1	21	hsa-mir-548s	atggccaaaactgcagttatttt	down	30	16	4	ncRNA	PRNCR1	hsa:101867536	prostate cancer associated non-coding RNA 1	THSD7A	down	31	16	4	protein-coding	THSD7A	hsa:221981	Thrombospondin type-1 domain-containing protein 7A
hsa-miR-23b-3p	PRNCR1	21	hsa-mir-23b	atcacattgccagggattacc	down	30	16	4	ncRNA	PRNCR1	hsa:101867536	prostate cancer associated non-coding RNA 1	THSD7A	down	31	16	4	protein-coding	THSD7A	hsa:221981	Thrombospondin type-1 domain-containing protein 7A
hsa-miR-107	PRNCR1	21	hsa-mir-107	agcagcattgtacagggctatca	down	30	16	4	ncRNA	PRNCR1	hsa:101867536	prostate cancer associated non-coding RNA 1	THSD7A	down	31	16	4	protein-coding	THSD7A	hsa:221981	Thrombospondin type-1 domain-containing protein 7A
hsa-miR-942-5p	PRNCR1	21	hsa-mir-942	tcttctctgttttggccatgtg	down	30	16	4	ncRNA	PRNCR1	hsa:101867536	prostate cancer associated non-coding RNA 1	THSD7A	down	31	16	4	protein-coding	THSD7A	hsa:221981	Thrombospondin type-1 domain-containing protein 7A
hsa-miR-30a-3p	PRNCR1	21	hsa-mir-30a	ctttcagtcggatgtttgcagc	down	30	16	4	ncRNA	PRNCR1	hsa:101867536	prostate cancer associated non-coding RNA 1	THSD7A	down	31	16	4	protein-coding	THSD7A	hsa:221981	Thrombospondin type-1 domain-containing protein 7A
hsa-miR-449c-5p	PRNCR1	21	hsa-mir-449c	taggcagtgtattgctagcggctgt	down	30	16	4	ncRNA	PRNCR1	hsa:101867536	prostate cancer associated non-coding RNA 1	THSD7A	down	31	16	4	protein-coding	THSD7A	hsa:221981	Thrombospondin type-1 domain-containing protein 7A
hsa-miR-23a-3p	PRNCR1	21	hsa-mir-23a	atcacattgccagggatttcc	down	30	16	4	ncRNA	PRNCR1	hsa:101867536	prostate cancer associated non-coding RNA 1	THSD7A	down	31	16	4	protein-coding	THSD7A	hsa:221981	Thrombospondin type-1 domain-containing protein 7A
hsa-miR-30e-3p	PRNCR1	21	hsa-mir-30e	ctttcagtcggatgtttacagc	down	30	16	4	ncRNA	PRNCR1	hsa:101867536	prostate cancer associated non-coding RNA 1	THSD7A	down	31	16	4	protein-coding	THSD7A	hsa:221981	Thrombospondin type-1 domain-containing protein 7A
hsa-miR-374b-3p	PRNCR1	21	hsa-mir-374b	cttagcaggttgtattatcatt	down	30	16	4	ncRNA	PRNCR1	hsa:101867536	prostate cancer associated non-coding RNA 1	THSD7A	down	31	16	4	protein-coding	THSD7A	hsa:221981	Thrombospondin type-1 domain-containing protein 7A
hsa-miR-3157-5p	RASAL2-AS1	21	hsa-mir-3157	ttcagccaggctagtgcagtct	down	14	11	4	ncRNA	RASAL2-AS1	hsa:100302401	RASAL2 antisense RNA 1	SCN2B	down	26	16	4	protein-coding	SCN2B	hsa:6327	Sodium channel subunit beta-2
hsa-miR-10b-5p	RASAL2-AS1	21	hsa-mir-10b	taccctgtagaaccgaatttgtg	down	14	11	4	ncRNA	RASAL2-AS1	hsa:100302401	RASAL2 antisense RNA 1	SCN2B	down	26	16	4	protein-coding	SCN2B	hsa:6327	Sodium channel subunit beta-2
hsa-miR-3157-5p	LOC100134368	21	hsa-mir-3157	ttcagccaggctagtgcagtct	down	27	16	4	ncRNA	LOC100134368	hsa:100134368	uncharacterized LOC100134368	SCN2B	down	26	16	4	protein-coding	SCN2B	hsa:6327	Sodium channel subunit beta-2
hsa-miR-532-3p	LOC100134368	21	hsa-mir-532	cctcccacacccaaggcttgca	down	27	16	4	ncRNA	LOC100134368	hsa:100134368	uncharacterized LOC100134368	SCN2B	down	26	16	4	protein-coding	SCN2B	hsa:6327	Sodium channel subunit beta-2
hsa-miR-6720-3p	LOC100134368	21	hsa-mir-6720	cgcgcctgcaggaactggtaga	down	27	16	4	ncRNA	LOC100134368	hsa:100134368	uncharacterized LOC100134368	SCN2B	down	26	16	4	protein-coding	SCN2B	hsa:6327	Sodium channel subunit beta-2
hsa-miR-449c-5p	LOC100134368	21	hsa-mir-449c	taggcagtgtattgctagcggctgt	down	27	16	4	ncRNA	LOC100134368	hsa:100134368	uncharacterized LOC100134368	SCN2B	down	26	16	4	protein-coding	SCN2B	hsa:6327	Sodium channel subunit beta-2
hsa-miR-660-3p	LOC100134368	21	hsa-mir-660	acctcctgtgtgcatggatta	down	27	16	4	ncRNA	LOC100134368	hsa:100134368	uncharacterized LOC100134368	SCN2B	down	26	16	4	protein-coding	SCN2B	hsa:6327	Sodium channel subunit beta-2
hsa-miR-1306-5p	LOC100134368	21	hsa-mir-1306	ccacctcccctgcaaacgtcca	down	27	16	4	ncRNA	LOC100134368	hsa:100134368	uncharacterized LOC100134368	SCN2B	down	26	16	4	protein-coding	SCN2B	hsa:6327	Sodium channel subunit beta-2
hsa-miR-3909	LOC100134368	21	hsa-mir-3909	tgtcctctagggcctgcagtct	down	27	16	4	ncRNA	LOC100134368	hsa:100134368	uncharacterized LOC100134368	SCN2B	down	26	16	4	protein-coding	SCN2B	hsa:6327	Sodium channel subunit beta-2
hsa-miR-3157-5p	LOC100419840	21	hsa-mir-3157	ttcagccaggctagtgcagtct	down	26	16	4	pseudo	LOC100419840		zinc finger protein 446 pseudogene	SCN2B	down	26	16	4	protein-coding	SCN2B	hsa:6327	Sodium channel subunit beta-2
hsa-miR-4700-5p	LOC100419840	21	hsa-mir-4700	tctggggatgaggacagtgtgt	down	26	16	4	pseudo	LOC100419840		zinc finger protein 446 pseudogene	SCN2B	down	26	16	4	protein-coding	SCN2B	hsa:6327	Sodium channel subunit beta-2
hsa-miR-532-3p	LOC100419840	21	hsa-mir-532	cctcccacacccaaggcttgca	down	26	16	4	pseudo	LOC100419840		zinc finger protein 446 pseudogene	SCN2B	down	26	16	4	protein-coding	SCN2B	hsa:6327	Sodium channel subunit beta-2
hsa-miR-942-5p	LOC100419840	21	hsa-mir-942	tcttctctgttttggccatgtg	down	26	16	4	pseudo	LOC100419840		zinc finger protein 446 pseudogene	SCN2B	down	26	16	4	protein-coding	SCN2B	hsa:6327	Sodium channel subunit beta-2
hsa-miR-449c-5p	LOC100419840	21	hsa-mir-449c	taggcagtgtattgctagcggctgt	down	26	16	4	pseudo	LOC100419840		zinc finger protein 446 pseudogene	SCN2B	down	26	16	4	protein-coding	SCN2B	hsa:6327	Sodium channel subunit beta-2
hsa-miR-660-3p	LOC100419840	21	hsa-mir-660	acctcctgtgtgcatggatta	down	26	16	4	pseudo	LOC100419840		zinc finger protein 446 pseudogene	SCN2B	down	26	16	4	protein-coding	SCN2B	hsa:6327	Sodium channel subunit beta-2
hsa-miR-1260a	LOC100419840	21	hsa-mir-1260a	atcccacctctgccacca	down	26	16	4	pseudo	LOC100419840		zinc finger protein 446 pseudogene	SCN2B	down	26	16	4	protein-coding	SCN2B	hsa:6327	Sodium channel subunit beta-2
hsa-miR-3909	LOC100419840	21	hsa-mir-3909	tgtcctctagggcctgcagtct	down	26	16	4	pseudo	LOC100419840		zinc finger protein 446 pseudogene	SCN2B	down	26	16	4	protein-coding	SCN2B	hsa:6327	Sodium channel subunit beta-2
hsa-miR-361-3p	LOC100419840	21	hsa-mir-361	tcccccaggtgtgattctgattt	down	26	16	4	pseudo	LOC100419840		zinc finger protein 446 pseudogene	SCN2B	down	26	16	4	protein-coding	SCN2B	hsa:6327	Sodium channel subunit beta-2
hsa-miR-128-3p	LOC100507487	21	hsa-mir-128-1/hsa-mir-128-2	tcacagtgaaccggtctcttt	down	13	11	4	ncRNA	LOC100507487	hsa:100507487	uncharacterized LOC100507487	SCN2B	down	26	16	4	protein-coding	SCN2B	hsa:6327	Sodium channel subunit beta-2
hsa-miR-1260a	LOC100507487	21	hsa-mir-1260a	atcccacctctgccacca	down	13	11	4	ncRNA	LOC100507487	hsa:100507487	uncharacterized LOC100507487	SCN2B	down	26	16	4	protein-coding	SCN2B	hsa:6327	Sodium channel subunit beta-2
hsa-miR-660-3p	LINC01144	21	hsa-mir-660	acctcctgtgtgcatggatta	down	26	16	4	ncRNA	LINC01144	hsa:400752	long intergenic non-protein coding RNA 1144	SCN2B	down	26	16	4	protein-coding	SCN2B	hsa:6327	Sodium channel subunit beta-2
hsa-miR-221-5p	LINC01144	21	hsa-mir-221	acctggcatacaatgtagattt	down	26	16	4	ncRNA	LINC01144	hsa:400752	long intergenic non-protein coding RNA 1144	SCN2B	down	26	16	4	protein-coding	SCN2B	hsa:6327	Sodium channel subunit beta-2
hsa-miR-1260a	LINC01144	21	hsa-mir-1260a	atcccacctctgccacca	down	26	16	4	ncRNA	LINC01144	hsa:400752	long intergenic non-protein coding RNA 1144	SCN2B	down	26	16	4	protein-coding	SCN2B	hsa:6327	Sodium channel subunit beta-2
hsa-miR-128-3p	PCAT1	21	hsa-mir-128-1/hsa-mir-128-2	tcacagtgaaccggtctcttt	down	25	16	4	ncRNA	PCAT1	hsa:100750225	prostate cancer associated transcript 1 (non-protein coding)	SCN2B	down	26	16	4	protein-coding	SCN2B	hsa:6327	Sodium channel subunit beta-2
hsa-miR-942-5p	PCAT1	21	hsa-mir-942	tcttctctgttttggccatgtg	down	25	16	4	ncRNA	PCAT1	hsa:100750225	prostate cancer associated transcript 1 (non-protein coding)	SCN2B	down	26	16	4	protein-coding	SCN2B	hsa:6327	Sodium channel subunit beta-2
hsa-miR-449c-5p	RAET1E-AS1	21	hsa-mir-449c	taggcagtgtattgctagcggctgt	down	40	20	4	ncRNA	RAET1E-AS1	hsa:100652739	RAET1E antisense RNA 1	SCN2B	down	26	16	4	protein-coding	SCN2B	hsa:6327	Sodium channel subunit beta-2
hsa-miR-10b-5p	RAET1E-AS1	21	hsa-mir-10b	taccctgtagaaccgaatttgtg	down	40	20	4	ncRNA	RAET1E-AS1	hsa:100652739	RAET1E antisense RNA 1	SCN2B	down	26	16	4	protein-coding	SCN2B	hsa:6327	Sodium channel subunit beta-2
hsa-miR-4700-5p	PRNCR1	21	hsa-mir-4700	tctggggatgaggacagtgtgt	down	30	16	4	ncRNA	PRNCR1	hsa:101867536	prostate cancer associated non-coding RNA 1	SCN2B	down	26	16	4	protein-coding	SCN2B	hsa:6327	Sodium channel subunit beta-2
hsa-miR-532-3p	PRNCR1	21	hsa-mir-532	cctcccacacccaaggcttgca	down	30	16	4	ncRNA	PRNCR1	hsa:101867536	prostate cancer associated non-coding RNA 1	SCN2B	down	26	16	4	protein-coding	SCN2B	hsa:6327	Sodium channel subunit beta-2
hsa-miR-128-3p	PRNCR1	21	hsa-mir-128-1/hsa-mir-128-2	tcacagtgaaccggtctcttt	down	30	16	4	ncRNA	PRNCR1	hsa:101867536	prostate cancer associated non-coding RNA 1	SCN2B	down	26	16	4	protein-coding	SCN2B	hsa:6327	Sodium channel subunit beta-2
hsa-miR-942-5p	PRNCR1	21	hsa-mir-942	tcttctctgttttggccatgtg	down	30	16	4	ncRNA	PRNCR1	hsa:101867536	prostate cancer associated non-coding RNA 1	SCN2B	down	26	16	4	protein-coding	SCN2B	hsa:6327	Sodium channel subunit beta-2
hsa-miR-449c-5p	PRNCR1	21	hsa-mir-449c	taggcagtgtattgctagcggctgt	down	30	16	4	ncRNA	PRNCR1	hsa:101867536	prostate cancer associated non-coding RNA 1	SCN2B	down	26	16	4	protein-coding	SCN2B	hsa:6327	Sodium channel subunit beta-2
hsa-miR-660-3p	PRNCR1	21	hsa-mir-660	acctcctgtgtgcatggatta	down	30	16	4	ncRNA	PRNCR1	hsa:101867536	prostate cancer associated non-coding RNA 1	SCN2B	down	26	16	4	protein-coding	SCN2B	hsa:6327	Sodium channel subunit beta-2
hsa-miR-1306-5p	PRNCR1	21	hsa-mir-1306	ccacctcccctgcaaacgtcca	down	30	16	4	ncRNA	PRNCR1	hsa:101867536	prostate cancer associated non-coding RNA 1	SCN2B	down	26	16	4	protein-coding	SCN2B	hsa:6327	Sodium channel subunit beta-2
hsa-miR-221-5p	PRNCR1	21	hsa-mir-221	acctggcatacaatgtagattt	down	30	16	4	ncRNA	PRNCR1	hsa:101867536	prostate cancer associated non-coding RNA 1	SCN2B	down	26	16	4	protein-coding	SCN2B	hsa:6327	Sodium channel subunit beta-2
hsa-miR-1260a	PRNCR1	21	hsa-mir-1260a	atcccacctctgccacca	down	30	16	4	ncRNA	PRNCR1	hsa:101867536	prostate cancer associated non-coding RNA 1	SCN2B	down	26	16	4	protein-coding	SCN2B	hsa:6327	Sodium channel subunit beta-2
hsa-miR-361-3p	PRNCR1	21	hsa-mir-361	tcccccaggtgtgattctgattt	down	30	16	4	ncRNA	PRNCR1	hsa:101867536	prostate cancer associated non-coding RNA 1	SCN2B	down	26	16	4	protein-coding	SCN2B	hsa:6327	Sodium channel subunit beta-2
hsa-miR-346	SERBP1P6	9	hsa-mir-346	tgtctgcccgcatgcctgcctct	up	26	17	16	pseudo	SERBP1P6		SERPINE1 mRNA binding protein 1 pseudogene 6	SIK1	up	29	16	16	protein-coding	SIK1	hsa:150094	Serine/threonine-protein kinase SIK1
hsa-miR-16-5p	RASAL2-AS1	21	hsa-mir-16-1/hsa-mir-16-2	tagcagcacgtaaatattggcg	down	14	11	4	ncRNA	RASAL2-AS1	hsa:100302401	RASAL2 antisense RNA 1	SLITRK6	down	25	16	4	protein-coding	SLITRK6	hsa:84189	SLIT and NTRK-like protein 6
hsa-miR-195-5p	RASAL2-AS1	21	hsa-mir-195	tagcagcacagaaatattggc	down	14	11	4	ncRNA	RASAL2-AS1	hsa:100302401	RASAL2 antisense RNA 1	SLITRK6	down	25	16	4	protein-coding	SLITRK6	hsa:84189	SLIT and NTRK-like protein 6
hsa-miR-103a-3p	LOC100419840	21	hsa-mir-103a-2/hsa-mir-103a-1	agcagcattgtacagggctatga	down	26	16	4	pseudo	LOC100419840		zinc finger protein 446 pseudogene	SLITRK6	down	25	16	4	protein-coding	SLITRK6	hsa:84189	SLIT and NTRK-like protein 6
hsa-miR-107	LOC100419840	21	hsa-mir-107	agcagcattgtacagggctatca	down	26	16	4	pseudo	LOC100419840		zinc finger protein 446 pseudogene	SLITRK6	down	25	16	4	protein-coding	SLITRK6	hsa:84189	SLIT and NTRK-like protein 6
hsa-miR-103a-3p	LOC100507487	21	hsa-mir-103a-2/hsa-mir-103a-1	agcagcattgtacagggctatga	down	13	11	4	ncRNA	LOC100507487	hsa:100507487	uncharacterized LOC100507487	SLITRK6	down	25	16	4	protein-coding	SLITRK6	hsa:84189	SLIT and NTRK-like protein 6
hsa-miR-107	LOC100507487	21	hsa-mir-107	agcagcattgtacagggctatca	down	13	11	4	ncRNA	LOC100507487	hsa:100507487	uncharacterized LOC100507487	SLITRK6	down	25	16	4	protein-coding	SLITRK6	hsa:84189	SLIT and NTRK-like protein 6
hsa-miR-16-5p	LINC01144	21	hsa-mir-16-1/hsa-mir-16-2	tagcagcacgtaaatattggcg	down	26	16	4	ncRNA	LINC01144	hsa:400752	long intergenic non-protein coding RNA 1144	SLITRK6	down	25	16	4	protein-coding	SLITRK6	hsa:84189	SLIT and NTRK-like protein 6
hsa-miR-424-5p	LINC01144	21	hsa-mir-424	cagcagcaattcatgttttgaa	down	26	16	4	ncRNA	LINC01144	hsa:400752	long intergenic non-protein coding RNA 1144	SLITRK6	down	25	16	4	protein-coding	SLITRK6	hsa:84189	SLIT and NTRK-like protein 6
hsa-miR-195-5p	LINC01144	21	hsa-mir-195	tagcagcacagaaatattggc	down	26	16	4	ncRNA	LINC01144	hsa:400752	long intergenic non-protein coding RNA 1144	SLITRK6	down	25	16	4	protein-coding	SLITRK6	hsa:84189	SLIT and NTRK-like protein 6
hsa-miR-16-5p	PCAT1	21	hsa-mir-16-1/hsa-mir-16-2	tagcagcacgtaaatattggcg	down	25	16	4	ncRNA	PCAT1	hsa:100750225	prostate cancer associated transcript 1 (non-protein coding)	SLITRK6	down	25	16	4	protein-coding	SLITRK6	hsa:84189	SLIT and NTRK-like protein 6
hsa-miR-424-5p	PCAT1	21	hsa-mir-424	cagcagcaattcatgttttgaa	down	25	16	4	ncRNA	PCAT1	hsa:100750225	prostate cancer associated transcript 1 (non-protein coding)	SLITRK6	down	25	16	4	protein-coding	SLITRK6	hsa:84189	SLIT and NTRK-like protein 6
hsa-miR-195-5p	PCAT1	21	hsa-mir-195	tagcagcacagaaatattggc	down	25	16	4	ncRNA	PCAT1	hsa:100750225	prostate cancer associated transcript 1 (non-protein coding)	SLITRK6	down	25	16	4	protein-coding	SLITRK6	hsa:84189	SLIT and NTRK-like protein 6
hsa-miR-103a-3p	PRNCR1	21	hsa-mir-103a-2/hsa-mir-103a-1	agcagcattgtacagggctatga	down	30	16	4	ncRNA	PRNCR1	hsa:101867536	prostate cancer associated non-coding RNA 1	SLITRK6	down	25	16	4	protein-coding	SLITRK6	hsa:84189	SLIT and NTRK-like protein 6
hsa-miR-16-5p	PRNCR1	21	hsa-mir-16-1/hsa-mir-16-2	tagcagcacgtaaatattggcg	down	30	16	4	ncRNA	PRNCR1	hsa:101867536	prostate cancer associated non-coding RNA 1	SLITRK6	down	25	16	4	protein-coding	SLITRK6	hsa:84189	SLIT and NTRK-like protein 6
hsa-miR-183-3p	PRNCR1	21	hsa-mir-183	gtgaattaccgaagggccataa	down	30	16	4	ncRNA	PRNCR1	hsa:101867536	prostate cancer associated non-coding RNA 1	SLITRK6	down	25	16	4	protein-coding	SLITRK6	hsa:84189	SLIT and NTRK-like protein 6
hsa-miR-107	PRNCR1	21	hsa-mir-107	agcagcattgtacagggctatca	down	30	16	4	ncRNA	PRNCR1	hsa:101867536	prostate cancer associated non-coding RNA 1	SLITRK6	down	25	16	4	protein-coding	SLITRK6	hsa:84189	SLIT and NTRK-like protein 6
hsa-miR-424-5p	PRNCR1	21	hsa-mir-424	cagcagcaattcatgttttgaa	down	30	16	4	ncRNA	PRNCR1	hsa:101867536	prostate cancer associated non-coding RNA 1	SLITRK6	down	25	16	4	protein-coding	SLITRK6	hsa:84189	SLIT and NTRK-like protein 6
hsa-miR-195-5p	PRNCR1	21	hsa-mir-195	tagcagcacagaaatattggc	down	30	16	4	ncRNA	PRNCR1	hsa:101867536	prostate cancer associated non-coding RNA 1	SLITRK6	down	25	16	4	protein-coding	SLITRK6	hsa:84189	SLIT and NTRK-like protein 6
hsa-miR-4665-5p	SERBP1P6	9	hsa-mir-4665	ctgggggacgcgtgagcgcgagc	up	26	17	16	pseudo	SERBP1P6		SERPINE1 mRNA binding protein 1 pseudogene 6	SMIM24	up	25	15	16	protein-coding	SMIM24	hsa:284422	Small integral membrane protein 24
hsa-miR-2392	PTGER4P2-CDK2AP2P2	3	hsa-mir-2392	taggatgggggtgagaggtg	up	22	14	22	pseudo	PTGER4P2-CDK2AP2P2	hsa:442421	PTGER4P2-CDK2AP2P2 readthrough transcribed pseudogene	NACAD	up	21	14	22	protein-coding	NACAD	hsa:23148	NAC-alpha domain-containing protein 1
hsa-miR-2392	HTR5BP	3	hsa-mir-2392	taggatgggggtgagaggtg	up	32	18	22	pseudo	HTR5BP		5-hydroxytryptamine (serotonin) receptor 5B, pseudogene	NACAD	up	21	14	22	protein-coding	NACAD	hsa:23148	NAC-alpha domain-containing protein 1
hsa-miR-6871-5p	RRN3P2	4	hsa-mir-6871	catgggagttcggggtggttgc	up	17	13	21	pseudo	RRN3P2	hsa:653390	cDNA FLJ60768, moderately similar to RNA polymerase I-specific transcriptioninitiation factor RRN3	CPA4	up	20	14	21	protein-coding	CPA4	hsa:51200	Carboxypeptidase A4, isoform CRA_a
hsa-miR-760	RRN3P2	4	hsa-mir-760	cggctctgggtctgtgggga	up	17	13	21	pseudo	RRN3P2	hsa:653390	cDNA FLJ60768, moderately similar to RNA polymerase I-specific transcriptioninitiation factor RRN3	CPA4	up	20	14	21	protein-coding	CPA4	hsa:51200	Carboxypeptidase A4, isoform CRA_a
hsa-miR-939-5p	RRN3P2	4	hsa-mir-939	tggggagctgaggctctgggggtg	up	17	13	21	pseudo	RRN3P2	hsa:653390	cDNA FLJ60768, moderately similar to RNA polymerase I-specific transcriptioninitiation factor RRN3	CPA4	up	20	14	21	protein-coding	CPA4	hsa:51200	Carboxypeptidase A4, isoform CRA_a
hsa-miR-7854-3p	RRN3P2	4	hsa-mir-7854	tgaggtgaccgcagatgggaa	up	17	13	21	pseudo	RRN3P2	hsa:653390	cDNA FLJ60768, moderately similar to RNA polymerase I-specific transcriptioninitiation factor RRN3	CPA4	up	20	14	21	protein-coding	CPA4	hsa:51200	Carboxypeptidase A4, isoform CRA_a
hsa-miR-185-5p	LYPLA1P3	4	hsa-mir-185	tggagagaaaggcagttcctga	up	16	12	21	pseudo	LYPLA1P3		lysophospholipase I pseudogene 3	CPA4	up	20	14	21	protein-coding	CPA4	hsa:51200	Carboxypeptidase A4, isoform CRA_a
hsa-miR-6858-5p	LYPLA1P3	4	hsa-mir-6858	gtgaggaggggctggcagggac	up	16	12	21	pseudo	LYPLA1P3		lysophospholipase I pseudogene 3	CPA4	up	20	14	21	protein-coding	CPA4	hsa:51200	Carboxypeptidase A4, isoform CRA_a
hsa-miR-6758-5p	LYPLA1P3	4	hsa-mir-6758	tagagaggggaaggatgtgatgt	up	16	12	21	pseudo	LYPLA1P3		lysophospholipase I pseudogene 3	CPA4	up	20	14	21	protein-coding	CPA4	hsa:51200	Carboxypeptidase A4, isoform CRA_a
hsa-miR-4533	LYPLA1P3	4	hsa-mir-4533	tggaaggaggttgccggacgct	up	16	12	21	pseudo	LYPLA1P3		lysophospholipase I pseudogene 3	CPA4	up	20	14	21	protein-coding	CPA4	hsa:51200	Carboxypeptidase A4, isoform CRA_a
hsa-miR-576-3p	LYPLA1P3	4	hsa-mir-576	aagatgtggaaaaattggaatc	up	16	12	21	pseudo	LYPLA1P3		lysophospholipase I pseudogene 3	CPA4	up	20	14	21	protein-coding	CPA4	hsa:51200	Carboxypeptidase A4, isoform CRA_a
hsa-miR-1273d	LYPLA1P3	4	hsa-mir-1273d	gaacccatgaggttgaggctgcagt	up	16	12	21	pseudo	LYPLA1P3		lysophospholipase I pseudogene 3	CPA4	up	20	14	21	protein-coding	CPA4	hsa:51200	Carboxypeptidase A4, isoform CRA_a
hsa-miR-769-5p	LOC728739	4	hsa-mir-769	tgagacctctgggttctgagct	up	25	13	21	pseudo	LOC728739	hsa:728739	programmed cell death 2 pseudogene	CPA4	up	20	14	21	protein-coding	CPA4	hsa:51200	Carboxypeptidase A4, isoform CRA_a
hsa-miR-3135b	LOC728739	4	hsa-mir-3135b	ggctggagcgagtgcagtggtg	up	25	13	21	pseudo	LOC728739	hsa:728739	programmed cell death 2 pseudogene	CPA4	up	20	14	21	protein-coding	CPA4	hsa:51200	Carboxypeptidase A4, isoform CRA_a
hsa-miR-769-5p	CAHM	4	hsa-mir-769	tgagacctctgggttctgagct	up	18	13	21	ncRNA	CAHM	hsa:100526820	colon adenocarcinoma hypermethylated (non-protein coding)	CPA4	up	20	14	21	protein-coding	CPA4	hsa:51200	Carboxypeptidase A4, isoform CRA_a
hsa-miR-939-5p	CAHM	4	hsa-mir-939	tggggagctgaggctctgggggtg	up	18	13	21	ncRNA	CAHM	hsa:100526820	colon adenocarcinoma hypermethylated (non-protein coding)	CPA4	up	20	14	21	protein-coding	CPA4	hsa:51200	Carboxypeptidase A4, isoform CRA_a
hsa-miR-149-3p	CAHM	4	hsa-mir-149	agggagggacgggggctgtgc	up	18	13	21	ncRNA	CAHM	hsa:100526820	colon adenocarcinoma hypermethylated (non-protein coding)	CPA4	up	20	14	21	protein-coding	CPA4	hsa:51200	Carboxypeptidase A4, isoform CRA_a
hsa-miR-6758-5p	MIR922	4	hsa-mir-6758	tagagaggggaaggatgtgatgt	up	21	14	21	ncRNA	MIR922	hsa:100126321	microRNA 922	CPA4	up	20	14	21	protein-coding	CPA4	hsa:51200	Carboxypeptidase A4, isoform CRA_a
hsa-miR-760	RRN3P2	4	hsa-mir-760	cggctctgggtctgtgggga	up	17	13	21	pseudo	RRN3P2	hsa:653390	cDNA FLJ60768, moderately similar to RNA polymerase I-specific transcriptioninitiation factor RRN3	B3GAT1	up	24	14	21	protein-coding	B3GAT1	hsa:27087	cDNA FLJ55820, highly similar to Galactosylgalactosylxylosylprotein 3-beta-glucuronosyltransferase 1 (EC 2.4.1.135)
hsa-miR-149-5p	RRN3P2	4	hsa-mir-149	tctggctccgtgtcttcactccc	up	17	13	21	pseudo	RRN3P2	hsa:653390	cDNA FLJ60768, moderately similar to RNA polymerase I-specific transcriptioninitiation factor RRN3	B3GAT1	up	24	14	21	protein-coding	B3GAT1	hsa:27087	cDNA FLJ55820, highly similar to Galactosylgalactosylxylosylprotein 3-beta-glucuronosyltransferase 1 (EC 2.4.1.135)
hsa-miR-939-5p	RRN3P2	4	hsa-mir-939	tggggagctgaggctctgggggtg	up	17	13	21	pseudo	RRN3P2	hsa:653390	cDNA FLJ60768, moderately similar to RNA polymerase I-specific transcriptioninitiation factor RRN3	B3GAT1	up	24	14	21	protein-coding	B3GAT1	hsa:27087	cDNA FLJ55820, highly similar to Galactosylgalactosylxylosylprotein 3-beta-glucuronosyltransferase 1 (EC 2.4.1.135)
hsa-miR-185-3p	RRN3P2	4	hsa-mir-185	aggggctggctttcctctggtc	up	17	13	21	pseudo	RRN3P2	hsa:653390	cDNA FLJ60768, moderately similar to RNA polymerase I-specific transcriptioninitiation factor RRN3	B3GAT1	up	24	14	21	protein-coding	B3GAT1	hsa:27087	cDNA FLJ55820, highly similar to Galactosylgalactosylxylosylprotein 3-beta-glucuronosyltransferase 1 (EC 2.4.1.135)
hsa-miR-185-5p	LYPLA1P3	4	hsa-mir-185	tggagagaaaggcagttcctga	up	16	12	21	pseudo	LYPLA1P3		lysophospholipase I pseudogene 3	B3GAT1	up	24	14	21	protein-coding	B3GAT1	hsa:27087	cDNA FLJ55820, highly similar to Galactosylgalactosylxylosylprotein 3-beta-glucuronosyltransferase 1 (EC 2.4.1.135)
hsa-miR-6858-5p	LYPLA1P3	4	hsa-mir-6858	gtgaggaggggctggcagggac	up	16	12	21	pseudo	LYPLA1P3		lysophospholipase I pseudogene 3	B3GAT1	up	24	14	21	protein-coding	B3GAT1	hsa:27087	cDNA FLJ55820, highly similar to Galactosylgalactosylxylosylprotein 3-beta-glucuronosyltransferase 1 (EC 2.4.1.135)
hsa-miR-6758-5p	LYPLA1P3	4	hsa-mir-6758	tagagaggggaaggatgtgatgt	up	16	12	21	pseudo	LYPLA1P3		lysophospholipase I pseudogene 3	B3GAT1	up	24	14	21	protein-coding	B3GAT1	hsa:27087	cDNA FLJ55820, highly similar to Galactosylgalactosylxylosylprotein 3-beta-glucuronosyltransferase 1 (EC 2.4.1.135)
hsa-miR-2110	LOC728739	4	hsa-mir-2110	ttggggaaacggccgctgagtg	up	25	13	21	pseudo	LOC728739	hsa:728739	programmed cell death 2 pseudogene	B3GAT1	up	24	14	21	protein-coding	B3GAT1	hsa:27087	cDNA FLJ55820, highly similar to Galactosylgalactosylxylosylprotein 3-beta-glucuronosyltransferase 1 (EC 2.4.1.135)
hsa-miR-3135b	LOC728739	4	hsa-mir-3135b	ggctggagcgagtgcagtggtg	up	25	13	21	pseudo	LOC728739	hsa:728739	programmed cell death 2 pseudogene	B3GAT1	up	24	14	21	protein-coding	B3GAT1	hsa:27087	cDNA FLJ55820, highly similar to Galactosylgalactosylxylosylprotein 3-beta-glucuronosyltransferase 1 (EC 2.4.1.135)
hsa-miR-1913	CAHM	4	hsa-mir-1913	tctgccccctccgctgctgcca	up	18	13	21	ncRNA	CAHM	hsa:100526820	colon adenocarcinoma hypermethylated (non-protein coding)	B3GAT1	up	24	14	21	protein-coding	B3GAT1	hsa:27087	cDNA FLJ55820, highly similar to Galactosylgalactosylxylosylprotein 3-beta-glucuronosyltransferase 1 (EC 2.4.1.135)
hsa-miR-939-5p	CAHM	4	hsa-mir-939	tggggagctgaggctctgggggtg	up	18	13	21	ncRNA	CAHM	hsa:100526820	colon adenocarcinoma hypermethylated (non-protein coding)	B3GAT1	up	24	14	21	protein-coding	B3GAT1	hsa:27087	cDNA FLJ55820, highly similar to Galactosylgalactosylxylosylprotein 3-beta-glucuronosyltransferase 1 (EC 2.4.1.135)
hsa-miR-149-3p	CAHM	4	hsa-mir-149	agggagggacgggggctgtgc	up	18	13	21	ncRNA	CAHM	hsa:100526820	colon adenocarcinoma hypermethylated (non-protein coding)	B3GAT1	up	24	14	21	protein-coding	B3GAT1	hsa:27087	cDNA FLJ55820, highly similar to Galactosylgalactosylxylosylprotein 3-beta-glucuronosyltransferase 1 (EC 2.4.1.135)
hsa-miR-6758-5p	MIR922	4	hsa-mir-6758	tagagaggggaaggatgtgatgt	up	21	14	21	ncRNA	MIR922	hsa:100126321	microRNA 922	B3GAT1	up	24	14	21	protein-coding	B3GAT1	hsa:27087	cDNA FLJ55820, highly similar to Galactosylgalactosylxylosylprotein 3-beta-glucuronosyltransferase 1 (EC 2.4.1.135)
hsa-miR-18a-3p	LOC100129096	3	hsa-mir-18a	actgccctaagtgctccttctgg	up	22	14	22	pseudo	LOC100129096		tropomyosin 1 (alpha) pseudogene	NDRG4	up	21	14	22	protein-coding	NDRG4	hsa:65009	Protein NDRG4
hsa-miR-1287-5p	LOC100129096	3	hsa-mir-1287	tgctggatcagtggttcgagtc	up	22	14	22	pseudo	LOC100129096		tropomyosin 1 (alpha) pseudogene	NDRG4	up	21	14	22	protein-coding	NDRG4	hsa:65009	Protein NDRG4
hsa-miR-7108-5p	LOC100129096	3	hsa-mir-7108	gtgtggccggcaggcgggtgg	up	22	14	22	pseudo	LOC100129096		tropomyosin 1 (alpha) pseudogene	NDRG4	up	21	14	22	protein-coding	NDRG4	hsa:65009	Protein NDRG4
hsa-miR-186-3p	PTGER4P2-CDK2AP2P2	3	hsa-mir-186	gcccaaaggtgaattttttggg	up	22	14	22	pseudo	PTGER4P2-CDK2AP2P2	hsa:442421	PTGER4P2-CDK2AP2P2 readthrough transcribed pseudogene	NDRG4	up	21	14	22	protein-coding	NDRG4	hsa:65009	Protein NDRG4
hsa-miR-2392	PTGER4P2-CDK2AP2P2	3	hsa-mir-2392	taggatgggggtgagaggtg	up	22	14	22	pseudo	PTGER4P2-CDK2AP2P2	hsa:442421	PTGER4P2-CDK2AP2P2 readthrough transcribed pseudogene	NDRG4	up	21	14	22	protein-coding	NDRG4	hsa:65009	Protein NDRG4
hsa-miR-4472	PTGER4P2-CDK2AP2P2	3	hsa-mir-4472-1/hsa-mir-4472-2	ggtggggggtgttgtttt	up	22	14	22	pseudo	PTGER4P2-CDK2AP2P2	hsa:442421	PTGER4P2-CDK2AP2P2 readthrough transcribed pseudogene	NDRG4	up	21	14	22	protein-coding	NDRG4	hsa:65009	Protein NDRG4
hsa-miR-7108-5p	PTGER4P2-CDK2AP2P2	3	hsa-mir-7108	gtgtggccggcaggcgggtgg	up	22	14	22	pseudo	PTGER4P2-CDK2AP2P2	hsa:442421	PTGER4P2-CDK2AP2P2 readthrough transcribed pseudogene	NDRG4	up	21	14	22	protein-coding	NDRG4	hsa:65009	Protein NDRG4
hsa-miR-186-3p	HTR5BP	3	hsa-mir-186	gcccaaaggtgaattttttggg	up	32	18	22	pseudo	HTR5BP		5-hydroxytryptamine (serotonin) receptor 5B, pseudogene	NDRG4	up	21	14	22	protein-coding	NDRG4	hsa:65009	Protein NDRG4
hsa-miR-2392	HTR5BP	3	hsa-mir-2392	taggatgggggtgagaggtg	up	32	18	22	pseudo	HTR5BP		5-hydroxytryptamine (serotonin) receptor 5B, pseudogene	NDRG4	up	21	14	22	protein-coding	NDRG4	hsa:65009	Protein NDRG4
hsa-miR-18a-3p	HTR5BP	3	hsa-mir-18a	actgccctaagtgctccttctgg	up	32	18	22	pseudo	HTR5BP		5-hydroxytryptamine (serotonin) receptor 5B, pseudogene	NDRG4	up	21	14	22	protein-coding	NDRG4	hsa:65009	Protein NDRG4
hsa-miR-6724-5p	HTR5BP	3	hsa-mir-6724-1/hsa-mir-6724-2/hsa-mir-6724-3/hsa-mir-6724-4	ctgggcccgcggcgggcgtgggg	up	32	18	22	pseudo	HTR5BP		5-hydroxytryptamine (serotonin) receptor 5B, pseudogene	NDRG4	up	21	14	22	protein-coding	NDRG4	hsa:65009	Protein NDRG4
hsa-miR-4472	HTR5BP	3	hsa-mir-4472-1/hsa-mir-4472-2	ggtggggggtgttgtttt	up	32	18	22	pseudo	HTR5BP		5-hydroxytryptamine (serotonin) receptor 5B, pseudogene	NDRG4	up	21	14	22	protein-coding	NDRG4	hsa:65009	Protein NDRG4
hsa-miR-1287-5p	HTR5BP	3	hsa-mir-1287	tgctggatcagtggttcgagtc	up	32	18	22	pseudo	HTR5BP		5-hydroxytryptamine (serotonin) receptor 5B, pseudogene	NDRG4	up	21	14	22	protein-coding	NDRG4	hsa:65009	Protein NDRG4
hsa-miR-877-5p	HTR5BP	3	hsa-mir-877	gtagaggagatggcgcaggg	up	32	18	22	pseudo	HTR5BP		5-hydroxytryptamine (serotonin) receptor 5B, pseudogene	NDRG4	up	21	14	22	protein-coding	NDRG4	hsa:65009	Protein NDRG4
hsa-miR-7108-5p	HTR5BP	3	hsa-mir-7108	gtgtggccggcaggcgggtgg	up	32	18	22	pseudo	HTR5BP		5-hydroxytryptamine (serotonin) receptor 5B, pseudogene	NDRG4	up	21	14	22	protein-coding	NDRG4	hsa:65009	Protein NDRG4
hsa-miR-1292-5p	HTR5BP	3	hsa-mir-1292	tgggaacgggttccggcagacgctg	up	32	18	22	pseudo	HTR5BP		5-hydroxytryptamine (serotonin) receptor 5B, pseudogene	NDRG4	up	21	14	22	protein-coding	NDRG4	hsa:65009	Protein NDRG4
hsa-miR-185-3p	RRN3P2	4	hsa-mir-185	aggggctggctttcctctggtc	up	17	13	21	pseudo	RRN3P2	hsa:653390	cDNA FLJ60768, moderately similar to RNA polymerase I-specific transcriptioninitiation factor RRN3	C6orf141	up	22	14	21	protein-coding	C6orf141	hsa:135398	chromosome 6 open reading frame 141
hsa-miR-6758-5p	LYPLA1P3	4	hsa-mir-6758	tagagaggggaaggatgtgatgt	up	16	12	21	pseudo	LYPLA1P3		lysophospholipase I pseudogene 3	C6orf141	up	22	14	21	protein-coding	C6orf141	hsa:135398	chromosome 6 open reading frame 141
hsa-miR-6816-5p	LYPLA1P3	4	hsa-mir-6816	tggggcggggcaggtccctgc	up	16	12	21	pseudo	LYPLA1P3		lysophospholipase I pseudogene 3	C6orf141	up	22	14	21	protein-coding	C6orf141	hsa:135398	chromosome 6 open reading frame 141
hsa-miR-6758-5p	MIR922	4	hsa-mir-6758	tagagaggggaaggatgtgatgt	up	21	14	21	ncRNA	MIR922	hsa:100126321	microRNA 922	C6orf141	up	22	14	21	protein-coding	C6orf141	hsa:135398	chromosome 6 open reading frame 141
hsa-miR-7-5p	HTR5BP	3	hsa-mir-7-1/hsa-mir-7-2/hsa-mir-7-3	tggaagactagtgattttgttgt	up	32	18	22	pseudo	HTR5BP		5-hydroxytryptamine (serotonin) receptor 5B, pseudogene	ENO2	up	21	14	22	protein-coding	ENO2	hsa:2026	cDNA FLJ77877, highly similar to Human ENO2 neuron specific (gamma) enolase
hsa-miR-877-5p	HTR5BP	3	hsa-mir-877	gtagaggagatggcgcaggg	up	32	18	22	pseudo	HTR5BP		5-hydroxytryptamine (serotonin) receptor 5B, pseudogene	ENO2	up	21	14	22	protein-coding	ENO2	hsa:2026	cDNA FLJ77877, highly similar to Human ENO2 neuron specific (gamma) enolase
hsa-miR-6871-5p	RRN3P2	4	hsa-mir-6871	catgggagttcggggtggttgc	up	17	13	21	pseudo	RRN3P2	hsa:653390	cDNA FLJ60768, moderately similar to RNA polymerase I-specific transcriptioninitiation factor RRN3	STX1B	up	24	14	21	protein-coding	STX1B	hsa:112755	Syntaxin-1B
hsa-miR-766-5p	RRN3P2	4	hsa-mir-766	aggaggaattggtgctggtctt	up	17	13	21	pseudo	RRN3P2	hsa:653390	cDNA FLJ60768, moderately similar to RNA polymerase I-specific transcriptioninitiation factor RRN3	STX1B	up	24	14	21	protein-coding	STX1B	hsa:112755	Syntaxin-1B
hsa-miR-760	RRN3P2	4	hsa-mir-760	cggctctgggtctgtgggga	up	17	13	21	pseudo	RRN3P2	hsa:653390	cDNA FLJ60768, moderately similar to RNA polymerase I-specific transcriptioninitiation factor RRN3	STX1B	up	24	14	21	protein-coding	STX1B	hsa:112755	Syntaxin-1B
hsa-miR-149-5p	RRN3P2	4	hsa-mir-149	tctggctccgtgtcttcactccc	up	17	13	21	pseudo	RRN3P2	hsa:653390	cDNA FLJ60768, moderately similar to RNA polymerase I-specific transcriptioninitiation factor RRN3	STX1B	up	24	14	21	protein-coding	STX1B	hsa:112755	Syntaxin-1B
hsa-miR-939-5p	RRN3P2	4	hsa-mir-939	tggggagctgaggctctgggggtg	up	17	13	21	pseudo	RRN3P2	hsa:653390	cDNA FLJ60768, moderately similar to RNA polymerase I-specific transcriptioninitiation factor RRN3	STX1B	up	24	14	21	protein-coding	STX1B	hsa:112755	Syntaxin-1B
hsa-miR-185-3p	RRN3P2	4	hsa-mir-185	aggggctggctttcctctggtc	up	17	13	21	pseudo	RRN3P2	hsa:653390	cDNA FLJ60768, moderately similar to RNA polymerase I-specific transcriptioninitiation factor RRN3	STX1B	up	24	14	21	protein-coding	STX1B	hsa:112755	Syntaxin-1B
hsa-miR-185-5p	LYPLA1P3	4	hsa-mir-185	tggagagaaaggcagttcctga	up	16	12	21	pseudo	LYPLA1P3		lysophospholipase I pseudogene 3	STX1B	up	24	14	21	protein-coding	STX1B	hsa:112755	Syntaxin-1B
hsa-miR-6858-5p	LYPLA1P3	4	hsa-mir-6858	gtgaggaggggctggcagggac	up	16	12	21	pseudo	LYPLA1P3		lysophospholipase I pseudogene 3	STX1B	up	24	14	21	protein-coding	STX1B	hsa:112755	Syntaxin-1B
hsa-miR-5685	LYPLA1P3	4	hsa-mir-5685	acagcccagcagttatcacggg	up	16	12	21	pseudo	LYPLA1P3		lysophospholipase I pseudogene 3	STX1B	up	24	14	21	protein-coding	STX1B	hsa:112755	Syntaxin-1B
hsa-miR-6758-5p	LYPLA1P3	4	hsa-mir-6758	tagagaggggaaggatgtgatgt	up	16	12	21	pseudo	LYPLA1P3		lysophospholipase I pseudogene 3	STX1B	up	24	14	21	protein-coding	STX1B	hsa:112755	Syntaxin-1B
hsa-miR-1268b	LYPLA1P3	4	hsa-mir-1268b	cgggcgtggtggtgggggtg	up	16	12	21	pseudo	LYPLA1P3		lysophospholipase I pseudogene 3	STX1B	up	24	14	21	protein-coding	STX1B	hsa:112755	Syntaxin-1B
hsa-miR-1273d	LYPLA1P3	4	hsa-mir-1273d	gaacccatgaggttgaggctgcagt	up	16	12	21	pseudo	LYPLA1P3		lysophospholipase I pseudogene 3	STX1B	up	24	14	21	protein-coding	STX1B	hsa:112755	Syntaxin-1B
hsa-miR-6816-5p	LYPLA1P3	4	hsa-mir-6816	tggggcggggcaggtccctgc	up	16	12	21	pseudo	LYPLA1P3		lysophospholipase I pseudogene 3	STX1B	up	24	14	21	protein-coding	STX1B	hsa:112755	Syntaxin-1B
hsa-miR-6088	LOC728739	4	hsa-mir-6088	agagatgaagcgggggggcg	up	25	13	21	pseudo	LOC728739	hsa:728739	programmed cell death 2 pseudogene	STX1B	up	24	14	21	protein-coding	STX1B	hsa:112755	Syntaxin-1B
hsa-miR-2110	LOC728739	4	hsa-mir-2110	ttggggaaacggccgctgagtg	up	25	13	21	pseudo	LOC728739	hsa:728739	programmed cell death 2 pseudogene	STX1B	up	24	14	21	protein-coding	STX1B	hsa:112755	Syntaxin-1B
hsa-miR-663b	CAHM	4	hsa-mir-663b	ggtggcccggccgtgcctgagg	up	18	13	21	ncRNA	CAHM	hsa:100526820	colon adenocarcinoma hypermethylated (non-protein coding)	STX1B	up	24	14	21	protein-coding	STX1B	hsa:112755	Syntaxin-1B
hsa-miR-5685	CAHM	4	hsa-mir-5685	acagcccagcagttatcacggg	up	18	13	21	ncRNA	CAHM	hsa:100526820	colon adenocarcinoma hypermethylated (non-protein coding)	STX1B	up	24	14	21	protein-coding	STX1B	hsa:112755	Syntaxin-1B
hsa-miR-1288-3p	CAHM	4	hsa-mir-1288	tggactgccctgatctggaga	up	18	13	21	ncRNA	CAHM	hsa:100526820	colon adenocarcinoma hypermethylated (non-protein coding)	STX1B	up	24	14	21	protein-coding	STX1B	hsa:112755	Syntaxin-1B
hsa-miR-939-5p	CAHM	4	hsa-mir-939	tggggagctgaggctctgggggtg	up	18	13	21	ncRNA	CAHM	hsa:100526820	colon adenocarcinoma hypermethylated (non-protein coding)	STX1B	up	24	14	21	protein-coding	STX1B	hsa:112755	Syntaxin-1B
hsa-miR-149-3p	CAHM	4	hsa-mir-149	agggagggacgggggctgtgc	up	18	13	21	ncRNA	CAHM	hsa:100526820	colon adenocarcinoma hypermethylated (non-protein coding)	STX1B	up	24	14	21	protein-coding	STX1B	hsa:112755	Syntaxin-1B
hsa-miR-6758-5p	MIR922	4	hsa-mir-6758	tagagaggggaaggatgtgatgt	up	21	14	21	ncRNA	MIR922	hsa:100126321	microRNA 922	STX1B	up	24	14	21	protein-coding	STX1B	hsa:112755	Syntaxin-1B
hsa-miR-3928-3p	RRN3P2	4	hsa-mir-3928	ggaggaaccttggagcttcggc	up	17	13	21	pseudo	RRN3P2	hsa:653390	cDNA FLJ60768, moderately similar to RNA polymerase I-specific transcriptioninitiation factor RRN3	FAM131B	up	21	14	21	protein-coding	FAM131B	hsa:9715	Protein FAM131B
hsa-miR-6871-5p	RRN3P2	4	hsa-mir-6871	catgggagttcggggtggttgc	up	17	13	21	pseudo	RRN3P2	hsa:653390	cDNA FLJ60768, moderately similar to RNA polymerase I-specific transcriptioninitiation factor RRN3	FAM131B	up	21	14	21	protein-coding	FAM131B	hsa:9715	Protein FAM131B
hsa-miR-766-5p	RRN3P2	4	hsa-mir-766	aggaggaattggtgctggtctt	up	17	13	21	pseudo	RRN3P2	hsa:653390	cDNA FLJ60768, moderately similar to RNA polymerase I-specific transcriptioninitiation factor RRN3	FAM131B	up	21	14	21	protein-coding	FAM131B	hsa:9715	Protein FAM131B
hsa-miR-7974	RRN3P2	4	hsa-mir-7974	aggctgtgatgctctcctgagccc	up	17	13	21	pseudo	RRN3P2	hsa:653390	cDNA FLJ60768, moderately similar to RNA polymerase I-specific transcriptioninitiation factor RRN3	FAM131B	up	21	14	21	protein-coding	FAM131B	hsa:9715	Protein FAM131B
hsa-miR-939-5p	RRN3P2	4	hsa-mir-939	tggggagctgaggctctgggggtg	up	17	13	21	pseudo	RRN3P2	hsa:653390	cDNA FLJ60768, moderately similar to RNA polymerase I-specific transcriptioninitiation factor RRN3	FAM131B	up	21	14	21	protein-coding	FAM131B	hsa:9715	Protein FAM131B
hsa-miR-7854-3p	RRN3P2	4	hsa-mir-7854	tgaggtgaccgcagatgggaa	up	17	13	21	pseudo	RRN3P2	hsa:653390	cDNA FLJ60768, moderately similar to RNA polymerase I-specific transcriptioninitiation factor RRN3	FAM131B	up	21	14	21	protein-coding	FAM131B	hsa:9715	Protein FAM131B
hsa-miR-185-3p	RRN3P2	4	hsa-mir-185	aggggctggctttcctctggtc	up	17	13	21	pseudo	RRN3P2	hsa:653390	cDNA FLJ60768, moderately similar to RNA polymerase I-specific transcriptioninitiation factor RRN3	FAM131B	up	21	14	21	protein-coding	FAM131B	hsa:9715	Protein FAM131B
hsa-miR-6858-5p	LYPLA1P3	4	hsa-mir-6858	gtgaggaggggctggcagggac	up	16	12	21	pseudo	LYPLA1P3		lysophospholipase I pseudogene 3	FAM131B	up	21	14	21	protein-coding	FAM131B	hsa:9715	Protein FAM131B
hsa-miR-5685	LYPLA1P3	4	hsa-mir-5685	acagcccagcagttatcacggg	up	16	12	21	pseudo	LYPLA1P3		lysophospholipase I pseudogene 3	FAM131B	up	21	14	21	protein-coding	FAM131B	hsa:9715	Protein FAM131B
hsa-miR-4533	LYPLA1P3	4	hsa-mir-4533	tggaaggaggttgccggacgct	up	16	12	21	pseudo	LYPLA1P3		lysophospholipase I pseudogene 3	FAM131B	up	21	14	21	protein-coding	FAM131B	hsa:9715	Protein FAM131B
hsa-miR-671-5p	LYPLA1P3	4	hsa-mir-671	aggaagccctggaggggctggag	up	16	12	21	pseudo	LYPLA1P3		lysophospholipase I pseudogene 3	FAM131B	up	21	14	21	protein-coding	FAM131B	hsa:9715	Protein FAM131B
hsa-miR-1268b	LYPLA1P3	4	hsa-mir-1268b	cgggcgtggtggtgggggtg	up	16	12	21	pseudo	LYPLA1P3		lysophospholipase I pseudogene 3	FAM131B	up	21	14	21	protein-coding	FAM131B	hsa:9715	Protein FAM131B
hsa-miR-2110	LOC728739	4	hsa-mir-2110	ttggggaaacggccgctgagtg	up	25	13	21	pseudo	LOC728739	hsa:728739	programmed cell death 2 pseudogene	FAM131B	up	21	14	21	protein-coding	FAM131B	hsa:9715	Protein FAM131B
hsa-miR-3135b	LOC728739	4	hsa-mir-3135b	ggctggagcgagtgcagtggtg	up	25	13	21	pseudo	LOC728739	hsa:728739	programmed cell death 2 pseudogene	FAM131B	up	21	14	21	protein-coding	FAM131B	hsa:9715	Protein FAM131B
hsa-miR-5685	CAHM	4	hsa-mir-5685	acagcccagcagttatcacggg	up	18	13	21	ncRNA	CAHM	hsa:100526820	colon adenocarcinoma hypermethylated (non-protein coding)	FAM131B	up	21	14	21	protein-coding	FAM131B	hsa:9715	Protein FAM131B
hsa-miR-1288-3p	CAHM	4	hsa-mir-1288	tggactgccctgatctggaga	up	18	13	21	ncRNA	CAHM	hsa:100526820	colon adenocarcinoma hypermethylated (non-protein coding)	FAM131B	up	21	14	21	protein-coding	FAM131B	hsa:9715	Protein FAM131B
hsa-miR-1913	CAHM	4	hsa-mir-1913	tctgccccctccgctgctgcca	up	18	13	21	ncRNA	CAHM	hsa:100526820	colon adenocarcinoma hypermethylated (non-protein coding)	FAM131B	up	21	14	21	protein-coding	FAM131B	hsa:9715	Protein FAM131B
hsa-miR-939-5p	CAHM	4	hsa-mir-939	tggggagctgaggctctgggggtg	up	18	13	21	ncRNA	CAHM	hsa:100526820	colon adenocarcinoma hypermethylated (non-protein coding)	FAM131B	up	21	14	21	protein-coding	FAM131B	hsa:9715	Protein FAM131B
hsa-miR-671-5p	CAHM	4	hsa-mir-671	aggaagccctggaggggctggag	up	18	13	21	ncRNA	CAHM	hsa:100526820	colon adenocarcinoma hypermethylated (non-protein coding)	FAM131B	up	21	14	21	protein-coding	FAM131B	hsa:9715	Protein FAM131B
hsa-miR-149-3p	CAHM	4	hsa-mir-149	agggagggacgggggctgtgc	up	18	13	21	ncRNA	CAHM	hsa:100526820	colon adenocarcinoma hypermethylated (non-protein coding)	FAM131B	up	21	14	21	protein-coding	FAM131B	hsa:9715	Protein FAM131B
hsa-miR-18a-3p	LOC100129096	3	hsa-mir-18a	actgccctaagtgctccttctgg	up	22	14	22	pseudo	LOC100129096		tropomyosin 1 (alpha) pseudogene	L1CAM	up	22	14	22	protein-coding	L1CAM	hsa:3897	Neural cell adhesion molecule L1
hsa-miR-186-3p	PTGER4P2-CDK2AP2P2	3	hsa-mir-186	gcccaaaggtgaattttttggg	up	22	14	22	pseudo	PTGER4P2-CDK2AP2P2	hsa:442421	PTGER4P2-CDK2AP2P2 readthrough transcribed pseudogene	L1CAM	up	22	14	22	protein-coding	L1CAM	hsa:3897	Neural cell adhesion molecule L1
hsa-miR-4472	PTGER4P2-CDK2AP2P2	3	hsa-mir-4472-1/hsa-mir-4472-2	ggtggggggtgttgtttt	up	22	14	22	pseudo	PTGER4P2-CDK2AP2P2	hsa:442421	PTGER4P2-CDK2AP2P2 readthrough transcribed pseudogene	L1CAM	up	22	14	22	protein-coding	L1CAM	hsa:3897	Neural cell adhesion molecule L1
hsa-miR-186-3p	HTR5BP	3	hsa-mir-186	gcccaaaggtgaattttttggg	up	32	18	22	pseudo	HTR5BP		5-hydroxytryptamine (serotonin) receptor 5B, pseudogene	L1CAM	up	22	14	22	protein-coding	L1CAM	hsa:3897	Neural cell adhesion molecule L1
hsa-miR-18a-3p	HTR5BP	3	hsa-mir-18a	actgccctaagtgctccttctgg	up	32	18	22	pseudo	HTR5BP		5-hydroxytryptamine (serotonin) receptor 5B, pseudogene	L1CAM	up	22	14	22	protein-coding	L1CAM	hsa:3897	Neural cell adhesion molecule L1
hsa-miR-4472	HTR5BP	3	hsa-mir-4472-1/hsa-mir-4472-2	ggtggggggtgttgtttt	up	32	18	22	pseudo	HTR5BP		5-hydroxytryptamine (serotonin) receptor 5B, pseudogene	L1CAM	up	22	14	22	protein-coding	L1CAM	hsa:3897	Neural cell adhesion molecule L1
hsa-miR-3944-3p	HTR5BP	3	hsa-mir-3944	ttcgggctggcctgctgctccgg	up	32	18	22	pseudo	HTR5BP		5-hydroxytryptamine (serotonin) receptor 5B, pseudogene	L1CAM	up	22	14	22	protein-coding	L1CAM	hsa:3897	Neural cell adhesion molecule L1
hsa-miR-30c-1-3p	HTR5BP	3	hsa-mir-30c-1	ctgggagagggttgtttactcc	up	32	18	22	pseudo	HTR5BP		5-hydroxytryptamine (serotonin) receptor 5B, pseudogene	L1CAM	up	22	14	22	protein-coding	L1CAM	hsa:3897	Neural cell adhesion molecule L1
hsa-miR-186-3p	PTGER4P2-CDK2AP2P2	3	hsa-mir-186	gcccaaaggtgaattttttggg	up	22	14	22	pseudo	PTGER4P2-CDK2AP2P2	hsa:442421	PTGER4P2-CDK2AP2P2 readthrough transcribed pseudogene	IL6R	up	24	14	22	protein-coding	IL6R	hsa:3570	Interleukin-6 receptor subunit alpha
hsa-miR-4472	PTGER4P2-CDK2AP2P2	3	hsa-mir-4472-1/hsa-mir-4472-2	ggtggggggtgttgtttt	up	22	14	22	pseudo	PTGER4P2-CDK2AP2P2	hsa:442421	PTGER4P2-CDK2AP2P2 readthrough transcribed pseudogene	IL6R	up	24	14	22	protein-coding	IL6R	hsa:3570	Interleukin-6 receptor subunit alpha
hsa-miR-4786-3p	PTGER4P2-CDK2AP2P2	3	hsa-mir-4786	tgaagccagctctggtctgggc	up	22	14	22	pseudo	PTGER4P2-CDK2AP2P2	hsa:442421	PTGER4P2-CDK2AP2P2 readthrough transcribed pseudogene	IL6R	up	24	14	22	protein-coding	IL6R	hsa:3570	Interleukin-6 receptor subunit alpha
hsa-miR-186-3p	HTR5BP	3	hsa-mir-186	gcccaaaggtgaattttttggg	up	32	18	22	pseudo	HTR5BP		5-hydroxytryptamine (serotonin) receptor 5B, pseudogene	IL6R	up	24	14	22	protein-coding	IL6R	hsa:3570	Interleukin-6 receptor subunit alpha
hsa-miR-6724-5p	HTR5BP	3	hsa-mir-6724-1/hsa-mir-6724-2/hsa-mir-6724-3/hsa-mir-6724-4	ctgggcccgcggcgggcgtgggg	up	32	18	22	pseudo	HTR5BP		5-hydroxytryptamine (serotonin) receptor 5B, pseudogene	IL6R	up	24	14	22	protein-coding	IL6R	hsa:3570	Interleukin-6 receptor subunit alpha
hsa-miR-4472	HTR5BP	3	hsa-mir-4472-1/hsa-mir-4472-2	ggtggggggtgttgtttt	up	32	18	22	pseudo	HTR5BP		5-hydroxytryptamine (serotonin) receptor 5B, pseudogene	IL6R	up	24	14	22	protein-coding	IL6R	hsa:3570	Interleukin-6 receptor subunit alpha
hsa-miR-1226-5p	HTR5BP	3	hsa-mir-1226	gtgagggcatgcaggcctggatgggg	up	32	18	22	pseudo	HTR5BP		5-hydroxytryptamine (serotonin) receptor 5B, pseudogene	IL6R	up	24	14	22	protein-coding	IL6R	hsa:3570	Interleukin-6 receptor subunit alpha
hsa-miR-4786-3p	HTR5BP	3	hsa-mir-4786	tgaagccagctctggtctgggc	up	32	18	22	pseudo	HTR5BP		5-hydroxytryptamine (serotonin) receptor 5B, pseudogene	IL6R	up	24	14	22	protein-coding	IL6R	hsa:3570	Interleukin-6 receptor subunit alpha
hsa-miR-766-5p	RRN3P2	4	hsa-mir-766	aggaggaattggtgctggtctt	up	17	13	21	pseudo	RRN3P2	hsa:653390	cDNA FLJ60768, moderately similar to RNA polymerase I-specific transcriptioninitiation factor RRN3	KCNH2	up	20	14	21	protein-coding	KCNH2	hsa:3757	Potassium voltage-gated channel, subfamily H (Eag-related), member 2, isoform CRA_c
hsa-miR-149-3p	CAHM	4	hsa-mir-149	agggagggacgggggctgtgc	up	18	13	21	ncRNA	CAHM	hsa:100526820	colon adenocarcinoma hypermethylated (non-protein coding)	KCNH2	up	20	14	21	protein-coding	KCNH2	hsa:3757	Potassium voltage-gated channel, subfamily H (Eag-related), member 2, isoform CRA_c
hsa-miR-4472	PTGER4P2-CDK2AP2P2	3	hsa-mir-4472-1/hsa-mir-4472-2	ggtggggggtgttgtttt	up	22	14	22	pseudo	PTGER4P2-CDK2AP2P2	hsa:442421	PTGER4P2-CDK2AP2P2 readthrough transcribed pseudogene	BHLHE41	up	29	14	22	protein-coding	BHLHE41	hsa:79365	Basic helix-loop-helix domain containing, class B, 3, isoform CRA_a
hsa-miR-4472	HTR5BP	3	hsa-mir-4472-1/hsa-mir-4472-2	ggtggggggtgttgtttt	up	32	18	22	pseudo	HTR5BP		5-hydroxytryptamine (serotonin) receptor 5B, pseudogene	BHLHE41	up	29	14	22	protein-coding	BHLHE41	hsa:79365	Basic helix-loop-helix domain containing, class B, 3, isoform CRA_a
hsa-miR-1292-5p	HTR5BP	3	hsa-mir-1292	tgggaacgggttccggcagacgctg	up	32	18	22	pseudo	HTR5BP		5-hydroxytryptamine (serotonin) receptor 5B, pseudogene	BHLHE41	up	29	14	22	protein-coding	BHLHE41	hsa:79365	Basic helix-loop-helix domain containing, class B, 3, isoform CRA_a
hsa-miR-877-5p	HTR5BP	3	hsa-mir-877	gtagaggagatggcgcaggg	up	32	18	22	pseudo	HTR5BP		5-hydroxytryptamine (serotonin) receptor 5B, pseudogene	C10orf10	up	19	14	22	protein-coding	C10orf10	hsa:11067	Protein DEPP
hsa-miR-7974	RRN3P2	4	hsa-mir-7974	aggctgtgatgctctcctgagccc	up	17	13	21	pseudo	RRN3P2	hsa:653390	cDNA FLJ60768, moderately similar to RNA polymerase I-specific transcriptioninitiation factor RRN3	ACHE	up	30	14	21	protein-coding	ACHE	hsa:43	Acetylcholinesterase (Yt blood group), isoform CRA_a
hsa-miR-939-5p	RRN3P2	4	hsa-mir-939	tggggagctgaggctctgggggtg	up	17	13	21	pseudo	RRN3P2	hsa:653390	cDNA FLJ60768, moderately similar to RNA polymerase I-specific transcriptioninitiation factor RRN3	ACHE	up	30	14	21	protein-coding	ACHE	hsa:43	Acetylcholinesterase (Yt blood group), isoform CRA_a
hsa-miR-5685	LYPLA1P3	4	hsa-mir-5685	acagcccagcagttatcacggg	up	16	12	21	pseudo	LYPLA1P3		lysophospholipase I pseudogene 3	ACHE	up	30	14	21	protein-coding	ACHE	hsa:43	Acetylcholinesterase (Yt blood group), isoform CRA_a
hsa-miR-5685	CAHM	4	hsa-mir-5685	acagcccagcagttatcacggg	up	18	13	21	ncRNA	CAHM	hsa:100526820	colon adenocarcinoma hypermethylated (non-protein coding)	ACHE	up	30	14	21	protein-coding	ACHE	hsa:43	Acetylcholinesterase (Yt blood group), isoform CRA_a
hsa-miR-939-5p	CAHM	4	hsa-mir-939	tggggagctgaggctctgggggtg	up	18	13	21	ncRNA	CAHM	hsa:100526820	colon adenocarcinoma hypermethylated (non-protein coding)	ACHE	up	30	14	21	protein-coding	ACHE	hsa:43	Acetylcholinesterase (Yt blood group), isoform CRA_a
hsa-miR-149-3p	CAHM	4	hsa-mir-149	agggagggacgggggctgtgc	up	18	13	21	ncRNA	CAHM	hsa:100526820	colon adenocarcinoma hypermethylated (non-protein coding)	ACHE	up	30	14	21	protein-coding	ACHE	hsa:43	Acetylcholinesterase (Yt blood group), isoform CRA_a
hsa-miR-766-5p	RRN3P2	4	hsa-mir-766	aggaggaattggtgctggtctt	up	17	13	21	pseudo	RRN3P2	hsa:653390	cDNA FLJ60768, moderately similar to RNA polymerase I-specific transcriptioninitiation factor RRN3	C9orf152	up	31	14	21	protein-coding	C9orf152	hsa:401546	chromosome 9 open reading frame 152
hsa-miR-760	RRN3P2	4	hsa-mir-760	cggctctgggtctgtgggga	up	17	13	21	pseudo	RRN3P2	hsa:653390	cDNA FLJ60768, moderately similar to RNA polymerase I-specific transcriptioninitiation factor RRN3	C9orf152	up	31	14	21	protein-coding	C9orf152	hsa:401546	chromosome 9 open reading frame 152
hsa-miR-4502	RRN3P2	4	hsa-mir-4502	gctgatgatgatggtgctgaag	up	17	13	21	pseudo	RRN3P2	hsa:653390	cDNA FLJ60768, moderately similar to RNA polymerase I-specific transcriptioninitiation factor RRN3	C9orf152	up	31	14	21	protein-coding	C9orf152	hsa:401546	chromosome 9 open reading frame 152
hsa-miR-185-3p	RRN3P2	4	hsa-mir-185	aggggctggctttcctctggtc	up	17	13	21	pseudo	RRN3P2	hsa:653390	cDNA FLJ60768, moderately similar to RNA polymerase I-specific transcriptioninitiation factor RRN3	C9orf152	up	31	14	21	protein-coding	C9orf152	hsa:401546	chromosome 9 open reading frame 152
hsa-miR-185-5p	LYPLA1P3	4	hsa-mir-185	tggagagaaaggcagttcctga	up	16	12	21	pseudo	LYPLA1P3		lysophospholipase I pseudogene 3	C9orf152	up	31	14	21	protein-coding	C9orf152	hsa:401546	chromosome 9 open reading frame 152
hsa-miR-6758-5p	LYPLA1P3	4	hsa-mir-6758	tagagaggggaaggatgtgatgt	up	16	12	21	pseudo	LYPLA1P3		lysophospholipase I pseudogene 3	C9orf152	up	31	14	21	protein-coding	C9orf152	hsa:401546	chromosome 9 open reading frame 152
hsa-miR-4533	LYPLA1P3	4	hsa-mir-4533	tggaaggaggttgccggacgct	up	16	12	21	pseudo	LYPLA1P3		lysophospholipase I pseudogene 3	C9orf152	up	31	14	21	protein-coding	C9orf152	hsa:401546	chromosome 9 open reading frame 152
hsa-miR-671-5p	LYPLA1P3	4	hsa-mir-671	aggaagccctggaggggctggag	up	16	12	21	pseudo	LYPLA1P3		lysophospholipase I pseudogene 3	C9orf152	up	31	14	21	protein-coding	C9orf152	hsa:401546	chromosome 9 open reading frame 152
hsa-miR-1322	LYPLA1P3	4	hsa-mir-1322	gatgatgctgctgatgctg	up	16	12	21	pseudo	LYPLA1P3		lysophospholipase I pseudogene 3	C9orf152	up	31	14	21	protein-coding	C9orf152	hsa:401546	chromosome 9 open reading frame 152
hsa-miR-6088	LOC728739	4	hsa-mir-6088	agagatgaagcgggggggcg	up	25	13	21	pseudo	LOC728739	hsa:728739	programmed cell death 2 pseudogene	C9orf152	up	31	14	21	protein-coding	C9orf152	hsa:401546	chromosome 9 open reading frame 152
hsa-miR-769-5p	LOC728739	4	hsa-mir-769	tgagacctctgggttctgagct	up	25	13	21	pseudo	LOC728739	hsa:728739	programmed cell death 2 pseudogene	C9orf152	up	31	14	21	protein-coding	C9orf152	hsa:401546	chromosome 9 open reading frame 152
hsa-miR-1322	LOC728739	4	hsa-mir-1322	gatgatgctgctgatgctg	up	25	13	21	pseudo	LOC728739	hsa:728739	programmed cell death 2 pseudogene	C9orf152	up	31	14	21	protein-coding	C9orf152	hsa:401546	chromosome 9 open reading frame 152
hsa-miR-769-5p	CAHM	4	hsa-mir-769	tgagacctctgggttctgagct	up	18	13	21	ncRNA	CAHM	hsa:100526820	colon adenocarcinoma hypermethylated (non-protein coding)	C9orf152	up	31	14	21	protein-coding	C9orf152	hsa:401546	chromosome 9 open reading frame 152
hsa-miR-671-5p	CAHM	4	hsa-mir-671	aggaagccctggaggggctggag	up	18	13	21	ncRNA	CAHM	hsa:100526820	colon adenocarcinoma hypermethylated (non-protein coding)	C9orf152	up	31	14	21	protein-coding	C9orf152	hsa:401546	chromosome 9 open reading frame 152
hsa-miR-149-3p	CAHM	4	hsa-mir-149	agggagggacgggggctgtgc	up	18	13	21	ncRNA	CAHM	hsa:100526820	colon adenocarcinoma hypermethylated (non-protein coding)	C9orf152	up	31	14	21	protein-coding	C9orf152	hsa:401546	chromosome 9 open reading frame 152
hsa-miR-6758-5p	MIR922	4	hsa-mir-6758	tagagaggggaaggatgtgatgt	up	21	14	21	ncRNA	MIR922	hsa:100126321	microRNA 922	C9orf152	up	31	14	21	protein-coding	C9orf152	hsa:401546	chromosome 9 open reading frame 152
hsa-miR-5685	LYPLA1P3	4	hsa-mir-5685	acagcccagcagttatcacggg	up	16	12	21	pseudo	LYPLA1P3		lysophospholipase I pseudogene 3	CDHR4	up	26	14	21	protein-coding	CDHR4	hsa:389118	Cadherin-related family member 4
hsa-miR-5685	CAHM	4	hsa-mir-5685	acagcccagcagttatcacggg	up	18	13	21	ncRNA	CAHM	hsa:100526820	colon adenocarcinoma hypermethylated (non-protein coding)	CDHR4	up	26	14	21	protein-coding	CDHR4	hsa:389118	Cadherin-related family member 4
hsa-miR-7108-5p	LOC100129096	3	hsa-mir-7108	gtgtggccggcaggcgggtgg	up	22	14	22	pseudo	LOC100129096		tropomyosin 1 (alpha) pseudogene	RAB38	up	23	14	22	protein-coding	RAB38	hsa:23682	RAB38, member RAS oncogene family, isoform CRA_a
hsa-miR-7108-5p	PTGER4P2-CDK2AP2P2	3	hsa-mir-7108	gtgtggccggcaggcgggtgg	up	22	14	22	pseudo	PTGER4P2-CDK2AP2P2	hsa:442421	PTGER4P2-CDK2AP2P2 readthrough transcribed pseudogene	RAB38	up	23	14	22	protein-coding	RAB38	hsa:23682	RAB38, member RAS oncogene family, isoform CRA_a
hsa-miR-4786-3p	PTGER4P2-CDK2AP2P2	3	hsa-mir-4786	tgaagccagctctggtctgggc	up	22	14	22	pseudo	PTGER4P2-CDK2AP2P2	hsa:442421	PTGER4P2-CDK2AP2P2 readthrough transcribed pseudogene	RAB38	up	23	14	22	protein-coding	RAB38	hsa:23682	RAB38, member RAS oncogene family, isoform CRA_a
hsa-miR-877-5p	HTR5BP	3	hsa-mir-877	gtagaggagatggcgcaggg	up	32	18	22	pseudo	HTR5BP		5-hydroxytryptamine (serotonin) receptor 5B, pseudogene	RAB38	up	23	14	22	protein-coding	RAB38	hsa:23682	RAB38, member RAS oncogene family, isoform CRA_a
hsa-miR-7108-5p	HTR5BP	3	hsa-mir-7108	gtgtggccggcaggcgggtgg	up	32	18	22	pseudo	HTR5BP		5-hydroxytryptamine (serotonin) receptor 5B, pseudogene	RAB38	up	23	14	22	protein-coding	RAB38	hsa:23682	RAB38, member RAS oncogene family, isoform CRA_a
hsa-miR-4786-3p	HTR5BP	3	hsa-mir-4786	tgaagccagctctggtctgggc	up	32	18	22	pseudo	HTR5BP		5-hydroxytryptamine (serotonin) receptor 5B, pseudogene	RAB38	up	23	14	22	protein-coding	RAB38	hsa:23682	RAB38, member RAS oncogene family, isoform CRA_a
hsa-miR-30c-1-3p	HTR5BP	3	hsa-mir-30c-1	ctgggagagggttgtttactcc	up	32	18	22	pseudo	HTR5BP		5-hydroxytryptamine (serotonin) receptor 5B, pseudogene	RAB38	up	23	14	22	protein-coding	RAB38	hsa:23682	RAB38, member RAS oncogene family, isoform CRA_a
hsa-miR-18a-3p	LOC100129096	3	hsa-mir-18a	actgccctaagtgctccttctgg	up	22	14	22	pseudo	LOC100129096		tropomyosin 1 (alpha) pseudogene	SLC8A2	up	26	14	22	protein-coding	SLC8A2	hsa:6543	cDNA FLJ58522, highly similar to Sodium/calcium exchanger 2
hsa-miR-186-3p	PTGER4P2-CDK2AP2P2	3	hsa-mir-186	gcccaaaggtgaattttttggg	up	22	14	22	pseudo	PTGER4P2-CDK2AP2P2	hsa:442421	PTGER4P2-CDK2AP2P2 readthrough transcribed pseudogene	SLC8A2	up	26	14	22	protein-coding	SLC8A2	hsa:6543	cDNA FLJ58522, highly similar to Sodium/calcium exchanger 2
hsa-miR-2392	PTGER4P2-CDK2AP2P2	3	hsa-mir-2392	taggatgggggtgagaggtg	up	22	14	22	pseudo	PTGER4P2-CDK2AP2P2	hsa:442421	PTGER4P2-CDK2AP2P2 readthrough transcribed pseudogene	SLC8A2	up	26	14	22	protein-coding	SLC8A2	hsa:6543	cDNA FLJ58522, highly similar to Sodium/calcium exchanger 2
hsa-miR-4472	PTGER4P2-CDK2AP2P2	3	hsa-mir-4472-1/hsa-mir-4472-2	ggtggggggtgttgtttt	up	22	14	22	pseudo	PTGER4P2-CDK2AP2P2	hsa:442421	PTGER4P2-CDK2AP2P2 readthrough transcribed pseudogene	SLC8A2	up	26	14	22	protein-coding	SLC8A2	hsa:6543	cDNA FLJ58522, highly similar to Sodium/calcium exchanger 2
hsa-miR-186-3p	HTR5BP	3	hsa-mir-186	gcccaaaggtgaattttttggg	up	32	18	22	pseudo	HTR5BP		5-hydroxytryptamine (serotonin) receptor 5B, pseudogene	SLC8A2	up	26	14	22	protein-coding	SLC8A2	hsa:6543	cDNA FLJ58522, highly similar to Sodium/calcium exchanger 2
hsa-miR-2392	HTR5BP	3	hsa-mir-2392	taggatgggggtgagaggtg	up	32	18	22	pseudo	HTR5BP		5-hydroxytryptamine (serotonin) receptor 5B, pseudogene	SLC8A2	up	26	14	22	protein-coding	SLC8A2	hsa:6543	cDNA FLJ58522, highly similar to Sodium/calcium exchanger 2
hsa-miR-18a-3p	HTR5BP	3	hsa-mir-18a	actgccctaagtgctccttctgg	up	32	18	22	pseudo	HTR5BP		5-hydroxytryptamine (serotonin) receptor 5B, pseudogene	SLC8A2	up	26	14	22	protein-coding	SLC8A2	hsa:6543	cDNA FLJ58522, highly similar to Sodium/calcium exchanger 2
hsa-miR-6724-5p	HTR5BP	3	hsa-mir-6724-1/hsa-mir-6724-2/hsa-mir-6724-3/hsa-mir-6724-4	ctgggcccgcggcgggcgtgggg	up	32	18	22	pseudo	HTR5BP		5-hydroxytryptamine (serotonin) receptor 5B, pseudogene	SLC8A2	up	26	14	22	protein-coding	SLC8A2	hsa:6543	cDNA FLJ58522, highly similar to Sodium/calcium exchanger 2
hsa-miR-4472	HTR5BP	3	hsa-mir-4472-1/hsa-mir-4472-2	ggtggggggtgttgtttt	up	32	18	22	pseudo	HTR5BP		5-hydroxytryptamine (serotonin) receptor 5B, pseudogene	SLC8A2	up	26	14	22	protein-coding	SLC8A2	hsa:6543	cDNA FLJ58522, highly similar to Sodium/calcium exchanger 2
hsa-miR-1226-5p	HTR5BP	3	hsa-mir-1226	gtgagggcatgcaggcctggatgggg	up	32	18	22	pseudo	HTR5BP		5-hydroxytryptamine (serotonin) receptor 5B, pseudogene	SLC8A2	up	26	14	22	protein-coding	SLC8A2	hsa:6543	cDNA FLJ58522, highly similar to Sodium/calcium exchanger 2
hsa-miR-760	RRN3P2	4	hsa-mir-760	cggctctgggtctgtgggga	up	17	13	21	pseudo	RRN3P2	hsa:653390	cDNA FLJ60768, moderately similar to RNA polymerase I-specific transcriptioninitiation factor RRN3	SUSD4	up	19	14	21	protein-coding	SUSD4	hsa:55061	Sushi domain-containing protein 4
hsa-miR-4502	RRN3P2	4	hsa-mir-4502	gctgatgatgatggtgctgaag	up	17	13	21	pseudo	RRN3P2	hsa:653390	cDNA FLJ60768, moderately similar to RNA polymerase I-specific transcriptioninitiation factor RRN3	SUSD4	up	19	14	21	protein-coding	SUSD4	hsa:55061	Sushi domain-containing protein 4
hsa-miR-939-5p	RRN3P2	4	hsa-mir-939	tggggagctgaggctctgggggtg	up	17	13	21	pseudo	RRN3P2	hsa:653390	cDNA FLJ60768, moderately similar to RNA polymerase I-specific transcriptioninitiation factor RRN3	SUSD4	up	19	14	21	protein-coding	SUSD4	hsa:55061	Sushi domain-containing protein 4
hsa-miR-185-3p	RRN3P2	4	hsa-mir-185	aggggctggctttcctctggtc	up	17	13	21	pseudo	RRN3P2	hsa:653390	cDNA FLJ60768, moderately similar to RNA polymerase I-specific transcriptioninitiation factor RRN3	SUSD4	up	19	14	21	protein-coding	SUSD4	hsa:55061	Sushi domain-containing protein 4
hsa-miR-6758-5p	LYPLA1P3	4	hsa-mir-6758	tagagaggggaaggatgtgatgt	up	16	12	21	pseudo	LYPLA1P3		lysophospholipase I pseudogene 3	SUSD4	up	19	14	21	protein-coding	SUSD4	hsa:55061	Sushi domain-containing protein 4
hsa-miR-7114-5p	LYPLA1P3	4	hsa-mir-7114	tctgtggagtggggtgcctgt	up	16	12	21	pseudo	LYPLA1P3		lysophospholipase I pseudogene 3	SUSD4	up	19	14	21	protein-coding	SUSD4	hsa:55061	Sushi domain-containing protein 4
hsa-miR-6816-5p	LYPLA1P3	4	hsa-mir-6816	tggggcggggcaggtccctgc	up	16	12	21	pseudo	LYPLA1P3		lysophospholipase I pseudogene 3	SUSD4	up	19	14	21	protein-coding	SUSD4	hsa:55061	Sushi domain-containing protein 4
hsa-miR-1913	CAHM	4	hsa-mir-1913	tctgccccctccgctgctgcca	up	18	13	21	ncRNA	CAHM	hsa:100526820	colon adenocarcinoma hypermethylated (non-protein coding)	SUSD4	up	19	14	21	protein-coding	SUSD4	hsa:55061	Sushi domain-containing protein 4
hsa-miR-939-5p	CAHM	4	hsa-mir-939	tggggagctgaggctctgggggtg	up	18	13	21	ncRNA	CAHM	hsa:100526820	colon adenocarcinoma hypermethylated (non-protein coding)	SUSD4	up	19	14	21	protein-coding	SUSD4	hsa:55061	Sushi domain-containing protein 4
hsa-miR-4750-3p	MIR922	4	hsa-mir-4750	cctgacccaccccctcccgcag	up	21	14	21	ncRNA	MIR922	hsa:100126321	microRNA 922	SUSD4	up	19	14	21	protein-coding	SUSD4	hsa:55061	Sushi domain-containing protein 4
hsa-miR-6758-5p	MIR922	4	hsa-mir-6758	tagagaggggaaggatgtgatgt	up	21	14	21	ncRNA	MIR922	hsa:100126321	microRNA 922	SUSD4	up	19	14	21	protein-coding	SUSD4	hsa:55061	Sushi domain-containing protein 4
hsa-miR-7974	RRN3P2	4	hsa-mir-7974	aggctgtgatgctctcctgagccc	up	17	13	21	pseudo	RRN3P2	hsa:653390	cDNA FLJ60768, moderately similar to RNA polymerase I-specific transcriptioninitiation factor RRN3	ADAMTS16	up	19	13	21	protein-coding	ADAMTS16	hsa:170690	ADAM metallopeptidase with thrombospondin type 1 motif, 16
hsa-miR-149-5p	RRN3P2	4	hsa-mir-149	tctggctccgtgtcttcactccc	up	17	13	21	pseudo	RRN3P2	hsa:653390	cDNA FLJ60768, moderately similar to RNA polymerase I-specific transcriptioninitiation factor RRN3	ADAMTS16	up	19	13	21	protein-coding	ADAMTS16	hsa:170690	ADAM metallopeptidase with thrombospondin type 1 motif, 16
hsa-miR-6858-5p	LYPLA1P3	4	hsa-mir-6858	gtgaggaggggctggcagggac	up	16	12	21	pseudo	LYPLA1P3		lysophospholipase I pseudogene 3	ADAMTS16	up	19	13	21	protein-coding	ADAMTS16	hsa:170690	ADAM metallopeptidase with thrombospondin type 1 motif, 16
hsa-miR-135b-5p	LYPLA1P3	4	hsa-mir-135b	tatggcttttcattcctatgtga	up	16	12	21	pseudo	LYPLA1P3		lysophospholipase I pseudogene 3	ADAMTS16	up	19	13	21	protein-coding	ADAMTS16	hsa:170690	ADAM metallopeptidase with thrombospondin type 1 motif, 16
hsa-miR-6088	LOC728739	4	hsa-mir-6088	agagatgaagcgggggggcg	up	25	13	21	pseudo	LOC728739	hsa:728739	programmed cell death 2 pseudogene	ADAMTS16	up	19	13	21	protein-coding	ADAMTS16	hsa:170690	ADAM metallopeptidase with thrombospondin type 1 motif, 16
hsa-miR-149-3p	CAHM	4	hsa-mir-149	agggagggacgggggctgtgc	up	18	13	21	ncRNA	CAHM	hsa:100526820	colon adenocarcinoma hypermethylated (non-protein coding)	ADAMTS16	up	19	13	21	protein-coding	ADAMTS16	hsa:170690	ADAM metallopeptidase with thrombospondin type 1 motif, 16
hsa-miR-3928-3p	RRN3P2	4	hsa-mir-3928	ggaggaaccttggagcttcggc	up	17	13	21	pseudo	RRN3P2	hsa:653390	cDNA FLJ60768, moderately similar to RNA polymerase I-specific transcriptioninitiation factor RRN3	FOSL2	up	21	13	21	protein-coding	FOSL2	hsa:2355	Fos-related antigen 2
hsa-miR-6871-5p	RRN3P2	4	hsa-mir-6871	catgggagttcggggtggttgc	up	17	13	21	pseudo	RRN3P2	hsa:653390	cDNA FLJ60768, moderately similar to RNA polymerase I-specific transcriptioninitiation factor RRN3	FOSL2	up	21	13	21	protein-coding	FOSL2	hsa:2355	Fos-related antigen 2
hsa-miR-766-5p	RRN3P2	4	hsa-mir-766	aggaggaattggtgctggtctt	up	17	13	21	pseudo	RRN3P2	hsa:653390	cDNA FLJ60768, moderately similar to RNA polymerase I-specific transcriptioninitiation factor RRN3	FOSL2	up	21	13	21	protein-coding	FOSL2	hsa:2355	Fos-related antigen 2
hsa-miR-7974	RRN3P2	4	hsa-mir-7974	aggctgtgatgctctcctgagccc	up	17	13	21	pseudo	RRN3P2	hsa:653390	cDNA FLJ60768, moderately similar to RNA polymerase I-specific transcriptioninitiation factor RRN3	FOSL2	up	21	13	21	protein-coding	FOSL2	hsa:2355	Fos-related antigen 2
hsa-miR-149-5p	RRN3P2	4	hsa-mir-149	tctggctccgtgtcttcactccc	up	17	13	21	pseudo	RRN3P2	hsa:653390	cDNA FLJ60768, moderately similar to RNA polymerase I-specific transcriptioninitiation factor RRN3	FOSL2	up	21	13	21	protein-coding	FOSL2	hsa:2355	Fos-related antigen 2
hsa-miR-939-5p	RRN3P2	4	hsa-mir-939	tggggagctgaggctctgggggtg	up	17	13	21	pseudo	RRN3P2	hsa:653390	cDNA FLJ60768, moderately similar to RNA polymerase I-specific transcriptioninitiation factor RRN3	FOSL2	up	21	13	21	protein-coding	FOSL2	hsa:2355	Fos-related antigen 2
hsa-miR-7854-3p	RRN3P2	4	hsa-mir-7854	tgaggtgaccgcagatgggaa	up	17	13	21	pseudo	RRN3P2	hsa:653390	cDNA FLJ60768, moderately similar to RNA polymerase I-specific transcriptioninitiation factor RRN3	FOSL2	up	21	13	21	protein-coding	FOSL2	hsa:2355	Fos-related antigen 2
hsa-miR-185-3p	RRN3P2	4	hsa-mir-185	aggggctggctttcctctggtc	up	17	13	21	pseudo	RRN3P2	hsa:653390	cDNA FLJ60768, moderately similar to RNA polymerase I-specific transcriptioninitiation factor RRN3	FOSL2	up	21	13	21	protein-coding	FOSL2	hsa:2355	Fos-related antigen 2
hsa-miR-185-5p	LYPLA1P3	4	hsa-mir-185	tggagagaaaggcagttcctga	up	16	12	21	pseudo	LYPLA1P3		lysophospholipase I pseudogene 3	FOSL2	up	21	13	21	protein-coding	FOSL2	hsa:2355	Fos-related antigen 2
hsa-miR-6858-5p	LYPLA1P3	4	hsa-mir-6858	gtgaggaggggctggcagggac	up	16	12	21	pseudo	LYPLA1P3		lysophospholipase I pseudogene 3	FOSL2	up	21	13	21	protein-coding	FOSL2	hsa:2355	Fos-related antigen 2
hsa-miR-5685	LYPLA1P3	4	hsa-mir-5685	acagcccagcagttatcacggg	up	16	12	21	pseudo	LYPLA1P3		lysophospholipase I pseudogene 3	FOSL2	up	21	13	21	protein-coding	FOSL2	hsa:2355	Fos-related antigen 2
hsa-miR-6758-5p	LYPLA1P3	4	hsa-mir-6758	tagagaggggaaggatgtgatgt	up	16	12	21	pseudo	LYPLA1P3		lysophospholipase I pseudogene 3	FOSL2	up	21	13	21	protein-coding	FOSL2	hsa:2355	Fos-related antigen 2
hsa-miR-4533	LYPLA1P3	4	hsa-mir-4533	tggaaggaggttgccggacgct	up	16	12	21	pseudo	LYPLA1P3		lysophospholipase I pseudogene 3	FOSL2	up	21	13	21	protein-coding	FOSL2	hsa:2355	Fos-related antigen 2
hsa-miR-671-5p	LYPLA1P3	4	hsa-mir-671	aggaagccctggaggggctggag	up	16	12	21	pseudo	LYPLA1P3		lysophospholipase I pseudogene 3	FOSL2	up	21	13	21	protein-coding	FOSL2	hsa:2355	Fos-related antigen 2
hsa-miR-146b-5p	LYPLA1P3	4	hsa-mir-146b	tgagaactgaattccataggct	up	16	12	21	pseudo	LYPLA1P3		lysophospholipase I pseudogene 3	FOSL2	up	21	13	21	protein-coding	FOSL2	hsa:2355	Fos-related antigen 2
hsa-miR-6088	LOC728739	4	hsa-mir-6088	agagatgaagcgggggggcg	up	25	13	21	pseudo	LOC728739	hsa:728739	programmed cell death 2 pseudogene	FOSL2	up	21	13	21	protein-coding	FOSL2	hsa:2355	Fos-related antigen 2
hsa-miR-769-5p	LOC728739	4	hsa-mir-769	tgagacctctgggttctgagct	up	25	13	21	pseudo	LOC728739	hsa:728739	programmed cell death 2 pseudogene	FOSL2	up	21	13	21	protein-coding	FOSL2	hsa:2355	Fos-related antigen 2
hsa-miR-2110	LOC728739	4	hsa-mir-2110	ttggggaaacggccgctgagtg	up	25	13	21	pseudo	LOC728739	hsa:728739	programmed cell death 2 pseudogene	FOSL2	up	21	13	21	protein-coding	FOSL2	hsa:2355	Fos-related antigen 2
hsa-miR-3135b	LOC728739	4	hsa-mir-3135b	ggctggagcgagtgcagtggtg	up	25	13	21	pseudo	LOC728739	hsa:728739	programmed cell death 2 pseudogene	FOSL2	up	21	13	21	protein-coding	FOSL2	hsa:2355	Fos-related antigen 2
hsa-miR-5685	CAHM	4	hsa-mir-5685	acagcccagcagttatcacggg	up	18	13	21	ncRNA	CAHM	hsa:100526820	colon adenocarcinoma hypermethylated (non-protein coding)	FOSL2	up	21	13	21	protein-coding	FOSL2	hsa:2355	Fos-related antigen 2
hsa-miR-1913	CAHM	4	hsa-mir-1913	tctgccccctccgctgctgcca	up	18	13	21	ncRNA	CAHM	hsa:100526820	colon adenocarcinoma hypermethylated (non-protein coding)	FOSL2	up	21	13	21	protein-coding	FOSL2	hsa:2355	Fos-related antigen 2
hsa-miR-769-5p	CAHM	4	hsa-mir-769	tgagacctctgggttctgagct	up	18	13	21	ncRNA	CAHM	hsa:100526820	colon adenocarcinoma hypermethylated (non-protein coding)	FOSL2	up	21	13	21	protein-coding	FOSL2	hsa:2355	Fos-related antigen 2
hsa-miR-939-5p	CAHM	4	hsa-mir-939	tggggagctgaggctctgggggtg	up	18	13	21	ncRNA	CAHM	hsa:100526820	colon adenocarcinoma hypermethylated (non-protein coding)	FOSL2	up	21	13	21	protein-coding	FOSL2	hsa:2355	Fos-related antigen 2
hsa-miR-671-5p	CAHM	4	hsa-mir-671	aggaagccctggaggggctggag	up	18	13	21	ncRNA	CAHM	hsa:100526820	colon adenocarcinoma hypermethylated (non-protein coding)	FOSL2	up	21	13	21	protein-coding	FOSL2	hsa:2355	Fos-related antigen 2
hsa-miR-149-3p	CAHM	4	hsa-mir-149	agggagggacgggggctgtgc	up	18	13	21	ncRNA	CAHM	hsa:100526820	colon adenocarcinoma hypermethylated (non-protein coding)	FOSL2	up	21	13	21	protein-coding	FOSL2	hsa:2355	Fos-related antigen 2
hsa-miR-6758-5p	MIR922	4	hsa-mir-6758	tagagaggggaaggatgtgatgt	up	21	14	21	ncRNA	MIR922	hsa:100126321	microRNA 922	FOSL2	up	21	13	21	protein-coding	FOSL2	hsa:2355	Fos-related antigen 2
hsa-miR-766-5p	RRN3P2	4	hsa-mir-766	aggaggaattggtgctggtctt	up	17	13	21	pseudo	RRN3P2	hsa:653390	cDNA FLJ60768, moderately similar to RNA polymerase I-specific transcriptioninitiation factor RRN3	CYP4F3	up	18	12	21	protein-coding	CYP4F3	hsa:4051	Cytochrome P450, family 4, subfamily F, polypeptide 3, isoform CRA_b
hsa-miR-7974	RRN3P2	4	hsa-mir-7974	aggctgtgatgctctcctgagccc	up	17	13	21	pseudo	RRN3P2	hsa:653390	cDNA FLJ60768, moderately similar to RNA polymerase I-specific transcriptioninitiation factor RRN3	CYP4F3	up	18	12	21	protein-coding	CYP4F3	hsa:4051	Cytochrome P450, family 4, subfamily F, polypeptide 3, isoform CRA_b
hsa-miR-7114-5p	LYPLA1P3	4	hsa-mir-7114	tctgtggagtggggtgcctgt	up	16	12	21	pseudo	LYPLA1P3		lysophospholipase I pseudogene 3	CYP4F3	up	18	12	21	protein-coding	CYP4F3	hsa:4051	Cytochrome P450, family 4, subfamily F, polypeptide 3, isoform CRA_b
hsa-miR-766-5p	RRN3P2	4	hsa-mir-766	aggaggaattggtgctggtctt	up	17	13	21	pseudo	RRN3P2	hsa:653390	cDNA FLJ60768, moderately similar to RNA polymerase I-specific transcriptioninitiation factor RRN3	LOC101928841	up	18	12	21	protein-coding	LOC101928841	hsa:101928841	collagen alpha-1(II) chain-like
hsa-miR-7974	RRN3P2	4	hsa-mir-7974	aggctgtgatgctctcctgagccc	up	17	13	21	pseudo	RRN3P2	hsa:653390	cDNA FLJ60768, moderately similar to RNA polymerase I-specific transcriptioninitiation factor RRN3	LOC101928841	up	18	12	21	protein-coding	LOC101928841	hsa:101928841	collagen alpha-1(II) chain-like
hsa-miR-760	RRN3P2	4	hsa-mir-760	cggctctgggtctgtgggga	up	17	13	21	pseudo	RRN3P2	hsa:653390	cDNA FLJ60768, moderately similar to RNA polymerase I-specific transcriptioninitiation factor RRN3	LOC101928841	up	18	12	21	protein-coding	LOC101928841	hsa:101928841	collagen alpha-1(II) chain-like
hsa-miR-149-5p	RRN3P2	4	hsa-mir-149	tctggctccgtgtcttcactccc	up	17	13	21	pseudo	RRN3P2	hsa:653390	cDNA FLJ60768, moderately similar to RNA polymerase I-specific transcriptioninitiation factor RRN3	LOC101928841	up	18	12	21	protein-coding	LOC101928841	hsa:101928841	collagen alpha-1(II) chain-like
hsa-miR-939-5p	RRN3P2	4	hsa-mir-939	tggggagctgaggctctgggggtg	up	17	13	21	pseudo	RRN3P2	hsa:653390	cDNA FLJ60768, moderately similar to RNA polymerase I-specific transcriptioninitiation factor RRN3	LOC101928841	up	18	12	21	protein-coding	LOC101928841	hsa:101928841	collagen alpha-1(II) chain-like
hsa-miR-185-3p	RRN3P2	4	hsa-mir-185	aggggctggctttcctctggtc	up	17	13	21	pseudo	RRN3P2	hsa:653390	cDNA FLJ60768, moderately similar to RNA polymerase I-specific transcriptioninitiation factor RRN3	LOC101928841	up	18	12	21	protein-coding	LOC101928841	hsa:101928841	collagen alpha-1(II) chain-like
hsa-miR-185-5p	LYPLA1P3	4	hsa-mir-185	tggagagaaaggcagttcctga	up	16	12	21	pseudo	LYPLA1P3		lysophospholipase I pseudogene 3	LOC101928841	up	18	12	21	protein-coding	LOC101928841	hsa:101928841	collagen alpha-1(II) chain-like
hsa-miR-6758-5p	LYPLA1P3	4	hsa-mir-6758	tagagaggggaaggatgtgatgt	up	16	12	21	pseudo	LYPLA1P3		lysophospholipase I pseudogene 3	LOC101928841	up	18	12	21	protein-coding	LOC101928841	hsa:101928841	collagen alpha-1(II) chain-like
hsa-miR-4533	LYPLA1P3	4	hsa-mir-4533	tggaaggaggttgccggacgct	up	16	12	21	pseudo	LYPLA1P3		lysophospholipase I pseudogene 3	LOC101928841	up	18	12	21	protein-coding	LOC101928841	hsa:101928841	collagen alpha-1(II) chain-like
hsa-miR-7114-5p	LYPLA1P3	4	hsa-mir-7114	tctgtggagtggggtgcctgt	up	16	12	21	pseudo	LYPLA1P3		lysophospholipase I pseudogene 3	LOC101928841	up	18	12	21	protein-coding	LOC101928841	hsa:101928841	collagen alpha-1(II) chain-like
hsa-miR-135b-5p	LYPLA1P3	4	hsa-mir-135b	tatggcttttcattcctatgtga	up	16	12	21	pseudo	LYPLA1P3		lysophospholipase I pseudogene 3	LOC101928841	up	18	12	21	protein-coding	LOC101928841	hsa:101928841	collagen alpha-1(II) chain-like
hsa-miR-6816-5p	LYPLA1P3	4	hsa-mir-6816	tggggcggggcaggtccctgc	up	16	12	21	pseudo	LYPLA1P3		lysophospholipase I pseudogene 3	LOC101928841	up	18	12	21	protein-coding	LOC101928841	hsa:101928841	collagen alpha-1(II) chain-like
hsa-miR-769-5p	LOC728739	4	hsa-mir-769	tgagacctctgggttctgagct	up	25	13	21	pseudo	LOC728739	hsa:728739	programmed cell death 2 pseudogene	LOC101928841	up	18	12	21	protein-coding	LOC101928841	hsa:101928841	collagen alpha-1(II) chain-like
hsa-miR-2110	LOC728739	4	hsa-mir-2110	ttggggaaacggccgctgagtg	up	25	13	21	pseudo	LOC728739	hsa:728739	programmed cell death 2 pseudogene	LOC101928841	up	18	12	21	protein-coding	LOC101928841	hsa:101928841	collagen alpha-1(II) chain-like
hsa-miR-3135b	LOC728739	4	hsa-mir-3135b	ggctggagcgagtgcagtggtg	up	25	13	21	pseudo	LOC728739	hsa:728739	programmed cell death 2 pseudogene	LOC101928841	up	18	12	21	protein-coding	LOC101928841	hsa:101928841	collagen alpha-1(II) chain-like
hsa-miR-663b	CAHM	4	hsa-mir-663b	ggtggcccggccgtgcctgagg	up	18	13	21	ncRNA	CAHM	hsa:100526820	colon adenocarcinoma hypermethylated (non-protein coding)	LOC101928841	up	18	12	21	protein-coding	LOC101928841	hsa:101928841	collagen alpha-1(II) chain-like
hsa-miR-1913	CAHM	4	hsa-mir-1913	tctgccccctccgctgctgcca	up	18	13	21	ncRNA	CAHM	hsa:100526820	colon adenocarcinoma hypermethylated (non-protein coding)	LOC101928841	up	18	12	21	protein-coding	LOC101928841	hsa:101928841	collagen alpha-1(II) chain-like
hsa-miR-769-5p	CAHM	4	hsa-mir-769	tgagacctctgggttctgagct	up	18	13	21	ncRNA	CAHM	hsa:100526820	colon adenocarcinoma hypermethylated (non-protein coding)	LOC101928841	up	18	12	21	protein-coding	LOC101928841	hsa:101928841	collagen alpha-1(II) chain-like
hsa-miR-939-5p	CAHM	4	hsa-mir-939	tggggagctgaggctctgggggtg	up	18	13	21	ncRNA	CAHM	hsa:100526820	colon adenocarcinoma hypermethylated (non-protein coding)	LOC101928841	up	18	12	21	protein-coding	LOC101928841	hsa:101928841	collagen alpha-1(II) chain-like
hsa-miR-149-3p	CAHM	4	hsa-mir-149	agggagggacgggggctgtgc	up	18	13	21	ncRNA	CAHM	hsa:100526820	colon adenocarcinoma hypermethylated (non-protein coding)	LOC101928841	up	18	12	21	protein-coding	LOC101928841	hsa:101928841	collagen alpha-1(II) chain-like
hsa-miR-6758-5p	MIR922	4	hsa-mir-6758	tagagaggggaaggatgtgatgt	up	21	14	21	ncRNA	MIR922	hsa:100126321	microRNA 922	LOC101928841	up	18	12	21	protein-coding	LOC101928841	hsa:101928841	collagen alpha-1(II) chain-like
hsa-miR-766-5p	RRN3P2	4	hsa-mir-766	aggaggaattggtgctggtctt	up	17	13	21	pseudo	RRN3P2	hsa:653390	cDNA FLJ60768, moderately similar to RNA polymerase I-specific transcriptioninitiation factor RRN3	SFN	up	18	12	21	protein-coding	SFN	hsa:2810	14-3-3 protein sigma
hsa-miR-6816-5p	LYPLA1P3	4	hsa-mir-6816	tggggcggggcaggtccctgc	up	16	12	21	pseudo	LYPLA1P3		lysophospholipase I pseudogene 3	SFN	up	18	12	21	protein-coding	SFN	hsa:2810	14-3-3 protein sigma
hsa-miR-3135b	LOC728739	4	hsa-mir-3135b	ggctggagcgagtgcagtggtg	up	25	13	21	pseudo	LOC728739	hsa:728739	programmed cell death 2 pseudogene	SFN	up	18	12	21	protein-coding	SFN	hsa:2810	14-3-3 protein sigma
hsa-miR-149-3p	CAHM	4	hsa-mir-149	agggagggacgggggctgtgc	up	18	13	21	ncRNA	CAHM	hsa:100526820	colon adenocarcinoma hypermethylated (non-protein coding)	SFN	up	18	12	21	protein-coding	SFN	hsa:2810	14-3-3 protein sigma
hsa-miR-18a-3p	LOC100129096	3	hsa-mir-18a	actgccctaagtgctccttctgg	up	22	14	22	pseudo	LOC100129096		tropomyosin 1 (alpha) pseudogene	CD44	up	15	12	22	protein-coding	CD44	hsa:960	cDNA FLJ76654, highly similar to Homo sapiens CD44 antigen (homing function and Indian blood group system) (CD44), transcript variant 4, mRNA
hsa-miR-2392	PTGER4P2-CDK2AP2P2	3	hsa-mir-2392	taggatgggggtgagaggtg	up	22	14	22	pseudo	PTGER4P2-CDK2AP2P2	hsa:442421	PTGER4P2-CDK2AP2P2 readthrough transcribed pseudogene	CD44	up	15	12	22	protein-coding	CD44	hsa:960	cDNA FLJ76654, highly similar to Homo sapiens CD44 antigen (homing function and Indian blood group system) (CD44), transcript variant 4, mRNA
hsa-miR-4472	PTGER4P2-CDK2AP2P2	3	hsa-mir-4472-1/hsa-mir-4472-2	ggtggggggtgttgtttt	up	22	14	22	pseudo	PTGER4P2-CDK2AP2P2	hsa:442421	PTGER4P2-CDK2AP2P2 readthrough transcribed pseudogene	CD44	up	15	12	22	protein-coding	CD44	hsa:960	cDNA FLJ76654, highly similar to Homo sapiens CD44 antigen (homing function and Indian blood group system) (CD44), transcript variant 4, mRNA
hsa-miR-4786-3p	PTGER4P2-CDK2AP2P2	3	hsa-mir-4786	tgaagccagctctggtctgggc	up	22	14	22	pseudo	PTGER4P2-CDK2AP2P2	hsa:442421	PTGER4P2-CDK2AP2P2 readthrough transcribed pseudogene	CD44	up	15	12	22	protein-coding	CD44	hsa:960	cDNA FLJ76654, highly similar to Homo sapiens CD44 antigen (homing function and Indian blood group system) (CD44), transcript variant 4, mRNA
hsa-miR-2392	HTR5BP	3	hsa-mir-2392	taggatgggggtgagaggtg	up	32	18	22	pseudo	HTR5BP		5-hydroxytryptamine (serotonin) receptor 5B, pseudogene	CD44	up	15	12	22	protein-coding	CD44	hsa:960	cDNA FLJ76654, highly similar to Homo sapiens CD44 antigen (homing function and Indian blood group system) (CD44), transcript variant 4, mRNA
hsa-miR-18a-3p	HTR5BP	3	hsa-mir-18a	actgccctaagtgctccttctgg	up	32	18	22	pseudo	HTR5BP		5-hydroxytryptamine (serotonin) receptor 5B, pseudogene	CD44	up	15	12	22	protein-coding	CD44	hsa:960	cDNA FLJ76654, highly similar to Homo sapiens CD44 antigen (homing function and Indian blood group system) (CD44), transcript variant 4, mRNA
hsa-miR-6724-5p	HTR5BP	3	hsa-mir-6724-1/hsa-mir-6724-2/hsa-mir-6724-3/hsa-mir-6724-4	ctgggcccgcggcgggcgtgggg	up	32	18	22	pseudo	HTR5BP		5-hydroxytryptamine (serotonin) receptor 5B, pseudogene	CD44	up	15	12	22	protein-coding	CD44	hsa:960	cDNA FLJ76654, highly similar to Homo sapiens CD44 antigen (homing function and Indian blood group system) (CD44), transcript variant 4, mRNA
hsa-miR-4472	HTR5BP	3	hsa-mir-4472-1/hsa-mir-4472-2	ggtggggggtgttgtttt	up	32	18	22	pseudo	HTR5BP		5-hydroxytryptamine (serotonin) receptor 5B, pseudogene	CD44	up	15	12	22	protein-coding	CD44	hsa:960	cDNA FLJ76654, highly similar to Homo sapiens CD44 antigen (homing function and Indian blood group system) (CD44), transcript variant 4, mRNA
hsa-miR-877-5p	HTR5BP	3	hsa-mir-877	gtagaggagatggcgcaggg	up	32	18	22	pseudo	HTR5BP		5-hydroxytryptamine (serotonin) receptor 5B, pseudogene	CD44	up	15	12	22	protein-coding	CD44	hsa:960	cDNA FLJ76654, highly similar to Homo sapiens CD44 antigen (homing function and Indian blood group system) (CD44), transcript variant 4, mRNA
hsa-miR-4786-3p	HTR5BP	3	hsa-mir-4786	tgaagccagctctggtctgggc	up	32	18	22	pseudo	HTR5BP		5-hydroxytryptamine (serotonin) receptor 5B, pseudogene	CD44	up	15	12	22	protein-coding	CD44	hsa:960	cDNA FLJ76654, highly similar to Homo sapiens CD44 antigen (homing function and Indian blood group system) (CD44), transcript variant 4, mRNA
hsa-miR-30c-1-3p	HTR5BP	3	hsa-mir-30c-1	ctgggagagggttgtttactcc	up	32	18	22	pseudo	HTR5BP		5-hydroxytryptamine (serotonin) receptor 5B, pseudogene	CD44	up	15	12	22	protein-coding	CD44	hsa:960	cDNA FLJ76654, highly similar to Homo sapiens CD44 antigen (homing function and Indian blood group system) (CD44), transcript variant 4, mRNA
hsa-miR-146b-5p	LYPLA1P3	4	hsa-mir-146b	tgagaactgaattccataggct	up	16	12	21	pseudo	LYPLA1P3		lysophospholipase I pseudogene 3	DKK1	up	15	12	21	protein-coding	DKK1	hsa:22943	Dickkopf-like protein 1
hsa-miR-7974	RRN3P2	4	hsa-mir-7974	aggctgtgatgctctcctgagccc	up	17	13	21	pseudo	RRN3P2	hsa:653390	cDNA FLJ60768, moderately similar to RNA polymerase I-specific transcriptioninitiation factor RRN3	LMCD1	up	21	12	21	protein-coding	LMCD1	hsa:29995	cDNA FLJ52480, highly similar to LIM and cysteine-rich domains protein 1
hsa-miR-149-5p	RRN3P2	4	hsa-mir-149	tctggctccgtgtcttcactccc	up	17	13	21	pseudo	RRN3P2	hsa:653390	cDNA FLJ60768, moderately similar to RNA polymerase I-specific transcriptioninitiation factor RRN3	LMCD1	up	21	12	21	protein-coding	LMCD1	hsa:29995	cDNA FLJ52480, highly similar to LIM and cysteine-rich domains protein 1
hsa-miR-7114-5p	LYPLA1P3	4	hsa-mir-7114	tctgtggagtggggtgcctgt	up	16	12	21	pseudo	LYPLA1P3		lysophospholipase I pseudogene 3	LMCD1	up	21	12	21	protein-coding	LMCD1	hsa:29995	cDNA FLJ52480, highly similar to LIM and cysteine-rich domains protein 1
hsa-miR-181b-5p	RASAL2-AS1	21	hsa-mir-181b-1/hsa-mir-181b-2	aacattcattgctgtcggtgggt	down	14	11	4	ncRNA	RASAL2-AS1	hsa:100302401	RASAL2 antisense RNA 1	CDH22	down	20	11	4	protein-coding	CDH22	hsa:64405	cDNA FLJ76999, highly similar to Homo sapiens cadherin-like 22 (CDH22), mRNA
hsa-miR-449c-5p	LOC100134368	21	hsa-mir-449c	taggcagtgtattgctagcggctgt	down	27	16	4	ncRNA	LOC100134368	hsa:100134368	uncharacterized LOC100134368	CDH22	down	20	11	4	protein-coding	CDH22	hsa:64405	cDNA FLJ76999, highly similar to Homo sapiens cadherin-like 22 (CDH22), mRNA
hsa-miR-942-5p	LOC100419840	21	hsa-mir-942	tcttctctgttttggccatgtg	down	26	16	4	pseudo	LOC100419840		zinc finger protein 446 pseudogene	CDH22	down	20	11	4	protein-coding	CDH22	hsa:64405	cDNA FLJ76999, highly similar to Homo sapiens cadherin-like 22 (CDH22), mRNA
hsa-miR-449c-5p	LOC100419840	21	hsa-mir-449c	taggcagtgtattgctagcggctgt	down	26	16	4	pseudo	LOC100419840		zinc finger protein 446 pseudogene	CDH22	down	20	11	4	protein-coding	CDH22	hsa:64405	cDNA FLJ76999, highly similar to Homo sapiens cadherin-like 22 (CDH22), mRNA
hsa-miR-361-3p	LOC100419840	21	hsa-mir-361	tcccccaggtgtgattctgattt	down	26	16	4	pseudo	LOC100419840		zinc finger protein 446 pseudogene	CDH22	down	20	11	4	protein-coding	CDH22	hsa:64405	cDNA FLJ76999, highly similar to Homo sapiens cadherin-like 22 (CDH22), mRNA
hsa-miR-942-5p	PCAT1	21	hsa-mir-942	tcttctctgttttggccatgtg	down	25	16	4	ncRNA	PCAT1	hsa:100750225	prostate cancer associated transcript 1 (non-protein coding)	CDH22	down	20	11	4	protein-coding	CDH22	hsa:64405	cDNA FLJ76999, highly similar to Homo sapiens cadherin-like 22 (CDH22), mRNA
hsa-miR-449c-5p	RAET1E-AS1	21	hsa-mir-449c	taggcagtgtattgctagcggctgt	down	40	20	4	ncRNA	RAET1E-AS1	hsa:100652739	RAET1E antisense RNA 1	CDH22	down	20	11	4	protein-coding	CDH22	hsa:64405	cDNA FLJ76999, highly similar to Homo sapiens cadherin-like 22 (CDH22), mRNA
hsa-miR-942-5p	PRNCR1	21	hsa-mir-942	tcttctctgttttggccatgtg	down	30	16	4	ncRNA	PRNCR1	hsa:101867536	prostate cancer associated non-coding RNA 1	CDH22	down	20	11	4	protein-coding	CDH22	hsa:64405	cDNA FLJ76999, highly similar to Homo sapiens cadherin-like 22 (CDH22), mRNA
hsa-miR-449c-5p	PRNCR1	21	hsa-mir-449c	taggcagtgtattgctagcggctgt	down	30	16	4	ncRNA	PRNCR1	hsa:101867536	prostate cancer associated non-coding RNA 1	CDH22	down	20	11	4	protein-coding	CDH22	hsa:64405	cDNA FLJ76999, highly similar to Homo sapiens cadherin-like 22 (CDH22), mRNA
hsa-miR-361-3p	PRNCR1	21	hsa-mir-361	tcccccaggtgtgattctgattt	down	30	16	4	ncRNA	PRNCR1	hsa:101867536	prostate cancer associated non-coding RNA 1	CDH22	down	20	11	4	protein-coding	CDH22	hsa:64405	cDNA FLJ76999, highly similar to Homo sapiens cadherin-like 22 (CDH22), mRNA
hsa-miR-660-3p	LOC100134368	21	hsa-mir-660	acctcctgtgtgcatggatta	down	27	16	4	ncRNA	LOC100134368	hsa:100134368	uncharacterized LOC100134368	DISP2	down	13	11	4	protein-coding	DISP2	hsa:85455	Protein dispatched homolog 2
hsa-miR-3909	LOC100134368	21	hsa-mir-3909	tgtcctctagggcctgcagtct	down	27	16	4	ncRNA	LOC100134368	hsa:100134368	uncharacterized LOC100134368	DISP2	down	13	11	4	protein-coding	DISP2	hsa:85455	Protein dispatched homolog 2
hsa-miR-660-3p	LOC100419840	21	hsa-mir-660	acctcctgtgtgcatggatta	down	26	16	4	pseudo	LOC100419840		zinc finger protein 446 pseudogene	DISP2	down	13	11	4	protein-coding	DISP2	hsa:85455	Protein dispatched homolog 2
hsa-miR-3909	LOC100419840	21	hsa-mir-3909	tgtcctctagggcctgcagtct	down	26	16	4	pseudo	LOC100419840		zinc finger protein 446 pseudogene	DISP2	down	13	11	4	protein-coding	DISP2	hsa:85455	Protein dispatched homolog 2
hsa-miR-660-3p	LINC01144	21	hsa-mir-660	acctcctgtgtgcatggatta	down	26	16	4	ncRNA	LINC01144	hsa:400752	long intergenic non-protein coding RNA 1144	DISP2	down	13	11	4	protein-coding	DISP2	hsa:85455	Protein dispatched homolog 2
hsa-miR-660-3p	PRNCR1	21	hsa-mir-660	acctcctgtgtgcatggatta	down	30	16	4	ncRNA	PRNCR1	hsa:101867536	prostate cancer associated non-coding RNA 1	DISP2	down	13	11	4	protein-coding	DISP2	hsa:85455	Protein dispatched homolog 2
hsa-miR-3157-5p	RASAL2-AS1	21	hsa-mir-3157	ttcagccaggctagtgcagtct	down	14	11	4	ncRNA	RASAL2-AS1	hsa:100302401	RASAL2 antisense RNA 1	TMIE	down	14	11	4	protein-coding	TMIE	hsa:259236	Transmembrane inner ear expressed protein
hsa-miR-3157-5p	LOC100134368	21	hsa-mir-3157	ttcagccaggctagtgcagtct	down	27	16	4	ncRNA	LOC100134368	hsa:100134368	uncharacterized LOC100134368	TMIE	down	14	11	4	protein-coding	TMIE	hsa:259236	Transmembrane inner ear expressed protein
hsa-miR-660-3p	LOC100134368	21	hsa-mir-660	acctcctgtgtgcatggatta	down	27	16	4	ncRNA	LOC100134368	hsa:100134368	uncharacterized LOC100134368	TMIE	down	14	11	4	protein-coding	TMIE	hsa:259236	Transmembrane inner ear expressed protein
hsa-miR-3157-5p	LOC100419840	21	hsa-mir-3157	ttcagccaggctagtgcagtct	down	26	16	4	pseudo	LOC100419840		zinc finger protein 446 pseudogene	TMIE	down	14	11	4	protein-coding	TMIE	hsa:259236	Transmembrane inner ear expressed protein
hsa-miR-4700-5p	LOC100419840	21	hsa-mir-4700	tctggggatgaggacagtgtgt	down	26	16	4	pseudo	LOC100419840		zinc finger protein 446 pseudogene	TMIE	down	14	11	4	protein-coding	TMIE	hsa:259236	Transmembrane inner ear expressed protein
hsa-miR-942-5p	LOC100419840	21	hsa-mir-942	tcttctctgttttggccatgtg	down	26	16	4	pseudo	LOC100419840		zinc finger protein 446 pseudogene	TMIE	down	14	11	4	protein-coding	TMIE	hsa:259236	Transmembrane inner ear expressed protein
hsa-miR-660-3p	LOC100419840	21	hsa-mir-660	acctcctgtgtgcatggatta	down	26	16	4	pseudo	LOC100419840		zinc finger protein 446 pseudogene	TMIE	down	14	11	4	protein-coding	TMIE	hsa:259236	Transmembrane inner ear expressed protein
hsa-miR-361-3p	LOC100419840	21	hsa-mir-361	tcccccaggtgtgattctgattt	down	26	16	4	pseudo	LOC100419840		zinc finger protein 446 pseudogene	TMIE	down	14	11	4	protein-coding	TMIE	hsa:259236	Transmembrane inner ear expressed protein
hsa-miR-128-3p	LOC100507487	21	hsa-mir-128-1/hsa-mir-128-2	tcacagtgaaccggtctcttt	down	13	11	4	ncRNA	LOC100507487	hsa:100507487	uncharacterized LOC100507487	TMIE	down	14	11	4	protein-coding	TMIE	hsa:259236	Transmembrane inner ear expressed protein
hsa-miR-660-3p	LINC01144	21	hsa-mir-660	acctcctgtgtgcatggatta	down	26	16	4	ncRNA	LINC01144	hsa:400752	long intergenic non-protein coding RNA 1144	TMIE	down	14	11	4	protein-coding	TMIE	hsa:259236	Transmembrane inner ear expressed protein
hsa-miR-221-5p	LINC01144	21	hsa-mir-221	acctggcatacaatgtagattt	down	26	16	4	ncRNA	LINC01144	hsa:400752	long intergenic non-protein coding RNA 1144	TMIE	down	14	11	4	protein-coding	TMIE	hsa:259236	Transmembrane inner ear expressed protein
hsa-miR-128-3p	PCAT1	21	hsa-mir-128-1/hsa-mir-128-2	tcacagtgaaccggtctcttt	down	25	16	4	ncRNA	PCAT1	hsa:100750225	prostate cancer associated transcript 1 (non-protein coding)	TMIE	down	14	11	4	protein-coding	TMIE	hsa:259236	Transmembrane inner ear expressed protein
hsa-miR-942-5p	PCAT1	21	hsa-mir-942	tcttctctgttttggccatgtg	down	25	16	4	ncRNA	PCAT1	hsa:100750225	prostate cancer associated transcript 1 (non-protein coding)	TMIE	down	14	11	4	protein-coding	TMIE	hsa:259236	Transmembrane inner ear expressed protein
hsa-miR-4700-5p	PRNCR1	21	hsa-mir-4700	tctggggatgaggacagtgtgt	down	30	16	4	ncRNA	PRNCR1	hsa:101867536	prostate cancer associated non-coding RNA 1	TMIE	down	14	11	4	protein-coding	TMIE	hsa:259236	Transmembrane inner ear expressed protein
hsa-miR-128-3p	PRNCR1	21	hsa-mir-128-1/hsa-mir-128-2	tcacagtgaaccggtctcttt	down	30	16	4	ncRNA	PRNCR1	hsa:101867536	prostate cancer associated non-coding RNA 1	TMIE	down	14	11	4	protein-coding	TMIE	hsa:259236	Transmembrane inner ear expressed protein
hsa-miR-942-5p	PRNCR1	21	hsa-mir-942	tcttctctgttttggccatgtg	down	30	16	4	ncRNA	PRNCR1	hsa:101867536	prostate cancer associated non-coding RNA 1	TMIE	down	14	11	4	protein-coding	TMIE	hsa:259236	Transmembrane inner ear expressed protein
hsa-miR-331-3p	PRNCR1	21	hsa-mir-331	gcccctgggcctatcctagaa	down	30	16	4	ncRNA	PRNCR1	hsa:101867536	prostate cancer associated non-coding RNA 1	TMIE	down	14	11	4	protein-coding	TMIE	hsa:259236	Transmembrane inner ear expressed protein
hsa-miR-660-3p	PRNCR1	21	hsa-mir-660	acctcctgtgtgcatggatta	down	30	16	4	ncRNA	PRNCR1	hsa:101867536	prostate cancer associated non-coding RNA 1	TMIE	down	14	11	4	protein-coding	TMIE	hsa:259236	Transmembrane inner ear expressed protein
hsa-miR-221-5p	PRNCR1	21	hsa-mir-221	acctggcatacaatgtagattt	down	30	16	4	ncRNA	PRNCR1	hsa:101867536	prostate cancer associated non-coding RNA 1	TMIE	down	14	11	4	protein-coding	TMIE	hsa:259236	Transmembrane inner ear expressed protein
hsa-miR-361-3p	PRNCR1	21	hsa-mir-361	tcccccaggtgtgattctgattt	down	30	16	4	ncRNA	PRNCR1	hsa:101867536	prostate cancer associated non-coding RNA 1	TMIE	down	14	11	4	protein-coding	TMIE	hsa:259236	Transmembrane inner ear expressed protein
hsa-miR-374b-3p	PRNCR1	21	hsa-mir-374b	cttagcaggttgtattatcatt	down	30	16	4	ncRNA	PRNCR1	hsa:101867536	prostate cancer associated non-coding RNA 1	PALMD	down	11	10	4	protein-coding	PALMD	hsa:54873	Palmdelphin
hsa-miR-4700-5p	LOC100419840	21	hsa-mir-4700	tctggggatgaggacagtgtgt	down	26	16	4	pseudo	LOC100419840		zinc finger protein 446 pseudogene	NRG4	down	11	10	4	protein-coding	NRG4	hsa:145957	Pro-neuregulin-4, membrane-bound isoform
hsa-miR-4700-5p	PRNCR1	21	hsa-mir-4700	tctggggatgaggacagtgtgt	down	30	16	4	ncRNA	PRNCR1	hsa:101867536	prostate cancer associated non-coding RNA 1	NRG4	down	11	10	4	protein-coding	NRG4	hsa:145957	Pro-neuregulin-4, membrane-bound isoform
hsa-miR-362-3p	PRNCR1	21	hsa-mir-362	aacacacctattcaaggattca	down	30	16	4	ncRNA	PRNCR1	hsa:101867536	prostate cancer associated non-coding RNA 1	NRG4	down	11	10	4	protein-coding	NRG4	hsa:145957	Pro-neuregulin-4, membrane-bound isoform
hsa-miR-324-5p	PRNCR1	21	hsa-mir-324	cgcatcccctagggcattggtgt	down	30	16	4	ncRNA	PRNCR1	hsa:101867536	prostate cancer associated non-coding RNA 1	NRG4	down	11	10	4	protein-coding	NRG4	hsa:145957	Pro-neuregulin-4, membrane-bound isoform
hsa-miR-374b-3p	PRNCR1	21	hsa-mir-374b	cttagcaggttgtattatcatt	down	30	16	4	ncRNA	PRNCR1	hsa:101867536	prostate cancer associated non-coding RNA 1	NRG4	down	11	10	4	protein-coding	NRG4	hsa:145957	Pro-neuregulin-4, membrane-bound isoform
hsa-miR-6871-5p	RRN3P2	4	hsa-mir-6871	catgggagttcggggtggttgc	up	17	13	21	pseudo	RRN3P2	hsa:653390	cDNA FLJ60768, moderately similar to RNA polymerase I-specific transcriptioninitiation factor RRN3	KCNJ10	up	13	9	21	protein-coding	KCNJ10	hsa:3766	cDNA, FLJ92713, highly similar to Homo sapiens potassium inwardly-rectifying channel, subfamily J, member 10 (KCNJ10), mRNA
hsa-miR-766-5p	RRN3P2	4	hsa-mir-766	aggaggaattggtgctggtctt	up	17	13	21	pseudo	RRN3P2	hsa:653390	cDNA FLJ60768, moderately similar to RNA polymerase I-specific transcriptioninitiation factor RRN3	KCNJ10	up	13	9	21	protein-coding	KCNJ10	hsa:3766	cDNA, FLJ92713, highly similar to Homo sapiens potassium inwardly-rectifying channel, subfamily J, member 10 (KCNJ10), mRNA
hsa-miR-760	RRN3P2	4	hsa-mir-760	cggctctgggtctgtgggga	up	17	13	21	pseudo	RRN3P2	hsa:653390	cDNA FLJ60768, moderately similar to RNA polymerase I-specific transcriptioninitiation factor RRN3	KCNJ10	up	13	9	21	protein-coding	KCNJ10	hsa:3766	cDNA, FLJ92713, highly similar to Homo sapiens potassium inwardly-rectifying channel, subfamily J, member 10 (KCNJ10), mRNA
hsa-miR-149-5p	RRN3P2	4	hsa-mir-149	tctggctccgtgtcttcactccc	up	17	13	21	pseudo	RRN3P2	hsa:653390	cDNA FLJ60768, moderately similar to RNA polymerase I-specific transcriptioninitiation factor RRN3	KCNJ10	up	13	9	21	protein-coding	KCNJ10	hsa:3766	cDNA, FLJ92713, highly similar to Homo sapiens potassium inwardly-rectifying channel, subfamily J, member 10 (KCNJ10), mRNA
hsa-miR-939-5p	RRN3P2	4	hsa-mir-939	tggggagctgaggctctgggggtg	up	17	13	21	pseudo	RRN3P2	hsa:653390	cDNA FLJ60768, moderately similar to RNA polymerase I-specific transcriptioninitiation factor RRN3	KCNJ10	up	13	9	21	protein-coding	KCNJ10	hsa:3766	cDNA, FLJ92713, highly similar to Homo sapiens potassium inwardly-rectifying channel, subfamily J, member 10 (KCNJ10), mRNA
hsa-miR-185-5p	LYPLA1P3	4	hsa-mir-185	tggagagaaaggcagttcctga	up	16	12	21	pseudo	LYPLA1P3		lysophospholipase I pseudogene 3	KCNJ10	up	13	9	21	protein-coding	KCNJ10	hsa:3766	cDNA, FLJ92713, highly similar to Homo sapiens potassium inwardly-rectifying channel, subfamily J, member 10 (KCNJ10), mRNA
hsa-miR-6858-5p	LYPLA1P3	4	hsa-mir-6858	gtgaggaggggctggcagggac	up	16	12	21	pseudo	LYPLA1P3		lysophospholipase I pseudogene 3	KCNJ10	up	13	9	21	protein-coding	KCNJ10	hsa:3766	cDNA, FLJ92713, highly similar to Homo sapiens potassium inwardly-rectifying channel, subfamily J, member 10 (KCNJ10), mRNA
hsa-miR-6758-5p	LYPLA1P3	4	hsa-mir-6758	tagagaggggaaggatgtgatgt	up	16	12	21	pseudo	LYPLA1P3		lysophospholipase I pseudogene 3	KCNJ10	up	13	9	21	protein-coding	KCNJ10	hsa:3766	cDNA, FLJ92713, highly similar to Homo sapiens potassium inwardly-rectifying channel, subfamily J, member 10 (KCNJ10), mRNA
hsa-miR-671-5p	LYPLA1P3	4	hsa-mir-671	aggaagccctggaggggctggag	up	16	12	21	pseudo	LYPLA1P3		lysophospholipase I pseudogene 3	KCNJ10	up	13	9	21	protein-coding	KCNJ10	hsa:3766	cDNA, FLJ92713, highly similar to Homo sapiens potassium inwardly-rectifying channel, subfamily J, member 10 (KCNJ10), mRNA
hsa-miR-7114-5p	LYPLA1P3	4	hsa-mir-7114	tctgtggagtggggtgcctgt	up	16	12	21	pseudo	LYPLA1P3		lysophospholipase I pseudogene 3	KCNJ10	up	13	9	21	protein-coding	KCNJ10	hsa:3766	cDNA, FLJ92713, highly similar to Homo sapiens potassium inwardly-rectifying channel, subfamily J, member 10 (KCNJ10), mRNA
hsa-miR-2110	LOC728739	4	hsa-mir-2110	ttggggaaacggccgctgagtg	up	25	13	21	pseudo	LOC728739	hsa:728739	programmed cell death 2 pseudogene	KCNJ10	up	13	9	21	protein-coding	KCNJ10	hsa:3766	cDNA, FLJ92713, highly similar to Homo sapiens potassium inwardly-rectifying channel, subfamily J, member 10 (KCNJ10), mRNA
hsa-miR-1913	CAHM	4	hsa-mir-1913	tctgccccctccgctgctgcca	up	18	13	21	ncRNA	CAHM	hsa:100526820	colon adenocarcinoma hypermethylated (non-protein coding)	KCNJ10	up	13	9	21	protein-coding	KCNJ10	hsa:3766	cDNA, FLJ92713, highly similar to Homo sapiens potassium inwardly-rectifying channel, subfamily J, member 10 (KCNJ10), mRNA
hsa-miR-939-5p	CAHM	4	hsa-mir-939	tggggagctgaggctctgggggtg	up	18	13	21	ncRNA	CAHM	hsa:100526820	colon adenocarcinoma hypermethylated (non-protein coding)	KCNJ10	up	13	9	21	protein-coding	KCNJ10	hsa:3766	cDNA, FLJ92713, highly similar to Homo sapiens potassium inwardly-rectifying channel, subfamily J, member 10 (KCNJ10), mRNA
hsa-miR-671-5p	CAHM	4	hsa-mir-671	aggaagccctggaggggctggag	up	18	13	21	ncRNA	CAHM	hsa:100526820	colon adenocarcinoma hypermethylated (non-protein coding)	KCNJ10	up	13	9	21	protein-coding	KCNJ10	hsa:3766	cDNA, FLJ92713, highly similar to Homo sapiens potassium inwardly-rectifying channel, subfamily J, member 10 (KCNJ10), mRNA
hsa-miR-149-3p	CAHM	4	hsa-mir-149	agggagggacgggggctgtgc	up	18	13	21	ncRNA	CAHM	hsa:100526820	colon adenocarcinoma hypermethylated (non-protein coding)	KCNJ10	up	13	9	21	protein-coding	KCNJ10	hsa:3766	cDNA, FLJ92713, highly similar to Homo sapiens potassium inwardly-rectifying channel, subfamily J, member 10 (KCNJ10), mRNA
hsa-miR-4750-3p	MIR922	4	hsa-mir-4750	cctgacccaccccctcccgcag	up	21	14	21	ncRNA	MIR922	hsa:100126321	microRNA 922	KCNJ10	up	13	9	21	protein-coding	KCNJ10	hsa:3766	cDNA, FLJ92713, highly similar to Homo sapiens potassium inwardly-rectifying channel, subfamily J, member 10 (KCNJ10), mRNA
hsa-miR-6758-5p	MIR922	4	hsa-mir-6758	tagagaggggaaggatgtgatgt	up	21	14	21	ncRNA	MIR922	hsa:100126321	microRNA 922	KCNJ10	up	13	9	21	protein-coding	KCNJ10	hsa:3766	cDNA, FLJ92713, highly similar to Homo sapiens potassium inwardly-rectifying channel, subfamily J, member 10 (KCNJ10), mRNA
hsa-miR-766-5p	RRN3P2	4	hsa-mir-766	aggaggaattggtgctggtctt	up	17	13	21	pseudo	RRN3P2	hsa:653390	cDNA FLJ60768, moderately similar to RNA polymerase I-specific transcriptioninitiation factor RRN3	ITGAM	up	12	9	21	protein-coding	ITGAM	hsa:3684	cDNA FLJ45735 fis, clone JCMLC2000273, highly similar to Integrin alpha-M
hsa-miR-7974	RRN3P2	4	hsa-mir-7974	aggctgtgatgctctcctgagccc	up	17	13	21	pseudo	RRN3P2	hsa:653390	cDNA FLJ60768, moderately similar to RNA polymerase I-specific transcriptioninitiation factor RRN3	ITGAM	up	12	9	21	protein-coding	ITGAM	hsa:3684	cDNA FLJ45735 fis, clone JCMLC2000273, highly similar to Integrin alpha-M
hsa-miR-7854-3p	RRN3P2	4	hsa-mir-7854	tgaggtgaccgcagatgggaa	up	17	13	21	pseudo	RRN3P2	hsa:653390	cDNA FLJ60768, moderately similar to RNA polymerase I-specific transcriptioninitiation factor RRN3	ITGAM	up	12	9	21	protein-coding	ITGAM	hsa:3684	cDNA FLJ45735 fis, clone JCMLC2000273, highly similar to Integrin alpha-M
hsa-miR-185-3p	RRN3P2	4	hsa-mir-185	aggggctggctttcctctggtc	up	17	13	21	pseudo	RRN3P2	hsa:653390	cDNA FLJ60768, moderately similar to RNA polymerase I-specific transcriptioninitiation factor RRN3	ITGAM	up	12	9	21	protein-coding	ITGAM	hsa:3684	cDNA FLJ45735 fis, clone JCMLC2000273, highly similar to Integrin alpha-M
hsa-miR-185-5p	LYPLA1P3	4	hsa-mir-185	tggagagaaaggcagttcctga	up	16	12	21	pseudo	LYPLA1P3		lysophospholipase I pseudogene 3	ITGAM	up	12	9	21	protein-coding	ITGAM	hsa:3684	cDNA FLJ45735 fis, clone JCMLC2000273, highly similar to Integrin alpha-M
hsa-miR-5685	LYPLA1P3	4	hsa-mir-5685	acagcccagcagttatcacggg	up	16	12	21	pseudo	LYPLA1P3		lysophospholipase I pseudogene 3	ITGAM	up	12	9	21	protein-coding	ITGAM	hsa:3684	cDNA FLJ45735 fis, clone JCMLC2000273, highly similar to Integrin alpha-M
hsa-miR-4533	LYPLA1P3	4	hsa-mir-4533	tggaaggaggttgccggacgct	up	16	12	21	pseudo	LYPLA1P3		lysophospholipase I pseudogene 3	ITGAM	up	12	9	21	protein-coding	ITGAM	hsa:3684	cDNA FLJ45735 fis, clone JCMLC2000273, highly similar to Integrin alpha-M
hsa-miR-671-5p	LYPLA1P3	4	hsa-mir-671	aggaagccctggaggggctggag	up	16	12	21	pseudo	LYPLA1P3		lysophospholipase I pseudogene 3	ITGAM	up	12	9	21	protein-coding	ITGAM	hsa:3684	cDNA FLJ45735 fis, clone JCMLC2000273, highly similar to Integrin alpha-M
hsa-miR-7114-5p	LYPLA1P3	4	hsa-mir-7114	tctgtggagtggggtgcctgt	up	16	12	21	pseudo	LYPLA1P3		lysophospholipase I pseudogene 3	ITGAM	up	12	9	21	protein-coding	ITGAM	hsa:3684	cDNA FLJ45735 fis, clone JCMLC2000273, highly similar to Integrin alpha-M
hsa-miR-1268b	LYPLA1P3	4	hsa-mir-1268b	cgggcgtggtggtgggggtg	up	16	12	21	pseudo	LYPLA1P3		lysophospholipase I pseudogene 3	ITGAM	up	12	9	21	protein-coding	ITGAM	hsa:3684	cDNA FLJ45735 fis, clone JCMLC2000273, highly similar to Integrin alpha-M
hsa-miR-5685	CAHM	4	hsa-mir-5685	acagcccagcagttatcacggg	up	18	13	21	ncRNA	CAHM	hsa:100526820	colon adenocarcinoma hypermethylated (non-protein coding)	ITGAM	up	12	9	21	protein-coding	ITGAM	hsa:3684	cDNA FLJ45735 fis, clone JCMLC2000273, highly similar to Integrin alpha-M
hsa-miR-671-5p	CAHM	4	hsa-mir-671	aggaagccctggaggggctggag	up	18	13	21	ncRNA	CAHM	hsa:100526820	colon adenocarcinoma hypermethylated (non-protein coding)	ITGAM	up	12	9	21	protein-coding	ITGAM	hsa:3684	cDNA FLJ45735 fis, clone JCMLC2000273, highly similar to Integrin alpha-M
hsa-miR-6858-5p	LYPLA1P3	4	hsa-mir-6858	gtgaggaggggctggcagggac	up	16	12	21	pseudo	LYPLA1P3		lysophospholipase I pseudogene 3	FOXQ1	up	13	9	21	protein-coding	FOXQ1	hsa:94234	Forkhead box protein Q1
hsa-miR-4533	LYPLA1P3	4	hsa-mir-4533	tggaaggaggttgccggacgct	up	16	12	21	pseudo	LYPLA1P3		lysophospholipase I pseudogene 3	FOXQ1	up	13	9	21	protein-coding	FOXQ1	hsa:94234	Forkhead box protein Q1
hsa-miR-149-3p	CAHM	4	hsa-mir-149	agggagggacgggggctgtgc	up	18	13	21	ncRNA	CAHM	hsa:100526820	colon adenocarcinoma hypermethylated (non-protein coding)	FOXQ1	up	13	9	21	protein-coding	FOXQ1	hsa:94234	Forkhead box protein Q1
hsa-miR-3157-5p	RASAL2-AS1	21	hsa-mir-3157	ttcagccaggctagtgcagtct	down	14	11	4	ncRNA	RASAL2-AS1	hsa:100302401	RASAL2 antisense RNA 1	TSPAN11	down	8	8	4	protein-coding	TSPAN11	hsa:441631	Tetraspanin-11
hsa-miR-548s	RASAL2-AS1	21	hsa-mir-548s	atggccaaaactgcagttatttt	down	14	11	4	ncRNA	RASAL2-AS1	hsa:100302401	RASAL2 antisense RNA 1	TSPAN11	down	8	8	4	protein-coding	TSPAN11	hsa:441631	Tetraspanin-11
hsa-miR-3157-5p	LOC100134368	21	hsa-mir-3157	ttcagccaggctagtgcagtct	down	27	16	4	ncRNA	LOC100134368	hsa:100134368	uncharacterized LOC100134368	TSPAN11	down	8	8	4	protein-coding	TSPAN11	hsa:441631	Tetraspanin-11
hsa-miR-532-3p	LOC100134368	21	hsa-mir-532	cctcccacacccaaggcttgca	down	27	16	4	ncRNA	LOC100134368	hsa:100134368	uncharacterized LOC100134368	TSPAN11	down	8	8	4	protein-coding	TSPAN11	hsa:441631	Tetraspanin-11
hsa-miR-548s	LOC100134368	21	hsa-mir-548s	atggccaaaactgcagttatttt	down	27	16	4	ncRNA	LOC100134368	hsa:100134368	uncharacterized LOC100134368	TSPAN11	down	8	8	4	protein-coding	TSPAN11	hsa:441631	Tetraspanin-11
hsa-miR-6720-3p	LOC100134368	21	hsa-mir-6720	cgcgcctgcaggaactggtaga	down	27	16	4	ncRNA	LOC100134368	hsa:100134368	uncharacterized LOC100134368	TSPAN11	down	8	8	4	protein-coding	TSPAN11	hsa:441631	Tetraspanin-11
hsa-miR-449c-5p	LOC100134368	21	hsa-mir-449c	taggcagtgtattgctagcggctgt	down	27	16	4	ncRNA	LOC100134368	hsa:100134368	uncharacterized LOC100134368	TSPAN11	down	8	8	4	protein-coding	TSPAN11	hsa:441631	Tetraspanin-11
hsa-miR-3909	LOC100134368	21	hsa-mir-3909	tgtcctctagggcctgcagtct	down	27	16	4	ncRNA	LOC100134368	hsa:100134368	uncharacterized LOC100134368	TSPAN11	down	8	8	4	protein-coding	TSPAN11	hsa:441631	Tetraspanin-11
hsa-miR-3157-5p	LOC100419840	21	hsa-mir-3157	ttcagccaggctagtgcagtct	down	26	16	4	pseudo	LOC100419840		zinc finger protein 446 pseudogene	TSPAN11	down	8	8	4	protein-coding	TSPAN11	hsa:441631	Tetraspanin-11
hsa-miR-4700-5p	LOC100419840	21	hsa-mir-4700	tctggggatgaggacagtgtgt	down	26	16	4	pseudo	LOC100419840		zinc finger protein 446 pseudogene	TSPAN11	down	8	8	4	protein-coding	TSPAN11	hsa:441631	Tetraspanin-11
hsa-miR-532-3p	LOC100419840	21	hsa-mir-532	cctcccacacccaaggcttgca	down	26	16	4	pseudo	LOC100419840		zinc finger protein 446 pseudogene	TSPAN11	down	8	8	4	protein-coding	TSPAN11	hsa:441631	Tetraspanin-11
hsa-miR-103a-3p	LOC100419840	21	hsa-mir-103a-2/hsa-mir-103a-1	agcagcattgtacagggctatga	down	26	16	4	pseudo	LOC100419840		zinc finger protein 446 pseudogene	TSPAN11	down	8	8	4	protein-coding	TSPAN11	hsa:441631	Tetraspanin-11
hsa-miR-107	LOC100419840	21	hsa-mir-107	agcagcattgtacagggctatca	down	26	16	4	pseudo	LOC100419840		zinc finger protein 446 pseudogene	TSPAN11	down	8	8	4	protein-coding	TSPAN11	hsa:441631	Tetraspanin-11
hsa-miR-942-5p	LOC100419840	21	hsa-mir-942	tcttctctgttttggccatgtg	down	26	16	4	pseudo	LOC100419840		zinc finger protein 446 pseudogene	TSPAN11	down	8	8	4	protein-coding	TSPAN11	hsa:441631	Tetraspanin-11
hsa-miR-449c-5p	LOC100419840	21	hsa-mir-449c	taggcagtgtattgctagcggctgt	down	26	16	4	pseudo	LOC100419840		zinc finger protein 446 pseudogene	TSPAN11	down	8	8	4	protein-coding	TSPAN11	hsa:441631	Tetraspanin-11
hsa-miR-3909	LOC100419840	21	hsa-mir-3909	tgtcctctagggcctgcagtct	down	26	16	4	pseudo	LOC100419840		zinc finger protein 446 pseudogene	TSPAN11	down	8	8	4	protein-coding	TSPAN11	hsa:441631	Tetraspanin-11
hsa-miR-361-3p	LOC100419840	21	hsa-mir-361	tcccccaggtgtgattctgattt	down	26	16	4	pseudo	LOC100419840		zinc finger protein 446 pseudogene	TSPAN11	down	8	8	4	protein-coding	TSPAN11	hsa:441631	Tetraspanin-11
hsa-miR-103a-3p	LOC100507487	21	hsa-mir-103a-2/hsa-mir-103a-1	agcagcattgtacagggctatga	down	13	11	4	ncRNA	LOC100507487	hsa:100507487	uncharacterized LOC100507487	TSPAN11	down	8	8	4	protein-coding	TSPAN11	hsa:441631	Tetraspanin-11
hsa-miR-107	LOC100507487	21	hsa-mir-107	agcagcattgtacagggctatca	down	13	11	4	ncRNA	LOC100507487	hsa:100507487	uncharacterized LOC100507487	TSPAN11	down	8	8	4	protein-coding	TSPAN11	hsa:441631	Tetraspanin-11
hsa-miR-128-3p	LOC100507487	21	hsa-mir-128-1/hsa-mir-128-2	tcacagtgaaccggtctcttt	down	13	11	4	ncRNA	LOC100507487	hsa:100507487	uncharacterized LOC100507487	TSPAN11	down	8	8	4	protein-coding	TSPAN11	hsa:441631	Tetraspanin-11
hsa-miR-27b-3p	LOC100507487	21	hsa-mir-27b	ttcacagtggctaagttctgc	down	13	11	4	ncRNA	LOC100507487	hsa:100507487	uncharacterized LOC100507487	TSPAN11	down	8	8	4	protein-coding	TSPAN11	hsa:441631	Tetraspanin-11
hsa-miR-221-5p	LINC01144	21	hsa-mir-221	acctggcatacaatgtagattt	down	26	16	4	ncRNA	LINC01144	hsa:400752	long intergenic non-protein coding RNA 1144	TSPAN11	down	8	8	4	protein-coding	TSPAN11	hsa:441631	Tetraspanin-11
hsa-miR-128-3p	PCAT1	21	hsa-mir-128-1/hsa-mir-128-2	tcacagtgaaccggtctcttt	down	25	16	4	ncRNA	PCAT1	hsa:100750225	prostate cancer associated transcript 1 (non-protein coding)	TSPAN11	down	8	8	4	protein-coding	TSPAN11	hsa:441631	Tetraspanin-11
hsa-miR-942-5p	PCAT1	21	hsa-mir-942	tcttctctgttttggccatgtg	down	25	16	4	ncRNA	PCAT1	hsa:100750225	prostate cancer associated transcript 1 (non-protein coding)	TSPAN11	down	8	8	4	protein-coding	TSPAN11	hsa:441631	Tetraspanin-11
hsa-miR-449c-5p	RAET1E-AS1	21	hsa-mir-449c	taggcagtgtattgctagcggctgt	down	40	20	4	ncRNA	RAET1E-AS1	hsa:100652739	RAET1E antisense RNA 1	TSPAN11	down	8	8	4	protein-coding	TSPAN11	hsa:441631	Tetraspanin-11
hsa-miR-4700-5p	PRNCR1	21	hsa-mir-4700	tctggggatgaggacagtgtgt	down	30	16	4	ncRNA	PRNCR1	hsa:101867536	prostate cancer associated non-coding RNA 1	TSPAN11	down	8	8	4	protein-coding	TSPAN11	hsa:441631	Tetraspanin-11
hsa-miR-532-3p	PRNCR1	21	hsa-mir-532	cctcccacacccaaggcttgca	down	30	16	4	ncRNA	PRNCR1	hsa:101867536	prostate cancer associated non-coding RNA 1	TSPAN11	down	8	8	4	protein-coding	TSPAN11	hsa:441631	Tetraspanin-11
hsa-miR-103a-3p	PRNCR1	21	hsa-mir-103a-2/hsa-mir-103a-1	agcagcattgtacagggctatga	down	30	16	4	ncRNA	PRNCR1	hsa:101867536	prostate cancer associated non-coding RNA 1	TSPAN11	down	8	8	4	protein-coding	TSPAN11	hsa:441631	Tetraspanin-11
hsa-miR-548s	PRNCR1	21	hsa-mir-548s	atggccaaaactgcagttatttt	down	30	16	4	ncRNA	PRNCR1	hsa:101867536	prostate cancer associated non-coding RNA 1	TSPAN11	down	8	8	4	protein-coding	TSPAN11	hsa:441631	Tetraspanin-11
hsa-miR-107	PRNCR1	21	hsa-mir-107	agcagcattgtacagggctatca	down	30	16	4	ncRNA	PRNCR1	hsa:101867536	prostate cancer associated non-coding RNA 1	TSPAN11	down	8	8	4	protein-coding	TSPAN11	hsa:441631	Tetraspanin-11
hsa-miR-128-3p	PRNCR1	21	hsa-mir-128-1/hsa-mir-128-2	tcacagtgaaccggtctcttt	down	30	16	4	ncRNA	PRNCR1	hsa:101867536	prostate cancer associated non-coding RNA 1	TSPAN11	down	8	8	4	protein-coding	TSPAN11	hsa:441631	Tetraspanin-11
hsa-miR-942-5p	PRNCR1	21	hsa-mir-942	tcttctctgttttggccatgtg	down	30	16	4	ncRNA	PRNCR1	hsa:101867536	prostate cancer associated non-coding RNA 1	TSPAN11	down	8	8	4	protein-coding	TSPAN11	hsa:441631	Tetraspanin-11
hsa-miR-331-3p	PRNCR1	21	hsa-mir-331	gcccctgggcctatcctagaa	down	30	16	4	ncRNA	PRNCR1	hsa:101867536	prostate cancer associated non-coding RNA 1	TSPAN11	down	8	8	4	protein-coding	TSPAN11	hsa:441631	Tetraspanin-11
hsa-miR-449c-5p	PRNCR1	21	hsa-mir-449c	taggcagtgtattgctagcggctgt	down	30	16	4	ncRNA	PRNCR1	hsa:101867536	prostate cancer associated non-coding RNA 1	TSPAN11	down	8	8	4	protein-coding	TSPAN11	hsa:441631	Tetraspanin-11
hsa-miR-27b-3p	PRNCR1	21	hsa-mir-27b	ttcacagtggctaagttctgc	down	30	16	4	ncRNA	PRNCR1	hsa:101867536	prostate cancer associated non-coding RNA 1	TSPAN11	down	8	8	4	protein-coding	TSPAN11	hsa:441631	Tetraspanin-11
hsa-miR-221-5p	PRNCR1	21	hsa-mir-221	acctggcatacaatgtagattt	down	30	16	4	ncRNA	PRNCR1	hsa:101867536	prostate cancer associated non-coding RNA 1	TSPAN11	down	8	8	4	protein-coding	TSPAN11	hsa:441631	Tetraspanin-11
hsa-miR-324-5p	PRNCR1	21	hsa-mir-324	cgcatcccctagggcattggtgt	down	30	16	4	ncRNA	PRNCR1	hsa:101867536	prostate cancer associated non-coding RNA 1	TSPAN11	down	8	8	4	protein-coding	TSPAN11	hsa:441631	Tetraspanin-11
hsa-miR-361-3p	PRNCR1	21	hsa-mir-361	tcccccaggtgtgattctgattt	down	30	16	4	ncRNA	PRNCR1	hsa:101867536	prostate cancer associated non-coding RNA 1	TSPAN11	down	8	8	4	protein-coding	TSPAN11	hsa:441631	Tetraspanin-11
